# Supplementary material for: The host jasmonic acid pathway regulates the transcriptomic changes of dodder and host plant under the scenario of caterpillar feeding on dodder
Source: BMC Plant Biol. 2019 Dec 4;19:540. doi: 10.1186/s12870-019-2161-8 (PMC6894313; doi:10.1186/s12870-019-2161-8)
Supplement: Supplementary file 2 — Additional file 2: Table S1. Transcriptomic changes of dodders on WT or AOC-RNAi tobacco after dodders were treated with CLW herbivory. [file 12870_2019_2161_MOESM2_ESM.xlsx]

## Sheet: WT
Table S1. Transcriptomic changes of dodders on WT or AOC-RNAi tobacco after dodders were treated with CLW herbivory
Gene ID	log2FoldChange(Treatment/Control)	p value	padj	Annotation
C029N0119E0	2.35287	3.01173e-26	4.9561e-22	Endomembrane protein 70 protein family
C005N0340E0	1.94894	5.74702e-24	4.72865e-20	sugar transporter protein 12
C003N0132E0	1.75234	3.58765e-20	1.96795e-16	Leucine-rich repeat protein kinase family protein
C029N0122E0	2.10003	7.36623e-19	3.03047e-15	Pyridoxal phosphate (PLP)-dependent transferases superfamily protein
C031N0055E0	1.90776	7.75752e-18	2.55315e-14	Tetratricopeptide repeat (TPR)-like superfamily protein
C003N0402E0	2.02249	3.16357e-14	8.67662e-11	ribosome maturation factor
C045N0150E0	2.04629	4.72608e-14	1.11103e-10	regulatory particle non-ATPase subunit 5B
C090N0037E0	1.50394	1.85035e-13	3.80618e-10	Pectin lyase-like superfamily protein
C025N0323E0	2.10283	2.21374e-13	4.04771e-10	HOPW1-1-interacting 1
C003N0371M0	1.80239	8.54905e-13	1.40683e-09	overexpressor of cationic peroxidase 3
C005N0731E0	1.75939	9.52184e-13	1.42447e-09	late embryogenesis abundant protein
C026N0171E0	1.11849	1.32274e-12	1.81392e-09	PPR repeat protein
C021N0291E0	1.88695	1.80473e-12	2.28451e-09	transferases, transferring glycosyl groups
C025N0069E0	1.62497	2.70114e-12	3.175e-09	Exostosin family protein
C025N0253E0	1.22748	2.93825e-12	3.22345e-09	J-domain protein 6
C009N0152E0	1.6968	6.76485e-12	6.95765e-09	S18 ribosomal protein
C024N0236E0	1.46518	1.94321e-11	1.88103e-08	CBL-interacting protein kinase 5
C010N0041E0	1.40797	2.1219e-11	1.93989e-08	inhibitor-3
C031N0264E0	1.43192	3.55878e-11	3.08228e-08	Protein kinase superfamily protein
C067N0114E0	1.88724	4.04682e-11	3.32973e-08	RING-finger, DEAD-like helicase, PHD and SNF2 domain-containing protein
C042N0022M0	1.79532	4.97004e-11	3.89462e-08	CemA-like proton extrusion protein-like protein
C024N0211E0	1.56669	7.10109e-11	5.31162e-08	Sterile alpha motif (SAM) domain-containing protein
C019N0367E0	1.72545	7.75721e-11	5.55011e-08	Met-10+ like family protein
C013N0495E0	1.67311	1.08225e-10	7.42064e-08	mRNA capping enzyme family protein
C044N0004E0	-1.24396	1.22907e-10	8.09023e-08	DNA polymerase epsilon catalytic subunit
C011N0180E0	1.35963	1.34345e-10	8.50299e-08	LETM1-like protein
C021N0287E0	1.57114	3.31297e-10	2.0192e-07	HXXXD-type acyl-transferase family protein
C006N0357E0	1.51555	5.03973e-10	2.96192e-07	sugar transporter protein 12
C013N0298E0	1.45608	5.77249e-10	3.27559e-07	exocyst complex component sec3B
C032N0302E0	0.7576	8.30156e-10	4.55368e-07	La protein 1
C009N0303E0	1.07606	1.02748e-09	5.45427e-07	ARM repeat superfamily protein
C061N0049E0	1.58234	1.13482e-09	5.8358e-07	alpha/beta-Hydrolases superfamily protein
C009N0104E0	1.13298	1.24307e-09	6.19876e-07	2-oxoglutarate (2OG) and Fe(II)-dependent oxygenase superfamily protein
C080N0076E0	1.35309	1.43392e-09	6.94019e-07	isoamylase 3
C028N0226E0	1.22542	1.8685e-09	8.37659e-07	Nodulin-like / Major Facilitator Superfamily protein
C097N0113E0	1.56459	1.88341e-09	8.37659e-07	RNI-like superfamily protein
C013N0335E0	1.69611	1.78857e-09	8.37659e-07	Tetratricopeptide repeat (TPR)-like superfamily protein
C009N0179E0	0.977566	1.98372e-09	8.59053e-07	Glycosyl hydrolase superfamily protein
C018N0227E0	0.967414	3.05928e-09	1.29086e-06	rRNA biogenesis RRP36-like protein
C005N0564E0	1.4421	4.27354e-09	1.75814e-06	beta-1,4-xylosidase
C071N0104E0	1.40762	4.88321e-09	1.95995e-06	hypothetical protein
C025N0181E0	1.27092	5.17688e-09	2.02835e-06	myosin-binding protein (Protein of unknown function, DUF593)
C088N0012E0	1.27867	5.50347e-09	2.09103e-06	Ribosomal protein L1p/L10e family
C005N0087E0	1.32745	5.591e-09	2.09103e-06	non-intrinsic ABC protein 7
C004N0389E0	1.61079	6.80549e-09	2.48869e-06	transmembrane protein
C005N0679E0	1.54124	7.51598e-09	2.68876e-06	ATP binding microtubule motor family protein
C056N0051E0	1.61739	9.04974e-09	3.16856e-06	CSL zinc finger domain-containing protein
C000N1047E0	1.33123	1.03811e-08	3.55898e-06	global transcription factor group E8
C085N0030E0	1.63695	1.18562e-08	3.98173e-06	root UVB sensitive protein (Protein of unknown function, DUF647)
C046N0194E0	0.734908	1.29952e-08	4.27698e-06	nuclear receptor coactivator
C072N0024E0	0.522873	1.32713e-08	4.28221e-06	calmodulin like 43
C032N0217E0	1.06996	1.55457e-08	4.9196e-06	regulatory particle AAA-ATPase 2A
C005N0623E0	0.980975	2.26193e-08	7.02309e-06	presequence protease 2
C006N0043E0	1.53836	2.41944e-08	7.1097e-06	Transducin/WD40 repeat-like superfamily protein
C097N0051E0	1.16281	2.36073e-08	7.1097e-06	transmembrane protein
C020N0143E0	0.961226	2.41007e-08	7.1097e-06	cytochrome c biogenesis protein family
C041N0005E0	1.0896	2.60733e-08	7.5274e-06	mitochondrial editing factor 9
C052N0082E0	1.33947	2.99982e-08	8.51122e-06	Ribosomal protein S5/Elongation factor G/III/V family protein
C014N0474E0	1.51942	3.17585e-08	8.8305e-06	tumor necrosis factor receptor family protein
C009N0362E0	1.27864	3.25903e-08	8.8305e-06	F-box/RNI-like superfamily protein
C018N0378E0	1.01422	3.27334e-08	8.8305e-06	isopentenyltransferase 6
C026N0178E0	1.16193	4.08952e-08	1.08544e-05	Chalcone-flavanone isomerase family protein
C024N0386E0	1.21908	4.38346e-08	1.14499e-05	P-loop containing nucleoside triphosphate hydrolases superfamily protein
C053N0069E0	1.55096	4.60768e-08	1.18105e-05	transmembrane protein
C020N0078E0	1.28292	4.66507e-08	1.18105e-05	Peptidase M20/M25/M40 family protein
C002N0518E0	1.26047	6.00461e-08	1.49715e-05	Putative AT-hook DNA-binding family protein
C029N0045E0	1.25331	8.28868e-08	2.00586e-05	DNAse I-like superfamily protein
C020N0107E0	1.49449	8.2324e-08	2.00586e-05	S-adenosyl-L-methionine-dependent methyltransferases superfamily protein
C042N0023E0	1.41417	1.08435e-07	2.58611e-05	Wound-responsive family protein
C115N0001E0	1.07548	1.21183e-07	2.84884e-05	Heavy metal transport/detoxification superfamily protein
C000N0816E0	-0.698738	1.28861e-07	2.98667e-05	Pectin lyase-like superfamily protein
C002N0259E0	0.813937	1.51475e-07	3.46204e-05	tRNA synthetase class I (I, L, M and V) family protein
C048N0073E0	0.799215	1.76304e-07	3.97434e-05	sulfoquinovosyldiacylglycerol 2
C024N0159E0	1.48924	1.96707e-07	4.37434e-05	alpha/beta-Hydrolases superfamily protein
C032N0045E0	1.19121	2.42318e-07	5.31678e-05	secretory 1A
C020N0364E0	-1.26452	2.65989e-07	5.75936e-05	myosin heavy chain, embryonic smooth protein
C000N0797E0	1.46913	2.83151e-07	6.05133e-05	RWP-RK domain protein
C039N0048E0	1.2768	3.14183e-07	6.62845e-05	ARM repeat superfamily protein
C019N0263E0	1.05017	3.20096e-07	6.66773e-05	voltage dependent anion channel 1
C003N0320E0	1.01519	4.11109e-07	8.45652e-05	F-box family protein
C019N0068E0	0.888199	4.70522e-07	9.55915e-05	arabinogalactan protein 18
C005N0420E0	1.32242	5.02512e-07	0.000100846	ER membrane protein complex subunit-like protein (Protein of unknown function DUF106, transmembrane)
C018N0079E0	1.2415	5.72201e-07	0.000113448	cytochrome P450, family 71, subfamily A, polypeptide 27
C092N0003E0	0.935944	5.96205e-07	0.000116799	Cyclin family protein
C076N0014E0	-1.39251	6.09842e-07	0.000118065	RING/U-box superfamily protein
C026N0422E0	1.16171	6.36255e-07	0.000121747	RNA-binding (RRM/RBD/RNP motifs) family protein
C008N0145E0	0.897001	7.13351e-07	0.00013493	thylakoid lumenal protein (Mog1/PsbP/DUF1795-like photosystem II reaction center PsbP family protein)
C019N0046M0	-1.23783	7.67258e-07	0.000143477	Chaperone DnaJ-domain superfamily protein
C009N0212E0	0.792632	8.2614e-07	0.000152752	Terpenoid synthases superfamily protein
C007N0007E0	0.620061	8.44697e-07	0.000154448	trichome birefringence-like protein (DUF828)
C080N0090E0	1.0899	9.1406e-07	0.000165294	methyl-CPG-binding domain 8
C005N0208E0	-0.988694	9.85612e-07	0.000176296	DGCR14-like protein
C028N0085E0	1.08336	1.03947e-06	0.00018393	Pentatricopeptide repeat (PPR-like) superfamily protein
C001N0536E0	0.494718	1.0533e-06	0.000184395	S-adenosyl-L-methionine-dependent methyltransferases superfamily protein
C006N0283E0	0.948075	1.09606e-06	0.00018986	MAC/Perforin domain-containing protein
C014N0160E0	-1.19054	1.12511e-06	0.000192863	matrix metalloproteinase
C009N0510E0	1.2001	1.24057e-06	0.000210461	NAP1-related protein 2
C037N0014E0	1.03477	1.36635e-06	0.000229435	NagB/RpiA/CoA transferase-like superfamily protein
C001N0070E0	0.748135	1.62558e-06	0.000270208	nodulin MtN21 /EamA-like transporter family protein
C025N0445E0	1.07466	1.8284e-06	0.000300881	HAUS augmin-like complex subunit
C010N0206E0	1.27075	1.85226e-06	0.00030179	Protein kinase superfamily protein
C041N0072E0	1.00146	1.87904e-06	0.000303152	O-Glycosyl hydrolases family 17 protein
C026N0462M0	1.0802	1.95824e-06	0.000312078	DEA(D/H)-box RNA helicase family protein
C008N0306E0	0.91873	1.97229e-06	0.000312078	ELMO/CED-12 family protein
C090N0043E0	-0.900824	2.06776e-06	0.000324067	sucrose synthase 4
C057N0100E0	1.34362	2.20776e-06	0.000342129	WRKY transcription factor
C012N0171E0	1.26698	2.22458e-06	0.000342129	Lateral root primordium (LRP) protein-like protein
C057N0130E0	-0.894513	2.27758e-06	0.000347035	C2H2-like zinc finger protein
C019N0384E0	0.996736	2.33716e-06	0.000350503	prenylated RAB acceptor 1.E
C004N0428E0	1.35265	2.36424e-06	0.000350503	CBL-interacting protein kinase 1
C011N0483M0	1.30056	2.35935e-06	0.000350503	MuDR family transposase
C069N0134E0	-1.34577	2.41744e-06	0.000355191	Thioredoxin superfamily protein
C036N0101E0	1.24327	2.57877e-06	0.000375543	transducin family protein / WD-40 repeat family protein
C002N0043E0	0.63656	2.96337e-06	0.000427764	ubiquitin-conjugating enzyme 27
C005N0692E0	0.842953	3.19844e-06	0.000457683	SAUR-like auxin-responsive protein family
C004N0129E0	1.31818	3.40235e-06	0.000482664	RNA-binding ASCH domain protein
C056N0011E0	1.0043	3.48469e-06	0.000484849	GPI transamidase component family protein / Gaa1-like family protein
C021N0070E0	0.917144	3.48536e-06	0.000484849	fatty acid biosynthesis 1
C001N0083E0	1.28356	3.50614e-06	0.000484849	NAD(P)-binding Rossmann-fold superfamily protein
C006N0431E0	-0.887237	3.61137e-06	0.00049524	starch synthase 3
C000N0551E0	1.04071	3.774e-06	0.000513264	Kua-ubiquitin conjugating enzyme hybrid localization domain-containing protein
C010N0188E0	1.28274	4.07342e-06	0.000549444	Uridine diphosphate glycosyltransferase 74E2
C014N0349E0	0.502049	4.15826e-06	0.000556328	S-adenosyl-L-methionine-dependent methyltransferases superfamily protein
C008N0123E0	1.23085	4.26277e-06	0.000565711	6-phosphogluconate dehydrogenase family protein
C097N0063E0	1.31215	4.37408e-06	0.000575838	Gibberellin-regulated family protein
C009N0241E0	0.951937	5.07713e-06	0.00066309	Translation protein SH3-like family protein
C019N0325E0	1.30653	5.20041e-06	0.000673843	beta-glucosidase 47
C024N0371E0	0.680828	5.33733e-06	0.000686181	zinc finger protein-like protein
C010N0367E0	-1.28501	5.49673e-06	0.000701196	LURP-one-like protein (DUF567)
C050N0018E0	0.748359	5.58994e-06	0.000707601	Protein kinase superfamily protein
C024N0173M0	0.882531	6.5301e-06	0.0008203	transmembrane protein
C097N0007E0	0.762564	6.77991e-06	0.000845229	Phosphoribulokinase / Uridine kinase family
C046N0252E0	0.998845	7.28738e-06	0.000890788	Protein phosphatase 2A, regulatory subunit PR55
C016N0453E0	1.19941	7.36189e-06	0.000890788	Ran BP2/NZF zinc finger-like superfamily protein
C020N0278E0	0.830014	7.33715e-06	0.000890788	Putative membrane lipoprotein
C035N0326E0	1.22578	7.27861e-06	0.000890788	exocyst complex component sec15B
C025N0237E0	0.571537	8.13676e-06	0.000977362	bZIP transcription factor family protein
C043N0037E0	1.24591	8.40736e-06	0.00100255	63 kDa inner membrane family protein
C009N0439E0	1.27247	8.73567e-06	0.0010342	seed maturation protein
C007N0003E0	0.739957	9.11512e-06	0.00107142	Protein kinase superfamily protein
C024N0020E0	-0.359557	9.27492e-06	0.00107485	galacturonosyltransferase 11
C004N0123E0	1.16389	9.27423e-06	0.00107485	RNA polymerase Rpb7-like, N-terminal domain-containing protein
C024N0234E0	0.925355	9.50861e-06	0.00109422	NRAMP metal ion transporter 6
C011N0333E0	1.00955	9.84501e-06	0.00112507	Late embryogenesis abundant protein (LEA) family protein
C019N0074E0	0.729274	1.05358e-05	0.00118752	PTEN 3
C031N0052E0	1.19763	1.04701e-05	0.00118752	DEA(D/H)-box RNA helicase family protein
C057N0135E0	1.17194	1.07138e-05	0.00119936	AMP-dependent synthetase and ligase family protein
C021N0298E0	1.12765	1.09408e-05	0.0012165	aconitase 3
C006N0067E0	1.12108	1.1731e-05	0.00129561	RNA binding (RRM/RBD/RNP motifs) family protein
C004N0250E0	0.973861	1.33746e-05	0.00146729	P-loop containing nucleoside triphosphate hydrolases superfamily protein
C065N0115E0	1.17945	1.41066e-05	0.00153734	nuclear pore complex protein-like protein
C002N0587E0	0.473986	1.63077e-05	0.00176552	suppressor of abi3-5
C022N0017E0	0.945872	1.66466e-05	0.00179044	GDP-D-mannose 3',5'-epimerase
C102N0070E0	1.21823	1.7782e-05	0.00190013	plant UBX domain-containing protein 2
C026N0202E0	1.10427	1.85873e-05	0.00197337	transmembrane protein
C000N0190E0	1.09503	1.88454e-05	0.00198794	ROP interactive partner 5
C002N0394E0	1.21938	1.98308e-05	0.00207857	Lactate/malate dehydrogenase family protein
C032N0327M0	1.15588	2.06794e-05	0.0021538	Tetratricopeptide repeat (TPR)-like superfamily protein
C050N0007E0	1.15317	2.17843e-05	0.00225461	peptidyl-prolyl cis-trans isomerase G
C005N0181E0	0.840015	2.31422e-05	0.00238018	NPR1-like protein 4
C035N0015E0	-0.531932	2.38901e-05	0.00244183	glucose-6-phosphate isomerase, putative (DUF641)
C122N0004M0	0.810111	2.42297e-05	0.00244616	Polynucleotidyl transferase, ribonuclease H-like superfamily protein
C012N0028E0	0.875124	2.41257e-05	0.00244616	LOB domain-containing protein 4
C057N0064E0	0.680814	2.46856e-05	0.00246198	IQ-domain 15
C042N0041E0	0.620184	2.46185e-05	0.00246198	rop guanine nucleotide exchange factor-like protein
C015N0237E0	1.09004	2.66723e-05	0.00262224	Cyclin family protein
C021N0061E0	0.959585	2.66474e-05	0.00262224	Plant invertase/pectin methylesterase inhibitor superfamily
C003N0232E0	1.20155	2.67706e-05	0.00262224	Metallo-hydrolase/oxidoreductase superfamily protein
C102N0066M0	0.826944	2.74722e-05	0.00265257	plant UBX domain-containing protein 2
C049N0190E0	0.999097	2.75113e-05	0.00265257	Reticulon family protein
C084N0037E0	1.04715	2.75638e-05	0.00265257	B3 domain protein
C020N0106E0	0.946278	2.7976e-05	0.00267659	S-adenosyl-L-methionine-dependent methyltransferases superfamily protein
C036N0164E0	1.067	2.82741e-05	0.00268947	Phototropic-responsive NPH3 family protein
C004N0344E0	-0.89256	2.96475e-05	0.00280391	condensin-2 complex subunit H2-like protein
C014N0100E0	0.662168	3.07117e-05	0.00288796	hypothetical protein
C063N0060E0	-1.16967	3.40035e-05	0.00317933	transducin family protein / WD-40 repeat family protein
C037N0098E0	0.404473	3.47384e-05	0.00322969	SAL1 phosphatase-like protein
C000N0414E0	0.674774	3.53554e-05	0.00326255	nitrate transporter 1:2
C043N0047E0	0.897539	3.54883e-05	0.00326255	PIF / Ping-Pong family of plant transposase
C072N0022E0	1.17903	3.67658e-05	0.00336121	phosphorylethanolamine cytidylyltransferase 1
C013N0378E0	1.16838	3.77551e-05	0.00343258	adenine phosphoribosyl transferase 1
C004N0143E0	-1.04276	3.98526e-05	0.00360338	C2H2 and C2HC zinc fingers superfamily protein
C084N0005E0	1.11177	4.01316e-05	0.00360877	ALC-interacting protein 1
C000N0934E0	-0.822962	4.19208e-05	0.00374918	nuclear RNA polymerase D2B
C028N0078E0	1.01892	4.23681e-05	0.0037687	GDSL-like Lipase/Acylhydrolase superfamily protein
C009N0189E0	-1.13375	4.38049e-05	0.00387556	BR enhanced expression 2
C071N0019E0	0.801754	4.46352e-05	0.0039279	hypothetical protein
C004N0288E0	-0.544103	4.66579e-05	0.00408406	FGGY family of carbohydrate kinase
C004N0192E0	0.496244	4.70731e-05	0.0040986	auxin canalization protein (DUF828)
C080N0058E0	0.994505	4.90438e-05	0.00422547	P-loop containing nucleoside triphosphate hydrolases superfamily protein
C012N0187E0	1.08218	4.89668e-05	0.00422547	hypothetical protein
C007N0071E0	0.487904	5.15176e-05	0.00439649	Eukaryotic aspartyl protease family protein
C057N0089E0	0.566308	5.16836e-05	0.00439649	Mitochondrial substrate carrier family protein
C004N0407E0	1.02752	5.18302e-05	0.00439649	pectin methylesterase inhibitor 2
C025N0184M0	0.632433	5.26308e-05	0.0044415	FAD-linked oxidases family protein
C013N0085E0	-0.764123	5.38404e-05	0.00451415	Ubiquitin-like superfamily protein
C024N0299E0	1.15439	5.40404e-05	0.00451415	stress up-regulated Nod 19 protein
C011N0054E0	-0.859784	5.60562e-05	0.0046589	Glutathione S-transferase family protein
C009N0373M0	0.831646	5.67555e-05	0.00469331	Transducin/WD40 repeat-like superfamily protein
C003N0102E0	1.08436	5.74256e-05	0.00472498	Glucose-6-phosphate/phosphate translocator-like protein
C028N0029E0	0.841285	5.87034e-05	0.00478229	Transketolase family protein
C000N0321E0	0.658293	5.86498e-05	0.00478229	ATPase, V0 complex, subunit E
C012N0140E0	1.1362	5.99815e-05	0.00486234	C2H2 zinc-finger protein SERRATE (SE)
C102N0009E0	-0.897835	6.15685e-05	0.00496652	Protein phosphatase 2C family protein
C037N0011E0	0.848239	6.24991e-05	0.005017	Rhodanese/Cell cycle control phosphatase superfamily protein
C032N0306E0	0.760019	6.69374e-05	0.00534719	Nucleic acid-binding, OB-fold-like protein
C023N0388E0	0.753056	6.86935e-05	0.00546097	NAD(P)-binding Rossmann-fold superfamily protein
C063N0072E0	1.07364	7.08333e-05	0.00560401	Radical SAM superfamily protein
C014N0069E0	1.04666	7.29089e-05	0.00568621	PLAC8 family protein
C049N0226E0	1.1217	7.2703e-05	0.00568621	Ist1p
C019N0479E0	0.9431	7.23591e-05	0.00568621	2-oxoglutarate (2OG) and Fe(II)-dependent oxygenase superfamily protein
C056N0119E0	0.373292	7.55509e-05	0.00586446	haloacid dehalogenase (HAD) superfamily protein
C006N0022E0	-0.814702	7.6139e-05	0.00586515	histone deacetylase 2C
C052N0058E0	0.914398	7.62727e-05	0.00586515	2-oxoglutarate (2OG) and Fe(II)-dependent oxygenase superfamily protein
C002N0054E0	0.540976	7.72224e-05	0.00591056	telomere-capping, CST complex subunit
C049N0109E0	1.05102	7.96645e-05	0.00606925	CTC-interacting domain 9
C052N0079E0	0.941241	8.04144e-05	0.00609815	ubiquitin-specific protease 21
C014N0417E0	-0.369409	8.10131e-05	0.00611538	P-loop containing nucleoside triphosphate hydrolases superfamily protein
C017N0299E0	0.98828	8.24101e-05	0.00619242	Haloacid dehalogenase-like hydrolase (HAD) superfamily protein
C074N0066E0	1.12188	8.28045e-05	0.00619378	UDP-D-glucuronate 4-epimerase 4
C031N0235E0	1.1299	8.43736e-05	0.00625429	nudix hydrolase homolog 8
C007N0321E0	1.03648	8.41513e-05	0.00625429	hexokinase 2
C054N0012E0	0.627165	8.5394e-05	0.00625432	ubiquitin-specific protease 25
C067N0056E0	0.908148	8.52539e-05	0.00625432	glycosyltransferase 18
C013N0247E0	0.944291	8.55142e-05	0.00625432	Inositol-pentakisphosphate 2-kinase family protein
C000N0443E0	1.0842	9.46671e-05	0.00689311	zinc finger MYND domain protein
C005N0257E0	0.725825	9.65526e-05	0.00699943	WUSCHEL related homeobox 8
C006N0467E0	1.02851	9.71009e-05	0.0070083	Pseudouridine synthase family protein
C009N0534E0	-0.723728	9.81638e-05	0.00705408	Duplicated homeodomain-like superfamily protein
C037N0093E0	0.973568	9.9423e-05	0.0071135	Mannose-P-dolichol utilization defect 1 protein
C036N0150G0	1.07036	0.000100336	0.00714773	ribosome biogenesis protein
C032N0406E0	0.960047	0.000103221	0.00732158	sterol 4-alpha-methyl-oxidase 2-2
C036N0211E0	0.962069	0.000105278	0.00740863	hypothetical protein
C036N0115E0	0.73622	0.000105349	0.00740863	Transducin/WD40 repeat-like superfamily protein
C018N0343E0	1.0281	0.000108504	0.00759808	C2H2-like zinc finger protein
C039N0308E0	1.02391	0.000109651	0.00764582	sequence-specific DNA binding transcription factor
C005N0163E0	0.959675	0.000110583	0.00767827	myb domain protein 3r-5
C016N0171E0	-0.333505	0.000113717	0.00786274	Protein kinase superfamily protein
C064N0172E0	0.89983	0.000116987	0.00805495	Cysteine proteinases superfamily protein
C000N0055E0	1.03205	0.000118251	0.0080744	protein FLC EXPRESSOR
C007N0047E0	0.817714	0.000117866	0.0080744	Transducin/WD40 repeat-like superfamily protein
C080N0002E0	1.10214	0.000122021	0.00827765	Cupredoxin superfamily protein
C025N0424E0	-0.636818	0.000122233	0.00827765	PQ-loop repeat family protein / transmembrane family protein
C026N0023E0	0.963307	0.000123067	0.00829995	S-adenosyl-L-methionine-dependent methyltransferases superfamily protein
C049N0227E0	0.571555	0.000126373	0.00848814	Ist1p
C026N0278E0	0.611235	0.000128382	0.00855325	VASCULAR-RELATED NAC-DOMAIN 6
C000N0771E0	0.707003	0.000128289	0.00855325	DEAD/DEAH box RNA helicase family protein
C026N0413E0	1.01006	0.000132652	0.00880208	subtilisin-like protease
C006N0174E0	-0.868564	0.000134578	0.00889407	decapping 2
C002N0195E0	0.771493	0.000135504	0.00891942	SPT2 chromatin protein
C041N0264E0	0.789991	0.000144454	0.00947064	exocyst subunit exo70 family protein F1
C008N0402E0	0.912884	0.000152622	0.00996647	PLATZ transcription factor family protein
C008N0178E0	0.921931	0.000153478	0.00998274	telomerase reverse transcriptase
C008N0225E0	0.957474	0.000156692	0.0101517	Citrate synthase family protein
C001N0599E0	0.985485	0.000159725	0.0102088	TBP-associated factor 5
C017N0162E0	-0.761751	0.000159366	0.0102088	N-acetylglucosaminyl transferase component family protein / Gpi1 family protein
C012N0074E0	0.90613	0.000160056	0.0102088	Gibberellin-regulated family protein
C039N0287E0	0.910652	0.000159507	0.0102088	DNA topoisomerase, type IA, core
C008N0560E0	0.795985	0.000163354	0.0102994	ABI-1-like 1
C000N0780E0	0.859383	0.000163128	0.0102994	Leucine-rich receptor-like protein kinase family protein
C007N0332E0	0.779586	0.000162275	0.0102994	sugar transporter 14
C026N0204E0	0.990161	0.000165475	0.0103057	F-box family protein
C004N0452E0	0.805096	0.000164865	0.0103057	squamosa promoter-like 11
C020N0041E0	1.00856	0.000165461	0.0103057	TRICHOME BIREFRINGENCE-LIKE 39
C009N0253E0	1.08129	0.000165959	0.0103057	phosphoribosyl pyrophosphate (PRPP) synthase 3
C046N0093E0	0.792553	0.000167459	0.0103475	Pectin lyase-like superfamily protein
C002N0363E0	-0.599525	0.00016789	0.0103475	MUTL protein homolog 1
C019N0379E0	0.77281	0.000169441	0.0104042	RNI-like superfamily protein
C010N0166E0	0.45645	0.00017096	0.0104197	DDE family endonuclease
C084N0015E0	1.02331	0.00017077	0.0104197	josephin-like protein
C035N0290E0	0.916406	0.000173417	0.0105305	RING/U-box superfamily protein
C016N0444E0	1.06737	0.000176177	0.0106587	FAD/NAD(P)-binding oxidoreductase family protein
C052N0016M0	0.982537	0.000179168	0.0108	Vacuolar protein sorting 55 (VPS55) family protein
C055N0052E0	0.795526	0.000180682	0.0108439	Major facilitator superfamily protein
C026N0059E0	0.428859	0.000181215	0.0108439	Histone superfamily protein
C008N0351E0	0.631398	0.000184013	0.0109714	RNI-like superfamily protein
C007N0396E0	1.06269	0.000187506	0.0111393	RNA-binding (RRM/RBD/RNP motifs) family protein
C039N0302E0	0.572569	0.00019162	0.0113428	transmembrane protein
C024N0184E0	0.721161	0.00019948	0.0117657	transmembrane protein
C074N0032E0	1.03911	0.000203406	0.0119545	Tetratricopeptide repeat (TPR)-like superfamily protein
C011N0384E0	0.862018	0.000204333	0.0119662	galactosyltransferase1
C034N0005E0	-0.484033	0.000212185	0.0123413	2-oxoglutarate (2OG) and Fe(II)-dependent oxygenase superfamily protein
C041N0288E0	-0.735022	0.000212777	0.0123413	acetyl-CoA synthetase
C016N0284E0	0.889676	0.000212988	0.0123413	P-glycoprotein 18
C003N0222E0	-0.653437	0.000214721	0.0123981	F-box family protein
C079N0015E0	0.736256	0.000216022	0.0124296	Protein kinase superfamily protein
C008N0561E0	0.825311	0.000217695	0.0124822	rhamnogalacturonan xylosyltransferase 2
C028N0200E0	-0.446108	0.000226533	0.0129438	putative recombination initiation defect 1
C009N0592E0	0.73183	0.000229476	0.0130216	transmembrane protein
C017N0312E0	1.05816	0.00022924	0.0130216	methionyl-tRNA synthetase / methionine-tRNA ligase / MetRS (cpMetRS)
C024N0187E0	1.00217	0.000230354	0.0130265	phosphatidic acid phosphatase-related / PAP2-like protein
C028N0106E0	0.576601	0.00023247	0.0130564	Eukaryotic aspartyl protease family protein
C014N0136E0	0.469427	0.000231999	0.0130564	glycine-rich protein
C011N0564E0	0.338614	0.000233368	0.0130623	Protein kinase superfamily protein
C046N0184M0	-0.531034	0.000236068	0.0131686	ARID/BRIGHT DNA-binding domain-containing protein
C049N0014M0	1.01341	0.000238243	0.013245	Calcium-binding EF-hand family protein
C014N0481M0	0.316032	0.000239636	0.0132776	Transmembrane proteins 14C
C018N0107E0	0.684648	0.000244442	0.0134533	Protein kinase superfamily protein
C022N0023E0	0.7399	0.000243958	0.0134533	vacuolar protein sorting-associated protein
C020N0170E0	-0.5555	0.000246127	0.0135009	GDSL-like Lipase/Acylhydrolase superfamily protein
C000N0447E0	0.728853	0.000247405	0.0135259	Peroxidase superfamily protein
C019N0042E0	0.883781	0.000249427	0.0135913	Protein kinase superfamily protein
C003N0141E0	0.785836	0.000256527	0.013932	Prolyl oligopeptidase family protein
C059N0027E0	0.690718	0.000258964	0.0140181	kinetochore protein
C021N0072E0	0.518763	0.00026471	0.0142822	RNA-binding (RRM/RBD/RNP motifs) family protein
C002N0073E0	-0.608894	0.000270904	0.0145686	erythroid differentiation factor-like protein
C069N0108E0	0.699272	0.000273118	0.0146398	Pentatricopeptide repeat (PPR) superfamily protein
C005N0262E0	1.00012	0.000274464	0.0146642	HSP40/DnaJ peptide-binding protein
C019N0331M0	-0.478591	0.000280467	0.0149365	organic solute transporter ostalpha protein (DUF300)
C075N0033E0	0.881266	0.000288625	0.015272	aldehyde dehydrogenase 7B4
C014N0124E0	0.516937	0.000287979	0.015272	mediator of RNA polymerase II transcription subunit-like protein
C002N0401M0	0.916736	0.000292122	0.0154076	cryptochrome 2
C055N0025E0	0.420813	0.000300253	0.0157858	hypothetical protein
C058N0030E0	0.335877	0.000304513	0.0159588	ubiquitin-associated protein (DUF1068)
C026N0008E0	-0.872244	0.00030549	0.0159592	Double Clp-N motif-containing P-loop nucleoside triphosphate hydrolases superfamily protein
C019N0282E0	0.507667	0.000313373	0.0163192	plant/protein
C005N0330E0	-0.613721	0.00031587	0.0163973	Transducin/WD40 repeat-like superfamily protein
C019N0168E0	0.889387	0.000316907	0.0163994	brassinosteroid-6-oxidase 2
C009N0501M0	0.616666	0.000319929	0.0164523	RNA-binding KH domain-containing protein
C000N0020E0	-0.788915	0.000319315	0.0164523	Homeodomain-like transcriptional regulator
C019N0256E0	-0.707971	0.000328658	0.0168486	Core-2/I-branching beta-1,6-N-acetylglucosaminyltransferase family protein
C007N0237E0	0.590037	0.000330957	0.0169138	MAP kinase kinase 2
C032N0321E0	0.75751	0.000337366	0.0171879	methyltransferase
C075N0022E0	0.994576	0.000342866	0.0174142	ARM repeat superfamily protein
C020N0366E0	0.859554	0.000348359	0.0175846	phosphorylcholine cytidylyltransferase
C007N0016E0	0.998295	0.00034763	0.0175846	Cyclophilin-like peptidyl-prolyl cis-trans isomerase family protein
C007N0358E0	0.998839	0.000350281	0.0176276	ubiquitin-conjugating enzyme 37
C025N0227E0	-0.912783	0.000354266	0.0177738	rho GTPase-activating gacO-like protein
C025N0254E0	-0.342319	0.000358122	0.0179126	J-domain protein 6
C114N0007E0	0.797945	0.000360386	0.0179712	B-cell receptor-associated-like protein
C009N0258E0	0.976309	0.000368052	0.0182981	Protein kinase superfamily protein
C024N0396E0	-0.426953	0.000373123	0.0184943	CCAAT-displacement protein alternatively spliced product
C026N0395E0	0.894905	0.000374974	0.0185302	DNA mismatch repair protein MutS, type 2
C006N0061E0	-1.0203	0.000379668	0.018706	GATA zinc finger protein
C039N0265G0	0.870345	0.000387445	0.0190322	RING/U-box superfamily protein
C009N0169E0	1.01828	0.000389493	0.0190759	Pentatricopeptide repeat (PPR) superfamily protein
C026N0445E0	0.42107	0.000393299	0.0192051	ferrochelatase 2
C035N0144E0	-0.888843	0.000395197	0.0192407	RING/U-box superfamily protein
C025N0386E0	-0.47034	0.00039815	0.0193273	DHHC-type zinc finger family protein
C006N0245E0	0.771267	0.000400623	0.0193333	Hydrolase-like protein family
C128N0029E0	0.600542	0.000399977	0.0193333	Polyketide cyclase/dehydrase and lipid transport superfamily protein
C043N0149E0	0.717905	0.000403412	0.0194109	SNF7 family protein
C014N0316E0	0.932892	0.000407611	0.0195558	Ribonuclease inhibitor
C011N0031E0	1.01101	0.000413515	0.0197488	RNI-like superfamily protein
C004N0258M0	0.668862	0.000415032	0.0197488	Adenosylmethionine decarboxylase family protein
C035N0286E0	-0.372477	0.000415234	0.0197488	piezo-type mechanosensitive ion channel component
C017N0085E0	-0.72501	0.00042328	0.0200735	Inorganic H pyrophosphatase family protein
C009N0398E0	1.0116	0.000426314	0.0201593	related to vernalization1 1
C053N0070E0	0.858046	0.000429892	0.0202702	Avr9/Cf-9 rapidly elicited protein
C000N0965E0	-0.621355	0.00043383	0.0203974	peroxin 14
C000N0211E0	0.871039	0.000437904	0.0204853	Ribosomal protein L11 family protein
C000N0202E0	0.901411	0.000439433	0.0204853	auxin response factor 4
C074N0122E0	-0.765845	0.000438785	0.0204853	mitogen-activated protein kinase 12
C024N0083E0	0.981512	0.000447729	0.0207544	alpha-galactosidase 2
C002N0437M0	0.972101	0.000446783	0.0207544	ATPase E1-E2 type family protein / haloacid dehalogenase-like hydrolase family protein
C000N0033E0	-0.873722	0.000452451	0.0208558	Tetratricopeptide repeat (TPR)-like superfamily protein
C014N0017E0	0.479833	0.00045155	0.0208558	UDP-D-glucose/UDP-D-galactose 4-epimerase 3
C019N0273E0	0.980221	0.000464531	0.0213529	like SEX4 1
C071N0096E0	0.865624	0.000466785	0.0213967	Transducin family protein / WD-40 repeat family protein
C080N0052E0	0.579393	0.000469267	0.0214507	zinc finger CCCH domain protein
C011N0270E0	-0.361922	0.000470996	0.0214701	Signal recognition particle, SRP9/SRP14 subunit
C002N0352E0	1.00376	0.000476071	0.0216415	Peptidase S41 family protein
C006N0349E0	0.373462	0.000488147	0.0221293	F-box family protein
C014N0369E0	-0.831305	0.00048988	0.0221469	YCF49-like protein
C008N0555E0	0.68619	0.000493162	0.0222342	decoy
C069N0143M0	0.962704	0.000496102	0.0222415	basal transcription factor complex subunit-like protein
C069N0144M0	0.85376	0.000496954	0.0222415	basal transcription factor complex subunit-like protein
C026N0060E0	0.559008	0.00049738	0.0222415	UDP-XYL synthase 6
C000N0009E0	0.489372	0.000501107	0.0222871	calcium uniporter-like protein (DUF607)
C003N0246E0	-0.429773	0.00050104	0.0222871	RNI-like superfamily protein
C020N0124E0	0.728608	0.000503213	0.0222942	Regulator of Vps4 activity in the MVB pathway protein
C019N0418E0	0.951389	0.000503977	0.0222942	NADH-ubiquinone oxidoreductase
C006N0485E0	0.95334	0.00050829	0.0224247	ferredoxin 1
C014N0389E0	0.871119	0.000510668	0.0224694	selenoprotein family protein
C002N0424E0	0.573936	0.000520909	0.0227572	indole-3-acetic acid inducible
C002N0172E0	0.557531	0.000518776	0.0227572	sodium/hydrogen exchanger (DUF1218)
C026N0379E0	0.758381	0.000521357	0.0227572	CTC-interacting domain 13
C056N0032E0	0.837429	0.000524261	0.0228234	KIP-related protein 6
C046N0217E0	0.579481	0.000533681	0.0231144	CTC-interacting domain 4
C112N0001E0	-0.791802	0.000533755	0.0231144	ATP-dependent RNA helicase
C032N0308E0	0.741023	0.000539995	0.0232622	SOS3-interacting protein 4
C012N0031E0	0.52842	0.000539597	0.0232622	ABC-2 type transporter family protein
C057N0002E0	0.993759	0.000544549	0.0233971	glycerol-3-phosphate acyltransferase 1
C000N0554E0	0.732768	0.000550457	0.0234672	ATPase, F1 complex, gamma subunit protein
C028N0119E0	0.851951	0.000548717	0.0234672	GDSL-like Lipase/Acylhydrolase superfamily protein
C007N0430E0	-0.495709	0.000549039	0.0234672	Embryo-specific protein 3, (ATS3)
C097N0005E0	-0.583963	0.000558751	0.0237592	transmembrane protein
C031N0049E0	0.730832	0.000560933	0.0237905	RNAhelicase-like 8
C017N0326E0	0.93789	0.00056818	0.0240359	SCAR family protein
C018N0308E0	0.646087	0.000571683	0.024115	Tetratricopeptide repeat (TPR)-like superfamily protein
C016N0351E0	0.550905	0.00057298	0.024115	harpin-induced protein
C072N0011E0	0.72952	0.000579138	0.024312	cationic amino acid transporter 4
C004N0454E0	0.723516	0.000585084	0.0244991	Ribosome associated membrane protein RAMP4
C049N0094E0	0.555381	0.000588024	0.0245597	S1FA-like DNA-binding protein
C035N0051E0	0.791862	0.00059383	0.0247394	PHD finger transcription factor
C023N0087E0	0.79734	0.000601365	0.0249901	K-box region and MADS-box transcription factor family protein
C005N0588E0	-0.914147	0.00060831	0.0251517	basic helix-loop-helix (bHLH) DNA-binding superfamily protein
C057N0063E0	-0.676917	0.000607054	0.0251517	Calcium-dependent protein kinase (CDPK) family protein
C009N0067E0	-0.823656	0.000612353	0.0251922	leucine-rich repeat transmembrane protein kinase family protein
C005N0368E0	-0.906275	0.000611605	0.0251922	ROP-interactive CRIB motif-containing protein 10
C010N0307E0	0.50698	0.00062306	0.0255688	SNARE-like superfamily protein
C043N0181M0	0.973739	0.000626	0.0255787	Eukaryotic aspartyl protease family protein
C019N0070E0	0.706908	0.00062641	0.0255787	MRG family protein
C072N0102E0	0.499283	0.000628915	0.0256174	APRATAXIN-like protein
C014N0039E0	0.92573	0.00063801	0.0259237	glyoxal oxidase-related protein
C002N0430E0	0.593451	0.000644601	0.026127	ARM repeat superfamily protein
C025N0094E0	0.782915	0.000648076	0.0261726	peptidoglycan-binding LysM domain-containing protein
C002N0046E0	-0.884994	0.000648907	0.0261726	ATP-dependent Clp protease
C061N0001E0	-0.849491	0.000669447	0.026935	interferon-related developmental regulator family protein / IFRD protein family
C041N0051E0	0.954016	0.000695034	0.0278672	2-oxoglutarate dehydrogenase, E1 component
C004N0021E0	0.702653	0.000696002	0.0278672	Eukaryotic aspartyl protease family protein
C024N0351E0	0.528539	0.000699347	0.0279331	TCP-1/cpn60 chaperonin family protein
C046N0159E0	0.830279	0.000702698	0.027988	exocyst complex component 84B
C038N0006E0	0.876467	0.000704423	0.027988	phospholipid/glycerol acyltransferase family protein
C007N0058E0	0.666112	0.000705822	0.027988	Regulator of chromosome condensation (RCC1) family protein
C008N0596E0	0.636242	0.000711504	0.0281336	basic helix-loop-helix (bHLH) DNA-binding superfamily protein
C039N0046E0	0.964079	0.000712915	0.0281336	transmembrane protein (DUF616)
C022N0257E0	0.688729	0.000716261	0.0281981	Rhamnogalacturonate lyase family protein
C056N0044E0	0.403364	0.000737379	0.0289602	RNA-binding protein
C039N0096E0	0.66292	0.000749258	0.0293566	heat shock transcription factor B4
C011N0032E0	0.737747	0.000760341	0.0297201	patatin-like phospholipase domain protein
C031N0149M0	-0.966031	0.000767315	0.0299216	transmembrane protein
C013N0098E0	-0.421302	0.000769838	0.029949	LUC7 related protein
C002N0346E0	0.946542	0.000785314	0.0304791	P-loop containing nucleoside triphosphate hydrolases superfamily protein
C005N0063E0	0.550316	0.000788227	0.0305201	hypothetical protein
C001N0185E0	-0.663548	0.000790995	0.0305555	alpha/beta-Hydrolases superfamily protein
C069N0063E0	0.741485	0.000795369	0.0306524	Tetratricopeptide repeat (TPR)-like superfamily protein
C046N0043E0	0.490803	0.00079752	0.0306635	Ribophorin I
C003N0137E0	0.893676	0.000804808	0.0308716	Leucine-rich repeat protein kinase family protein
C074N0076E0	-0.771108	0.000812655	0.0311001	zinc finger protein-like protein
C036N0280E0	-0.331358	0.000819707	0.0312972	SNF1-related protein kinase 2.10
C013N0491E0	0.676249	0.000822733	0.03134	Phosphoglycerate mutase family protein
C041N0096E0	-0.489866	0.00085013	0.0322771	hypothetical protein
C002N0434M0	0.727162	0.000851255	0.0322771	hypothetical protein
C084N0004E0	0.68433	0.00085938	0.0324611	acyl-CoA oxidase 4
C005N0322E0	0.859758	0.000860055	0.0324611	serine carboxypeptidase-like 32
C003N0348E0	0.443321	0.000863909	0.0324665	pyrophosphorylase 5
C020N0219M0	0.736712	0.000864143	0.0324665	frataxin-like protein
C003N0163E0	0.545085	0.000877206	0.0328822	receptor-like kinase in flowers 1
C039N0065E0	0.566724	0.000881772	0.0329783	DCL protein (DUF3223)
C007N0045E0	0.452905	0.00089185	0.0332042	ROP (rho of plants) guanine nucleotide exchange factor 6
C011N0382E0	0.942964	0.000890936	0.0332042	Homeodomain-like superfamily protein
C014N0406E0	-0.890866	0.000900773	0.0334608	DET1 complexing ubiquitin ligase
C004N0086E0	0.648801	0.000913493	0.0336931	Oligosaccaryltransferase
C004N0047E0	-0.649014	0.000914987	0.0336931	DNA-directed RNA polymerase III subunit
C009N0038E0	-0.478805	0.000915217	0.0336931	trafficking protein particle complex subunit-like protein
C000N0632E0	-0.674839	0.000910751	0.0336931	TPRXL
C000N0364E0	0.840025	0.000921316	0.0338419	soluble N-ethylmaleimide-sensitive factor adaptor protein 30
C007N0136E0	0.604421	0.000927536	0.0339945	UDP-Glycosyltransferase superfamily protein
C011N0143E0	0.827424	0.000939039	0.0343396	uveal autoantigen with coiled-coil/ankyrin
C014N0075E0	0.801622	0.000949932	0.0345843	repressor of lrx1
C067N0057E0	0.570382	0.000949345	0.0345843	glycosyltransferase 18
C005N0384E0	0.948844	0.000959769	0.0347884	Peroxidase superfamily protein
C036N0332E0	0.883128	0.000958995	0.0347884	cytoplasmic dynein 2 light intermediate chain
C042N0079E0	0.558632	0.000963781	0.0348571	RNA-binding (RRM/RBD/RNP motifs) family protein
C009N0187E0	-0.720491	0.000982249	0.0354471	tubby like protein 2
C072N0100E0	0.936757	0.000992012	0.0357211	hypothetical protein (DUF688)
C026N0253E0	0.733126	0.001006	0.0361456	gibberellin 20 oxidase 2
C011N0472E0	0.834264	0.0010138	0.0363465	calmodulin binding protein
C037N0065E0	0.368174	0.00102777	0.0367672	ammonium transporter 2
C056N0112E0	0.699731	0.00103327	0.0368811	MuDR family transposase
C014N0280E0	0.899918	0.00103543	0.0368811	beta-1,4-N-acetylglucosaminyltransferase family protein
C016N0057E0	0.685899	0.00104187	0.0370302	SERINE-ARGININE PROTEIN 30
C012N0230E0	0.63893	0.00105288	0.0373411	cyclophilin71
C014N0262E0	-0.39383	0.00105816	0.0374476	F-box family protein
C015N0246G0	0.621912	0.0010667	0.0375881	lipoxygenase 1
C032N0303E0	0.534295	0.00106615	0.0375881	Kinase interacting (KIP1-like) family protein
C028N0153E0	0.91303	0.00107404	0.0377658	Tetratricopeptide repeat (TPR)-like superfamily protein
C004N0092E0	-0.691805	0.00108655	0.0381242	Pentatricopeptide repeat (PPR) superfamily protein
C026N0174E0	0.9339	0.00109316	0.0382746	E2F target protein 1 (ETG1)
C017N0245E0	0.903863	0.00112033	0.0391425	cullin4
C028N0168E0	0.430765	0.00112997	0.0393958	Tetratricopeptide repeat (TPR)-like superfamily protein
C074N0120E0	0.682006	0.00113602	0.0395228	RING-H2 finger B1A
C005N0264E0	0.853686	0.00114449	0.03965	ethylene responsive element binding factor 4
C025N0045E0	-0.589551	0.00114324	0.03965	hypothetical protein
C005N0675E0	0.596935	0.00116463	0.0402629	SH3 domain-containing protein
C025N0024E0	0.810491	0.00118032	0.0406978	Protein kinase superfamily protein
C016N0192E0	-0.463372	0.00118215	0.0406978	sinapoylglucose 1
C026N0263E0	-0.573474	0.00118486	0.0407058	RNA polymerase Rpb6
C009N0450E0	0.426192	0.00120459	0.0412975	reversibly glycosylated polypeptide 4
C012N0176E0	-0.810239	0.00122004	0.0417332	transcription factor-like protein
C000N0498E0	-0.241084	0.00122237	0.0417332	serine carboxypeptidase-like 23
C071N0119E0	0.861303	0.00123318	0.0420149	2-oxoglutarate dehydrogenase, E1 component
C024N0015E0	0.435259	0.00124566	0.0423525	chloride channel E
C013N0281E0	0.808028	0.00126449	0.0429039	Ubiquitin-like superfamily protein
C021N0304E0	0.537861	0.00127093	0.0429456	glutamate receptor 3.5
C036N0326E0	0.914249	0.00127075	0.0429456	STRUBBELIG-receptor family 8
C029N0016E0	0.660176	0.0012772	0.0430689	Caleosin-related family protein
C026N0231M0	-0.747343	0.00128274	0.0431671	Ribosomal protein S10p/S20e family protein
C024N0330E0	-0.605456	0.00128853	0.0432735	Calcium-dependent lipid-binding (CaLB domain) family protein
C026N0106E0	0.827639	0.00129469	0.043392	Mitochondrial substrate carrier family protein
C018N0438E0	0.581828	0.00130604	0.0435946	winged-helix DNA-binding transcription factor family protein
C069N0076E0	-0.834435	0.00130448	0.0435946	senescence-associated family protein
C102N0028E0	0.696938	0.00131196	0.0437035	POLLEN DEFECTIVE IN GUIDANCE-like protein
C042N0039E0	0.769494	0.00132041	0.0438078	Tyrosyl-tRNA synthetase, class Ib, bacterial/mitochondrial
C005N0691E0	0.909438	0.00131955	0.0438078	SAUR-like auxin-responsive protein family
C008N0387E0	-0.419831	0.0013278	0.0439644	GRAS family transcription factor
C009N0034E0	0.599144	0.00133712	0.044114	diacylglycerol acyltransferase family
C017N0320E0	0.40159	0.00133768	0.044114	transcriptional regulator family protein
C009N0495E0	-0.746123	0.00134909	0.0444012	emp24/gp25L/p24 family/GOLD family protein
C010N0161E0	0.450423	0.00135433	0.0444848	Tetratricopeptide repeat (TPR)-like superfamily protein
C006N0080E0	-0.54478	0.00138406	0.0452804	bric-a-brac protein
C004N0063E0	-0.534383	0.00138383	0.0452804	coenzyme Q 3
C118N0006E0	-0.690674	0.00140315	0.0458139	actin 8
C000N0248E0	0.909265	0.00142663	0.0464884	Late embryogenesis abundant (LEA) hydroxyproline-rich glycoprotein family
C000N1003E0	0.432988	0.00143438	0.0466487	Protein kinase superfamily protein
C007N0385E0	0.915575	0.00144275	0.046828	nudix hydrolase homolog 24
C015N0189E0	-0.705304	0.00145197	0.0470348	ribonuclease Ps
C038N0045E0	0.655119	0.00146079	0.0471348	FORMS APLOID AND BINUCLEATE CELLS 1A
C032N0183E0	-0.752178	0.00145969	0.0471348	plastid developmental protein DAG
C005N0411E0	-0.777576	0.00147893	0.0476268	RING/U-box superfamily protein
C057N0057E0	0.912876	0.00148477	0.0477215	Calcium-binding endonuclease/exonuclease/phosphatase family
C000N0683E0	-0.596833	0.00150286	0.0481974	DEA(D/H)-box RNA helicase family protein
C011N0189E0	-0.898478	0.00150837	0.0481974	Transducin/WD40 repeat-like superfamily protein
C033N0153E0	-0.661226	0.00150758	0.0481974	Signal recognition particle, SRP9/SRP14 subunit
C065N0025E0	0.814381	0.00151428	0.0482927	RING/FYVE/PHD zinc finger superfamily protein
C164N0004M0	0.655499	0.00153105	0.048733	Nucleic acid-binding, OB-fold-like protein
C033N0155E0	-0.631063	0.00153575	0.0487883	Ribosomal protein S12/S23 family protein
C021N0230E0	0.874294	0.00154781	0.0490767	malate synthase
C019N0363E0	0.673508	0.00155134	0.049094	serine protease, putative (Protein of unknown function, DUF538)
C016N0026E0	-0.804395	0.00156129	0.0492195	B3 domain protein, putative (DUF313)
C009N0370E0	-0.904271	0.00156007	0.0492195	PATATIN-like protein 5
C055N0091E0	0.882113	0.0015664	0.0492862	RNA polymerase II degradation factor
C022N0166E0	-0.714943	0.00158349	0.0494895	Ribosomal L27e protein family
C085N0047E0	0.748375	0.00157681	0.0494895	Eukaryotic aspartyl protease family protein
C020N0398E0	0.393897	0.00158489	0.0494895	transmembrane protein, putative (DUF2358)
C124N0003M0	0.46785	0.00158283	0.0494895	aminopeptidase
C001N0345E0	0.318008	0.00159076	0.0495787	annexin 4
C067N0071E0	0.900119	0.00159716	0.0495903	biotin F
C006N0066E0	-0.288569	0.001595	0.0495903	RNA binding (RRM/RBD/RNP motifs) family protein
C017N0315E0	-0.76864	0.00160711	0.049712	B-cell lymphoma 6 protein
C036N0243G0	0.879542	0.00160712	0.049712	Vacuolar iron transporter (VIT) family protein
C094N0011E0	0.321678	0.00161289	0.0497969	NOD26-like intrinsic protein 6;1
C008N0236G0	0.904933	0.00162563	0.0499093	UPSTREAM OF FLC protein (DUF966)
C035N0101E0	0.851859	0.00162331	0.0499093	peroxin 13
C039N0104E0	0.538254	0.00162355	0.0499093	U2 small nuclear ribonucleoprotein B
C097N0025E0	-0.62135	0.00163732	0.0501747	hypothetical protein
C007N0375E0	0.579717	0.0016501	0.0502385	sulfate transporter 3;5
C008N0244E0	0.658672	0.00165162	0.0502385	beta-hexosaminidase 2
C021N0347E0	0.518695	0.00164623	0.0502385	hypothetical protein
C011N0359E0	0.518392	0.00164248	0.0502385	ribosomal protein S11-beta
C080N0085E0	0.860065	0.00168971	0.0513022	Class-II DAHP synthetase family protein
C020N0045E0	-0.709204	0.00169706	0.0514307	HXXXD-type acyl-transferase family protein
C009N0394E0	-0.283016	0.00170266	0.0515054	OBF binding protein 1
C039N0260E0	-0.836548	0.00171672	0.0516874	SGNH hydrolase-type esterase superfamily protein
C023N0346E0	0.754092	0.0017181	0.0516874	Late embryogenesis abundant (LEA) hydroxyproline-rich glycoprotein family
C031N0146E0	-0.421263	0.00172124	0.0516874	OSBP(oxysterol binding protein)-related protein 2B
C000N0084E0	0.887531	0.00171618	0.0516874	Serine carboxypeptidase S28 family protein
C008N0237E0	-0.508237	0.00173623	0.0520426	vacuolar sorting-associated protein (DUF946)
C004N0136E0	0.812365	0.00174533	0.0522203	HR-like lesion-inducing protein-like protein
C043N0198E0	0.650628	0.00175789	0.0524927	nucleobase-ascorbate transporter 12
C013N0132E0	-0.591762	0.00176082	0.0524927	Protein kinase superfamily protein
C049N0028E0	0.773049	0.00178737	0.053188	Small nuclear ribonucleoprotein family protein
C017N0075E0	0.342578	0.00179704	0.0533792	serine-rich protein-like protein
C064N0099E0	0.57151	0.00181095	0.0536955	transmembrane protein
C025N0290E0	0.884071	0.00181512	0.0537224	Transducin/WD40 repeat-like superfamily protein
C001N0579E0	0.810431	0.00182056	0.0537867	mitochondrial acyl carrier protein 1
C083N0108E0	-0.381424	0.00183489	0.0541128	Polynucleotide adenylyltransferase family protein
C000N0998E0	0.893615	0.00185038	0.0541811	tetratricopetide-repeat thioredoxin-like 4
C034N0092E0	-0.503567	0.0018476	0.0541811	Heat shock protein 70 (Hsp 70) family protein
C005N0421E0	-0.361813	0.0018467	0.0541811	Cystatin/monellin superfamily protein
C016N0193E0	0.871699	0.0018494	0.0541811	phytochrome A
C097N0026E0	-0.741555	0.00186208	0.0542504	Mitochondrial substrate carrier family protein
C000N0150E0	0.432718	0.00185849	0.0542504	Histone superfamily protein
C014N0046E0	0.870679	0.00186263	0.0542504	DNA-directed RNA polymerase
C066N0030E0	0.879662	0.0018805	0.0546741	GATA type zinc finger transcription factor family protein
C031N0269E0	0.885747	0.00189726	0.055064	electron carrier/iron ion-binding protein
C014N0159E0	0.833889	0.00190391	0.0551437	CDP-diacylglycerol-glycerol-3-phosphate 3-phosphatidyltransferase
C011N0105E0	0.796181	0.00190671	0.0551437	Late embryogenesis abundant protein, group 2
C005N0005E0	0.682958	0.00191247	0.0552134	TATA binding protein 2
C022N0059M0	0.84026	0.00191721	0.0552531	MAP kinase kinase 2
C005N0567E0	0.846996	0.00192327	0.0553309	RING/U-box superfamily protein
C046N0220E0	0.410357	0.00193404	0.0554306	DNA binding / DNA-directed RNA polymerase
C004N0519E0	0.725245	0.00195063	0.0554306	MEI2-like protein 1
C016N0418E0	0.334029	0.00194957	0.0554306	embryonic flower 1 (EMF1)
C019N0187E0	0.495827	0.00194598	0.0554306	transcription factor UPBEAT-like protein
C034N0134E0	0.62424	0.00193837	0.0554306	wound-responsive protein-like protein
C066N0042E0	0.870481	0.00195368	0.0554306	Adenine nucleotide alpha hydrolases-like superfamily protein
C016N0447E0	0.854738	0.00194342	0.0554306	Plant Tudor-like RNA-binding protein
C002N0147E0	-0.634374	0.00195072	0.0554306	SC35-like splicing factor 28
C064N0119E0	0.466919	0.00198045	0.055997	RING/U-box superfamily protein
C020N0068E0	-0.624778	0.00197771	0.055997	tetratricopeptide repeat (TPR)-containing protein
C024N0076E0	0.586192	0.0019886	0.0561311	histone deacetylase 15
C003N0213E0	0.886236	0.00200357	0.0561707	DUF1365 family protein
C036N0334E0	0.741187	0.00200767	0.0561707	WRKY family transcription factor
C031N0155E0	0.724008	0.00200339	0.0561707	mitochondrion-localized small heat shock protein 23.6
C007N0168E0	-0.202783	0.0020139	0.0561707	Homeodomain-like transcriptional regulator
C006N0079E0	-0.77251	0.00200996	0.0561707	anaphase promoting complex 10
C004N0191E0	-0.452929	0.00200937	0.0561707	RmlC-like cupins superfamily protein
C091N0039E0	-0.838131	0.00201281	0.0561707	methionine-tRNA ligase, putative / methionyl-tRNA synthetase, putative / MetRS
C032N0037E0	-0.456671	0.00202272	0.0563212	P-loop nucleoside triphosphate hydrolases superfamily protein with CH (Calponin Homology) domain-containing protein
C007N0212M0	0.625289	0.00203747	0.0566362	Subtilase family protein
C013N0022E0	-0.634679	0.00204434	0.0567312	Duplicated homeodomain-like superfamily protein
C003N0291E0	0.507542	0.00205423	0.0569042	Tyrosine phosphatase family protein
C005N0286E0	0.841992	0.00205749	0.0569042	bystin-like protein
C018N0121E0	0.597859	0.00207615	0.0573241	Pentatricopeptide repeat (PPR) superfamily protein
C004N0537E0	0.322374	0.00208738	0.0574147	FKBP-like peptidyl-prolyl cis-trans isomerase family protein
C000N0757M0	-0.737741	0.0020899	0.0574147	TRAF-like family protein
C020N0296E0	0.788312	0.00208529	0.0574147	FASCICLIN-like arabinoogalactan 7
C004N0203E0	0.391278	0.00210733	0.0577971	SER/ARG-rich protein 34A
C032N0165E0	0.657011	0.00211289	0.0578532	Peptidase S24/S26A/S26B/S26C family protein
C049N0075E0	0.714387	0.00212447	0.0580735	RNA-binding (RRM/RBD/RNP motifs) family protein
C009N0254E0	0.644126	0.00212878	0.0580948	cold-regulated protein
C010N0329E0	0.687938	0.00213359	0.0581296	Ribosomal protein S3 family protein
C106N0013E0	-0.695908	0.00213724	0.058133	basic helix-loop-helix (bHLH) DNA-binding superfamily protein
C023N0134E0	-0.777217	0.00216039	0.0584727	cobalt ion binding protein
C038N0089E0	0.403965	0.00215718	0.0584727	general control non-repressible 3
C002N0636E0	-0.709152	0.00215594	0.0584727	nodulin MtN21 /EamA-like transporter family protein
C013N0519E0	0.556366	0.00216572	0.0585207	Exocyst complex component SEC5
C016N0330E0	0.879328	0.00219116	0.0589198	DWNN domain, a CCHC-type zinc finger
C026N0168E0	0.817477	0.00218719	0.0589198	Transcription factor jumonji (jmjC) domain-containing protein
C032N0048E0	0.607496	0.00219123	0.0589198	RELA/SPOT homolog 1
C004N0232E0	0.466542	0.00220741	0.0591615	NAD(P)-binding Rossmann-fold superfamily protein
C012N0289E0	0.561774	0.00220434	0.0591615	actin protein 2/3 complex subunit-like protein
C010N0191E0	0.810133	0.00221491	0.0591936	Transducin/WD40 repeat-like superfamily protein
C005N0078E0	0.853853	0.0022194	0.0591936	phenylalanine ammonia-lyase 4
C009N0068E0	0.74483	0.0022189	0.0591936	RB1-inducible coiled-coil protein
C035N0266E0	0.795715	0.00224259	0.0596188	Small nuclear ribonucleoprotein family protein
C035N0338E0	0.256287	0.00224197	0.0596188	CTP synthase family protein
C032N0236E0	0.61538	0.00224735	0.0596491	Sterile alpha motif (SAM) domain-containing protein
C025N0407E0	0.443727	0.00228021	0.0604238	MuDR family transposase
C035N0143E0	0.30936	0.00229738	0.0604935	hypothetical protein
C031N0120E0	0.863412	0.00229139	0.0604935	AT-hook motif nuclear-localized protein 1
C008N0326E0	-0.498491	0.00229798	0.0604935	Integrase-type DNA-binding superfamily protein
C088N0037E0	0.830212	0.00229303	0.0604935	SOUL heme-binding family protein
C085N0006E0	-0.667508	0.00230122	0.0604935	benzoyloxyglucosinolate 1
C000N0895E0	0.502001	0.00232615	0.060954	hypothetical protein
C011N0414E0	-0.760936	0.00232534	0.060954	Basic-leucine zipper (bZIP) transcription factor family protein
C102N0014E0	0.789475	0.00234259	0.0612872	NADH-ubiquinone oxidoreductase B18 subunit
C042N0044E0	-0.578366	0.0023483	0.0613392	HD-ZIP IV family of homeobox-leucine zipper protein with lipid-binding START domain-containing protein
C039N0194M0	-0.823298	0.00235984	0.0615429	G-box binding factor 6
C025N0167E0	-0.534764	0.00237056	0.0617246	MD-2-related lipid recognition domain-containing protein / ML domain-containing protein
C035N0172E0	0.761089	0.00239473	0.0620285	Transducin/WD40 repeat-like superfamily protein
C002N0032E0	0.720327	0.00239233	0.0620285	evolutionarily conserved C-terminal region 4
C000N0433M0	-0.537865	0.00240108	0.0620285	aminophospholipid ATPase 3
C039N0167E0	0.253468	0.00239862	0.0620285	Protein phosphatase 2C family protein
C016N0071E0	0.824689	0.0023961	0.0620285	chloroplast ribosomal protein S15
C036N0114E0	0.870808	0.00243589	0.0626328	clast3-like protein
C010N0256E0	-0.701217	0.00242974	0.0626328	hydroxyproline-rich glycoprotein family protein
C082N0053E0	-0.367602	0.0024345	0.0626328	Pyruvate kinase family protein
C005N0414E0	0.342161	0.00244017	0.0626449	ethylene-forming enzyme
C000N0983E0	-0.609097	0.00244855	0.0627623	RING/FYVE/PHD-type zinc finger family protein
C007N0048E0	0.741634	0.00245516	0.0628337	Major facilitator superfamily protein
C008N0193E0	0.726394	0.00246071	0.0628781	RNA binding (RRM/RBD/RNP motifs) family protein
C026N0080E0	0.533855	0.00246781	0.0629618	FKBP-like peptidyl-prolyl cis-trans isomerase family protein
C003N0274E0	-0.526683	0.00248628	0.0632984	photosystem I subunit F
C012N0204E0	0.642	0.0024887	0.0632984	GCN5L1 family protein
C004N0465E0	0.626199	0.00250481	0.0636098	bZIP transcription factor, putative (DUF1664)
C021N0324E0	0.867828	0.00253044	0.0641616	Enhancer of polycomb-like transcription factor protein
C028N0077E0	-0.43253	0.00253628	0.0642107	G protein coupled receptor
C035N0093E0	0.357873	0.00254629	0.0643653	Cystathionine beta-synthase (CBS) family protein
C064N0152E0	-0.807565	0.00256628	0.0647709	rRNA processing protein-like protein
C017N0210E0	-0.337287	0.00261319	0.0657718	cation-chloride co-transporter 1
C010N0066E0	-0.444444	0.00261596	0.0657718	integral membrane protein (Protein of unknown function DUF92, transmembrane)
C006N0087M0	0.808557	0.00261792	0.0657718	sodium proton exchanger, putative (NHX7) (SOS1)
C058N0031E0	0.616743	0.00264434	0.0663343	alpha/beta-Hydrolases superfamily protein
C039N0022G0	0.485024	0.00265283	0.0664092	Pentatricopeptide repeat (PPR) superfamily protein
C004N0219M0	0.650312	0.0026554	0.0664092	Bifunctional inhibitor/lipid-transfer protein/seed storage 2S albumin superfamily protein
C019N0169E0	0.846635	0.0026817	0.0668638	PLC-like phosphodiesterases superfamily protein
C016N0127E0	0.576848	0.00267863	0.0668638	haloacid dehalogenase-like hydrolase family protein
C003N0374E0	-0.711424	0.00269064	0.0669744	homer protein
C009N0036E0	0.792227	0.00269428	0.0669744	serine/threonine phosphatase 7
C035N0252M0	-0.809378	0.00270365	0.0671059	polymerase gamma 2
C039N0076E0	0.826599	0.00273209	0.0677097	glutamate tRNA synthetase
C003N0185E0	0.571066	0.00275881	0.0679625	Putative lysine decarboxylase family protein
C083N0058E0	-0.660431	0.0027507	0.0679625	zinc finger CCCH domain-containing protein 44
C004N0042E0	0.735804	0.00275741	0.0679625	Hydroxyproline-rich glycoprotein family protein
C036N0100E0	0.614316	0.00274669	0.0679625	transducin family protein / WD-40 repeat family protein
C023N0349E0	0.634974	0.00277198	0.068185	aspartyl/glutamyl-tRNA (Asn/Gln) amidotransferase subunit B
C002N0448E0	0.376291	0.00277631	0.0681894	CCCH-type zinc finger family protein
C039N0039E0	0.684361	0.00278772	0.0683677	ARM repeat superfamily protein
C007N0247M0	0.844295	0.00281776	0.0690015	Serine protease inhibitor, potato inhibitor I-type family protein
C013N0357E0	0.675056	0.00283315	0.0692753	P-loop containing nucleoside triphosphate hydrolases superfamily protein
C011N0536E0	-0.756492	0.00284253	0.0694016	transcription factor IIB
C035N0317G0	0.466536	0.0028888	0.0695201	SPX (SYG1/Pho81/XPR1) domain-containing protein
C013N0363E0	0.834581	0.00289935	0.0695201	carbohydrate esterase, putative (DUF303)
C024N0071E0	-0.821779	0.00286177	0.0695201	transcription initiation factor IIE (TFIIE) alpha subunit family protein / general transcription factor TFIIE family protein
C011N0394E0	-0.743844	0.00286415	0.0695201	sphingoid base hydroxylase 2
C007N0051E0	0.465898	0.00290653	0.0695201	WD-40 repeat family protein / small nuclear ribonucleoprotein Prp4p-like protein
C017N0230E0	0.523826	0.00289224	0.0695201	inositol transporter 2
C017N0134E0	-0.379188	0.00290517	0.0695201	Glutathione S-transferase family protein
C015N0242E0	-0.452744	0.00286807	0.0695201	Metallopeptidase M24 family protein
C010N0224E0	0.591403	0.00288094	0.0695201	CAAX amino terminal protease family protein
C025N0408E0	0.734062	0.00287158	0.0695201	Leucine-rich repeat (LRR) family protein
C000N0936E0	0.810775	0.00290249	0.0695201	gamma-tubulin
C008N0445E0	0.431418	0.00287594	0.0695201	F-box family protein
C001N0045E0	-0.242985	0.002895	0.0695201	plastid-specific 50S ribosomal protein 5
C014N0022E0	-0.473411	0.00287719	0.0695201	LisH and RanBPM domains containing protein
C013N0171E0	0.41979	0.00292102	0.0696886	basic helix-loop-helix (bHLH) DNA-binding superfamily protein
C014N0295E0	0.779625	0.00292204	0.0696886	SDA1 family protein
C043N0187M0	0.522782	0.00292838	0.0697386	Expressed protein
C016N0179E0	0.670471	0.00293713	0.0698461	hypothetical protein
C028N0237E0	-0.737786	0.00295034	0.0699437	plant/protein
C033N0089E0	-0.852045	0.00295399	0.0699437	ribosomal protein S9
C024N0024E0	-0.776538	0.00294626	0.0699437	O-fucosyltransferase family protein
C013N0198E0	-0.717189	0.00295995	0.0699841	BRCA1-A complex subunit BRE-like protein
C046N0025E0	0.712294	0.00297428	0.0701215	Pentatricopeptide repeat (PPR) superfamily protein
C074N0114E0	-0.580145	0.00297095	0.0701215	putative recombination initiation defects 3
C014N0477E0	-0.556826	0.00298548	0.0702849	Tyrosine phosphatase family protein
C005N0705E0	-0.574695	0.00301294	0.07083	PLC-like phosphodiesterases superfamily protein
C032N0233E0	0.574837	0.00302095	0.0708391	Ribosomal protein L13 family protein
C076N0050E0	0.204932	0.0030237	0.0708391	RING/U-box protein
C122N0019E0	0.270702	0.00303055	0.0708391	vacuoleless1 (VCL1)
C013N0309M0	0.682512	0.00303009	0.0708391	Thioredoxin superfamily protein
C069N0146E0	0.802029	0.00305289	0.0712601	Terpenoid cyclases/Protein prenyltransferases superfamily protein
C011N0422E0	0.693764	0.00306113	0.0713512	proteasome alpha subunit D2
C002N0511E0	-0.651537	0.00306935	0.0714417	nudix hydrolase homolog 14
C074N0113E0	-0.533197	0.00308639	0.071614	Small nuclear ribonucleoprotein family protein
C006N0594E0	0.593579	0.00308232	0.071614	WRKY DNA-binding protein 69
C083N0078E0	-0.459494	0.00308981	0.071614	Subtilase family protein
C039N0228E0	-0.409935	0.00309685	0.0716762	exoribonuclease 2
C025N0348E0	0.624909	0.00312319	0.072083	hypothetical protein
C026N0374E0	0.781677	0.00312216	0.072083	SAUR-like auxin-responsive protein family
C097N0111E0	-0.734129	0.00313987	0.0721729	Ribonuclease III family protein
C035N0207E0	0.673576	0.00313429	0.0721729	poly(ADP-ribose) polymerase 2
C019N0021E0	0.844738	0.00314024	0.0721729	Leucine-rich receptor-like protein kinase family protein
C019N0251E0	-0.22535	0.00316275	0.0725889	SIN3-like 2
C042N0001E0	0.537669	0.0031717	0.072693	Polynucleotidyl transferase, ribonuclease H-like superfamily protein
C007N0196E0	0.647621	0.00318435	0.0728812	ribosomal protein L2
C017N0317E0	-0.334683	0.00323733	0.0734488	receptor like protein 55
C032N0094E0	0.758201	0.0032314	0.0734488	BRCT domain-containing DNA repair protein
C019N0006E0	0.788012	0.00322649	0.0734488	membrane steroid binding protein 1
C003N0061E0	0.444075	0.00323857	0.0734488	organic solute transporter ostalpha protein (DUF300)
C001N0007E0	-0.750851	0.00324039	0.0734488	TATA binding protein 2
C013N0302E0	-0.515105	0.0032274	0.0734488	GA requiring 3
C011N0244E0	-0.35197	0.00321468	0.0734488	RHOMBOID-like protein 13
C012N0325E0	0.712137	0.00328155	0.0740944	Ubiquitin-like superfamily protein
C000N0085E0	-0.720239	0.00328688	0.0740944	Serine carboxypeptidase S28 family protein
C049N0024E0	-0.678279	0.00328218	0.0740944	DNA-directed RNA polymerase subunit beta (Protein of unknown function, DUF642)
C032N0074E0	0.765073	0.00328339	0.0740944	DNA mismatch repair protein
C019N0419E0	0.577879	0.00330133	0.0742168	transmembrane protein
C003N0301E0	-0.717826	0.00329975	0.0742168	GC-rich sequence DNA-binding factor-like protein with Tuftelin interacting domain-containing protein
C000N0261E0	0.735947	0.0033419	0.0746306	cellulose synthase-like A02
C035N0301E0	-0.348742	0.00332497	0.0746306	tubby-like protein 9
C020N0208E0	0.745697	0.00333787	0.0746306	photosystem II reaction center PSB29 protein
C046N0089E0	-0.740053	0.00334242	0.0746306	Pentatricopeptide repeat (PPR) superfamily protein
C030N0010E0	0.285462	0.00332933	0.0746306	protein phosphatase X 2
C032N0394E0	-0.476728	0.00335678	0.0748498	kinase with tetratricopeptide repeat domain-containing protein
C008N0575E0	0.681442	0.00336696	0.074874	TRICHOME BIREFRINGENCE-LIKE 26
C024N0185E0	0.625988	0.00336508	0.074874	Tetratricopeptide repeat (TPR)-like superfamily protein
C000N0490E0	0.49135	0.003373	0.0749071	MIF4G domain-containing protein / MA3 domain-containing protein
C049N0106E0	0.248084	0.0034698	0.0758532	cationic amino acid transporter 8
C036N0145E0	-0.799949	0.00346014	0.0758532	Calcium-dependent lipid-binding (CaLB domain) family protein
C050N0003E0	0.772782	0.00342745	0.0758532	peptidyl-prolyl cis-trans isomerase G
C033N0071E0	-0.821103	0.00344296	0.0758532	Remorin family protein
C021N0302G0	-0.589861	0.00345247	0.0758532	glutamate receptor 5
C004N0117E0	0.681001	0.00346544	0.0758532	glycolipid transfer protein 1
C000N1079E0	0.635163	0.00347092	0.0758532	translocon-associated protein beta (TRAPB) family protein
C022N0179E0	0.458317	0.00342366	0.0758532	histone-lysine N-methyltransferase
C001N0490E0	-0.761508	0.00344424	0.0758532	Auxin-responsive GH3 family protein
C001N0359E0	-0.562591	0.00345873	0.0758532	endonuclease III 2
C000N0287E0	0.726455	0.00343011	0.0758532	F-box family protein
C026N0302E0	0.529488	0.00345621	0.0758532	ABC-2 type transporter family protein
C026N0226E0	-0.819206	0.00349519	0.0761812	AGC (cAMP-dependent, cGMP-dependent and protein kinase C) kinase family protein
C010N0067E0	0.398151	0.00349082	0.0761812	phosphoglucomutase
C074N0028E0	-0.733307	0.00352016	0.0766239	Alcohol dehydrogenase transcription factor Myb/SANT-like family protein
C004N0399E0	0.715298	0.00353747	0.0768991	RNA polymerase Rpb7-like, N-terminal domain-containing protein
C063N0019E0	0.185403	0.00356693	0.0773352	RING/U-box superfamily protein
C004N0080E0	-0.784019	0.00356629	0.0773352	transcription factor-like protein
C009N0333M0	-0.469036	0.00359017	0.0774527	Protein kinase superfamily protein
C049N0111E0	0.595834	0.00359118	0.0774527	UDP-Glycosyltransferase superfamily protein
C026N0423E0	0.758215	0.0035775	0.0774527	RNA-binding (RRM/RBD/RNP motifs) family protein
C064N0148E0	-0.670954	0.00358489	0.0774527	Pectin lyase-like superfamily protein
C026N0322E0	0.818065	0.0035969	0.0774747	Folylpolyglutamate synthetase family protein
C046N0091E0	-0.30878	0.00360698	0.0774888	ubiquinone biosynthesis COQ9-like protein
C009N0274E0	-0.657614	0.00360681	0.0774888	indoleacetic acid-induced protein 8
C018N0221E0	-0.665318	0.00365937	0.0785119	ssDNA-binding transcriptional regulator
C023N0367E0	-0.618536	0.00369468	0.0791662	ubiquinol-cytochrome C reductase UQCRX/QCR9-like family protein
C012N0184E0	0.775866	0.00370272	0.0791682	transmembrane protein
C006N0571M0	0.452812	0.00370439	0.0791682	neurofilament heavy protein
C035N0214E0	0.319739	0.00371006	0.0791865	pfkB-like carbohydrate kinase family protein
C026N0294E0	0.398223	0.00372142	0.0792233	dentin sialophosphoprotein-like protein
C003N0201E0	-0.557373	0.00372038	0.0792233	KRR1 family protein
C032N0111E0	0.714548	0.00372934	0.0792894	glutathione peroxidase 5
C056N0091E0	0.664609	0.00374651	0.0795518	cyclin-like protein
C025N0188E0	0.737971	0.0037594	0.0796516	adenosine-5'-phosphosulfate (APS) kinase 3
C071N0114E0	-0.571735	0.0037609	0.0796516	hypothetical protein
C000N0599E0	-0.727957	0.00378511	0.0800614	Transcription elongation factor (TFIIS) family protein
C020N0075E0	-0.39401	0.00379625	0.0801941	GTP-binding family protein
C025N0291E0	0.743106	0.00380692	0.0803162	transmembrane protein
C007N0190E0	0.490811	0.00381288	0.0803391	Iron-sulfur cluster biosynthesis family protein
C050N0066E0	0.377294	0.00382598	0.0805119	Homeodomain-like superfamily protein
C018N0321E0	0.469382	0.00384494	0.0808076	WPP domain-interacting protein 2
C001N0326E0	0.461302	0.00385592	0.0809349	Transducin/WD40 repeat-like superfamily protein
C061N0012E0	0.428399	0.00389615	0.0816752	tail fiber
C045N0037E0	0.58534	0.00391012	0.0818639	cyclin d4;2
C035N0014E0	-0.803817	0.00391571	0.0818766	RNA helicase, ATP-dependent, SK12/DOB1 protein
C000N0763E0	-0.424451	0.0039337	0.0821484	GPI-anchored adhesin-like protein
C056N0089E0	0.432011	0.00396026	0.082308	cyclin-like protein
C003N0335E0	-0.538552	0.00395075	0.082308	plasma-membrane associated cation-binding protein 1
C032N0298E0	0.616768	0.00395584	0.082308	Phototropic-responsive NPH3 family protein
C066N0034E0	-0.588018	0.00396374	0.082308	non-intrinsic ABC protein 14
C006N0484E0	0.320614	0.00396635	0.082308	ferredoxin 1
C072N0083E0	-0.498995	0.00397295	0.0823411	NAD(P)-linked oxidoreductase superfamily protein
C016N0235E0	0.402882	0.00398818	0.0825527	Uncharacterized protein family (UPF0497)
C023N0039E0	-0.688169	0.00399636	0.0826182	Regulator of chromosome condensation (RCC1) family protein
C032N0388G0	0.359241	0.0040023	0.0826372	uncoupling protein 2
C000N0516E0	0.575654	0.00400798	0.0826508	dicer-like 4
C005N0197E0	-0.616699	0.00403639	0.0831325	Protein kinase superfamily protein
C056N0059E0	0.771871	0.00408905	0.0832556	cytochrome c biogenesis protein family
C007N0356E0	-0.681511	0.00406843	0.0832556	ovate family protein 8
C026N0191E0	0.635922	0.00412274	0.0832556	Transcriptional coactivator/pterin dehydratase
C026N0221E0	-0.508742	0.00407797	0.0832556	RPM1 interacting protein 3
C004N0154E0	-0.738371	0.00408952	0.0832556	zinc knuckle (CCHC-type) family protein
C003N0200E0	-0.643015	0.00411746	0.0832556	Ribosomal protein L18ae family
C011N0490E0	0.716507	0.00414658	0.0832556	Eukaryotic aspartyl protease family protein
C043N0138E0	-0.326478	0.00412141	0.0832556	ATP-dependent helicase family protein
C023N0060E0	0.482482	0.00413128	0.0832556	Zincin-like metalloproteases family protein
C043N0206E0	-0.62028	0.00412379	0.0832556	60S acidic ribosomal protein family
C000N0906E0	-0.778504	0.00413474	0.0832556	vacuolar ATP synthase subunit H family protein
C013N0178E0	0.709205	0.0041429	0.0832556	calcium-dependent protein kinase 29
C000N1014E0	0.614531	0.00412028	0.0832556	GINS complex protein
C007N0273M0	-0.351327	0.00414861	0.0832556	2-oxoglutarate (2OG) and Fe(II)-dependent oxygenase superfamily protein
C000N1045E0	0.764495	0.00407944	0.0832556	Transmembrane amino acid transporter family protein
C065N0117E0	0.719624	0.00411007	0.0832556	Cysteine proteinases superfamily protein
C005N0220E0	-0.566943	0.00413419	0.0832556	ENTH/ANTH/VHS superfamily protein
C005N0738E0	0.687189	0.00405111	0.0832556	C2H2-like zinc finger protein
C009N0005E0	-0.683036	0.00406367	0.0832556	P-loop nucleoside triphosphate hydrolase superfamily protein
C138N0002E0	0.688922	0.00411183	0.0832556	Ribosomal protein S12/S23 family protein
C014N0500E0	0.654482	0.00406275	0.0832556	zinc transporter 1 precursor
C015N0022M0	0.444748	0.00415626	0.0833075	Uncharacterized protein family (UPF0497)
C000N1059E0	-0.435014	0.00416434	0.0833679	translocase outer membrane 20-1
C019N0398E0	-0.318645	0.00417266	0.083433	Thioredoxin superfamily protein
C035N0174G0	-0.817561	0.00419649	0.0835166	NAD(P)-binding Rossmann-fold superfamily protein
C015N0167E0	0.497549	0.00419673	0.0835166	alpha/beta-Hydrolases superfamily protein
C000N0688E0	-0.594168	0.00421237	0.0835166	Transcription elongation factor Spt5
C011N0276E0	-0.411366	0.00420597	0.0835166	hydroxymethylbilane synthase
C067N0044E0	-0.660067	0.00420486	0.0835166	PLAC8 family protein
C041N0075E0	0.438881	0.00420874	0.0835166	Pentatricopeptide repeat (PPR) superfamily protein
C097N0024E0	-0.429398	0.00420525	0.0835166	secE/sec61-gamma protein transport protein
C000N0249E0	0.669928	0.00423096	0.0835685	Histone superfamily protein
C004N0475E0	0.820985	0.00422816	0.0835685	Protein kinase superfamily protein
C005N0370E0	0.521502	0.0042353	0.0835685	sucrose-proton symporter 9
C064N0086E0	-0.348845	0.00422531	0.0835685	Rrp15p protein
C069N0136E0	0.821233	0.00426074	0.0838481	Ethylene insensitive 3 family protein
C002N0588E0	0.821346	0.00425647	0.0838481	CheY-like two-component responsive regulator family protein
C005N0227E0	-0.740287	0.00426476	0.0838481	Nodulin MtN21 /EamA-like transporter family protein
C002N0581E0	0.625637	0.00428365	0.0840187	pleckstrin homology (PH) domain-containing protein
C117N0006E0	0.718303	0.00428129	0.0840187	HXXXD-type acyl-transferase family protein
C052N0077E0	-0.620196	0.0042992	0.0842233	root and pollen arfgap
C085N0049E0	-0.652344	0.00439108	0.085921	Tetratricopeptide repeat (TPR)-like superfamily protein
C022N0057E0	0.48164	0.00441772	0.0861665	zinc ion binding protein
C032N0173E0	0.470616	0.00442133	0.0861665	Protein kinase family protein
C004N0051E0	-0.427823	0.00441605	0.0861665	Enhancer of polycomb-like transcription factor protein
C000N0801M0	0.674159	0.00442457	0.0861665	aminopeptidase M1
C041N0302E0	-0.269024	0.00443	0.0861703	Polynucleotidyl transferase, ribonuclease H-like superfamily protein
C078N0125E0	0.333502	0.00444153	0.0862926	Phosphoglycerate mutase family protein
C006N0192E0	0.785506	0.00444905	0.0863368	serine carboxypeptidase-like 29
C020N0192E0	0.663093	0.00446023	0.0863671	hydroxyproline-rich glycoprotein family protein
C102N0053E0	0.631815	0.00446111	0.0863671	Scorpion toxin-like knottin superfamily protein
C002N0605E0	0.31488	0.00447672	0.0865674	Xanthine/uracil/vitamin C permease
C002N0450E0	0.765271	0.004513	0.0871103	Pentatricopeptide repeat (PPR-like) superfamily protein
C067N0045E0	0.574327	0.00451538	0.0871103	root hair specific 15
C002N0009E0	-0.299317	0.0045292	0.0872166	P-loop containing nucleoside triphosphate hydrolases superfamily protein
C008N0150E0	0.815091	0.00453679	0.0872166	Nucleotide-sugar transporter family protein
C051N0087E0	-0.571875	0.00453158	0.0872166	Chalcone-flavanone isomerase family protein
C056N0050E0	0.598646	0.00455265	0.0874194	phox domain-containing protein
C026N0007E0	-0.49651	0.00457695	0.0876458	pentatricopeptide (PPR) repeat-containing protein
C002N0422E0	-0.757847	0.00458042	0.0876458	reduced lateral root formation
C005N0077E0	-0.618339	0.00457485	0.0876458	ferritin 4
C012N0161E0	-0.641948	0.00460035	0.0879248	RING-H2 group F2A
C008N0488E0	-0.66442	0.00461662	0.0881335	NAD(P)-binding Rossmann-fold superfamily protein
C010N0159E0	-0.355867	0.00462759	0.0882406	Nodulin MtN3 family protein
C090N0038E0	0.724083	0.00465802	0.0886154	TIFY domain/Divergent CCT motif family protein
C041N0272E0	0.557143	0.00465513	0.0886154	NAC domain containing protein 83
C064N0151E0	0.319698	0.00469846	0.0891886	Endonuclease/exonuclease/phosphatase family protein
C020N0269E0	0.711808	0.00469899	0.0891886	P-loop containing nucleoside triphosphate hydrolases superfamily protein
C061N0011E0	0.437821	0.00471411	0.0892921	glutathione S-transferase zeta 1
C031N0154E0	0.770451	0.00481107	0.0892921	leukocyte receptor cluster-like protein
C005N0718E0	-0.726423	0.00471641	0.0892921	Basic-leucine zipper (bZIP) transcription factor family protein
C032N0100E0	-0.79127	0.00476158	0.0892921	RNI-like superfamily protein
C016N0317E0	0.757586	0.00478804	0.0892921	Basic-leucine zipper (bZIP) transcription factor family protein
C115N0007E0	0.79149	0.00477728	0.0892921	S-adenosyl-L-methionine-dependent methyltransferases superfamily protein
C026N0131E0	0.702175	0.00478488	0.0892921	NF-X1-type zinc finger protein NFXL2
C024N0305E0	0.594468	0.00476219	0.0892921	Rubredoxin-like superfamily protein
C016N0017E0	-0.614599	0.00476647	0.0892921	Trypsin family protein with PDZ domain-containing protein
C006N0345E0	-0.788069	0.00472715	0.0892921	transmembrane protein, putative (DUF761)
C035N0275E0	0.717395	0.0047593	0.0892921	ERD (early-responsive to dehydration stress) family protein
C005N0464E0	-0.641632	0.00477921	0.0892921	T-complex protein 11
C032N0318E0	-0.774202	0.00479763	0.0892921	HEAT/U-box domain-containing protein
C000N0941G0	0.79508	0.00472272	0.0892921	Sas10/Utp3/C1D family
C051N0005E0	-0.800486	0.00480849	0.0892921	hypothetical protein
C034N0003E0	-0.792223	0.00481296	0.0892921	2-oxoglutarate (2OG) and Fe(II)-dependent oxygenase superfamily protein
C026N0290E0	-0.557585	0.00475896	0.0892921	Protein kinase superfamily protein
C006N0471M0	0.595576	0.00476566	0.0892921	magnesium transporter, putative (DUF803)
C003N0378G0	-0.674508	0.00479765	0.0892921	with no lysine (K) kinase 8
C004N0308M0	0.676047	0.0047319	0.0892921	ubiquitin-specific protease 2
C011N0353E0	0.622456	0.00482307	0.0893348	Pentatricopeptide repeat (PPR) superfamily protein
C056N0031E0	0.792005	0.00483698	0.0893348	peptide methionine sulfoxide reductase (Protein of unknown function DUF829, transmembrane 53)
C019N0047M0	-0.701936	0.00483252	0.0893348	Subtilase family protein
C005N0699E0	0.284981	0.00482995	0.0893348	magnesium transporter, putative (DUF803)
C018N0131E0	0.604777	0.00485319	0.0895337	transmembrane protein
C032N0092E0	-0.569113	0.00486838	0.0897134	plant/protein
C008N0188E0	0.629324	0.00489931	0.0900816	RNI-like superfamily protein
C015N0233E0	-0.732171	0.00489855	0.0900816	P-loop containing nucleoside triphosphate hydrolases superfamily protein
C061N0006E0	0.606528	0.00490824	0.0901125	C2H2 and C2HC zinc fingers superfamily protein
C011N0441E0	-0.403689	0.00491194	0.0901125	3-ketoacyl-acyl carrier protein synthase III
C007N0089E0	0.65105	0.00492872	0.0903196	cruciferin (DUF506)
C021N0168E0	0.490373	0.00494494	0.0905161	pseudo-response regulator 7
C007N0220E0	-0.481471	0.00496099	0.0906458	F-box/LRR protein
C019N0247E0	0.560219	0.00496304	0.0906458	ADP-glucose pyrophosphorylase family protein
C006N0025E0	0.228447	0.00498399	0.0909273	pre-mRNA cleavage complex 2 Pcf11-like protein
C005N0540E0	0.512492	0.00502698	0.0913069	Octicosapeptide/Phox/Bem1p family protein
C040N0091E0	0.651079	0.00501621	0.0913069	Target SNARE coiled-coil domain protein
C006N0372E0	0.238971	0.00501111	0.0913069	Aldolase-type TIM barrel family protein
C005N0119M0	-0.712884	0.00502663	0.0913069	HAUS augmin-like complex subunit
C018N0169E0	-0.294705	0.00505539	0.0917215	MATE efflux family protein
C031N0208E0	0.360083	0.00508632	0.0921811	MUTS-like protein 4
C019N0420E0	0.575099	0.00512727	0.0923024	transmembrane protein
C005N0380E0	0.492745	0.00515471	0.0923024	tobamovirus multiplication 1
C008N0012E0	0.274927	0.00514651	0.0923024	AMP-dependent synthetase and ligase family protein
C016N0406E0	-0.527872	0.00514995	0.0923024	YebC-like protein
C008N0173E0	-0.758339	0.00511914	0.0923024	CCCH-type zinc finger protein with ARM repeat domain-containing protein
C002N0395M0	0.785565	0.00515038	0.0923024	Lactate/malate dehydrogenase family protein
C039N0324E0	-0.599064	0.00511014	0.0923024	HCO3- transporter family
C013N0301E0	0.428965	0.00513547	0.0923024	Pyridoxal phosphate (PLP)-dependent transferases superfamily protein
C005N0612M0	0.341994	0.00511912	0.0923024	Thioredoxin superfamily protein
C003N0250E0	-0.51563	0.00515413	0.0923024	ENTH/VHS family protein
C065N0048E0	0.619173	0.0051221	0.0923024	Mannose-6-phosphate isomerase, type I
C036N0285E0	-0.550211	0.00516632	0.0923093	Rhamnogalacturonate lyase family protein
C076N0008E0	0.494216	0.0051632	0.0923093	NAD(P)-binding Rossmann-fold superfamily protein
C031N0065E0	-0.78443	0.00517384	0.0923434	Ubiquitin-like superfamily protein
C011N0507E0	-0.364405	0.00518385	0.092422	DNA-3-methyladenine glycosylase (MAG)
C010N0123E0	0.412466	0.00522461	0.0930479	IQ-domain 18
C007N0365M0	0.704176	0.00523165	0.0930725	aldehyde dehydrogenase 2C4
C082N0012E0	-0.659794	0.00524041	0.0931277	Protein prenylyltransferase superfamily protein
C011N0520E0	-0.528095	0.00525206	0.0931335	zinc finger (C2H2 type, AN1-like) family protein
C092N0001E0	0.583945	0.00524906	0.0931335	Cyclin family protein
C003N0357E0	-0.587672	0.00526096	0.093191	Pentatricopeptide repeat (PPR) superfamily protein
C014N0471E0	0.580522	0.00528049	0.0934362	UDP-Glycosyltransferase superfamily protein
C017N0314E0	0.778943	0.00528926	0.093491	B-cell lymphoma 6 protein
C005N0123E0	-0.732876	0.00531038	0.093555	josephin-like protein
C032N0383E0	0.563528	0.00531562	0.093555	uncoupling protein 2
C012N0329E0	-0.35315	0.00530575	0.093555	plasma membrane intrinsic protein 2
C021N0252E0	0.395333	0.0053043	0.093555	Radical SAM superfamily protein
C080N0080E0	0.505789	0.0053229	0.093583	ascorbate peroxidase 4
C018N0384E0	-0.794893	0.00538658	0.0946015	hypothetical protein (DUF1639)
C031N0248E0	-0.637836	0.00539548	0.0946567	Major facilitator superfamily protein
C016N0346E0	-0.546956	0.00541145	0.0946942	light-independent protochlorophyllide reductase subunit
C001N0394E0	0.656382	0.00542025	0.0946942	Putative lysine decarboxylase family protein
C069N0016E0	0.716273	0.00542063	0.0946942	Histone superfamily protein
C097N0073E0	0.513589	0.00540363	0.0946942	C2 calcium/lipid-binding plant phosphoribosyltransferase family protein
C049N0068E0	-0.795539	0.00542961	0.0947504	Lung seven transmembrane receptor family protein
C026N0262E0	0.407129	0.00544742	0.0949606	RING/U-box superfamily protein
C083N0093E0	0.482276	0.00549216	0.09518	pre-rRNA-processing ESF1-like protein
C011N0308E0	-0.386266	0.00549471	0.09518	Tetratricopeptide repeat (TPR)-like superfamily protein
C048N0071E0	0.699903	0.00549045	0.09518	heavy metal atpase 1
C013N0095E0	-0.781117	0.00548224	0.09518	Cofactor-independent phosphoglycerate mutase
C009N0602E0	-0.376728	0.00549326	0.09518	glucose-6-phosphate dehydrogenase 6
C010N0107E0	-0.415877	0.00548589	0.09518	Peptidase M50 family protein
C045N0022E0	-0.496391	0.00551086	0.0953593	transmembrane protein
C005N0445E0	0.666674	0.00553327	0.0956465	PSAJ
C005N0240E0	0.533661	0.0055557	0.0956488	dentin sialophosphoprotein
C016N0152E0	0.342087	0.0055576	0.0956488	galactinol synthase 3
C017N0129E0	0.418515	0.00555954	0.0956488	transcription activator
C071N0071E0	-0.214438	0.00555083	0.0956488	Avirulence induced gene (AIG1) family protein
C000N0428E0	-0.277673	0.00557342	0.0956488	Pentatricopeptide repeat (PPR-like) superfamily protein
C011N0400E0	-0.36521	0.00556402	0.0956488	Transducin/WD40 repeat-like superfamily protein
C040N0103M0	0.425857	0.00557409	0.0956488	GTP-binding family protein
C006N0205E0	-0.256387	0.00558469	0.0957049	Tetratricopeptide repeat (TPR)-like superfamily protein
C014N0201E0	-0.420203	0.00558899	0.0957049	HD domain-containing metal-dependent phosphohydrolase family protein
C014N0439E0	-0.429527	0.00562189	0.0960683	inner membrane OXA1-like protein
C025N0359E0	-0.364563	0.00561623	0.0960683	VQ motif-containing protein
C041N0165E0	-0.327282	0.00563649	0.0962179	DCD (Development and Cell Death) domain protein
C046N0172E0	0.228827	0.0056484	0.0962215	STRUBBELIG-receptor family 7
C001N0629G0	-0.694424	0.00564359	0.0962215	general control non-repressible 4
C019N0358E0	0.394449	0.00567172	0.096519	Translation protein SH3-like family protein
C056N0053E0	0.548551	0.00571359	0.0970307	translocase of the outer mitochondrial membrane 6
C005N0015E0	0.606401	0.00571218	0.0970307	Peptidase M50 family protein
C014N0008E0	0.788192	0.00572648	0.0971495	Pleckstrin homology (PH) domain superfamily protein
C080N0073E0	0.621035	0.00573977	0.0972747	RING/U-box superfamily protein
C002N0331E0	0.548581	0.00574925	0.0973351	holliday junction resolvase
C036N0248E0	-0.765576	0.00576064	0.0974277	tubby like protein 10
C083N0054E0	0.663514	0.00577398	0.0975354	altered inheritance of mitochondria protein
C024N0064E0	0.316893	0.00577887	0.0975354	early nodulin-like protein 6
C064N0087E0	0.370368	0.00578856	0.0975989	Rrp15p protein
C020N0169E0	-0.696202	0.00579747	0.0976491	Tetraspanin family protein
C014N0249E0	-0.264104	0.00581011	0.0977165	Small nuclear RNA activating complex (SNAPc), subunit SNAP43 protein
C054N0041E0	0.55573	0.00581335	0.0977165	TRICHOME BIREFRINGENCE-LIKE 41
C010N0131E0	0.404823	0.00582293	0.0977777	methionine gamma-lyase
C008N0436E0	-0.451548	0.00585613	0.098235	Ribosomal protein L33 family protein
C024N0292E0	0.695613	0.005877	0.0984846	methyltransferase
C013N0266E0	0.360666	0.00592007	0.0991054	mitochondrial ribosomal protein S14
C020N0272G0	0.721846	0.00596765	0.0993964	P-loop containing nucleoside triphosphate hydrolases superfamily protein
C014N0157M0	0.691967	0.00594432	0.0993964	NAD(P)-linked oxidoreductase superfamily protein
C005N0733E0	0.660152	0.0059516	0.0993964	Transmembrane amino acid transporter family protein
C023N0059E0	0.359818	0.0059569	0.0993964	Zincin-like metalloproteases family protein
C057N0048E0	-0.570207	0.00596241	0.0993964	spindle/kinetochore-associated-like protein
C005N0526E0	0.773681	0.00597451	0.0994101	Phototropic-responsive NPH3 family protein
C039N0053G0	0.341596	0.00598717	0.09952	Protein kinase superfamily protein
C045N0138E0	-0.386289	0.00602357	0.0999956	Ras-related small GTP-binding family protein
C009N0339E0	0.689372	0.00603401	0.0999956	Protein phosphatase 2C family protein
C000N1049E0	0.616723	0.00603183	0.0999956	Ribosomal protein L13 family protein
C000N0130E0	-0.362202	0.0060476	0.10012	RAB GTPase homolog A2D
C142N0004E0	0.755021	0.00606417	0.100293	SAUR-like auxin-responsive protein family
C003N0293E0	0.413234	0.00609213	0.100554	polyadenylate-binding protein 1-B-binding protein
C007N0253M0	0.302009	0.00608724	0.100554	eukaryotic translation initiation factor 4A1
C011N0411E0	0.346761	0.00612715	0.100792	SBP (S-ribonuclease binding protein) family protein
C006N0407E0	0.778856	0.00613107	0.100792	acyl-CoA sterol acyl transferase 1
C009N0462E0	0.618968	0.00611771	0.100792	furry
C004N0442E0	0.644969	0.00612425	0.100792	Intron maturase, type II family protein
C005N0030E0	0.670063	0.00615179	0.100999	cyclin-dependent kinase B1;2
C022N0263E0	-0.55255	0.00615591	0.100999	nudix hydrolase homolog 4
C128N0015E0	0.406164	0.00616638	0.10107	P-glycoprotein 5
C022N0114E0	-0.348996	0.00620856	0.10164	DERLIN-1
C036N0139E0	-0.453791	0.00621355	0.10164	plant U-box 26
C007N0116E0	0.660651	0.00623427	0.101878	dehydroascorbate reductase
C018N0430E0	0.655575	0.00625188	0.101963	Eukaryotic aspartyl protease family protein
C008N0474E0	0.757686	0.0062465	0.101963	TRAF-like superfamily protein
C064N0094E0	0.408436	0.00625998	0.101994	GATA transcription factor 27
C090N0014E0	0.33916	0.00626926	0.102045	C2H2-type zinc finger family protein
C005N0591E0	-0.628939	0.0063017	0.102471	stress enhanced protein 1
C000N0536E0	-0.447829	0.00632468	0.102541	NAD(P)-binding Rossmann-fold superfamily protein
C017N0307E0	-0.403631	0.0063279	0.102541	translation initiation factor
C041N0155E0	0.485626	0.00633095	0.102541	Nop53 protein
C010N0184E0	0.769749	0.00631279	0.102541	transmembrane protein
C011N0294E0	0.773684	0.00636137	0.102648	Tetratricopeptide repeat (TPR)-like superfamily protein
C005N0029E0	-0.547756	0.00635424	0.102648	transmembrane protein
C006N0187E0	0.594167	0.00635359	0.102648	prefoldin 6
C019N0233E0	0.78395	0.0063625	0.102648	ATP binding cassette subfamily B19
C002N0349M0	0.362344	0.00639533	0.103045	ammonium transporter 1;5
C007N0201E0	0.585392	0.00639963	0.103045	Cytochrome P450 superfamily protein
C061N0067E0	0.425366	0.00642467	0.103347	pfkB-like carbohydrate kinase family protein
C044N0024E0	0.662232	0.00645952	0.103806	NAD(P)-binding Rossmann-fold superfamily protein
C025N0144E0	0.585357	0.00646675	0.103821	NDR1/HIN1-like 3
C080N0004E0	0.494943	0.00650998	0.103938	UDP-Glycosyltransferase superfamily protein
C025N0342E0	0.589675	0.00649677	0.103938	L-galactono-1,4-lactone dehydrogenase
C011N0539E0	0.500884	0.0065076	0.103938	embryo defective 2410
C006N0026E0	0.686392	0.00650895	0.103938	pre-mRNA cleavage complex 2 Pcf11-like protein
C040N0024E0	0.42388	0.00648678	0.103938	protein tyrosine phosphatase 1
C005N0190E0	-0.338144	0.00651189	0.103938	RING/U-box superfamily protein
C011N0547E0	0.679349	0.0065258	0.104059	prostatic spermine-binding-like protein
C018N0029E0	0.451356	0.00653896	0.104168	topoisomerase 6 subunit B
C026N0205E0	0.227255	0.00657084	0.104574	Integrase-type DNA-binding superfamily protein
C000N0656E0	0.464394	0.00659632	0.10477	nuclear matrix protein
C000N1077M0	0.246129	0.00659417	0.10477	transferase
C025N0358E0	0.693812	0.00660223	0.10477	Small nuclear ribonucleoprotein family protein
C017N0030E0	-0.461157	0.00662275	0.104994	golgin Putative 2
C007N0070E0	0.654883	0.0066325	0.105048	AT-hook protein of GA feedback 2
C054N0050E0	0.516361	0.00664329	0.105092	pathogenesis-related family protein
C046N0026E0	-0.693208	0.00664805	0.105092	Low temperature and salt responsive protein family
C014N0264E0	-0.768976	0.00665493	0.105099	Copper amine oxidase family protein
C001N0239E0	0.38226	0.00666812	0.105106	UbiA prenyltransferase family protein
C003N0256E0	0.420351	0.0066652	0.105106	Calcium-dependent ARF-type GTPase activating protein family
C010N0375E0	0.596298	0.00668096	0.105107	thiazole biosynthetic enzyme, chloroplast (ARA6) (THI1) (THI4)
C046N0122E0	0.594725	0.0066759	0.105107	Ctr copper transporter family
C007N0281E0	0.379097	0.00669297	0.105152	N-MYC downregulated-like 3
C019N0294E0	0.598943	0.00669663	0.105152	Pseudouridine synthase family protein
C034N0011E0	0.402487	0.00670511	0.105185	DNA-directed RNA polymerase subunit beta-beta protein, putative (DUF506)
C006N0298E0	-0.420459	0.00672064	0.105198	Protein kinase superfamily protein
C007N0122E0	-0.619412	0.0067341	0.105198	Ribosomal L29 family protein
C017N0179E0	-0.292611	0.0067379	0.105198	ethylene-responsive nuclear protein / ethylene-regulated nuclear protein (ERT2)
C046N0024E0	0.498094	0.00673261	0.105198	Pentatricopeptide repeat (PPR) superfamily protein
C070N0012E0	0.736916	0.00672717	0.105198	ralf-like 32
C002N0514E0	0.676959	0.00678822	0.105883	Sodium Bile acid symporter family
C000N0278E0	0.606541	0.00680248	0.106005	phosphoenolpyruvate carboxylase 4
C035N0228E0	0.529354	0.00681908	0.106163	DNAse I-like superfamily protein
C009N0330E0	-0.496459	0.0068276	0.106196	formin homolog 6
C010N0257E0	0.477744	0.00685714	0.106554	cytochrome P450, family 86, subfamily A, polypeptide 7
C021N0086E0	0.403865	0.00688743	0.106618	translocator assembly/maintenance protein
C064N0142M0	-0.59919	0.00687998	0.106618	RNA-binding NOB1-like protein
C026N0024E0	0.584467	0.00689361	0.106618	S-adenosyl-L-methionine-dependent methyltransferases superfamily protein
C014N0335E0	-0.428734	0.00686838	0.106618	EEIG1/EHBP1 protein amino-terminal domain protein
C045N0128E0	0.663655	0.00688696	0.106618	GTP-binding protein-like protein
C066N0039E0	0.643971	0.00693157	0.106711	MAP kinase substrate 1
C074N0109E0	0.631512	0.0069143	0.106711	Transducin/WD40 repeat-like superfamily protein
C010N0396E0	0.517598	0.00690954	0.106711	Polynucleotidyl transferase, ribonuclease H-like superfamily protein
C025N0016E0	-0.7303	0.00693204	0.106711	RING/U-box superfamily protein
C026N0176E0	0.412237	0.00692221	0.106711	Melibiase family protein
C005N0022E0	0.288501	0.00694021	0.106737	C2 calcium/lipid-binding plant phosphoribosyltransferase family protein
C005N0404E0	0.539397	0.00699758	0.106838	UBA/UBX domain protein
C023N0330E0	0.346887	0.00697754	0.106838	strictosidine synthase-like 3
C005N0620E0	0.315955	0.00700447	0.106838	ARP protein (REF)
C002N0271E0	-0.633512	0.00700234	0.106838	dynein beta chain, ciliary protein
C002N0151E0	-0.359113	0.00701171	0.106838	nuclease
C018N0295E0	-0.565859	0.0070065	0.106838	Tyrosine phosphatase family protein
C067N0073E0	0.662793	0.00698458	0.106838	ethylene responsive element binding factor 2
C015N0060E0	0.40824	0.00698178	0.106838	peptide transporter family protein
C036N0159E0	0.437738	0.00700191	0.106838	Homeodomain-like protein with RING/FYVE/PHD-type zinc finger domain-containing protein
C013N0293E0	0.606649	0.00696377	0.106838	RING/U-box superfamily protein
C045N0108E0	0.467711	0.00702558	0.106868	RNA-binding (RRM/RBD/RNP motifs) family protein
C025N0345E0	-0.57806	0.00702668	0.106868	HAUS augmin-like complex subunit
C021N0346E0	-0.774084	0.00703511	0.106897	hypothetical protein
C049N0167E0	-0.774261	0.00705658	0.107026	global transcription factor group E4
C054N0058E0	-0.492044	0.00705382	0.107026	Tyrosine phosphatase family protein
C018N0148E0	0.764072	0.00707779	0.10715	Pectin lyase-like superfamily protein
C018N0102E0	0.368638	0.00707397	0.10715	alanine-tRNA ligase, putative (DUF760)
C069N0084E0	-0.570646	0.00708626	0.10718	Rhamnogalacturonate lyase family protein
C010N0356E0	0.606643	0.00710618	0.107382	Stress responsive alpha-beta barrel domain protein
C011N0267E0	-0.658357	0.00711744	0.107454	Ribosomal L18p/L5e family protein
C102N0007E0	-0.300886	0.00713287	0.107489	NC domain-containing protein-like protein
C069N0070E0	-0.602038	0.00712727	0.107489	plasmodesmata-located protein 7
C035N0126E0	-0.464764	0.00714856	0.107627	basic helix-loop-helix (bHLH) DNA-binding superfamily protein
C035N0059E0	0.697355	0.00715976	0.107697	fructose-2,6-bisphosphatase
C012N0410E0	0.590508	0.00717043	0.107759	Fasciclin-like arabinogalactan family protein
C067N0133E0	0.615057	0.00719898	0.10809	dual specificity protein phosphatase (DsPTP1) family protein
C039N0161E0	-0.567188	0.00721794	0.108276	Phospholipid/glycerol acyltransferase family protein
C040N0032E0	-0.265578	0.00722886	0.108341	forkhead-associated (FHA) domain-containing protein
C067N0127M0	-0.302252	0.00723554	0.108342	Reticulon family protein
C067N0145E0	0.589474	0.00724212	0.108342	APO RNA-binding protein (DUF794)
C018N0163E0	-0.552674	0.00725165	0.108386	DNA LIGASE 6
C025N0413E0	0.418686	0.00729314	0.10872	Nucleic acid-binding, OB-fold-like protein
C014N0018E0	-0.738317	0.00728158	0.10872	glutathione peroxidase 8
C013N0339E0	-0.256861	0.00729379	0.10872	Polyketide cyclase / dehydrase and lipid transport protein
C052N0064E0	0.615996	0.00732264	0.108922	GATA zinc finger protein
C014N0098E0	-0.423272	0.00731877	0.108922	zinc knuckle (CCHC-type) family protein
C030N0032E0	-0.433509	0.0073272	0.108922	KRR1 family protein
C004N0161E0	-0.494721	0.00734975	0.109158	Sec23/Sec24 protein transport family protein
C020N0271E0	0.601984	0.00737402	0.10942	P-loop containing nucleoside triphosphate hydrolases superfamily protein
C013N0256E0	0.650763	0.00739035	0.109564	Rer1 family protein
C031N0136G0	-0.2207	0.00740256	0.109646	myb domain protein 85
C005N0555E0	-0.521949	0.00744803	0.11022	hypothetical protein (DUF1005)
C001N0281E0	0.51955	0.00750141	0.110811	Glutaredoxin family protein
C021N0318M0	0.743359	0.00749699	0.110811	S-adenosyl-L-methionine-dependent methyltransferases superfamily protein
C048N0069E0	-0.564706	0.00752846	0.110813	hypothetical protein
C019N0443E0	-0.275618	0.00753521	0.110813	Nucleotide/sugar transporter family protein
C021N0274E0	0.271872	0.00751635	0.110813	transmembrane protein, putative (DUF3317)
C032N0248E0	0.455217	0.00752953	0.110813	plant U-box 9
C005N0200E0	-0.513287	0.00751494	0.110813	phytochrome C
C006N0047E0	0.623072	0.00757016	0.111159	Thioredoxin family protein
C006N0631E0	-0.622573	0.00757229	0.111159	Glycosyl hydrolase superfamily protein
C088N0018E0	0.557328	0.00759185	0.111347	structural maintenance of chromosomes domain protein
C058N0033E0	0.74569	0.00762739	0.111769	temperature-induced lipocalin
C036N0057E0	0.531748	0.00764005	0.111855	NAD(P)-linked oxidoreductase superfamily protein
C004N0217G0	0.664223	0.00765124	0.111919	Major facilitator superfamily protein
C026N0159E0	-0.228174	0.00767941	0.112231	LOB domain-containing protein 21
C026N0261E0	-0.394017	0.00768771	0.112253	SEUSS-like 3
C002N0132E0	-0.759953	0.00770092	0.112346	2-oxoacid dehydrogenases acyltransferase family protein
C046N0140E0	0.660077	0.00771153	0.112401	Mitochondrial transcription termination factor family protein
C064N0054E0	0.344073	0.0078014	0.113147	AT hook motif DNA-binding family protein
C004N0440E0	-0.597159	0.00781951	0.113147	Intron maturase, type II family protein
C007N0028E0	0.547622	0.00782564	0.113147	Beige/BEACH and WD40 domain-containing protein
C007N0377E0	0.464256	0.00783835	0.113147	NSP (nuclear shuttle protein)-interacting GTPase
C005N0269E0	0.733384	0.0078077	0.113147	VQ motif-containing protein
C008N0506E0	-0.34421	0.0078247	0.113147	DUF4378 domain protein
C014N0376E0	-0.329714	0.00777616	0.113147	nucleotide-rhamnose synthase/epimerase-reductase
C008N0055E0	-0.637601	0.00783614	0.113147	LJRHL1-like 3
C024N0400E0	0.514144	0.00777978	0.113147	Eukaryotic aspartyl protease family protein
C000N0745E0	0.57445	0.00780061	0.113147	zinc finger (Ran-binding) family protein
C009N0451E0	-0.537124	0.00783551	0.113147	brassinosteroid-6-oxidase 2
C016N0318E0	0.681443	0.00784708	0.113174	Basic-leucine zipper (bZIP) transcription factor family protein
C085N0028E0	0.676353	0.00788193	0.113577	NAC domain containing protein 86
C009N0061E0	-0.731303	0.00794451	0.113682	transmembrane protein
C032N0389E0	-0.58137	0.00793038	0.113682	uncoupling protein 2
C008N0060E0	-0.430771	0.00790397	0.113682	SAUR-like auxin-responsive protein family
C067N0055E0	0.405886	0.0079526	0.113682	Plant invertase/pectin methylesterase inhibitor superfamily protein
C014N0068E0	0.42933	0.00794436	0.113682	PLAC8 family protein
C039N0306M0	0.603605	0.00795132	0.113682	Ca2+-binding protein 1
C041N0204E0	-0.471112	0.00793494	0.113682	Ribosomal protein L21
C015N0051E0	0.258941	0.00791197	0.113682	HSP20-like chaperones superfamily protein
C041N0211E0	-0.182297	0.00791673	0.113682	Late embryogenesis abundant protein (LEA) family protein
C028N0009E0	0.47897	0.00795833	0.113682	TFIIB zinc-binding protein
C103N0008E0	-0.673399	0.00796896	0.113736	GTP-binding protein-like protein
C000N0680E0	0.513533	0.00800959	0.114216	filament-like protein (DUF869)
C078N0117E0	0.458978	0.00802104	0.114281	Prefoldin chaperone subunit family protein
C012N0317E0	-0.551363	0.00804645	0.114544	Zinc finger (C3HC4-type RING finger) family protein
C014N0465E0	-0.356284	0.00806572	0.114719	snurportin-1 protein
C014N0007E0	0.320404	0.00808198	0.114851	Cox19-like CHCH family protein
C018N0239E0	0.418875	0.00809716	0.114967	TCP family transcription factor
C018N0412E0	0.475609	0.00812211	0.115222	FAD/NAD(P)-binding oxidoreductase
C002N0227E0	-0.480756	0.00815874	0.115443	AMP-dependent synthetase and ligase family protein
C025N0367M0	-0.372503	0.00815816	0.115443	plant/protein
C006N0502E0	0.757821	0.00815222	0.115443	serine hydroxymethyltransferase 7
C006N0478E0	-0.358203	0.00819845	0.115806	magnesium transporter 6
C007N0236E0	0.28626	0.00819624	0.115806	Pyridoxal-5'-phosphate-dependent enzyme family protein
C125N0006E0	0.708302	0.00822949	0.116045	RAB GTPase homolog B1C
C025N0329E0	0.401003	0.00822949	0.116045	sugar-dependent 1-like protein
C025N0268E0	0.269725	0.00828254	0.116637	elongation factor family protein
C105N0015E0	0.573116	0.00828562	0.116637	D-mannose binding lectin protein with Apple-like carbohydrate-binding domain-containing protein
C020N0125E0	0.648882	0.00830403	0.116796	Regulator of Vps4 activity in the MVB pathway protein
C003N0183E0	-0.303594	0.00831255	0.116816	Magnesium transporter CorA-like family protein
C011N0568E0	-0.43676	0.00832701	0.116919	cyclase associated protein 1
C025N0150E0	-0.671604	0.00835779	0.117151	exocyst subunit exo70 family protein A3
C056N0092E0	0.714788	0.00835507	0.117151	cyclin-like protein
C000N0460E0	0.566552	0.00837172	0.117247	tetraspanin9
C049N0083E0	0.33045	0.00839602	0.117415	2,3-bisphosphoglycerate-independent phosphoglycerate mutase
C017N0262E0	-0.556039	0.00839802	0.117415	D111/G-patch domain-containing protein
C028N0099E0	-0.614967	0.00841524	0.117547	Uncharacterized protein family (UPF0016)
C001N0043E0	-0.556085	0.00843273	0.117547	SU(VAR)3-9 homolog 1
C012N0072E0	-0.656558	0.00842492	0.117547	PHD-finger and DNA binding domain-containing protein
C026N0276E0	-0.727451	0.00843598	0.117547	Copper transport protein family
C009N0350E0	0.472295	0.00846424	0.117841	MRG family protein
C037N0090E0	0.394561	0.00847908	0.117947	RING/FYVE/PHD zinc finger superfamily protein
C019N0439E0	-0.429018	0.00850114	0.118154	WEB family protein (DUF827)
C005N0562E0	0.627708	0.00851652	0.118268	Radical SAM superfamily protein
C018N0006E0	-0.718098	0.00855059	0.118541	proline-tRNA ligase (DUF1680)
C039N0145E0	0.65196	0.00854527	0.118541	tRNA-processing ribonuclease BN
C014N0015E0	0.696851	0.00857264	0.118724	RHOMBOID-like protein 7
C014N0060E0	0.681186	0.00857819	0.118724	disease resistance family protein / LRR family protein
C049N0170E0	-0.655369	0.00859067	0.118797	hypothetical protein
C018N0010E0	-0.618944	0.00865149	0.119537	fringe-like protein (DUF604)
C014N0434E0	-0.601737	0.00866028	0.119558	Cox19-like CHCH family protein
C064N0128E0	0.497102	0.00868299	0.1197	P-loop nucleoside triphosphate hydrolases superfamily protein with CH (Calponin Homology) domain-containing protein
C000N0365E0	0.585273	0.00868509	0.1197	CLAVATA3/ESR-RELATED 9
C001N0053E0	-0.485568	0.00869407	0.119723	transcription factor IIIA
C000N0322E0	-0.449908	0.00872996	0.119936	Phosphoribulokinase / Uridine kinase family
C000N0327E0	-0.74051	0.00874596	0.119936	HIT-type Zinc finger family protein
C111N0001E0	0.41675	0.00874409	0.119936	CBL-interacting protein kinase 3
C035N0086E0	-0.592451	0.00872679	0.119936	Late embryogenesis abundant (LEA) hydroxyproline-rich glycoprotein family
C005N0509E0	0.574612	0.00873219	0.119936	ethylene induced calmodulin binding protein
C067N0148E0	-0.555817	0.00877676	0.120258	meristematic receptor-like kinase
C009N0158E0	0.681591	0.0087909	0.120352	beta-galactosidase 3
C040N0031E0	-0.648909	0.0088334	0.120833	sucrose-proton symporter 9
C025N0134E0	0.689605	0.00886696	0.121192	alpha/beta-Hydrolases superfamily protein
C000N1021E0	0.408084	0.00889473	0.12147	Polynucleotidyl transferase, ribonuclease H-like superfamily protein
C012N0014E0	0.493571	0.00893286	0.12189	DNA double-strand break repair RAD50 ATPase
C000N0027E0	0.672036	0.00896177	0.122183	phosphate transporter 4;1
C005N0609E0	0.653501	0.00898847	0.122446	RING/U-box superfamily protein
C014N0351E0	0.447808	0.00900993	0.122636	Sugar isomerase (SIS) family protein
C035N0124E0	0.427261	0.00902718	0.12277	Auxin-responsive family protein
C127N0004E0	-0.535534	0.00904602	0.122924	putative glucosamine-fructose-6-phosphate aminotransferase
C011N0512G0	0.590511	0.00906688	0.123093	DNAse I-like superfamily protein
C093N0024E0	0.379289	0.0090734	0.123093	zinc ion binding / nucleic acid binding protein
C020N0059E0	-0.527464	0.00915182	0.123953	NAC domain containing protein 73
C025N0284E0	-0.602771	0.0091466	0.123953	Insulinase (Peptidase family M16) family protein
C009N0024E0	-0.708248	0.00917546	0.123967	YELLOW STRIPE like 7
C031N0142E0	-0.629968	0.00917246	0.123967	Pentapeptide repeat-containing protein
C003N0279E0	0.480391	0.00916047	0.123967	LSD1 zinc finger family protein
C026N0361E0	-0.71294	0.00919126	0.124078	sucrose transporter 4
C063N0025E0	0.543918	0.00923934	0.124421	P-loop containing nucleoside triphosphate hydrolases superfamily protein
C018N0053E0	0.329691	0.00922574	0.124421	Vps52 / Sac2 family
C120N0006E0	0.409	0.00923236	0.124421	Small nuclear ribonucleoprotein family protein
C064N0049E0	0.422216	0.0092509	0.124475	DUF740 family protein
C030N0167E0	0.595296	0.00927607	0.124614	synaptosomal-associated protein SNAP25-like 29
C057N0068E0	0.597587	0.00929149	0.124614	Major facilitator superfamily protein
C026N0335E0	-0.399113	0.00928126	0.124614	IQ-domain 21
C128N0018E0	-0.741427	0.00928574	0.124614	Peptide chain release factor 1
C022N0285E0	0.321341	0.00929955	0.12462	plant/protein
C023N0348M0	0.541089	0.00933739	0.124924	Late embryogenesis abundant (LEA) hydroxyproline-rich glycoprotein family
C039N0158E0	-0.298881	0.00933089	0.124924	DA1
C030N0077E0	-0.502176	0.00936736	0.125223	DDT domain superfamily
C036N0020E0	-0.560556	0.00938068	0.125299	Heavy metal transport/detoxification superfamily protein
C007N0001E0	0.669287	0.00940257	0.12549	Protein kinase superfamily protein
C072N0056E0	0.331961	0.00942753	0.125566	lipid transfer protein
C041N0251E0	0.435234	0.00942889	0.125566	E3 ubiquitin-protein ligase RNF170-like protein (DUF 1232)
C041N0011E0	-0.216138	0.00943118	0.125566	tRNA-splicing endonuclease subunit
C032N0224E0	-0.587901	0.00947707	0.125636	cellulose synthase, putative (DUF1644)
C014N0345E0	0.52667	0.00948223	0.125636	Exostosin family protein
C074N0022E0	-0.415026	0.00948202	0.125636	eukaryotic translation initiation factor 4G
C010N0092E0	0.720678	0.00945303	0.125636	Leucine-rich repeat transmembrane protein kinase
C018N0383E0	0.463747	0.0094484	0.125636	hypothetical protein (DUF1639)
C074N0042E0	0.384299	0.00946475	0.125636	alpha/beta-Hydrolases superfamily protein
C041N0099E0	0.71901	0.00955296	0.126401	Protein phosphatase 2C family protein
C016N0293E0	0.492822	0.00955533	0.126401	Phox (PX) domain-containing protein
C012N0313E0	0.46184	0.00956752	0.12646	P-loop containing nucleoside triphosphate hydrolases superfamily protein
C010N0136E0	0.64479	0.00958751	0.126521	Protein kinase superfamily protein
C022N0087E0	-0.352406	0.00958479	0.126521	Transducin family protein / WD-40 repeat family protein
C058N0046E0	0.462272	0.00961814	0.126824	PDI-like 1-2
C004N0388E0	0.355579	0.00964275	0.126945	B3 domain protein
C002N0604E0	0.743741	0.00963695	0.126945	calcium-binding transcription factor NIG1
C024N0123E0	0.438832	0.00968199	0.127316	centromere protein C
C032N0097G0	-0.601842	0.00968641	0.127316	alpha/beta-Hydrolases superfamily protein
C014N0404E0	0.394725	0.00970541	0.127428	DET1 complexing ubiquitin ligase
C017N0236E0	0.573165	0.00971044	0.127428	cullin4
C020N0212E0	0.52411	0.00972292	0.12749	Pyridoxal phosphate (PLP)-dependent transferases superfamily protein
C018N0322E0	0.369251	0.00973969	0.127507	chaperonin 60 subunit beta
C054N0038E0	-0.707551	0.00973414	0.127507	light-regulated zinc finger protein 1
C041N0065M0	0.703366	0.00978885	0.127815	ubiquitin-conjugating enzyme E2
C083N0003E0	0.710223	0.00980207	0.127815	G-box binding factor 1
C000N0519E0	-0.582307	0.00979389	0.127815	dicer-like 4
C005N0134E0	0.434315	0.00978042	0.127815	myosin-M heavy protein
C023N0043E0	0.570341	0.00980039	0.127815	L-Aspartase-like family protein
C009N0353E0	-0.420161	0.00984782	0.12831	receptor-like kinase
C013N0353E0	0.677111	0.00985616	0.128317	poly(A) binding protein 4
C024N0175E0	0.662251	0.00987398	0.128448	Pentatricopeptide repeat (PPR) superfamily protein
C082N0024E0	-0.410971	0.00992501	0.129009	DNA ligase (DUF1666)
C005N0740E0	0.183988	0.00996164	0.129326	calmodulin-domain protein kinase 5
C032N0393E0	-0.541322	0.00996506	0.129326	Tim10/DDP family zinc finger protein
C080N0081E0	0.502411	0.0100001	0.129678	SNF1-related protein kinase 2.7
C013N0497M0	-0.528972	0.0100187	0.129818	mRNA capping enzyme family protein
C019N0280E0	-0.517017	0.0100278	0.129833	DEAD box RNA helicase family protein
C032N0251E0	-0.668122	0.0100383	0.129866	Ribosomal protein L32e
C012N0414E0	0.4324	0.0100469	0.129875	XH/XS domain-containing protein
C074N0098E0	0.458094	0.0100873	0.130234	calcineurin B subunit-like protein
C009N0603E0	0.66858	0.0100904	0.130234	Ankyrin repeat family protein
C023N0344E0	0.706959	0.0101207	0.130522	serine/threonine-protein kinase NEK5
C021N0353E0	-0.399863	0.0101445	0.130727	hypothetical protein
C000N0380E0	0.642083	0.0101703	0.130956	cytochrome P450, family 704, subfamily B, polypeptide 1
C032N0259E0	0.575492	0.010215	0.131424	dCTP pyrophosphatase-like protein
C053N0063E0	0.282061	0.0102286	0.131424	DNA-directed RNA polymerase subunit beta
C012N0212E0	-0.586498	0.0102305	0.131424	ENTH/VHS family protein
C058N0079E0	0.590161	0.0102728	0.131556	Integral membrane Yip1 family protein
C013N0043E0	0.574134	0.0102687	0.131556	complex 1 protein, LYR family protein
C046N0035E0	0.538963	0.0102656	0.131556	para-aminobenzoate (PABA) synthase family protein
C011N0079E0	-0.410261	0.0102654	0.131556	Protein kinase superfamily protein
C020N0038E0	0.630346	0.0102936	0.131644	phosphoenolpyruvate carboxylase 2
C016N0309E0	-0.401285	0.0102957	0.131644	Integrase-type DNA-binding superfamily protein
C019N0296E0	-0.530252	0.0103144	0.131781	cytochrome P450, family 716, subfamily A, polypeptide 1
C026N0255M0	-0.600268	0.0103587	0.132245	Protein kinase superfamily protein
C031N0266E0	0.327064	0.0103987	0.132652	senescence-associated family protein (DUF581)
C046N0190E0	0.450343	0.0104155	0.132763	CCAAT-binding factor
C002N0178E0	0.400142	0.010433	0.132883	signal transducer/transcription protein, putative (DUF1685)
C004N0267E0	0.735839	0.0104561	0.133075	transmembrane protein, putative (DUF679 domain membrane protein 2)
C023N0132E0	-0.384434	0.0104892	0.133286	SNARE-like superfamily protein
C035N0073E0	0.700925	0.010497	0.133286	Cation/hydrogen exchanger family protein
C000N0274E0	-0.673479	0.0104917	0.133286	decapping 5
C026N0160E0	-0.658246	0.0105208	0.133382	Eukaryotic translation initiation factor 2 subunit 1
C000N0748E0	0.531863	0.0105152	0.133382	TRS120
C021N0281E0	0.479346	0.0105482	0.133627	calmodulin 7
C088N0040E0	-0.432319	0.0106091	0.134295	CTC-interacting domain 9
C049N0125E0	-0.392627	0.0106299	0.134455	Endomembrane protein 70 protein family
C006N0081E0	0.657578	0.0106384	0.134459	transmembrane protein, putative (DUF677)
C059N0012E0	-0.597233	0.0106635	0.134466	Nuclear transport factor 2 (NTF2) family protein
C000N0966E0	-0.23675	0.010655	0.134466	UDP-Glycosyltransferase superfamily protein
C064N0085E0	0.423042	0.010657	0.134466	Rrp15p protein
C043N0093E0	0.723301	0.010672	0.13447	hypothetical protein
C085N0060E0	0.460414	0.0106813	0.134485	RNA-binding (RRM/RBD/RNP motifs) family protein
C035N0027E0	0.459054	0.0107258	0.134633	Tetratricopeptide repeat (TPR)-like superfamily protein
C036N0229E0	-0.502436	0.0107109	0.134633	Bifunctional inhibitor/lipid-transfer protein/seed storage 2S albumin superfamily protein
C023N0370E0	0.352411	0.0107201	0.134633	transmembrane protein
C004N0243E0	-0.451271	0.0107256	0.134633	amine oxidase 1
C047N0030M0	0.582207	0.0107437	0.134755	FG-GAP repeat-containing protein
C065N0055E0	0.730679	0.0107746	0.13494	general regulatory factor 7
C125N0004E0	0.673157	0.0107748	0.13494	RAB GTPase homolog B1C
C003N0191E0	-0.346144	0.0107838	0.13495	Peptidase S24/S26A/S26B/S26C family protein
C013N0007M0	0.497002	0.0108056	0.13512	zinc ion binding / nucleic acid binding protein
C092N0049E0	-0.592887	0.0108551	0.13536	Survival protein SurE-like phosphatase/nucleotidase
C004N0223M0	0.369005	0.0108511	0.13536	DNAse I-like superfamily protein
C017N0013E0	0.561832	0.0108577	0.13536	Tetratricopeptide repeat (TPR)-like superfamily protein
C057N0010E0	-0.436702	0.0108417	0.13536	phosphatidylinositol 4-OH kinase beta2
C010N0233E0	0.434767	0.0108814	0.135552	D111/G-patch domain-containing protein
C013N0030E0	0.46339	0.0109025	0.135675	RING/U-box superfamily protein
C007N0004E0	0.478342	0.0109078	0.135675	basic helix-loop-helix (bHLH) DNA-binding superfamily protein
C003N0240E0	-0.665329	0.0109296	0.135845	ankyrin repeat protein
C006N0428E0	0.580613	0.010969	0.136231	plasminogen activator inhibitor
C046N0187E0	-0.384629	0.010987	0.136351	Phosphoinositide phosphatase family protein
C058N0098E0	0.468503	0.0110326	0.136665	expansin B5
C000N0787E0	0.190496	0.0110372	0.136665	exosome complex exonuclease
C071N0124E0	0.368351	0.0110271	0.136665	Ribosomal protein L36
C064N0155E0	-0.319451	0.0110869	0.137178	RAB GDP dissociation inhibitor 2
C019N0241E0	0.568906	0.0111047	0.137191	RING/U-box superfamily protein with ARM repeat domain-containing protein
C080N0121E0	-0.63867	0.0110986	0.137191	P450 reductase 1
C014N0195E0	-0.652906	0.0111206	0.137285	pre-mRNA processing ribonucleoprotein binding region-containing protein
C003N0107E0	-0.333861	0.0111346	0.137354	Guanylate-binding family protein
C006N0203E0	0.463073	0.0111632	0.137498	Carbohydrate-binding X8 domain superfamily protein
C006N0624E0	-0.433513	0.0111611	0.137498	general regulatory factor 9
C032N0019E0	0.498493	0.0111713	0.137498	alpha/beta-Hydrolases superfamily protein
C005N0417M0	-0.661218	0.0111931	0.137594	phosphoenolpyruvate carboxylase, putative (DUF506)
C039N0107E0	-0.634128	0.0111958	0.137594	Protein phosphatase 2C family protein
C000N0695M0	-0.398283	0.0112132	0.137602	SNARE associated Golgi protein family
C016N0088E0	-0.356329	0.0112124	0.137602	plasma membrane, autoregulation-binding site, misato segment II, myosin-like, tubulin/FtsZ protein
C009N0207E0	0.572422	0.011234	0.137755	SIN-like family protein
C017N0182E0	0.426467	0.0112725	0.138123	Phosphoenolpyruvate carboxylase family protein
C024N0087E0	0.476892	0.0112848	0.138172	mitogen-activated protein kinase kinase 3
C044N0053E0	0.384253	0.0112952	0.138196	early nodulin-like protein 20
C036N0018E0	-0.570096	0.011316	0.1383	plasma membrane intrinsic protein 3
C039N0063E0	0.430956	0.0113205	0.1383	N-terminal nucleophile aminohydrolases (Ntn hydrolases) superfamily protein
C034N0178E0	0.273044	0.0114256	0.139068	hypothetical protein
C084N0022E0	-0.576035	0.0114151	0.139068	26S proteasome regulatory subunit Rpn7
C009N0610E0	0.381708	0.011397	0.139068	nucleic acid binding / zinc ion binding protein
C035N0216E0	-0.654226	0.0114046	0.139068	DREB2A-interacting protein 2
C009N0447E0	-0.612101	0.0114229	0.139068	auxin transport protein (BIG)
C008N0384E0	0.716642	0.0114516	0.139281	DHHC-type zinc finger family protein
C032N0051E0	-0.599965	0.0114898	0.139565	glycosyl hydrolase 9B13
C008N0478E0	-0.32068	0.0114919	0.139565	K+ efflux antiporter 2
C040N0033E0	0.280156	0.0115103	0.139583	C2H2 and C2HC zinc fingers superfamily protein
C026N0432E0	0.6486	0.0115024	0.139583	Thioesterase superfamily protein
C012N0379E0	0.247106	0.0115318	0.139675	DNA-binding protein
C005N0259E0	-0.606243	0.0115349	0.139675	Thioredoxin superfamily protein
C023N0272E0	-0.462121	0.0115895	0.14013	APO RNA-binding protein (DUF794)
C000N0989E0	-0.378041	0.011584	0.14013	craniofacial development protein
C010N0361E0	0.702127	0.011624	0.140444	TMEM192 family protein
C004N0169E0	0.242873	0.0116331	0.14045	3-ketoacyl-CoA synthase 2
C018N0009E0	-0.692521	0.0116497	0.140548	UvrABC system C protein, putative (DUF3411)
C003N0260E0	-0.621446	0.0116602	0.140572	GTP binding protein
C020N0113E0	-0.652116	0.0117398	0.141324	S-adenosyl-L-methionine-dependent methyltransferases superfamily protein
C016N0158E0	-0.702077	0.0117314	0.141324	shaggy-related kinase 11
C013N0207E0	0.553895	0.0117519	0.141338	HVA22-like protein H (ATHVA22H)
C014N0174E0	-0.511361	0.0117632	0.141338	3-oxo-5-alpha-steroid 4-dehydrogenase family protein
C001N0148E0	0.438222	0.0117667	0.141338	magnesium-chelatase subunit chlH, chloroplast, putative / Mg-protoporphyrin IX chelatase, putative (CHLH)
C035N0152E0	0.683539	0.0118197	0.141843	Homeodomain-like superfamily protein
C058N0101E0	-0.423571	0.011826	0.141843	Pectin lyase-like superfamily protein
C003N0286E0	0.456872	0.0119121	0.142471	myo-inositol monophosphatase like 1
C020N0377E0	-0.446308	0.0119088	0.142471	transmembrane protein
C035N0067E0	0.491493	0.011913	0.142471	Rab3 GTPase-activating protein catalytic protein
C021N0182E0	0.464707	0.0118873	0.142471	ubiquitin hydrolase
C012N0359E0	0.373538	0.0119261	0.142524	tRNA-intron endonuclease
C039N0317E0	-0.425776	0.0119839	0.142985	F-box family protein
C011N0339E0	-0.544747	0.0119907	0.142985	plasmodesmata callose-binding protein 4
C017N0329M0	-0.413336	0.0119886	0.142985	maternal effect embryo arrest 18
C000N0393E0	-0.443323	0.0120354	0.143206	sphingoid base hydroxylase 2
C053N0007E0	-0.628287	0.012019	0.143206	TLC ATP/ADP transporter
C014N0319E0	-0.640614	0.0120289	0.143206	Homeodomain-like superfamily protein
C005N0518E0	-0.645477	0.0120608	0.143256	3-deoxy-d-arabino-heptulosonate 7-phosphate synthase
C061N0036E0	0.311077	0.0120596	0.143256	DNA methyltransferase-2
C012N0168E0	-0.521998	0.0120657	0.143256	P-loop containing nucleoside triphosphate hydrolases superfamily protein
C019N0380E0	0.501742	0.0120848	0.143379	senescence regulator (Protein of unknown function, DUF584)
C005N0480M0	-0.326184	0.012156	0.1435	plantacyanin
C018N0345E0	-0.66628	0.0121323	0.1435	Transmembrane Fragile-X-F-associated protein
C004N0127E0	0.467985	0.0121494	0.1435	type one serine/threonine protein phosphatase 6
C002N0180E0	-0.48186	0.012133	0.1435	Ubiquitin-like superfamily protein
C005N0091E0	0.556137	0.0121477	0.1435	ARM repeat superfamily protein
C045N0046E0	0.593079	0.0121336	0.1435	ENTH/ANTH/VHS superfamily protein
C010N0270M0	0.720712	0.0121442	0.1435	ROTUNDIFOLIA like 12
C000N1083E0	-0.563172	0.0121754	0.143501	phosphate transporter 3;1
C002N0472E0	0.52974	0.0121676	0.143501	hypothetical protein
C032N0252E0	0.678542	0.0121822	0.143501	Auxin-responsive family protein
C009N0356E0	0.516136	0.0122193	0.143629	IRREGULAR XYLEM protein (DUF579)
C008N0058E0	0.353207	0.0122042	0.143629	Hyp O-arabinosyltransferase-like protein
C032N0284E0	0.409714	0.0122145	0.143629	calcium uniporter-like protein (DUF607)
C000N0494E0	0.433642	0.0122305	0.143659	ribosomal RNA small subunit methyltransferase G
C013N0470E0	-0.626614	0.0122555	0.143849	inositol polyphosphate 5-phosphatase I
C001N0456E0	-0.56015	0.0123284	0.14391	2-oxoglutarate (2OG) and Fe(II)-dependent oxygenase superfamily protein
C019N0193E0	-0.631249	0.0123298	0.14391	TPX2 (targeting protein for Xklp2) protein family
C000N0357E0	0.394508	0.0122921	0.14391	SPFH/Band 7/PHB domain-containing membrane-associated protein family
C023N0340M0	-0.323939	0.0122981	0.14391	histone deacetylase 8
C051N0047E0	0.381928	0.0122817	0.14391	nuclear protein
C003N0277E0	-0.37954	0.0123355	0.14391	Integrase-type DNA-binding superfamily protein
C050N0008E0	0.266342	0.0123223	0.14391	peptidyl-prolyl cis-trans isomerase G
C002N0432E0	0.480089	0.0123427	0.14391	Pyruvate kinase family protein
C026N0435E0	0.439794	0.0123453	0.14391	Peroxidase superfamily protein
C000N0353E0	0.459638	0.0123481	0.14391	cell division cycle 48B
C013N0384M0	0.628345	0.0123574	0.143916	Transducin/WD40 repeat-like superfamily protein
C006N0479E0	-0.624203	0.0123864	0.144049	cleavage and polyadenylation specificity factor 73-I
C080N0019E0	-0.390691	0.0123787	0.144049	Protein kinase superfamily protein
C019N0229E0	-0.488606	0.0124323	0.144482	cullin 3
C005N0646E0	0.447833	0.0124441	0.144517	lysophosphatidyl acyltransferase 5
C012N0035E0	0.570368	0.0125064	0.145138	Protein kinase superfamily protein
C011N0046E0	0.711203	0.0125243	0.145243	B3 domain protein
C008N0331M0	0.402449	0.0125554	0.145502	ATP-dependent caseinolytic (Clp) protease/crotonase family protein
C006N0105E0	-0.649644	0.0125673	0.145536	NDR1/HIN1-like 22
C001N0434E0	0.640093	0.0125882	0.145676	Aldolase-type TIM barrel family protein
C004N0408E0	0.703758	0.0125979	0.145685	pectin methylesterase inhibitor 2
C041N0250E0	0.434091	0.0126418	0.145702	E3 ubiquitin-protein ligase RNF170-like protein (DUF 1232)
C071N0069E0	0.698257	0.0126237	0.145702	Inorganic H pyrophosphatase family protein
C017N0150E0	0.624874	0.0126436	0.145702	chaperone protein dnaJ-like protein
C064N0053E0	-0.292866	0.0126318	0.145702	PYR1-like 1
C000N1056M0	0.432024	0.0126361	0.145702	P-loop containing nucleoside triphosphate hydrolases superfamily protein
C049N0119E0	-0.402325	0.0126658	0.145856	WAG 1
C019N0157E0	-0.420507	0.0126773	0.145887	Transcription factor GTE6
C032N0206E0	-0.552216	0.0127262	0.146347	YUCCA 9
C012N0128E0	0.523178	0.0127444	0.146454	Ubiquitin-associated/translation elongation factor EF1B protein
C023N0169E0	0.58062	0.0127775	0.146732	protein containing PDZ domain, a K-box domain, and a TPR region
C004N0366E0	0.444373	0.0128233	0.147155	Plant invertase/pectin methylesterase inhibitor superfamily protein
C013N0196E0	0.483474	0.0128497	0.147355	Phototropic-responsive NPH3 family protein
C009N0135E0	-0.447237	0.0128887	0.147588	Gibberellin-regulated family protein
C024N0226E0	-0.439681	0.0128969	0.147588	hypothetical protein
C025N0296E0	0.273473	0.0128957	0.147588	Glycosyltransferase family 61 protein
C000N0540E0	0.29244	0.0129196	0.147745	neurofilament light protein
C023N0369E0	0.629391	0.0129303	0.147764	centroradiali
C015N0202E0	0.580692	0.0129401	0.147773	Eukaryotic aspartyl protease family protein
C046N0208E0	-0.549202	0.0129495	0.147778	SKI/DACH domain protein
C091N0017E0	-0.328589	0.0129802	0.148026	actin binding protein
C039N0014E0	-0.361661	0.0130597	0.148741	amino acid permease 8
C028N0171E0	-0.45304	0.013079	0.148741	SHOOT GRAVITROPISM-like protein
C025N0075E0	0.625526	0.0130665	0.148741	Octicosapeptide/Phox/Bem1p (PB1) domain-containing protein / tetratricopeptide repeat (TPR)-containing protein
C000N0245E0	0.473551	0.0130782	0.148741	Pheophorbide a oxygenase family protein with Rieske 2Fe-2S domain-containing protein
C069N0021E0	0.519559	0.0131133	0.149027	NADPH-dependent thioredoxin reductase B
C000N0038E0	0.3549	0.0132026	0.149939	pleckstrin homologue 1
C048N0077E0	0.530644	0.0132316	0.150165	Tetratricopeptide repeat (TPR)-like superfamily protein
C007N0468E0	0.585728	0.0132594	0.150273	ubiquitin-specific protease 22
C018N0062E0	0.565047	0.013256	0.150273	Pyruvate kinase family protein
C000N0484E0	0.486503	0.0132771	0.15037	Tetratricopeptide repeat (TPR)-like superfamily protein
C009N0281E0	0.395301	0.0133469	0.150638	EPIDERMAL PATTERNING FACTOR-like protein
C005N0391E0	0.579931	0.0133557	0.150638	Myb-like DNA-binding domain protein
C019N0350E0	0.707846	0.0133245	0.150638	protein disulfide-isomerase 5-like protein (DUF1692)
C007N0056E0	0.624594	0.0133497	0.150638	Protein kinase superfamily protein
C032N0150E0	-0.312032	0.0133198	0.150638	DREB2A-interacting protein 2
C031N0063E0	-0.407121	0.0133465	0.150638	VIRE2 interacting protein 2
C011N0357E0	-0.340358	0.0134206	0.150912	WRKY DNA-binding protein 57
C053N0047M0	0.460355	0.0134429	0.150912	RAB GTPase homolog G3D
C032N0108E0	0.365833	0.0134528	0.150912	BTB-POZ and MATH domain 2
C000N0008E0	-0.425628	0.0133973	0.150912	3'-5'-exoribonuclease family protein
C058N0007E0	0.703472	0.0134556	0.150912	nuclear RNA polymerase C1
C022N0037E0	-0.351019	0.0134571	0.150912	Dihydrolipoamide acetyltransferase, long form protein
C019N0327E0	0.325188	0.0134351	0.150912	transmembrane protein
C019N0458E0	0.598242	0.0134386	0.150912	Sec14p-like phosphatidylinositol transfer family protein
C041N0139E0	-0.37071	0.0134625	0.150912	Clathrin, heavy chain
C088N0036E0	0.431896	0.0134769	0.150971	RNA-binding CRS1 / YhbY (CRM) domain protein
C012N0076E0	0.638968	0.0135254	0.151411	scarecrow-like 3
C001N0106E0	-0.314532	0.0135398	0.151469	Glutaredoxin family protein
C002N0028E0	-0.27667	0.0135636	0.151633	Tetratricopeptide repeat (TPR)-like superfamily protein
C016N0130E0	0.509685	0.0136808	0.152838	carboxypeptidase
C000N0582E0	0.48809	0.013698	0.152927	RNA-binding (RRM/RBD/RNP motifs) family protein
C008N0308E0	-0.559079	0.0137182	0.152945	GRAM domain family protein
C045N0085M0	-0.367502	0.0137113	0.152945	autophagy-like protein, putative (Protein of unknown function, DUF538)
C004N0474M0	0.23376	0.0137534	0.153234	exocyst subunit exo70 family protein C1
C000N0723E0	-0.66911	0.013782	0.153316	nositol transporter 3
C013N0373M0	0.428664	0.0137888	0.153316	Syntaxin/t-SNARE family protein
C048N0093E0	-0.227006	0.0137801	0.153316	Galactosyl transferase GMA12/MNN10 family protein
C008N0566E0	0.317341	0.0138661	0.154072	GDSL-like Lipase/Acylhydrolase superfamily protein
C025N0273E0	0.463052	0.0139041	0.15439	Uncharacterized protein
C082N0033E0	-0.307959	0.0139296	0.154569	P-loop containing nucleoside triphosphate hydrolases superfamily protein
C072N0013E0	0.487013	0.0140075	0.154807	cationic amino acid transporter 4
C016N0327E0	-0.59516	0.013999	0.154807	YGGT family protein
C044N0040E0	-0.428559	0.0140052	0.154807	hypothetical protein
C002N0410M0	0.66182	0.0139743	0.154807	TBP-associated factor II 15
C029N0068E0	0.401258	0.0139767	0.154807	RNA-binding (RRM/RBD/RNP motifs) family protein
C052N0039E0	-0.331052	0.0139794	0.154807	Clathrin adaptor complex small chain family protein
C020N0351E0	0.476943	0.0140369	0.154937	membrane-associated progesterone binding protein 4
C043N0147E0	0.628177	0.0140381	0.154937	chaperonin-60alpha
C008N0532E0	-0.650376	0.0140623	0.1551	Major facilitator superfamily protein
C073N0035E0	-0.399726	0.0140947	0.155145	pfkB-like carbohydrate kinase family protein
C002N0314M0	-0.366656	0.0140917	0.155145	purple acid phosphatase 23
C007N0006E0	-0.690322	0.0140805	0.155145	Clathrin, heavy chain
C036N0319E0	-0.612025	0.0141198	0.155253	non-intrinsic ABC protein 6
C074N0006E0	-0.640577	0.0141422	0.155253	HSP20-like chaperones superfamily protein
C045N0007E0	0.473852	0.014136	0.155253	Di-glucose binding protein with Kinesin motor domain-containing protein
C006N0141E0	-0.631505	0.0141252	0.155253	Integrase-type DNA-binding superfamily protein
C032N0367E0	-0.408341	0.0141738	0.155393	2-oxoglutarate (2OG) and Fe(II)-dependent oxygenase superfamily protein
C001N0234E0	0.338825	0.0141689	0.155393	KDO transferase A
C024N0321E0	-0.342594	0.0141844	0.155405	SAUR-like auxin-responsive protein family
C049N0187E0	-0.611956	0.0142125	0.155539	26S proteasome regulatory subunit S2 1B
C020N0207E0	0.290317	0.014225	0.155539	photosystem II reaction center PSB29 protein
C007N0128E0	-0.612842	0.0142175	0.155539	ABC-2 type transporter family protein
C046N0020E0	0.336924	0.0142585	0.155802	vacuolar protein sorting 26B
C001N0544E0	-0.633436	0.0143582	0.156269	myeloid leukemia factor
C001N0574E0	0.341062	0.0143383	0.156269	Histone H3 K4-specific methyltransferase SET7/9 family protein
C026N0460E0	0.672163	0.014325	0.156269	1-phosphatidylinositol-4-phosphate 5-kinase 3
C000N0600E0	-0.3911	0.0143406	0.156269	FASCICLIN-like arabinogalactan 1
C006N0362E0	0.609987	0.0143533	0.156269	plant U-box 8
C082N0052E0	0.328639	0.0143217	0.156269	Pyruvate kinase family protein
C000N1018E0	-0.278054	0.0143761	0.15636	RING/U-box superfamily protein
C008N0210E0	-0.605022	0.0144134	0.156455	RNA-binding (RRM/RBD/RNP motifs) family protein
C016N0029E0	-0.701927	0.0144049	0.156455	calcium ion binding protein
C005N0458E0	-0.380513	0.0144084	0.156455	Basic-leucine zipper (bZIP) transcription factor family protein
C002N0445E0	-0.440154	0.0144331	0.156499	tobamovirus multiplication protein 3
C055N0037E0	0.37594	0.0144364	0.156499	histone deacetylase of the RPD3/HDA1 superfamily 18
C013N0202E0	0.506233	0.0144513	0.156557	ER lumen protein retaining receptor family protein
C125N0015E0	-0.694493	0.0144722	0.156589	Putative AT-hook DNA-binding family protein
C039N0056E0	-0.520822	0.0144733	0.156589	Cytochrome P450 superfamily protein
C004N0305E0	0.607452	0.0145159	0.156864	heteroglycan glucosidase 1
C011N0083E0	-0.289541	0.0145177	0.156864	CemA-like proton extrusion protein-like protein
C030N0187E0	-0.647371	0.0145748	0.156966	homeobox-like protein
C000N0557E0	0.460115	0.0145406	0.156966	Galactosyltransferase family protein
C097N0101E0	-0.660178	0.0145691	0.156966	RING/U-box superfamily protein
C021N0124E0	0.352958	0.0145656	0.156966	chloroplast signal recognition particle component (CAO)
C008N0450E0	-0.69586	0.014563	0.156966	ARM repeat superfamily protein
C056N0114M0	0.423184	0.0146166	0.157005	protein phosphatase 5.2
C032N0142E0	-0.236813	0.0146054	0.157005	RNI-like superfamily protein
C012N0206E0	-0.533206	0.0146112	0.157005	ferredoxin 3
C034N0083E0	-0.334593	0.0145932	0.157005	Tetratricopeptide repeat (TPR)-like superfamily protein
C030N0096E0	0.35875	0.0146427	0.157182	Uncharacterized protein family (UPF0497)
C000N0296E0	0.56528	0.0146835	0.157517	NSP-interacting kinase 2
C000N0334E0	-0.467546	0.0146984	0.157575	phosphoinositide 4-kinase gamma 7
C018N0434E0	-0.546825	0.0147403	0.157818	TPX2 (targeting protein for Xklp2) protein family
C056N0083E0	0.441003	0.0147327	0.157818	TIP41-like family protein
C016N0203E0	0.394349	0.0147672	0.1579	SUPPRESSOR OF AUXIN RESISTANCE1
C006N0343E0	0.486591	0.014767	0.1579	endonuclease 5
C042N0088E0	-0.415414	0.01482	0.15817	DNA double-strand break repair protein
C012N0303E0	0.539002	0.014826	0.15817	cell division cycle 48
C045N0049E0	0.457174	0.0148309	0.15817	helicase domain-containing protein / IBR domain-containing protein / zinc finger protein-like protein
C025N0261E0	0.37584	0.0148119	0.15817	Integrase-type DNA-binding superfamily protein
C039N0170E0	-0.628905	0.0148535	0.158309	Proteasome component (PCI) domain protein
C024N0231E0	0.269105	0.0148792	0.15848	Polynucleotidyl transferase, ribonuclease H-like superfamily protein
C069N0110G0	0.32306	0.0149613	0.158536	Transmembrane amino acid transporter family protein
C064N0066E0	-0.413067	0.014973	0.158536	tobamovirus multiplication 2A
C024N0317E0	0.436572	0.0149557	0.158536	knotted 1-binding protein
C036N0230E0	0.53255	0.0149628	0.158536	Glycosyl hydrolase family protein
C041N0182E0	0.391967	0.0149877	0.158536	hypothetical protein (DUF3133)
C067N0107E0	-0.211663	0.0149904	0.158536	import inner membrane translocase subunit
C005N0379E0	0.3733	0.014977	0.158536	Protein kinase superfamily protein
C005N0118E0	-0.658383	0.0149131	0.158536	HAUS augmin-like complex subunit
C046N0237E0	0.555853	0.0149094	0.158536	Root hair defective 3 GTP-binding protein (RHD3)
C007N0456E0	0.471806	0.0149632	0.158536	oxophytodienoate-reductase 3
C036N0181E0	-0.194223	0.0149245	0.158536	NAD(P)-linked oxidoreductase superfamily protein
C031N0094E0	-0.506856	0.0150729	0.158898	Glucose-methanol-choline (GMC) oxidoreductase family protein
C019N0493E0	0.328489	0.0150569	0.158898	cytochrome P450, family 96, subfamily A, polypeptide 9
C016N0073E0	-0.414096	0.0150653	0.158898	phloem protein 2-B15
C023N0079E0	-0.455694	0.0150595	0.158898	Ribosomal protein L22p/L17e family protein
C013N0464E0	0.575958	0.015052	0.158898	F-type H+-transporting ATPase subunit delta
C004N0321E0	0.39613	0.0150939	0.159018	Mitochondrial transcription termination factor family protein
C005N0629E0	-0.281041	0.0151335	0.159231	Protein kinase superfamily protein
C005N0288E0	0.275193	0.015133	0.159231	Tetratricopeptide repeat (TPR)-like superfamily protein
C009N0014E0	-0.198328	0.0151869	0.159605	P-loop nucleoside triphosphate hydrolase superfamily protein
C049N0099E0	-0.606357	0.0152185	0.159605	NAD(H) kinase 3
C065N0111E0	0.619402	0.0152355	0.159605	Calmodulin-binding protein
C035N0131M0	-0.540727	0.015211	0.159605	Oxidoreductase, zinc-binding dehydrogenase family protein
C056N0024E0	-0.489458	0.0151937	0.159605	EKC/KEOPS complex subunit tprkb-like protein
C004N0349E0	0.502308	0.0152037	0.159605	FKBP-type peptidyl-prolyl cis-trans isomerase family protein
C024N0218E0	0.589086	0.0152369	0.159605	transmembrane protein, putative (DUF247)
C036N0085E0	0.498968	0.0152625	0.159628	RAD-like 6
C008N0217E0	0.528662	0.0152683	0.159628	proline-rich family protein
C034N0124E0	-0.682961	0.0152516	0.159628	Helicase/SANT-associated, DNA binding protein
C024N0130E0	-0.695601	0.0152891	0.159744	tetratricopeptide repeat (TPR)-containing protein
C023N0135E0	0.509948	0.0153869	0.160461	Galactosyltransferase family protein
C023N0089E0	0.411337	0.0153721	0.160461	Translation elongation factor EF1B, gamma chain
C067N0019E0	0.393939	0.0153844	0.160461	phosphoenolpyruvate carboxylase-related kinase 1
C078N0019E0	-0.373743	0.0154154	0.160656	Protein phosphatase 2C family protein
C026N0344E0	0.476724	0.0154606	0.161025	ABL interactor-like protein 3
C013N0210E0	-0.637333	0.0155028	0.161209	DnaJ/Hsp40 cysteine-rich domain superfamily protein
C028N0118E0	-0.386907	0.0154941	0.161209	alpha/beta-Hydrolases superfamily protein
C025N0087M0	-0.651811	0.0155076	0.161209	starch branching enzyme 2.2
C009N0028E0	-0.433136	0.015531	0.16135	transmembrane protein
C001N0493E0	0.473201	0.0155673	0.161523	Erythronate-4-phosphate dehydrogenase family protein
C026N0035E0	0.234138	0.0155585	0.161523	CAP-gly domain linker
C006N0646E0	0.556605	0.0156222	0.161981	BUB1-related (BUB1: budding uninhibited by benzymidazol 1)
C067N0072E0	0.539528	0.0156311	0.161981	Oleosin family protein
C000N0852M0	-0.307855	0.0156501	0.162076	signal recognition particle binding protein
C009N0113E0	0.415519	0.0156775	0.162257	F-box family protein
C001N0462E0	-0.369598	0.0157026	0.162415	ATP binding cassette subfamily B1
C035N0332E0	-0.603156	0.0157328	0.162625	FUMARASE 2
C080N0061E0	0.472099	0.0157514	0.162715	trehalose-6-phosphate phosphatase
C004N0002E0	-0.688917	0.0157691	0.162796	translocase subunit seca
C008N0475E0	0.672949	0.0157946	0.162957	Remorin family protein
C046N0170E0	0.372788	0.0158087	0.163	mitogen-activated protein kinase kinase 4
C002N0145E0	0.341097	0.0158323	0.163142	Tetratricopeptide repeat (TPR)-like superfamily protein
C013N0116M0	-0.226263	0.0158434	0.163154	SCAMP family protein
C019N0236E0	-0.406902	0.0158605	0.163227	ATP binding cassette subfamily B19
C026N0254E0	0.287212	0.0158734	0.163258	basic helix-loop-helix (bHLH) DNA-binding superfamily protein
C007N0156M0	0.642895	0.0159011	0.163338	Chloroplast J-like domain 1
C009N0464E0	-0.605666	0.0158971	0.163338	suppressor SRP40-like protein
C009N0493E0	-0.52478	0.0159252	0.163484	GNOM-like 1
C003N0145E0	-0.383302	0.0159507	0.163614	NAD(P)-binding Rossmann-fold superfamily protein
C057N0127E0	-0.47125	0.0159577	0.163614	Bacterial sec-independent translocation protein mttA/Hcf106
C017N0244E0	-0.682186	0.0160258	0.164006	cullin4
C020N0359E0	0.34028	0.016014	0.164006	heat shock protein 70 (Hsp 70) family protein
C039N0209E0	-0.324476	0.0160161	0.164006	SH3 domain-containing protein
C007N0200E0	-0.617059	0.0160418	0.164068	Vps51/Vps67 family (components of vesicular transport) protein
C045N0076E0	0.552559	0.0160842	0.164399	VQ motif-containing protein
C006N0367E0	0.61695	0.0161159	0.164558	eukaryotic translation initiation factor-like protein
C007N0477E0	0.67435	0.0161198	0.164558	Ankyrin repeat family protein with DHHC zinc finger domain-containing protein
C004N0528E0	0.547799	0.0161777	0.164944	Pyridoxal phosphate (PLP)-dependent transferases superfamily protein
C000N0423E0	0.43855	0.0161752	0.164944	thioredoxin H-type 8
C012N0324E0	0.537227	0.0162072	0.165104	auxin response factor 10
C080N0022E0	-0.258561	0.0162135	0.165104	Nucleic acid-binding proteins superfamily
C097N0116E0	0.331458	0.0162304	0.165174	pantothenate kinase 2
C009N0514E0	-0.67544	0.0162557	0.165185	ATP binding cassette subfamily B19
C014N0162E0	-0.66563	0.0162615	0.165185	Transducin/WD40 repeat-like superfamily protein
C008N0263E0	-0.4373	0.0162597	0.165185	AMP-dependent synthetase and ligase family protein
C030N0051E0	-0.264047	0.0162941	0.165414	Ubiquitin carboxyl-terminal hydrolase-related protein
C004N0249E0	0.325926	0.0163778	0.166161	Ribosomal protein L34e superfamily protein
C029N0086E0	0.501966	0.0164174	0.16646	Ribosomal protein L7Ae/L30e/S12e/Gadd45 family protein
C074N0040E0	0.366068	0.0164514	0.166482	dihydroorotate dehydrogenase (DUF3598)
C037N0106E0	0.656596	0.0164386	0.166482	mitogen-activated protein kinase kinase kinase 3
C002N0250E0	-0.435065	0.0164426	0.166482	RNA-directed DNA polymerase (reverse transcriptase)-related family protein
C015N0018E0	0.448933	0.0164601	0.166482	glycosyltransferase (DUF604)
C002N0004E0	-0.256793	0.0164781	0.166562	PRLI-interacting factor
C007N0325E0	-0.588966	0.0164931	0.166612	cytochrome B5-like protein
C045N0064E0	0.449875	0.0165966	0.166838	Mitochondrial substrate carrier family protein
C025N0239E0	0.501573	0.0165387	0.166838	RAB GTPase homolog A4D
C021N0270E0	-0.191394	0.0165653	0.166838	ankyrin repeat family protein
C000N0718E0	0.387273	0.0165276	0.166838	syntaxin-related family protein
C014N0286E0	-0.608549	0.0165511	0.166838	sphere organelles protein-like protein
C016N0420E0	0.363653	0.0165726	0.166838	La protein 1
C008N0155E0	0.492537	0.0165918	0.166838	ZIP metal ion transporter family
C056N0048E0	-0.263914	0.0165769	0.166838	Leucine-rich repeat (LRR) family protein
C064N0021E0	0.533076	0.0166626	0.167316	arginine biosynthesis protein ArgJ family
C022N0009E0	-0.427068	0.0166672	0.167316	cytochrome c oxidase 15
C003N0206E0	-0.31468	0.0166746	0.167316	DNAJ heat shock N-terminal domain-containing protein
C004N0174E0	0.544696	0.0167007	0.167475	Stabilizer of iron transporter SufD / Polynucleotidyl transferase
C080N0050E0	0.250786	0.0167134	0.1675	structural constituent of ribosome
C008N0438E0	-0.559385	0.0167267	0.167531	shaggy-like protein kinase 32
C047N0009E0	-0.685932	0.0167494	0.167657	membrane-associated kinase regulator
C013N0349E0	-0.530316	0.0167645	0.167706	transmembrane protein
C040N0093E0	-0.622212	0.0167856	0.167815	glycine-rich protein
C014N0419E0	0.146601	0.0168427	0.167817	WRKY transcription factor
C000N1004E0	-0.356012	0.0168214	0.167817	Protein kinase superfamily protein
C005N0092E0	0.334708	0.016847	0.167817	UvrABC system C protein
C003N0092E0	-0.59296	0.016846	0.167817	Protein kinase superfamily protein
C014N0405E0	0.686915	0.0168135	0.167817	DET1 complexing ubiquitin ligase
C016N0332E0	-0.377026	0.0168164	0.167817	peroxin 10
C069N0027E0	0.550715	0.0169342	0.167873	2-oxoglutarate (2OG) and Fe(II)-dependent oxygenase superfamily protein
C043N0090E0	-0.176601	0.0169088	0.167873	zinc finger (C2H2 type) family protein
C004N0482E0	0.635914	0.0168915	0.167873	hydroxyproline-rich glycoprotein family protein
C036N0175E0	0.422879	0.0169192	0.167873	F-box family protein
C004N0364E0	0.327007	0.0169314	0.167873	S-locus lectin protein kinase family protein
C006N0392E0	0.519312	0.0169334	0.167873	binding / calmodulin binding protein
C023N0193E0	0.524952	0.0168972	0.167873	reticulon-like protein B15
C005N0146E0	0.621528	0.0169256	0.167873	Protein kinase superfamily protein
C049N0060E0	0.323994	0.0169974	0.168296	NagB/RpiA/CoA transferase-like superfamily protein
C032N0129M0	-0.448679	0.0169965	0.168296	kinase interacting (KIP1-like) family protein
C002N0196E0	-0.378739	0.017037	0.168587	RmlC-like cupins superfamily protein
C001N0625G0	-0.670538	0.0170819	0.16893	Serine/Threonine-kinase ATM-like protein
C054N0006E0	0.593289	0.0171535	0.169096	zinc ion binding / nucleic acid binding protein
C004N0332E0	-0.581892	0.0171355	0.169096	DnaJ heat shock amino-terminal domain protein (DUF1977)
C000N0058E0	-0.576663	0.0171603	0.169096	exocyst subunit exo70 family protein B2
C044N0033E0	-0.539704	0.0171426	0.169096	Pentatricopeptide repeat (PPR) superfamily protein
C001N0069E0	0.535593	0.0171189	0.169096	cytochrome P450, family 98, subfamily A, polypeptide 3
C034N0138E0	0.422054	0.0171208	0.169096	Ribosomal protein S8e family protein
C080N0106E0	0.347454	0.0171772	0.169103	pesticidal crystal cry8Ba protein
C085N0052E0	-0.469817	0.0171816	0.169103	plasmodesmata-located protein 7
C024N0270E0	0.494414	0.0172075	0.169129	FASCICLIN-like arabinogalactan protein 14 precursor
C007N0219E0	-0.604796	0.0172151	0.169129	Putative membrane lipoprotein
C013N0081E0	0.422497	0.0172136	0.169129	ARM repeat superfamily protein
C005N0723E0	-0.54587	0.0172758	0.169624	translation initiation factor 3 (IF-3) family protein
C045N0061E0	0.302989	0.0173583	0.170029	Calcium-binding EF hand family protein
C020N0127E0	-0.428564	0.0173478	0.170029	Uncharacterized conserved protein UCP015417, vWA
C020N0358E0	0.289987	0.0173435	0.170029	NAD(P)-linked oxidoreductase superfamily protein
C000N0971E0	-0.293353	0.0173531	0.170029	2-oxoglutarate-dependent dioxygenase family protein
C031N0123E0	0.242438	0.0174035	0.170104	Pentatricopeptide repeat (PPR) superfamily protein
C035N0270G0	-0.67553	0.0174073	0.170104	isopentenyltransferase 3
C005N0572E0	0.682131	0.0173881	0.170104	myosin-2 heavy chain-like protein
C014N0455E0	0.425797	0.0173799	0.170104	Nodulin MtN3 family protein
C016N0191E0	-0.4278	0.0174444	0.17023	germin-like protein subfamily 2 member 2 precursor
C001N0150E0	-0.306331	0.0174513	0.17023	ozone-responsive stress-like protein (DUF1138)
C022N0098E0	-0.67589	0.0174445	0.17023	ribosomal protein S27
C039N0196E0	-0.395181	0.017463	0.170244	BEL1-like homeodomain 3
C003N0444E0	0.545093	0.0175152	0.170651	zinc ion binding / nucleic acid binding protein
C026N0153M0	0.410398	0.017588	0.171259	RNA-directed DNA polymerase (reverse transcriptase)-related family protein
C035N0087E0	-0.616597	0.0176365	0.17163	Leucine-rich repeat protein kinase family protein
C010N0394E0	0.572949	0.0176888	0.171733	spectrin beta chain, brain
C022N0282E0	-0.491294	0.01768	0.171733	NAC domain containing protein 86
C044N0012E0	0.549666	0.0176861	0.171733	WPP domain-interacting protein 1
C097N0052E0	0.544414	0.0176719	0.171733	NAC domain containing protein 80
C001N0532E0	0.462456	0.0177068	0.171786	related to vernalization1 1
C000N0586E0	-0.242991	0.0177152	0.171786	zinc ion binding protein
C020N0298E0	-0.586559	0.0177555	0.172076	FASCICLIN-like arabinoogalactan 7
C009N0094E0	-0.408251	0.017784	0.172251	DHHC-type zinc finger family protein
C022N0019E0	0.303234	0.0178452	0.172742	Glycosyl hydrolases family 31 protein
C018N0313E0	0.29932	0.0178635	0.172817	cytochrome B5 isoform A
C072N0053E0	0.509591	0.0178742	0.172819	Protein kinase superfamily protein
C018N0251E0	0.597269	0.0178874	0.172845	golgi alpha-mannosidase II
C015N0144E0	0.26557	0.0179238	0.172993	cyclin-dependent kinase B2;2
C023N0383M0	0.654246	0.0179171	0.172993	Patched family protein
C008N0110M0	-0.605361	0.0179457	0.172994	tropomyosin
C026N0265E0	0.242735	0.0179352	0.172994	homeodomain GLABROUS 7
C004N0085E0	0.573837	0.0179554	0.172994	Ribosomal protein L7Ae/L30e/S12e/Gadd45 family protein
C001N0516E0	0.603971	0.0180049	0.17304	NAD(P)-binding Rossmann-fold superfamily protein
C041N0179E0	-0.291896	0.0179937	0.17304	Leucine-rich repeat protein kinase family protein
C021N0223E0	-0.247198	0.0179915	0.17304	Tudor/PWWP/MBT superfamily protein
C053N0022E0	-0.24219	0.0180127	0.17304	Protein kinase superfamily protein
C075N0023M0	0.438297	0.0179754	0.17304	ARM repeat superfamily protein
C016N0304E0	-0.237236	0.0180492	0.17312	P-loop containing nucleoside triphosphate hydrolases superfamily protein
C004N0224E0	0.339355	0.0180529	0.17312	RNA-DIRECTED DNA METHYLATION 1
C003N0188E0	-0.647349	0.0180432	0.17312	S-adenosyl-L-methionine-dependent methyltransferases superfamily protein
C035N0203E0	0.4147	0.0180632	0.17312	Pre-mRNA splicing Prp18-interacting factor
C017N0231E0	-0.582462	0.0181434	0.173369	inositol transporter 2
C039N0325E0	0.350584	0.0181191	0.173369	HCO3- transporter family
C019N0084E0	0.448674	0.0181734	0.173369	CLK4-associating serine/arginine-rich protein
C025N0419E0	-0.374989	0.0181547	0.173369	ELMO/CED-12 family protein
C010N0325E0	0.433221	0.0181475	0.173369	transcription repressor-like protein
C014N0109E0	0.333991	0.0181063	0.173369	Pentatricopeptide repeat (PPR) superfamily protein
C032N0122E0	0.467734	0.0181716	0.173369	Seed maturation protein
C024N0221E0	-0.232258	0.0181218	0.173369	transmembrane protein, putative (DUF247)
C078N0024E0	0.605342	0.0181934	0.173459	glycosyltransferase family protein (DUF23)
C000N0156E0	-0.508502	0.0182076	0.173494	DNA-binding protein
C004N0431E0	0.344724	0.0182434	0.173734	Pseudouridine synthase family protein
C036N0189E0	0.669638	0.0183767	0.173954	aldehyde dehydrogenase 6B2
C077N0009E0	0.405912	0.0183608	0.173954	zinc ion binding / nucleic acid binding protein
C058N0019E0	-0.403807	0.0183646	0.173954	H[+]-ATPase 8
C133N0005E0	-0.300134	0.0183526	0.173954	PSI type III chlorophyll a/b-binding protein
C083N0004E0	-0.404933	0.0183827	0.173954	RmlC-like cupins superfamily protein
C008N0321E0	0.436695	0.018289	0.173954	import inner membrane translocase subunit
C008N0309E0	-0.387911	0.0183457	0.173954	Protein kinase superfamily protein
C006N0115E0	-0.593169	0.0183804	0.173954	TPX2 (targeting protein for Xklp2) protein family
C019N0361E0	0.467937	0.018359	0.173954	RNA-binding (RRM/RBD/RNP motifs) family protein
C026N0019E0	-0.425081	0.0182833	0.173954	SSXT family protein
C011N0029E0	0.469286	0.0183038	0.173954	RNA-binding (RRM/RBD/RNP motifs) family protein
C008N0480E0	-0.428582	0.0183969	0.173988	N-terminal nucleophile aminohydrolases (Ntn hydrolases) superfamily protein
C034N0182E0	-0.319191	0.0184198	0.174005	Chaperone DnaJ-domain superfamily protein
C012N0089E0	0.460168	0.0184151	0.174005	3beta-hydroxysteroid-dehydrogenase/decarboxylase isoform 2
C003N0214E0	0.418237	0.0184507	0.174197	jasmonate-zim-domain protein 8
C064N0118E0	0.480036	0.0184746	0.174322	Glycosyl hydrolases family 32 protein
C005N0156E0	0.420299	0.0185558	0.174788	NAD(P)-binding Rossmann-fold superfamily protein
C000N0790E0	-0.626851	0.0185456	0.174788	root cap 1 (RCP1)
C034N0048E0	0.299953	0.0185351	0.174788	DREB2A-interacting protein 2
C063N0062M0	0.653244	0.0185684	0.174806	Pectin lyase-like superfamily protein
C083N0019E0	-0.451767	0.0186302	0.174888	Putative methyltransferase family protein
C016N0428E0	-0.401625	0.0186251	0.174888	Protein kinase superfamily protein
C032N0204E0	-0.625835	0.0186174	0.174888	RNA-binding (RRM/RBD/RNP motifs) family protein
C025N0249E0	-0.554532	0.0186284	0.174888	ESSS subunit of NADH:ubiquinone oxidoreductase (complex I) protein
C057N0122E0	-0.473004	0.0186113	0.174888	NADH-ubiquinone oxidoreductase-like protein
C041N0062E0	-0.290735	0.0186661	0.175125	Acyl-CoA N-acyltransferases (NAT) superfamily protein
C014N0487E0	0.33995	0.0187078	0.175416	Eukaryotic rpb5 RNA polymerase subunit family protein
C019N0392E0	0.386102	0.0187378	0.175598	Cell differentiation, Rcd1-like protein
C012N0261E0	0.427113	0.0187558	0.175666	ARM repeat superfamily protein
C000N0789E0	-0.249728	0.0187996	0.175976	glycerol-3-phosphate acyltransferase 9
C043N0040E0	0.452229	0.0188292	0.176079	Tetratricopeptide repeat (TPR)-like superfamily protein
C002N0596E0	0.502083	0.018832	0.176079	Gag-Pol polyprotein/retrotransposon
C067N0141M0	0.606814	0.0188519	0.176165	senescence associated gene 20
C018N0230M0	-0.380284	0.0188639	0.176178	Tetratricopeptide repeat (TPR)-like superfamily protein
C001N0466E0	0.514979	0.0188757	0.176187	protein N-terminal asparagine amidohydrolase family protein
C079N0014E0	-0.454554	0.0188956	0.176273	RNA-binding KH domain-containing protein
C000N0933E0	-0.481554	0.0189733	0.176798	ATP binding/leucine-tRNA ligases/aminoacyl-tRNA ligase
C032N0121E0	0.640204	0.0189723	0.176798	Ribosomal protein S24e family protein
C000N0664E0	0.302006	0.0190044	0.176987	RNA-binding (RRM/RBD/RNP motifs) family protein
C026N0046E0	-0.480799	0.0190431	0.177047	Cation efflux family protein
C035N0142E0	-0.386578	0.0190265	0.177047	SMAD/FHA domain-containing protein
C002N0235E0	0.327156	0.0190412	0.177047	S-adenosyl-l-homocysteine (SAH) hydrolase 2
C024N0272M0	0.421681	0.0190889	0.177112	F-box/RNI superfamily protein
C000N0397E0	0.352681	0.0190931	0.177112	Ribosomal protein S4
C009N0590E0	-0.284229	0.0190831	0.177112	RNA-binding (RRM/RBD/RNP motifs) family protein
C057N0110M0	0.316245	0.0190915	0.177112	beta-hydroxylase 1
C008N0401E0	0.66285	0.0191801	0.177657	PLATZ transcription factor family protein
C071N0090E0	0.531298	0.0191655	0.177657	Transducin family protein / WD-40 repeat family protein
C013N0345E0	-0.294207	0.0191843	0.177657	basic helix-loop-helix (bHLH) DNA-binding superfamily protein
C011N0021E0	0.658829	0.0192106	0.177801	SEUSS transcriptional co-regulator
C132N0009E0	-0.384405	0.0192442	0.177912	F-box family protein
C006N0202E0	-0.575431	0.0192388	0.177912	Peptidase S41 family protein
C043N0112E0	0.35258	0.0192728	0.177976	GTP binding Elongation factor Tu family protein
C044N0046E0	0.355505	0.0192675	0.177976	monodehydroascorbate reductase 4
C002N0397E0	0.436634	0.0193266	0.178173	histone acetyltransferase subunit NuA4-domain protein
C047N0036E0	-0.291378	0.0193062	0.178173	O-fucosyltransferase family protein
C000N0534E0	0.504558	0.0193213	0.178173	kinase superfamily with octicosapeptide/Phox/Bem1p domain-containing protein
C008N0153E0	-0.167819	0.0193816	0.17838	Papain family cysteine protease
C000N0064E0	-0.618819	0.0193713	0.17838	with no lysine (K) kinase 4
C041N0192E0	0.231012	0.0193814	0.17838	peptide met sulfoxide reductase 4
C008N0192E0	-0.310767	0.0194216	0.178534	transmembrane protein
C024N0357E0	-0.522986	0.0194203	0.178534	Bifunctional inhibitor/lipid-transfer protein/seed storage 2S albumin superfamily protein
C007N0359E0	0.648733	0.0194309	0.178534	ubiquitin-conjugating enzyme 37
C025N0217E0	-0.252626	0.019488	0.178561	Chaperone DnaJ-domain superfamily protein
C051N0089E0	-0.465585	0.0194732	0.178561	LSD1-like2
C011N0287E0	-0.463464	0.0194819	0.178561	ATP-dependent DNA helicase 2 subunit Ku70-like protein
C025N0084E0	0.559942	0.0194591	0.178561	D-mannose binding lectin protein with Apple-like carbohydrate-binding domain-containing protein
C085N0015E0	0.261048	0.0194455	0.178561	hypothetical protein
C058N0018E0	0.421396	0.0195274	0.178822	H[+]-ATPase 8
C004N0386E0	-0.317767	0.0195921	0.179142	RNA-binding (RRM/RBD/RNP motifs) family protein
C028N0246E0	-0.280457	0.0195951	0.179142	transducin family protein / WD-40 repeat family protein
C017N0346E0	0.176237	0.0195857	0.179142	PIN domain-like family protein
C006N0134E0	-0.465044	0.0196377	0.179383	plastidic type i signal peptidase 1
C024N0230E0	0.427283	0.0196526	0.179383	zinc finger protein 3
C036N0270E0	0.482531	0.0196541	0.179383	6-phosphogluconate dehydrogenase family protein
C017N0191E0	0.246288	0.0197287	0.179594	Homeobox-leucine zipper family protein / lipid-binding START domain-containing protein
C013N0170E0	0.629275	0.0197842	0.179594	basic helix-loop-helix (bHLH) DNA-binding superfamily protein
C009N0320E0	-0.554959	0.0197399	0.179594	Cation transporter/ E1-E2 ATPase family protein
C058N0086E0	0.270162	0.0197381	0.179594	Ypt/Rab-GAP domain of gyp1p superfamily protein
C028N0147E0	0.618284	0.0197513	0.179594	transmembrane protein
C002N0525E0	0.555963	0.0196929	0.179594	Class I peptide chain release factor
C019N0466E0	0.217223	0.0197604	0.179594	chloride channel F
C002N0177E0	0.407585	0.0197735	0.179594	Ribosomal protein L4/L1 family
C011N0165E0	0.656992	0.0197864	0.179594	vacuolar protein sorting-associated protein 20.2
C000N0005E0	0.395729	0.0197023	0.179594	Peptidase C12, ubiquitin carboxyl-terminal hydrolase 1
C025N0034E0	-0.572787	0.0198336	0.179603	D-tagatose-1,6-bisphosphate aldolase subunit
C070N0042E0	0.352248	0.0198325	0.179603	Core-2/I-branching beta-1,6-N-acetylglucosaminyltransferase family protein
C039N0135E0	0.574792	0.0198385	0.179603	thylakoid processing peptide
C065N0072E0	-0.425721	0.0198418	0.179603	MuDR family transposase
C009N0098E0	-0.304669	0.019801	0.179603	SEC14 cytosolic factor family protein / phosphoglyceride transfer family protein
C007N0458E0	-0.467021	0.0198555	0.179628	adenylate cyclase
C036N0195E0	0.553305	0.019888	0.179723	RNA-binding KH domain-containing protein
C013N0440E0	0.368675	0.0198877	0.179723	fanconi anemia group I-like protein
C011N0110E0	0.258119	0.0199073	0.179799	protein serine/threonine kinase
C006N0570E0	-0.450872	0.0199331	0.179934	tunicamycin induced protein
C000N0607E0	-0.58543	0.0199707	0.180174	transmembrane protein C9orf5 protein
C000N0271E0	0.486579	0.0200086	0.180417	Stress responsive A/B Barrel Domain-containing protein
C026N0064M0	-0.641638	0.0200272	0.180486	eukaryotic translation initiation factor 3G2
C014N0447E0	-0.336412	0.0200649	0.180662	transcriptional coactivator p15 (PC4) family protein (KELP)
C016N0264E0	0.334736	0.0200758	0.180662	chromatin remodeling factor
C023N0198E0	0.284932	0.0200797	0.180662	LYR family of Fe/S cluster biogenesis protein
C000N0943E0	0.53138	0.0201037	0.180779	O-methyltransferase family protein
C000N0996E0	0.394985	0.0201607	0.180896	LIGHT-DEPENDENT SHORT HYPOCOTYLS-like protein (DUF640)
C009N0285E0	-0.281685	0.020142	0.180896	Homeobox-leucine zipper protein family
C036N0157E0	-0.468416	0.0201406	0.180896	S-methyl-5-thioribose kinase
C032N0145E0	-0.401144	0.0201518	0.180896	los glycosyltransferase 5
C036N0224E0	0.168117	0.0201736	0.180914	Protein phosphatase 2C family protein
C006N0090E0	-0.499799	0.0202061	0.18099	sodium proton exchanger, putative (NHX7) (SOS1)
C013N0151E0	-0.444332	0.0202211	0.18099	root UVB sensitive-like protein (Protein of unknown function, DUF647)
C014N0339E0	-0.336732	0.0202371	0.18099	nuclear pore complex protein
C010N0177E0	0.389864	0.0202296	0.18099	Pleckstrin homology (PH) domain-containing protein
C043N0097E0	0.502711	0.0202204	0.18099	arogenate dehydratase 2
C011N0486M0	-0.635282	0.0202774	0.181252	Calcium-dependent lipid-binding (CaLB domain) plant phosphoribosyltransferase family protein
C078N0061E0	0.34542	0.0203382	0.181697	ABC1 family protein
C097N0014E0	0.455089	0.0204008	0.182157	basic helix-loop-helix (bHLH) DNA-binding superfamily protein
C006N0470E0	-0.240584	0.0204669	0.182648	RNA helicase family protein
C074N0116E0	0.400884	0.0205383	0.182717	origin recognition complex protein 5
C039N0262E0	-0.157273	0.0205323	0.182717	SGNH hydrolase-type esterase superfamily protein
C017N0291E0	-0.49595	0.0205737	0.182717	P-glycoprotein 9
C025N0205E0	0.573787	0.0205223	0.182717	Aha1 domain-containing protein
C034N0126E0	0.470421	0.0205594	0.182717	switch subunit 3
C009N0518E0	-0.20731	0.020559	0.182717	ATPase, V0/A0 complex, subunit C/D
C083N0035E0	0.290694	0.0205394	0.182717	protein translocase subunit
C014N0128E0	0.370027	0.0205811	0.182717	Pectate lyase family protein
C041N0014E0	-0.546645	0.0205383	0.182717	nudix hydrolase homolog 26
C025N0086E0	-0.356363	0.0205856	0.182717	Homeodomain-like superfamily protein
C004N0529E0	0.512172	0.0206446	0.183142	transcription elongation factor
C012N0364E0	0.565811	0.0206719	0.183285	ATP citrate lyase (ACL) family protein
C013N0307E0	0.483845	0.0207807	0.183633	Xanthine/uracil permease family protein
C004N0378E0	0.626358	0.0208111	0.183633	prefoldin 3
C001N0480E0	0.367479	0.0208038	0.183633	basic helix-loop-helix (bHLH) DNA-binding superfamily protein
C006N0331M0	0.504303	0.020755	0.183633	Secretory carrier membrane protein (SCAMP) family protein
C002N0421E0	0.408271	0.0208115	0.183633	magnesium transporter 9
C083N0034E0	-0.238998	0.02081	0.183633	protein translocase subunit
C014N0483E0	-0.345761	0.0207398	0.183633	Coproporphyrinogen III oxidase
C007N0119E0	-0.368328	0.0207581	0.183633	Cleavage and polyadenylation specificity factor (CPSF) A subunit protein
C010N0225E0	-0.406515	0.020765	0.183633	membrane-associated kinase regulator
C035N0076E0	-0.320398	0.020857	0.183935	translocon at the inner envelope membrane of chloroplasts 110
C017N0074E0	0.56752	0.0208726	0.183974	MuDR family transposase
C057N0123E0	0.276248	0.0209185	0.18428	Pentatricopeptide repeat (PPR) superfamily protein
C024N0389E0	0.52928	0.020939	0.184362	Tetratricopeptide repeat (TPR)-like superfamily protein
C014N0449E0	0.475707	0.0209757	0.184586	cellulose synthase like G3
C024N0134E0	0.231252	0.020989	0.184604	P-loop containing nucleoside triphosphate hydrolases superfamily protein
C035N0041E0	-0.269817	0.021023	0.184712	phospholipase C1
C020N0111E0	-0.528478	0.0210236	0.184712	S-adenosyl-L-methionine-dependent methyltransferases superfamily protein
C012N0130E0	0.398645	0.0210539	0.18478	Galactose oxidase/kelch repeat superfamily protein
C041N0135E0	0.642163	0.0210454	0.18478	F-box family protein
C050N0037E0	-0.506257	0.0210815	0.184825	C2H2 zinc-finger protein SERRATE (SE)
C008N0576E0	0.520807	0.0210778	0.184825	UDP-Glycosyltransferase superfamily protein
C105N0001E0	-0.543963	0.0211212	0.184976	zinc ion binding / nucleic acid binding protein
C002N0486E0	-0.662582	0.0211166	0.184976	eukaryotic initiation factor 4A-III
C013N0249E0	-0.336567	0.0211617	0.185233	Ribosomal protein L31
C021N0126E0	0.504695	0.021214	0.185493	DHHC-type zinc finger family protein
C053N0012E0	0.564594	0.0212071	0.185493	trichohyalin
C010N0385E0	-0.560132	0.0212346	0.185575	transcriptional regulator ATRX
C009N0368E0	0.43411	0.0213369	0.18568	membrane protein
C016N0376E0	-0.200231	0.0212991	0.18568	SNF7 family protein
C011N0453M0	0.561979	0.0212738	0.18568	Auxin efflux carrier family protein
C040N0078E0	0.282548	0.0213246	0.18568	ion channel POLLUX-like protein, putative (DUF1012)
C010N0124E0	-0.529818	0.0213036	0.18568	beta-carotene isomerase D27
C009N0273E0	-0.333205	0.0212692	0.18568	hydroxyproline-rich glycoprotein family protein
C025N0344E0	-0.380815	0.0213314	0.18568	phenylalanine N-monooxygenase-like protein
C052N0018E0	-0.249493	0.0213303	0.18568	Phosphoribosyltransferase family protein
C016N0423M0	-0.456531	0.0213703	0.185872	adaptin family protein
C040N0023E0	-0.222916	0.0213919	0.185961	histone mono-ubiquitination 1
C074N0091E0	0.642145	0.0214298	0.186094	Ubiquitin related modifier 1
C025N0136E0	0.567081	0.0214279	0.186094	HVA22-like protein J
C008N0096E0	-0.491295	0.0214496	0.186168	Restriction endonuclease, type II-like superfamily protein
C002N0330E0	0.463897	0.0215272	0.186547	holliday junction resolvase
C030N0163E0	-0.320218	0.0215198	0.186547	SNF2 domain-containing protein / helicase domain-containing protein / HNH endonuclease domain-containing protein
C003N0319E0	0.659407	0.0215183	0.186547	GTP-binding family protein
C039N0067E0	0.476377	0.0216529	0.186949	WRKY DNA-binding protein 7
C016N0134E0	-0.656198	0.02171	0.186949	basic helix-loop-helix (bHLH) DNA-binding superfamily protein
C006N0180E0	0.635294	0.0216222	0.186949	P-loop containing nucleoside triphosphate hydrolases superfamily protein
C039N0160E0	-0.561744	0.0217037	0.186949	Brassinosteroid signaling positive regulator (BZR1) family protein
C009N0423E0	-0.561075	0.0216972	0.186949	cytochrome B561-1
C021N0169E0	0.311409	0.0216401	0.186949	pseudo-response regulator 7
C035N0139E0	-0.341108	0.021657	0.186949	RNA-binding (RRM-RBD-RNP motif) domain nuclear transport factor 2 family protein
C014N0504M0	0.518451	0.0217084	0.186949	RNI-like superfamily protein
C019N0486E0	0.317591	0.0216575	0.186949	molybdenum cofactor sulfurase (LOS5) (ABA3)
C009N0440E0	-0.428226	0.0215944	0.186949	glutamine dumper 7
C008N0038E0	0.376067	0.021632	0.186949	valine-tRNA ligase
C026N0483E0	0.659631	0.0216775	0.186949	Ribosomal protein S5/Elongation factor G/III/V family protein
C028N0097E0	-0.555067	0.0217309	0.187031	Uncharacterized protein family (UPF0016)
C002N0492E0	-0.321273	0.0217501	0.187099	NRAMP metal ion transporter family protein
C046N0242E0	0.408599	0.0218378	0.187145	DEA(D/H)-box RNA helicase family protein
C060N0035E0	-0.534397	0.0218579	0.187145	GDSL-like lipase/acylhydrolase superfamily protein
C078N0090E0	-0.280424	0.0218486	0.187145	SEC-C motif protein
C084N0027E0	-0.282556	0.0218297	0.187145	Tyrosine transaminase family protein
C089N0006E0	0.410956	0.0218308	0.187145	Leucine-rich repeat (LRR) family protein
C015N0142E0	-0.527238	0.0218086	0.187145	Auxin efflux carrier family protein
C035N0017E0	0.487756	0.0218527	0.187145	LRR protein
C049N0137E0	-0.409764	0.0218106	0.187145	Protein kinase superfamily protein
C039N0229E0	-0.505692	0.021847	0.187145	acyl activating enzyme 1
C025N0145E0	0.498997	0.0218847	0.187277	NDR1/HIN1-like 3
C036N0262E0	-0.525145	0.0219494	0.187733	RHOMBOID-like protein 10
C009N0347E0	-0.455504	0.0219958	0.187935	Cytochrome P450 superfamily protein
C006N0196E0	0.291602	0.0219922	0.187935	Carbohydrate-binding X8 domain superfamily protein
C046N0234E0	0.492023	0.0220266	0.187938	Glycosyl hydrolases family 32 protein
C080N0114E0	-0.508614	0.0220296	0.187938	Putative AT-hook DNA-binding family protein
C003N0323E0	-0.501929	0.0220304	0.187938	Haloacid dehalogenase-like hydrolase (HAD) superfamily protein
C017N0295E0	-0.571054	0.0220608	0.187981	RING/U-box superfamily protein
C021N0320M0	0.642677	0.0220888	0.187981	S-adenosyl-L-methionine-dependent methyltransferases superfamily protein
C032N0028E0	-0.402312	0.0220926	0.187981	importin alpha isoform 6
C002N0589E0	0.299695	0.0220916	0.187981	CheY-like two-component responsive regulator family protein
C016N0450E0	-0.627848	0.0220925	0.187981	ATP-dependent caseinolytic (Clp) protease/crotonase family protein
C018N0150E0	-0.241774	0.022146	0.188268	hypothetical protein (DUF1645)
C082N0047E0	0.649275	0.0221606	0.188268	Leucine-rich repeat (LRR) family protein
C058N0047E0	-0.375219	0.022158	0.188268	PREFOLDIN 1
C004N0461E0	0.577127	0.022273	0.189125	transmembrane protein, putative (DUF 3339)
C031N0107E0	-0.349819	0.0223503	0.189278	Glycosyl hydrolase family protein
C044N0001E0	-0.375658	0.0223355	0.189278	DNA polymerase epsilon catalytic subunit
C010N0110E0	0.499894	0.022367	0.189278	nuclear RNA polymerase A1
C056N0062E0	0.259559	0.0223043	0.189278	dolichyl-diphosphooligosaccharide-protein glycosyltransferase 48kDa subunit family protein
C031N0036E0	0.339831	0.0223521	0.189278	AT hook motif DNA-binding family protein
C030N0186E0	-0.541055	0.0223546	0.189278	Presenilin-2
C026N0011E0	0.342443	0.0223715	0.189278	uricase / urate oxidase / nodulin 35
C031N0040E0	-0.48675	0.0224046	0.18946	serine racemase
C013N0445E0	-0.634279	0.0224209	0.189472	Ribosomal protein S13/S15
C002N0143E0	-0.59075	0.022429	0.189472	translationally controlled tumor protein
C051N0050M0	0.602774	0.0224475	0.189531	Serinc-domain containing serine and sphingolipid biosynthesis protein
C067N0027E0	0.383719	0.022482	0.189638	DEAD box RNA helicase (PRH75)
C017N0133E0	0.335419	0.0224832	0.189638	RING/U-box superfamily protein
C017N0253E0	-0.569364	0.0225167	0.189824	hypothetical protein
C097N0035E0	0.44996	0.022536	0.189865	ELM2 domain protein
C013N0077M0	-0.524519	0.0225562	0.189865	UDP-arabinopyranose mutase
C030N0014E0	0.402199	0.0225508	0.189865	P-loop containing nucleoside triphosphate hydrolases superfamily protein
C003N0207M0	-0.398987	0.0226519	0.190201	Transketolase family protein
C002N0140M0	-0.327298	0.0226785	0.190201	ubiquitin-associated (UBA)/TS-N domain-containing protein
C005N0135E0	0.39806	0.0227807	0.190201	Inositol phosphorylceramide synthase 2
C026N0075E0	0.653121	0.0227356	0.190201	Polynucleotidyl transferase, ribonuclease H-like superfamily protein
C017N0059E0	-0.178065	0.0227812	0.190201	DNA-damage-repair/toleration protein (DRT102)
C023N0384E0	0.393309	0.022752	0.190201	Patched family protein
C006N0262E0	0.415356	0.0227418	0.190201	Apoptosis inhibitory protein 5 (API5)
C016N0313E0	-0.452557	0.0227348	0.190201	AFG1-like ATPase family protein
C028N0058E0	0.512883	0.0226188	0.190201	WHIRLY 2
C009N0504E0	0.377789	0.0227133	0.190201	cycling DOF factor 2
C034N0069M0	-0.488482	0.0227058	0.190201	phytochelatin synthase 2
C014N0042E0	0.426495	0.0227678	0.190201	glyoxal oxidase-related protein
C016N0440E0	-0.601239	0.0226377	0.190201	transcriptional corepressor LEUNIG
C019N0066E0	-0.531621	0.0226533	0.190201	alpha/beta-Hydrolases superfamily protein
C067N0146E0	-0.2899	0.0227284	0.190201	APO RNA-binding protein (DUF794)
C003N0237E0	-0.402094	0.0227749	0.190201	PSF2
C005N0088E0	0.315408	0.022825	0.190471	Thiamine pyrophosphate dependent pyruvate decarboxylase family protein
C049N0217E0	-0.46904	0.0228753	0.1906	lumazine-binding family protein
C070N0039E0	-0.294364	0.0228697	0.1906	Homeodomain-like protein with RING/FYVE/PHD-type zinc finger domain-containing protein
C036N0306E0	0.391591	0.0228684	0.1906	mitotic checkpoint family protein
C035N0305E0	0.494225	0.0229138	0.190632	Thioredoxin superfamily protein
C057N0029E0	0.511914	0.0228939	0.190632	heat shock transcription factor A1E
C005N0064E0	0.434418	0.0229029	0.190632	hypothetical protein
C016N0463E0	0.470906	0.0229509	0.190651	LYR family of Fe/S cluster biogenesis protein
C008N0261E0	0.369642	0.0229443	0.190651	Sec23/Sec24 protein transport family protein
C097N0019E0	-0.292021	0.0229374	0.190651	movement protein binding protein 2C
C041N0223E0	0.59396	0.0230083	0.191032	Chaperone DnaJ-domain superfamily protein
C005N0395E0	0.376348	0.0230449	0.191173	root hair specific 14
C014N0338E0	-0.343008	0.0230486	0.191173	N-terminal nucleophile aminohydrolases (Ntn hydrolases) superfamily protein
C005N0169E0	0.422234	0.0230695	0.191207	dolichol phosphate-mannose biosynthesis regulatory protein-like protein
C005N0669E0	-0.309637	0.0230759	0.191207	SUMO-activating enzyme 2
C024N0259E0	0.490947	0.0230885	0.191215	zinc ion binding protein
C018N0408E0	-0.266669	0.023132	0.191383	PPPDE putative thiol peptidase family protein
C048N0096E0	0.650565	0.0231242	0.191383	P-loop containing nucleoside triphosphate hydrolases superfamily protein
C013N0313E0	-0.287907	0.0231846	0.191722	Calcineurin-like metallo-phosphoesterase superfamily protein
C012N0202E0	0.496571	0.0232384	0.19193	Rho GTPase activating protein with PAK-box/P21-Rho-binding domain-containing protein
C022N0035E0	-0.526057	0.023226	0.19193	type-1 restriction enzyme mjaxp r protein (DUF668)
C074N0150E0	-0.400237	0.0232449	0.19193	fanconi anemia group I-like protein
C009N0301E0	-0.606557	0.0232825	0.19199	BSD domain-containing protein
C035N0211E0	0.645274	0.0232781	0.19199	Galactose oxidase/kelch repeat superfamily protein
C090N0030E0	-0.348671	0.0232871	0.19199	glycosyltransferase family protein 47
C138N0005E0	0.418305	0.0233756	0.192184	Tetratricopeptide repeat (TPR)-like superfamily protein
C000N0475M0	-0.5029	0.0233659	0.192184	NAD(P)-binding Rossmann-fold superfamily protein
[truncated: 17,807 more rows]

## Sheet: AOC-RNAi
Table S1. Transcriptomic comparison between the herbivory-induced dodder and control dodder (dodder were grown on AOC-RNAi tobacco plants)
Gene ID	log2FoldChange(Treatment/Control)	p value	padj	Annotation
C029N0119E0	2.58333	5.81503e-31	9.56922e-27	Endomembrane protein 70 protein family
C005N0340E0	1.65163	2.17467e-17	1.78932e-13	sugar transporter protein 12
C052N0082E0	1.82528	4.50228e-14	2.46965e-10	Ribosomal protein S5/Elongation factor G/III/V family protein
C009N0152E0	1.6701	1.42578e-11	5.86567e-08	S18 ribosomal protein
C031N0055E0	1.47236	3.29716e-11	1.08516e-07	Tetratricopeptide repeat (TPR)-like superfamily protein
C049N0028E0	1.59205	1.26681e-10	3.47444e-07	Small nuclear ribonucleoprotein family protein
C045N0150E0	1.7236	2.61167e-10	6.13967e-07	regulatory particle non-ATPase subunit 5B
C090N0037E0	1.28381	3.39304e-10	6.97947e-07	Pectin lyase-like superfamily protein
C005N0731E0	1.52793	5.95037e-10	1.00688e-06	late embryogenesis abundant protein
C019N0068E0	1.09029	6.11862e-10	1.00688e-06	arabinogalactan protein 18
C020N0143E0	1.05511	1.04779e-09	1.56749e-06	cytochrome c biogenesis protein family
C115N0001E0	1.20692	2.9752e-09	4.07998e-06	Heavy metal transport/detoxification superfamily protein
C003N0132E0	1.11911	4.25329e-09	5.38401e-06	Leucine-rich repeat protein kinase family protein
C029N0122E0	1.37133	6.96679e-09	8.18896e-06	Pyridoxal phosphate (PLP)-dependent transferases superfamily protein
C028N0226E0	1.174	9.06716e-09	9.94728e-06	Nodulin-like / Major Facilitator Superfamily protein
C046N0194E0	0.737921	1.17782e-08	1.21139e-05	nuclear receptor coactivator
C026N0171E0	0.896603	1.29204e-08	1.25069e-05	PPR repeat protein
C072N0024E0	0.505904	3.68193e-08	3.3661e-05	calmodulin like 43
C008N0560E0	1.1315	8.37778e-08	7.04939e-05	ABI-1-like 1
C032N0327M0	1.45385	8.56757e-08	7.04939e-05	Tetratricopeptide repeat (TPR)-like superfamily protein
C046N0064E0	1.44845	1.17659e-07	9.21999e-05	MEF2BNB-like protein
C005N0679E0	1.40874	1.32573e-07	9.519e-05	ATP binding microtubule motor family protein
C013N0495E0	1.36804	1.33044e-07	9.519e-05	mRNA capping enzyme family protein
C006N0067E0	1.34945	1.42907e-07	9.79867e-05	RNA binding (RRM/RBD/RNP motifs) family protein
C138N0002E0	1.25337	1.78919e-07	0.000117772	Ribosomal protein S12/S23 family protein
C007N0003E0	0.861305	2.21702e-07	0.00014032	Protein kinase superfamily protein
C008N0561E0	1.14906	2.63472e-07	0.000160581	rhamnogalacturonan xylosyltransferase 2
C008N0402E0	1.23689	2.89074e-07	0.000169893	PLATZ transcription factor family protein
C002N0587E0	0.556452	4.17495e-07	0.000236907	suppressor of abi3-5
C002N0043E0	0.676121	6.92001e-07	0.000379586	ubiquitin-conjugating enzyme 27
C012N0414E0	0.817202	1.24569e-06	0.00066126	XH/XS domain-containing protein
C042N0044E0	-0.916983	1.39146e-06	0.000715557	HD-ZIP IV family of homeobox-leucine zipper protein with lipid-binding START domain-containing protein
C000N0447E0	0.937345	2.42739e-06	0.00121046	Peroxidase superfamily protein
C069N0143M0	1.29754	2.70545e-06	0.00130944	basal transcription factor complex subunit-like protein
C071N0104E0	1.12064	3.19855e-06	0.00147171	hypothetical protein
C061N0049E0	1.21044	3.21959e-06	0.00147171	alpha/beta-Hydrolases superfamily protein
C007N0452E0	1.21223	6.51545e-06	0.00289779	myb domain protein 82
C019N0169E0	1.26568	7.23898e-06	0.00305448	PLC-like phosphodiesterases superfamily protein
C005N0445E0	1.07928	7.10418e-06	0.00305448	PSAJ
C024N0371E0	0.66912	7.84627e-06	0.00322795	zinc finger protein-like protein
C012N0171E0	1.19443	8.35796e-06	0.0033546	Lateral root primordium (LRP) protein-like protein
C014N0389E0	1.10632	1.02034e-05	0.00394879	selenoprotein family protein
C032N0045E0	1.01754	1.03183e-05	0.00394879	secretory 1A
C003N0402E0	1.17163	1.09789e-05	0.00410611	ribosome maturation factor
C013N0300E0	0.569405	1.20608e-05	0.00437182	AP2/B3-like transcriptional factor family protein
C084N0037E0	1.09279	1.22207e-05	0.00437182	B3 domain protein
C085N0030E0	1.25355	1.26536e-05	0.00443038	root UVB sensitive protein (Protein of unknown function, DUF647)
C000N0490E0	0.729311	1.32229e-05	0.00453324	MIF4G domain-containing protein / MA3 domain-containing protein
C017N0085E0	-0.883052	1.72745e-05	0.00580141	Inorganic H pyrophosphatase family protein
C021N0291E0	1.14621	1.84632e-05	0.00607659	transferases, transferring glycosyl groups
C026N0422E0	0.993219	2.06653e-05	0.00666799	RNA-binding (RRM/RBD/RNP motifs) family protein
C024N0211E0	1.01834	2.24912e-05	0.0071176	Sterile alpha motif (SAM) domain-containing protein
C032N0217E0	0.798562	2.41815e-05	0.00733887	regulatory particle AAA-ATPase 2A
C002N0259E0	0.655244	2.37896e-05	0.00733887	tRNA synthetase class I (I, L, M and V) family protein
C013N0335E0	1.18957	2.45283e-05	0.00733887	Tetratricopeptide repeat (TPR)-like superfamily protein
C097N0113E0	1.09569	2.54921e-05	0.00749103	RNI-like superfamily protein
C013N0298E0	0.98687	2.67679e-05	0.00772794	exocyst complex component sec3B
C003N0371M0	1.04953	2.99571e-05	0.00849956	overexpressor of cationic peroxidase 3
C007N0237E0	0.68091	3.4521e-05	0.00962842	MAP kinase kinase 2
C014N0136E0	0.524919	3.84376e-05	0.0105422	glycine-rich protein
C002N0401M0	1.03622	4.23638e-05	0.0114167	cryptochrome 2
C067N0044E0	-0.943347	4.30139e-05	0.0114167	PLAC8 family protein
C028N0085E0	0.899328	5.02755e-05	0.0131323	Pentatricopeptide repeat (PPR-like) superfamily protein
C024N0020E0	-0.325997	5.77999e-05	0.0148618	galacturonosyltransferase 11
C006N0357E0	0.979527	5.8731e-05	0.0148689	sugar transporter protein 12
C041N0072E0	0.83968	6.47808e-05	0.0159109	O-Glycosyl hydrolases family 17 protein
C025N0069E0	0.926648	6.40126e-05	0.0159109	Exostosin family protein
C009N0450E0	0.520428	6.86495e-05	0.0166132	reversibly glycosylated polypeptide 4
C006N0246E0	1.08466	7.31924e-05	0.0174559	dual specificity protein phosphatase-like protein
C019N0233E0	1.1377	7.48655e-05	0.0175998	ATP binding cassette subfamily B19
C074N0032E0	1.1022	8.23934e-05	0.0190967	Tetratricopeptide repeat (TPR)-like superfamily protein
C008N0123E0	1.04672	9.21926e-05	0.0210711	6-phosphogluconate dehydrogenase family protein
C024N0236E0	0.854104	9.41028e-05	0.0212131	CBL-interacting protein kinase 5
C115N0018M0	0.805015	9.94305e-05	0.0218164	partner of SLD five 1
C018N0378E0	0.71794	9.8284e-05	0.0218164	isopentenyltransferase 6
C016N0192E0	-0.552542	0.000103699	0.0224536	sinapoylglucose 1
C035N0326E0	1.06003	0.00010594	0.0226409	exocyst complex component sec15B
C002N0054E0	0.526164	0.000124963	0.0263639	telomere-capping, CST complex subunit
C074N0147M0	0.808349	0.000132733	0.0276487	Nucleic acid-binding, OB-fold-like protein
C009N0362E0	0.879909	0.000149428	0.0307374	F-box/RNI-like superfamily protein
C032N0302E0	0.4671	0.000156924	0.0318808	La protein 1
C014N0039E0	1.0212	0.000165241	0.0325107	glyoxal oxidase-related protein
C043N0048E0	0.903636	0.000167884	0.0325107	UPSTREAM OF FLC protein (DUF966)
C002N0046E0	-0.978011	0.000162799	0.0325107	ATP-dependent Clp protease
C005N0564E0	0.927804	0.000167927	0.0325107	beta-1,4-xylosidase
C045N0062E0	1.06486	0.000188981	0.0361613	WUSCHEL related homeobox 13
C020N0351E0	0.724078	0.000192712	0.0363345	membrane-associated progesterone binding protein 4
C009N0104E0	0.694686	0.00019651	0.0363345	2-oxoglutarate (2OG) and Fe(II)-dependent oxygenase superfamily protein
C050N0018E0	0.612154	0.000196338	0.0363345	Protein kinase superfamily protein
C025N0181E0	0.808685	0.000200549	0.0366692	myosin-binding protein (Protein of unknown function, DUF593)
C025N0253E0	0.652836	0.000204534	0.036987	J-domain protein 6
C125N0001E0	1.06102	0.000216305	0.0382744	RNA-binding (RRM/RBD/RNP motifs) family protein
C056N0051E0	1.04115	0.000215609	0.0382744	CSL zinc finger domain-containing protein
C031N0264E0	0.797802	0.000222938	0.0390284	Protein kinase superfamily protein
C021N0061E0	0.839966	0.000236359	0.0405158	Plant invertase/pectin methylesterase inhibitor superfamily
C000N0130E0	-0.484745	0.000236138	0.0405158	RAB GTPase homolog A2D
C002N0395M0	1.03172	0.000242834	0.0405221	Lactate/malate dehydrogenase family protein
C009N0303E0	0.646766	0.000242834	0.0405221	ARM repeat superfamily protein
C002N0435E0	0.948863	0.000243783	0.0405221	calmodulin-like 11
C003N0040E0	0.578548	0.000254313	0.0418497	receptor kinase 3
C007N0007E0	0.459135	0.000265688	0.0432888	trichome birefringence-like protein (DUF828)
C022N0030E0	-0.520819	0.000274995	0.0443004	RNA-binding (RRM/RBD/RNP motifs) family protein
C055N0052E0	0.768811	0.000285293	0.0443004	Major facilitator superfamily protein
C071N0069E0	1.02195	0.000277581	0.0443004	Inorganic H pyrophosphatase family protein
C005N0087E0	0.826306	0.000285358	0.0443004	non-intrinsic ABC protein 7
C031N0196E0	-0.482753	0.000283063	0.0443004	Tetratricopeptide repeat (TPR)-like superfamily protein
C036N0101E0	0.958945	0.000288667	0.0443954	transducin family protein / WD-40 repeat family protein
C001N0587E0	-0.45825	0.00029674	0.0449295	BREAST CANCER 2 like 2A
C004N0389E0	1.00547	0.000297601	0.0449295	transmembrane protein
C043N0181M0	1.02765	0.000307267	0.0459672	Eukaryotic aspartyl protease family protein
C037N0014E0	0.773257	0.000317786	0.0469547	NagB/RpiA/CoA transferase-like superfamily protein
C044N0042E0	0.246735	0.000319575	0.0469547	structural maintenance of chromosomes protein
C042N0041E0	0.527497	0.000322504	0.0469657	rop guanine nucleotide exchange factor-like protein
C036N0115E0	0.681995	0.000327366	0.0472555	Transducin/WD40 repeat-like superfamily protein
C011N0270E0	-0.370867	0.000331864	0.0474883	Signal recognition particle, SRP9/SRP14 subunit
C017N0326E0	0.973093	0.000354241	0.0498884	SCAR family protein
C013N0443E0	1.02546	0.0003547	0.0498884	purin 7
C033N0083E0	0.981957	0.000371192	0.0517655	succinate dehydrogenase 5
C015N0246G0	0.675776	0.000376022	0.0519985	lipoxygenase 1
C017N0232E0	-0.229635	0.000381524	0.0521155	inositol transporter 2
C006N0066E0	-0.323083	0.000383202	0.0521155	RNA binding (RRM/RBD/RNP motifs) family protein
C075N0023M0	0.657371	0.00038721	0.0522289	ARM repeat superfamily protein
C000N1047E0	0.823638	0.000395431	0.0529042	global transcription factor group E8
C017N0202E0	0.809616	0.000417223	0.0553696	Outer arm dynein light chain 1 protein
C001N0599E0	0.918497	0.000433596	0.057082	TBP-associated factor 5
C041N0005E0	0.688481	0.000441394	0.0576475	mitochondrial editing factor 9
C005N0623E0	0.61629	0.000446064	0.0577986	presequence protease 2
C054N0039E0	0.501344	0.000453348	0.0582836	Protein kinase superfamily protein
C026N0462M0	0.793198	0.000477295	0.0608866	DEA(D/H)-box RNA helicase family protein
C004N0129E0	0.989773	0.00048974	0.0619935	RNA-binding ASCH domain protein
C036N0150G0	0.956999	0.000514925	0.064684	ribosome biogenesis protein
C019N0367E0	0.919207	0.000528486	0.0653892	Met-10+ like family protein
C031N0202E0	0.99487	0.000527506	0.0653892	MUTS-like protein 4
C012N0138E0	-0.510434	0.000537125	0.0659622	RNA binding protein
C024N0037E0	-0.650386	0.000583284	0.0705774	cytochrome P450, family 76, subfamily C, polypeptide 7
C005N0337E0	0.84857	0.000579976	0.0705774	transmembrane protein
C000N0797E0	0.982435	0.000605527	0.072734	RWP-RK domain protein
C128N0029E0	0.580823	0.000619532	0.073877	Polyketide cyclase/dehydrase and lipid transport superfamily protein
C009N0090E0	-0.925282	0.000676779	0.0782301	Chitinase family protein
C020N0124E0	0.711555	0.000679807	0.0782301	Regulator of Vps4 activity in the MVB pathway protein
C083N0108E0	-0.414804	0.000668652	0.0782301	Polynucleotide adenylyltransferase family protein
C006N0127E0	-0.274404	0.000677396	0.0782301	copper/zinc superoxide dismutase 3
C009N0179E0	0.555157	0.0006652	0.0782301	Glycosyl hydrolase superfamily protein
C006N0103M0	-0.924191	0.000698206	0.0792392	NDR1/HIN1-like 3
C005N0088E0	0.466975	0.000697433	0.0792392	Thiamine pyrophosphate dependent pyruvate decarboxylase family protein
C005N0526E0	0.953107	0.000708542	0.0798614	Phototropic-responsive NPH3 family protein
C007N0071E0	0.406853	0.000727202	0.0814071	Eukaryotic aspartyl protease family protein
C011N0180E0	0.711076	0.000756639	0.0841301	LETM1-like protein
C001N0013E0	0.496273	0.000778003	0.085925	Ubiquitin carboxyl-terminal hydrolase family protein
C036N0332E0	0.897397	0.000799244	0.0876824	cytoplasmic dynein 2 light intermediate chain
C039N0194M0	-0.902753	0.000851744	0.0922995	G-box binding factor 6
C012N0410E0	0.733051	0.000858156	0.0922995	Fasciclin-like arabinogalactan family protein
C002N0195E0	0.674049	0.000857861	0.0922995	SPT2 chromatin protein
C019N0282E0	0.471283	0.000872707	0.0931086	plant/protein
C069N0041E0	-0.787798	0.000876995	0.0931086	SET domain group 40
C015N0237E0	0.862193	0.000893615	0.0932912	Cyclin family protein
C018N0227E0	0.542996	0.000888026	0.0932912	rRNA biogenesis RRP36-like protein
C024N0386E0	0.739413	0.000895723	0.0932912	P-loop containing nucleoside triphosphate hydrolases superfamily protein
C056N0011E0	0.717095	0.000925696	0.0942584	GPI transamidase component family protein / Gaa1-like family protein
C072N0022E0	0.947111	0.000916482	0.0942584	phosphorylethanolamine cytidylyltransferase 1
C008N0225E0	0.839928	0.000916967	0.0942584	Citrate synthase family protein
C041N0011E0	-0.275083	0.000927921	0.0942584	tRNA-splicing endonuclease subunit
C007N0326E0	0.579069	0.000939969	0.0948965	Tetratricopeptide repeat (TPR)-like superfamily protein
C066N0042E0	0.924123	0.000977921	0.0975313	Adenine nucleotide alpha hydrolases-like superfamily protein
C018N0343E0	0.875894	0.000974572	0.0975313	C2H2-like zinc finger protein
C024N0184E0	0.638257	0.000994716	0.0980182	transmembrane protein
C007N0279E0	0.356856	0.000993257	0.0980182	bacterial transferase hexapeptide repeat-containing protein
C004N0475E0	0.942026	0.00102893	0.100786	Protein kinase superfamily protein
C007N0427E0	-0.679173	0.00105212	0.102448	Nucleotide-sugar transporter family protein
C032N0111E0	0.804175	0.00109884	0.105527	glutathione peroxidase 5
C105N0031E0	-0.430198	0.00110298	0.105527	hypothetical protein
C022N0017E0	0.716928	0.00110006	0.105527	GDP-D-mannose 3',5'-epimerase
C080N0085E0	0.892455	0.0011206	0.106498	Class-II DAHP synthetase family protein
C036N0109E0	0.753763	0.00112607	0.106498	long-chain acyl-CoA synthetase 2
C035N0218E0	-0.731605	0.00116181	0.109126	P-loop containing nucleoside triphosphate hydrolases superfamily protein
C041N0302E0	0.307467	0.00116712	0.109126	Polynucleotidyl transferase, ribonuclease H-like superfamily protein
C009N0486E0	-0.804584	0.00117568	0.109305	Protein kinase superfamily protein
C065N0022E0	0.930498	0.00119524	0.1105	TRAF-like superfamily protein
C080N0060E0	0.814149	0.00127675	0.114185	Endoplasmic reticulum vesicle transporter protein
C080N0076E0	0.720849	0.00126141	0.114185	isoamylase 3
C006N0174E0	-0.733235	0.00124525	0.114185	decapping 2
C067N0057E0	0.556264	0.00126715	0.114185	glycosyltransferase 18
C011N0181E0	0.799465	0.00126354	0.114185	LETM1-like protein
C019N0294E0	0.712343	0.001273	0.114185	Pseudouridine synthase family protein
C117N0006E0	0.806001	0.0013489	0.119986	HXXXD-type acyl-transferase family protein
C041N0213M0	0.909372	0.00136185	0.120487	myb-like HTH transcriptional regulator family protein
C019N0074E0	0.529044	0.00138671	0.121685	PTEN 3
C025N0370E0	0.49548	0.00139018	0.121685	Auxin efflux carrier family protein
C083N0035E0	0.400899	0.001398	0.121722	protein translocase subunit
C029N0045E0	0.746408	0.00141349	0.121783	DNAse I-like superfamily protein
C022N0059M0	0.864724	0.00140768	0.121783	MAP kinase kinase 2
C005N0692E0	0.576888	0.00143593	0.123071	SAUR-like auxin-responsive protein family
C016N0096M0	0.89073	0.0014701	0.1247	stress response NST1-like protein (DUF1645)
C080N0058E0	0.779258	0.00146819	0.1247	P-loop containing nucleoside triphosphate hydrolases superfamily protein
C019N0325E0	0.907509	0.00155121	0.130906	beta-glucosidase 47
C006N0464E0	0.583278	0.00166061	0.139423	clathrin adaptor complexes medium subunit family protein
C117N0007E0	0.87179	0.00168089	0.140409	HXXXD-type acyl-transferase family protein
C022N0019E0	0.40305	0.00172372	0.14207	Glycosyl hydrolases family 31 protein
C069N0144M0	0.76662	0.00171724	0.14207	basal transcription factor complex subunit-like protein
C035N0172E0	0.785508	0.00172666	0.14207	Transducin/WD40 repeat-like superfamily protein
C063N0069E0	0.703455	0.00177318	0.144078	trehalose phosphate synthase
C000N0600E0	-0.499	0.00177997	0.144078	FASCICLIN-like arabinogalactan 1
C000N0943E0	0.714042	0.00178609	0.144078	O-methyltransferase family protein
C024N0159E0	0.89506	0.00176836	0.144078	alpha/beta-Hydrolases superfamily protein
C011N0382E0	0.881942	0.0018878	0.15154	Homeodomain-like superfamily protein
C009N0154E0	0.441238	0.00191043	0.152612	Forkhead-associated (FHA) domain-containing protein
C026N0413E0	0.819123	0.0019412	0.153724	subtilisin-like protease
C024N0299E0	0.885873	0.00194765	0.153724	stress up-regulated Nod 19 protein
C050N0043E0	-0.430518	0.00195237	0.153724	SET domain-containing protein
C010N0206E0	0.824011	0.00198499	0.155548	Protein kinase superfamily protein
C007N0358E0	0.860696	0.00207766	0.162038	ubiquitin-conjugating enzyme 37
C039N0167E0	0.256341	0.00208922	0.162171	Protein phosphatase 2C family protein
C005N0384E0	0.882713	0.00212454	0.164138	Peroxidase superfamily protein
C002N0486E0	0.880272	0.00218786	0.16824	eukaryotic initiation factor 4A-III
C020N0021E0	-0.839079	0.00226128	0.173077	Pentatricopeptide repeat (PPR-like) superfamily protein
C011N0400E0	-0.401501	0.00228593	0.174154	Transducin/WD40 repeat-like superfamily protein
C123N0004E0	0.361864	0.00232496	0.176311	ATP-dependent caseinolytic (Clp) protease/crotonase family protein
C028N0144E0	0.515076	0.00236214	0.178309	Plant self-incompatibility protein S1 family
C039N0048E0	0.758635	0.00237669	0.178589	ARM repeat superfamily protein
C019N0142E0	0.390403	0.002415	0.179792	golgin family A protein
C006N0594E0	0.609723	0.00242286	0.179792	WRKY DNA-binding protein 69
C007N0247M0	0.857216	0.00242548	0.179792	Serine protease inhibitor, potato inhibitor I-type family protein
C001N0185E0	-0.597988	0.00243734	0.17986	alpha/beta-Hydrolases superfamily protein
C080N0073E0	0.679841	0.00248932	0.182876	RING/U-box superfamily protein
C092N0003E0	0.566706	0.0025057	0.183239	Cyclin family protein
C006N0187E0	0.656898	0.00255325	0.183239	prefoldin 6
C006N0206E0	0.479485	0.00257771	0.183239	Integrin-linked protein kinase family
C000N0055E0	0.808158	0.00256883	0.183239	protein FLC EXPRESSOR
C072N0025E0	0.688612	0.00259388	0.183239	Auxin efflux carrier family protein
C019N0503E0	-0.193268	0.00259447	0.183239	defective in cullin neddylation protein
C038N0023E0	-0.388049	0.00258974	0.183239	Ribosomal protein L35
C039N0046E0	0.859868	0.00253935	0.183239	transmembrane protein (DUF616)
C000N0801M0	0.715247	0.00253061	0.183239	aminopeptidase M1
C102N0066M0	0.593272	0.00262601	0.184673	plant UBX domain-containing protein 2
C025N0184M0	0.470561	0.00266276	0.186461	FAD-linked oxidases family protein
C032N0383E0	0.603263	0.00273596	0.18997	uncoupling protein 2
C009N0212E0	0.481753	0.00273497	0.18997	Terpenoid synthases superfamily protein
C025N0057E0	-0.572553	0.00276414	0.191121	2-oxoglutarate (2OG) and Fe(II)-dependent oxygenase superfamily protein
C020N0106E0	0.675563	0.00278613	0.191835	S-adenosyl-L-methionine-dependent methyltransferases superfamily protein
C049N0217E0	-0.612397	0.00283079	0.193292	lumazine-binding family protein
C024N0374E0	-0.76228	0.00282276	0.193292	XAP5 family protein
C011N0550E0	-0.856387	0.00288041	0.194822	beta-galactosidase 5
C049N0111E0	0.609857	0.00288574	0.194822	UDP-Glycosyltransferase superfamily protein
C006N0100E0	0.84047	0.00288871	0.194822	chorismate mutase 2
C018N0079E0	0.739037	0.00291456	0.195763	cytochrome P450, family 71, subfamily A, polypeptide 27
C057N0002E0	0.854451	0.00294817	0.197215	glycerol-3-phosphate acyltransferase 1
C046N0089E0	-0.749021	0.00297466	0.197829	Pentatricopeptide repeat (PPR) superfamily protein
C009N0274E0	-0.670129	0.0029934	0.197829	indoleacetic acid-induced protein 8
C010N0257E0	0.524561	0.00299161	0.197829	cytochrome P450, family 86, subfamily A, polypeptide 7
C007N0141E0	0.657163	0.00305923	0.201371	chloroplastic NIFS-like cysteine desulfurase
C006N0033E0	-0.658102	0.00307624	0.201683	Pyridine nucleotide-disulfide oxidoreductase family protein
C024N0347E0	0.720327	0.00309658	0.202212	Transducin/WD40 repeat-like superfamily protein
C023N0213E0	0.830854	0.00315535	0.205235	10-formyltetrahydrofolate synthetase
C002N0178E0	0.459589	0.00326867	0.211768	signal transducer/transcription protein, putative (DUF1685)
C011N0429E0	0.841825	0.00330119	0.213037	cardiomyopathy-associated protein
C031N0020E0	0.506193	0.00334056	0.214736	RAS-related nuclear protein-1
C043N0047E0	0.637042	0.00339029	0.217084	PIF / Ping-Pong family of plant transposase
C013N0468E0	0.437141	0.00344271	0.218738	carboxypeptidase D
C013N0009E0	0.838792	0.00344247	0.218738	Tetratricopeptide repeat (TPR)-like superfamily protein
C024N0119E0	-0.328203	0.00347631	0.220024	CASC3/Barentsz eIF4AIII binding protein
C024N0116E0	-0.117146	0.0034993	0.220172	coatomer subunit beta-2
C012N0074E0	0.700541	0.00352098	0.220172	Gibberellin-regulated family protein
C005N0036E0	-0.445887	0.00352707	0.220172	tropomyosin
C036N0120E0	-0.71491	0.00353217	0.220172	Protein kinase superfamily protein
C012N0107E0	0.83586	0.00362348	0.224166	plectin-like protein
C004N0428E0	0.833816	0.00362296	0.224166	CBL-interacting protein kinase 1
C063N0072E0	0.785387	0.00367693	0.22662	Radical SAM superfamily protein
C012N0335E0	0.665687	0.00370706	0.227624	pyridoxine biosynthesis 2
C025N0111E0	-0.443235	0.00376891	0.228079	ABC2 homolog 12
C066N0039E0	0.690892	0.00376991	0.228079	MAP kinase substrate 1
C025N0391E0	0.760756	0.00373216	0.228079	ARM repeat superfamily protein
C004N0030E0	-0.486861	0.00374443	0.228079	purple acid phosphatase 29
C002N0122E0	-0.229298	0.00378433	0.228114	ROH1, putative (DUF793)
C071N0096E0	0.715573	0.00384095	0.22905	Transducin family protein / WD-40 repeat family protein
C035N0073E0	0.791876	0.00384162	0.22905	Cation/hydrogen exchanger family protein
C025N0345E0	-0.617745	0.00382264	0.22905	HAUS augmin-like complex subunit
C049N0227E0	0.429875	0.00394307	0.233407	Ist1p
C021N0072E0	0.409752	0.00393677	0.233407	RNA-binding (RRM/RBD/RNP motifs) family protein
C011N0143E0	0.720606	0.00396324	0.23376	uveal autoantigen with coiled-coil/ankyrin
C043N0074E0	-0.718157	0.00408512	0.23563	Ribonuclease H-like superfamily protein
C011N0520E0	-0.540233	0.00425355	0.23563	zinc finger (C2H2 type, AN1-like) family protein
C046N0220E0	0.380702	0.00403985	0.23563	DNA binding / DNA-directed RNA polymerase
C006N0133E0	-0.243529	0.00401572	0.23563	hypothetical protein
C000N0172E0	-0.706648	0.00417161	0.23563	E3 UFM1-protein ligase-like protein
C078N0033E0	0.634618	0.00413682	0.23563	kinase with tetratricopeptide repeat domain-containing protein
C020N0271E0	0.64334	0.00415094	0.23563	P-loop containing nucleoside triphosphate hydrolases superfamily protein
C013N0363E0	0.800467	0.0042894	0.23563	carbohydrate esterase, putative (DUF303)
C048N0072E0	-0.472651	0.00411788	0.23563	heavy metal atpase 1
C013N0378E0	0.80985	0.00428581	0.23563	adenine phosphoribosyl transferase 1
C042N0109E0	-0.597714	0.00409076	0.23563	midasin-like protein
C074N0035E0	-0.396176	0.00429575	0.23563	homolog of asparagine-linked glycosylation 12
C007N0321E0	0.755017	0.00419047	0.23563	hexokinase 2
C017N0134E0	-0.363994	0.00414917	0.23563	Glutathione S-transferase family protein
C032N0297E0	-0.4052	0.00409134	0.23563	MITOCHONDRIAL FERREDOXIN 2
C072N0102E0	0.416937	0.0043016	0.23563	APRATAXIN-like protein
C013N0233E0	-0.346348	0.00420931	0.23563	Papain family cysteine protease
C097N0079M0	-0.528627	0.00422813	0.23563	SAUR-like auxin-responsive protein family
C005N0420E0	0.751801	0.00426682	0.23563	ER membrane protein complex subunit-like protein (Protein of unknown function DUF106, transmembrane)
C002N0299M0	0.700774	0.0041962	0.23563	proton gradient regulation 3
C008N0555E0	0.56204	0.00430996	0.23563	decoy
C001N0510E0	0.231051	0.00409307	0.23563	Phosphatidylinositol N-acetyglucosaminlytransferase subunit P-like protein
C012N0376E0	0.80417	0.00432833	0.235851	ER-based factor for assembly of V-ATPase
C004N0429E0	0.494044	0.00434327	0.235884	CBL-interacting protein kinase 1
C040N0042E0	-0.390594	0.00439618	0.237192	modifier of snc1,4
C097N0024E0	-0.423884	0.004396	0.237192	secE/sec61-gamma protein transport protein
C001N0070E0	0.443476	0.00447438	0.240622	nodulin MtN21 /EamA-like transporter family protein
C004N0123E0	0.746158	0.00450535	0.241499	RNA polymerase Rpb7-like, N-terminal domain-containing protein
C012N0014E0	0.534856	0.00452445	0.241735	DNA double-strand break repair RAD50 ATPase
C006N0467E0	0.748276	0.0046028	0.245125	Pseudouridine synthase family protein
C005N0063E0	0.46412	0.00463227	0.245899	hypothetical protein
C046N0041E0	-0.451933	0.00468608	0.24784	phosphoglucosamine mutase family protein
C020N0296E0	0.72409	0.00469895	0.24784	FASCICLIN-like arabinoogalactan 7
C043N0187M0	0.496156	0.00474391	0.248084	Expressed protein
C048N0010E0	0.642845	0.00474881	0.248084	GNS1/SUR4 membrane protein family
C036N0030E0	0.600757	0.00472034	0.248084	Cyclophilin-like peptidyl-prolyl cis-trans isomerase family protein
C021N0287E0	0.702745	0.00490903	0.254836	HXXXD-type acyl-transferase family protein
C036N0225E0	0.679074	0.00489705	0.254836	Endoplasmic reticulum vesicle transporter protein
C028N0119E0	0.693362	0.00494686	0.255992	GDSL-like Lipase/Acylhydrolase superfamily protein
C002N0349M0	0.372606	0.00505	0.26051	ammonium transporter 1;5
C009N0021E0	0.779689	0.00516649	0.265687	DnaJ/Hsp40 cysteine-rich domain superfamily protein
C102N0028E0	0.604961	0.0051986	0.266505	POLLEN DEFECTIVE IN GUIDANCE-like protein
C004N0452E0	0.596707	0.00523565	0.267571	squamosa promoter-like 11
C000N0045E0	0.78771	0.00525378	0.267666	zinc-ribbon domain protein
C000N0469E0	0.344302	0.00531709	0.270055	Ribosomal protein L24e family protein
C026N0168E0	0.743403	0.00535892	0.271343	Transcription factor jumonji (jmjC) domain-containing protein
C036N0003E0	0.43147	0.00538365	0.271759	transducin family protein / WD-40 repeat family protein
C020N0363E0	0.775128	0.00544704	0.273906	myosin heavy chain, embryonic smooth protein
C005N0286E0	0.759246	0.00545948	0.273906	bystin-like protein
C002N0346E0	0.781983	0.00554186	0.276354	P-loop containing nucleoside triphosphate hydrolases superfamily protein
C032N0406E0	0.686108	0.00553897	0.276354	sterol 4-alpha-methyl-oxidase 2-2
C073N0035E0	-0.451131	0.00555989	0.276415	pfkB-like carbohydrate kinase family protein
C039N0018E0	-0.589526	0.00574798	0.276676	formin-like protein (DUF1005)
C009N0135E0	-0.496898	0.00565475	0.276676	Gibberellin-regulated family protein
C003N0259E0	-0.175102	0.00560107	0.276676	response regulator 24
C046N0105E0	-0.538517	0.00558799	0.276676	fatty acid biosynthesis 1
C039N0007E0	-0.713402	0.00572318	0.276676	sarcosine dehydrogenase-2C protein
C065N0094E0	-0.272516	0.00570842	0.276676	S-adenosyl-L-methionine-dependent methyltransferases superfamily protein
C020N0107E0	0.771213	0.00566195	0.276676	S-adenosyl-L-methionine-dependent methyltransferases superfamily protein
C011N0333E0	0.631468	0.00569336	0.276676	Late embryogenesis abundant protein (LEA) family protein
C102N0071E0	0.718417	0.00573258	0.276676	Plant invertase/pectin methylesterase inhibitor superfamily protein
C000N0199E0	-0.420611	0.00575006	0.276676	isovaleryl-CoA-dehydrogenase
C032N0312E0	-0.461236	0.00561977	0.276676	SOS3-interacting protein 1
C067N0122E0	-0.732467	0.00577226	0.27679	Basic-leucine zipper (bZIP) transcription factor family protein
C019N0263E0	0.567122	0.00578608	0.27679	voltage dependent anion channel 1
C019N0084E0	0.523286	0.00587934	0.27882	CLK4-associating serine/arginine-rich protein
C020N0359E0	0.389163	0.00587332	0.27882	heat shock protein 70 (Hsp 70) family protein
C054N0041E0	0.55493	0.00587299	0.27882	TRICHOME BIREFRINGENCE-LIKE 41
C054N0012E0	0.438599	0.00590086	0.279036	ubiquitin-specific protease 25
C026N0278E0	0.438384	0.00592657	0.279449	VASCULAR-RELATED NAC-DOMAIN 6
C007N0056E0	0.693938	0.00596704	0.279754	Protein kinase superfamily protein
C071N0119E0	0.733613	0.0059557	0.279754	2-oxoglutarate dehydrogenase, E1 component
C019N0384E0	0.580063	0.0060078	0.280865	prenylated RAB acceptor 1.E
C049N0109E0	0.731598	0.00602963	0.281087	CTC-interacting domain 9
C054N0067E0	0.721939	0.00614566	0.285686	Class I glutamine amidotransferase-like superfamily protein
C032N0037E0	-0.403934	0.00625561	0.289978	P-loop nucleoside triphosphate hydrolases superfamily protein with CH (Calponin Homology) domain-containing protein
C056N0039E0	-0.600519	0.00628542	0.290542	transmembrane protein
C013N0357E0	0.617993	0.00633747	0.292127	P-loop containing nucleoside triphosphate hydrolases superfamily protein
C031N0052E0	0.741231	0.00640168	0.294263	DEA(D/H)-box RNA helicase family protein
C020N0078E0	0.639482	0.00645805	0.296027	Peptidase M20/M25/M40 family protein
C018N0148E0	0.772296	0.00648102	0.296091	Pectin lyase-like superfamily protein
C010N0041E0	0.572016	0.00649542	0.296091	inhibitor-3
C019N0350E0	0.777433	0.00659576	0.299834	protein disulfide-isomerase 5-like protein (DUF1692)
C097N0051E0	0.565147	0.00667501	0.302601	transmembrane protein
C046N0160E0	-0.691101	0.00679567	0.304518	exocyst complex component 84B
C015N0022M0	0.420028	0.00679314	0.304518	Uncharacterized protein family (UPF0497)
C004N0332E0	-0.659417	0.00688386	0.304518	DnaJ heat shock amino-terminal domain protein (DUF1977)
C097N0111E0	-0.671497	0.0068827	0.304518	Ribonuclease III family protein
C026N0131E0	0.672796	0.00685689	0.304518	NF-X1-type zinc finger protein NFXL2
C004N0152E0	0.479813	0.00678541	0.304518	Polyketide cyclase/dehydrase and lipid transport superfamily protein
C034N0044E0	0.576132	0.00682947	0.304518	nuclear transport factor 2B
C009N0040E0	-0.671395	0.00682367	0.304518	AT hook motif DNA-binding family protein
C002N0518E0	0.629068	0.00684013	0.304518	Putative AT-hook DNA-binding family protein
C002N0604E0	0.775556	0.00695093	0.306661	calcium-binding transcription factor NIG1
C088N0012E0	0.591144	0.00700259	0.307292	Ribosomal protein L1p/L10e family
C019N0515E0	-0.757821	0.00699634	0.307292	nuclear pore anchor
C021N0068E0	-0.765259	0.00703577	0.307927	SAUR-like auxin-responsive protein family
C000N0816E0	-0.354756	0.00712191	0.310048	Pectin lyase-like superfamily protein
C014N0022E0	-0.42703	0.00710707	0.310048	LisH and RanBPM domains containing protein
C014N0160E0	-0.652934	0.00714604	0.310278	matrix metalloproteinase
C007N0435E0	0.419837	0.00718782	0.310454	hypothetical protein
C005N0322E0	0.693787	0.00718209	0.310454	serine carboxypeptidase-like 32
C005N0246E0	0.615078	0.00721256	0.310707	Tetratricopeptide repeat (TPR)-like superfamily protein
C014N0351E0	0.460066	0.00725211	0.310958	Sugar isomerase (SIS) family protein
C025N0348E0	0.568199	0.00725619	0.310958	hypothetical protein
C005N0594E0	0.384092	0.00729284	0.311717	Leucine-rich repeat (LRR) family protein
C010N0184E0	0.756018	0.00732915	0.312457	transmembrane protein
C005N0262E0	0.736785	0.00736422	0.313141	HSP40/DnaJ peptide-binding protein
C024N0215E0	0.684906	0.00757488	0.31799	transmembrane protein
C017N0298E0	-0.561074	0.00754297	0.31799	NOD26-like major intrinsic protein 1
C049N0014M0	0.737985	0.00750977	0.31799	Calcium-binding EF-hand family protein
C010N0231E0	0.711597	0.00752933	0.31799	Transducin/WD40 repeat-like superfamily protein
C071N0071E0	-0.206211	0.00756446	0.31799	Avirulence induced gene (AIG1) family protein
C017N0182E0	0.449014	0.00763303	0.318805	Phosphoenolpyruvate carboxylase family protein
C006N0043E0	0.735791	0.00762159	0.318805	Transducin/WD40 repeat-like superfamily protein
C026N0205E0	0.223268	0.00765835	0.319053	Integrase-type DNA-binding superfamily protein
C001N0104E0	-0.749366	0.00771288	0.320513	C2H2 and C2HC zinc fingers superfamily protein
C005N0411E0	-0.651487	0.00773602	0.320665	RING/U-box superfamily protein
C078N0024E0	0.6825	0.0077988	0.322455	glycosyltransferase family protein (DUF23)
C039N0262E0	-0.179677	0.00797593	0.328316	SGNH hydrolase-type esterase superfamily protein
C036N0326E0	0.752816	0.00798045	0.328316	STRUBBELIG-receptor family 8
C009N0033E0	-0.431223	0.00801976	0.328913	hypothetical protein
C065N0025E0	0.680539	0.00803555	0.328913	RING/FYVE/PHD zinc finger superfamily protein
C025N0290E0	0.751027	0.00805493	0.328913	Transducin/WD40 repeat-like superfamily protein
C036N0081E0	-0.601405	0.00809138	0.329341	Rer1 family protein
C012N0176E0	-0.662547	0.00811105	0.329341	transcription factor-like protein
C064N0172E0	0.618289	0.00812546	0.329341	Cysteine proteinases superfamily protein
C000N0998E0	0.759397	0.00815839	0.329864	tetratricopetide-repeat thioredoxin-like 4
C036N0277E0	-0.683286	0.00822317	0.331668	EMS-MUTAGENIZED BRI1 SUPPRESSOR 1
C069N0108E0	0.507406	0.00831479	0.334543	Pentatricopeptide repeat (PPR) superfamily protein
C014N0279E0	0.584123	0.00835364	0.335287	Integrase-type DNA-binding superfamily protein
C014N0124E0	0.375447	0.00846069	0.338757	mediator of RNA polymerase II transcription subunit-like protein
C039N0308E0	0.695051	0.00864758	0.342449	sequence-specific DNA binding transcription factor
C057N0127E0	-0.512478	0.00865695	0.342449	Bacterial sec-independent translocation protein mttA/Hcf106
C053N0070E0	0.642742	0.00864194	0.342449	Avr9/Cf-9 rapidly elicited protein
C026N0265E0	0.269387	0.00858961	0.342449	homeodomain GLABROUS 7
C016N0130E0	0.542968	0.00864615	0.342449	carboxypeptidase
C009N0514E0	-0.73711	0.00870701	0.342781	ATP binding cassette subfamily B19
C003N0313E0	0.54204	0.0086885	0.342781	thioredoxin O2
C057N0100E0	0.743628	0.00881876	0.342926	WRKY transcription factor
C035N0290E0	0.639356	0.00881826	0.342926	RING/U-box superfamily protein
C067N0014E0	0.715839	0.00883573	0.342926	RNA-binding (RRM/RBD/RNP motifs) family protein
C028N0070E0	-0.236823	0.00877771	0.342926	myosin heavy chain, embryonic smooth protein
C006N0008E0	0.602328	0.00877233	0.342926	ribosomal protein L24
C012N0140E0	0.742055	0.0087759	0.342926	C2H2 zinc-finger protein SERRATE (SE)
C057N0064E0	0.4212	0.00902469	0.348805	IQ-domain 15
C016N0026E0	-0.663977	0.0090296	0.348805	B3 domain protein, putative (DUF313)
C053N0069E0	0.739886	0.00912383	0.351458	transmembrane protein
C065N0048E0	0.576815	0.00914099	0.351458	Mannose-6-phosphate isomerase, type I
C018N0434E0	-0.584168	0.00917205	0.351831	TPX2 (targeting protein for Xklp2) protein family
C011N0287E0	-0.515513	0.0092413	0.353662	ATP-dependent DNA helicase 2 subunit Ku70-like protein
C004N0125E0	0.693525	0.00928742	0.353782	Dihydropterin pyrophosphokinase / Dihydropteroate synthase
C039N0120E0	0.664356	0.00927917	0.353782	MIZU-KUSSEI-like protein (Protein of unknown function, DUF617)
C023N0390E0	0.484554	0.00933728	0.35398	transcription activator-like protein
C016N0352E0	0.740208	0.00935715	0.35398	bromodomain protein (DUF761)
C015N0047E0	-0.272285	0.00933115	0.35398	dentin sialophosphoprotein-like protein
C057N0057E0	0.744707	0.00953574	0.359909	Calcium-binding endonuclease/exonuclease/phosphatase family
C011N0070E0	0.453756	0.00969876	0.365224	Transcriptional factor B3 family protein / auxin-responsive factor AUX/IAA-like protein
C018N0230M0	-0.41818	0.00976479	0.366348	Tetratricopeptide repeat (TPR)-like superfamily protein
C036N0255E0	-0.456973	0.00977313	0.366348	zinc finger/BTB domain protein, putative (DUF1644)
C011N0294E0	0.732067	0.00984549	0.366567	Tetratricopeptide repeat (TPR)-like superfamily protein
C021N0338M0	0.181496	0.00980243	0.366567	L-O-methylthreonine resistant 1
C008N0270E0	0.619157	0.00984581	0.366567	BR-signaling kinase 2
C019N0227E0	-0.348948	0.00992279	0.367769	cullin 3
C067N0114E0	0.737351	0.0099192	0.367769	RING-finger, DEAD-like helicase, PHD and SNF2 domain-containing protein
C000N0536E0	-0.421661	0.0101119	0.368147	NAD(P)-binding Rossmann-fold superfamily protein
C009N0289M0	-0.672778	0.0100916	0.368147	ACC synthase 5
C012N0072E0	-0.641534	0.010041	0.368147	PHD-finger and DNA binding domain-containing protein
C043N0178M0	0.710621	0.0100793	0.368147	Eukaryotic aspartyl protease family protein
C003N0321M0	0.627204	0.0100128	0.368147	Haloacid dehalogenase-like hydrolase (HAD) superfamily protein
C020N0357E0	-0.445549	0.00998689	0.368147	phytochrome interacting factor 4
C005N0247E0	0.664389	0.0100454	0.368147	Tetratricopeptide repeat (TPR)-like superfamily protein
C071N0114E0	-0.507057	0.0100426	0.368147	hypothetical protein
C043N0037E0	0.718245	0.0102007	0.37056	63 kDa inner membrane family protein
C017N0291E0	-0.548062	0.0102344	0.370964	P-glycoprotein 9
C007N0454E0	0.426849	0.0103082	0.371408	oxophytodienoate-reductase 3
C019N0273E0	0.71833	0.0103144	0.371408	like SEX4 1
C025N0359E0	-0.335794	0.0103063	0.371408	VQ motif-containing protein
C026N0023E0	0.643244	0.0103991	0.373639	S-adenosyl-L-methionine-dependent methyltransferases superfamily protein
C010N0012E0	0.436343	0.0104677	0.375285	triosephosphate isomerase
C014N0316E0	0.675065	0.0105229	0.376445	Ribonuclease inhibitor
C071N0111G0	0.728665	0.0105887	0.377161	receptor like protein 7
C011N0195E0	-0.501714	0.0105696	0.377161	IQ-domain 14
C004N0399E0	0.626441	0.0106917	0.379402	RNA polymerase Rpb7-like, N-terminal domain-containing protein
C022N0166E0	-0.575581	0.0106978	0.379402	Ribosomal L27e protein family
C007N0045E0	0.347769	0.0107787	0.381355	ROP (rho of plants) guanine nucleotide exchange factor 6
C008N0107E0	-0.505647	0.0108161	0.381355	elongation defective 1 protein / ELD1 protein
C041N0250E0	0.443429	0.0108428	0.381355	E3 ubiquitin-protein ligase RNF170-like protein (DUF 1232)
C014N0365E0	-0.378861	0.0108455	0.381355	Class I peptide chain release factor
C059N0077E0	-0.212874	0.0109217	0.382146	ribosome recycling factor, chloroplast precursor
C010N0116E0	-0.600924	0.0109189	0.382146	Polyketide cyclase/dehydrase and lipid transport superfamily protein
C006N0569E0	0.22669	0.0109377	0.382146	Ankyrin repeat family protein with DHHC zinc finger domain-containing protein
C032N0342E0	-0.20006	0.0109872	0.383062	LRR/ubiquitin-like domain protein
C018N0199E0	0.320351	0.0110889	0.384978	CW14 protein (DUF1336)
C025N0087M0	-0.683955	0.0110757	0.384978	starch branching enzyme 2.2
C005N0269E0	0.698287	0.011264	0.39005	VQ motif-containing protein
C133N0008E0	0.616066	0.0112824	0.39005	RNA recognition motif (RRM)-containing protein
C026N0059E0	0.290072	0.0113113	0.390226	Histone superfamily protein
C154M0009M0	-0.673718	0.0113758	0.391631	NADH dehydrogenase 1A
C057N0130E0	-0.473304	0.0114244	0.391667	C2H2-like zinc finger protein
C007N0430E0	-0.362765	0.0114086	0.391667	Embryo-specific protein 3, (ATS3)
C012N0089E0	0.495269	0.0114784	0.3927	3beta-hydroxysteroid-dehydrogenase/decarboxylase isoform 2
C008N0316E0	0.337166	0.011591	0.39573	RNI-like superfamily protein
C023N0280E0	0.341637	0.0116671	0.397504	pyrimidine 2
C049N0226E0	0.711956	0.0118338	0.39869	Ist1p
C026N0295E0	0.324577	0.0118473	0.39869	stress response NST1-like protein
C020N0016E0	-0.603184	0.0118064	0.39869	DUF1685 family protein
C002N0430E0	0.438308	0.0117734	0.39869	ARM repeat superfamily protein
C014N0500E0	0.574176	0.0117429	0.39869	zinc transporter 1 precursor
C008N0248E0	0.643253	0.0118183	0.39869	tRNA (guanine-N-7) methyltransferase
C102N0070E0	0.713691	0.0119117	0.40004	plant UBX domain-containing protein 2
C049N0103E0	-0.409854	0.0119914	0.401894	ubiquitin-specific protease 15
C005N0370E0	0.457804	0.0120651	0.402856	sucrose-proton symporter 9
C065N0047E0	0.290841	0.012069	0.402856	membrane-associated kinase regulator
C054N0006E0	0.624582	0.0121104	0.403075	zinc ion binding / nucleic acid binding protein
C008N0104E0	-0.209208	0.0121246	0.403075	ATPase, V1 complex, subunit B protein
C012N0322E0	0.240666	0.0122055	0.403123	Pleckstrin homology (PH) and lipid-binding START domains-containing protein
C046N0043E0	0.366848	0.012224	0.403123	Ribophorin I
C013N0349E0	-0.554725	0.0121849	0.403123	transmembrane protein
C058N0054E0	0.230458	0.0122066	0.403123	RNA helicase, ATP-dependent, SK12/DOB1 protein
C025N0203E0	0.400394	0.0122963	0.404696	C18orf8
C035N0135E0	0.356988	0.0124792	0.409896	serine hydroxymethyltransferase 3
C023N0223E0	0.487746	0.0125073	0.410001	QWRF motif protein (DUF566)
C007N0212M0	0.50619	0.0125383	0.410199	Subtilase family protein
C049N0207E0	-0.527007	0.0125716	0.410473	pyrimidin 4
C083N0054E0	0.602397	0.0126204	0.411251	altered inheritance of mitochondria protein
C011N0079E0	-0.397183	0.0126602	0.411733	Protein kinase superfamily protein
C011N0117E0	0.598892	0.0127883	0.413447	RAB GDP dissociation inhibitor 2
C025N0046E0	0.592738	0.0127589	0.413447	Pectin lyase-like superfamily protein
C049N0115E0	0.303391	0.0127851	0.413447	glutathione S-transferase TAU 25
C004N0104E0	-0.713078	0.0128294	0.413961	non-intrinsic ABC protein 5
C072N0100E0	0.706705	0.0129962	0.417594	hypothetical protein (DUF688)
C041N0051E0	0.698499	0.0130363	0.417594	2-oxoglutarate dehydrogenase, E1 component
C038N0033E0	0.456758	0.0129839	0.417594	chromomethylase 2
C011N0005E0	-0.396894	0.0130435	0.417594	Inositol monophosphatase family protein
C021N0070E0	0.489661	0.013233	0.422839	fatty acid biosynthesis 1
C041N0137E0	0.505856	0.0133079	0.424409	Stress induced protein
C022N0310E0	0.355909	0.0133999	0.424908	Plant invertase/pectin methylesterase inhibitor superfamily
C039N0328E0	0.427394	0.0134527	0.424908	S-adenosyl-L-methionine-dependent methyltransferases superfamily protein
C085N0047E0	-0.585217	0.0134518	0.424908	Eukaryotic aspartyl protease family protein
C026N0338E0	-0.350992	0.0134375	0.424908	2A phosphatase associated protein of 46 kD
C004N0561E0	0.267606	0.0134021	0.424908	Sec14p-like phosphatidylinositol transfer family protein
C169C0023M0	-0.695812	0.0136039	0.428863	Ribosomal protein S7p/S5e family protein
C015N0202E0	0.576324	0.0136442	0.42931	Eukaryotic aspartyl protease family protein
C069N0055E0	0.684123	0.0137125	0.430635	cytochrome c oxidase assembly protein CtaG / Cox11 family
C082N0053E0	-0.297583	0.0138987	0.434885	Pyruvate kinase family protein
C012N0204E0	0.522382	0.0139007	0.434885	GCN5L1 family protein
C005N0264E0	0.645589	0.0139993	0.436631	ethylene responsive element binding factor 4
C097N0073E0	0.453619	0.0140095	0.436631	C2 calcium/lipid-binding plant phosphoribosyltransferase family protein
C009N0603E0	0.638224	0.0140588	0.437337	Ankyrin repeat family protein
C059N0073E0	0.276184	0.0141232	0.437908	cytochrome oxidase complex assembly protein
C007N0006E0	-0.689571	0.0141569	0.437908	Clathrin, heavy chain
C025N0249E0	-0.577795	0.014157	0.437908	ESSS subunit of NADH:ubiquinone oxidoreductase (complex I) protein
C024N0018E0	0.456166	0.0142781	0.440828	endoplasmic reticulum-adenine nucleotide transporter 1
C031N0143E0	-0.306206	0.0143278	0.440916	Cupredoxin superfamily protein
C003N0210E0	-0.501072	0.0143346	0.440916	Zinc finger (C3HC4-type RING finger) family protein
C023N0105E0	0.637005	0.0144591	0.44309	ribosomal protein 5B
C047N0055E0	0.519417	0.0144446	0.44309	MUTS homolog 6
C039N0039E0	0.559562	0.0144953	0.443372	ARM repeat superfamily protein
C050N0007E0	0.663587	0.0145464	0.444109	peptidyl-prolyl cis-trans isomerase G
C074N0050E0	-0.542922	0.0146209	0.445559	melanoma-associated antigen G1-like protein
C026N0204E0	0.641561	0.0146659	0.446102	F-box family protein
C010N0159E0	-0.305647	0.0147201	0.446927	Nodulin MtN3 family protein
C022N0188E0	-0.289688	0.0147825	0.447171	proteasome subunit PAB1
C010N0367E0	-0.688934	0.0147779	0.447171	LURP-one-like protein (DUF567)
C014N0159E0	0.654525	0.0148243	0.447613	CDP-diacylglycerol-glycerol-3-phosphate 3-phosphatidyltransferase
C025N0150E0	0.6195	0.0149294	0.448317	exocyst subunit exo70 family protein A3
C044N0006E0	-0.285082	0.0149133	0.448317	cell division protein ftsH
C008N0425E0	-0.654997	0.014907	0.448317	PIN domain-like family protein
C016N0445E0	-0.630238	0.0149912	0.449355	Adenine nucleotide alpha hydrolases-like superfamily protein
C001N0186E0	-0.27944	0.0150926	0.449956	basic helix-loop-helix (bHLH) DNA-binding superfamily protein
C080N0040E0	-0.198241	0.0150973	0.449956	somatic embryogenesis receptor-like kinase 2
C042N0022M0	0.663664	0.0151207	0.449956	CemA-like proton extrusion protein-like protein
C052N0021E0	0.322494	0.0151078	0.449956	acyl-CoA-binding protein 6
C016N0236E0	-0.284893	0.0153045	0.452968	Heavy metal transport/detoxification superfamily protein
C013N0365E0	0.411941	0.0152559	0.452968	WPP domain protein 3
C020N0295E0	-0.605548	0.0152905	0.452968	fimbrin-like protein 2
C035N0137E0	0.442302	0.0153388	0.453171	GTP cyclohydrolase I
C004N0161E0	-0.446748	0.0154602	0.454724	Sec23/Sec24 protein transport family protein
C026N0170E0	-0.283912	0.0154743	0.454724	PPR repeat protein
C056N0053E0	0.480827	0.0154457	0.454724	translocase of the outer mitochondrial membrane 6
C004N0299E0	0.474824	0.0155942	0.456502	Integrase-type DNA-binding superfamily protein
C011N0277E0	-0.594993	0.015618	0.456502	Radical SAM superfamily protein
C009N0582E0	0.694067	0.0155705	0.456502	Protein kinase superfamily protein
C063N0025E0	0.504635	0.0157373	0.458358	P-loop containing nucleoside triphosphate hydrolases superfamily protein
C004N0192E0	0.294048	0.0157151	0.458358	auxin canalization protein (DUF828)
C001N0331E0	0.220337	0.0158369	0.458861	pheophytinase
C000N0516E0	0.482489	0.0158371	0.458861	dicer-like 4
C023N0367E0	-0.513381	0.0158382	0.458861	ubiquinol-cytochrome C reductase UQCRX/QCR9-like family protein
C067N0056E0	0.556571	0.0160123	0.459445	glycosyltransferase 18
C085N0062E0	-0.328937	0.0159247	0.459445	RNA-binding (RRM/RBD/RNP motifs) family protein
C014N0104E0	0.537253	0.0160225	0.459445	Leucine-rich repeat transmembrane protein kinase family protein
C031N0208E0	0.309342	0.0160221	0.459445	MUTS-like protein 4
C039N0211E0	0.630338	0.0159221	0.459445	Chaperone DnaJ-domain superfamily protein
C009N0023E0	-0.383019	0.0160259	0.459445	nijmegen breakage syndrome 1
C002N0636E0	-0.556252	0.0160849	0.460336	nodulin MtN21 /EamA-like transporter family protein
C041N0228E0	0.219171	0.0162541	0.463565	SAUR-like auxin-responsive protein family
C036N0175E0	0.42445	0.0162405	0.463565	F-box family protein
C000N0551E0	0.540764	0.01629	0.463785	Kua-ubiquitin conjugating enzyme hybrid localization domain-containing protein
C004N0236E0	-0.234596	0.0165467	0.464408	kinase associated protein phosphatase
C032N0391E0	-0.379267	0.0165668	0.464408	tubulin beta-7 chain
C033N0118E0	-0.455119	0.0165512	0.464408	Erythronate-4-phosphate dehydrogenase family protein
C016N0085E0	0.23343	0.0166538	0.464408	Drought-responsive family protein
C006N0192E0	0.660968	0.0166787	0.464408	serine carboxypeptidase-like 29
C003N0320E0	0.480121	0.0166302	0.464408	F-box family protein
C015N0167E0	0.416839	0.016539	0.464408	alpha/beta-Hydrolases superfamily protein
C022N0154E0	-0.446412	0.016392	0.464408	eukaryotic translation initiation factor 3 subunit C2
C009N0350E0	0.429665	0.0166038	0.464408	MRG family protein
C074N0037E0	-0.651547	0.0164836	0.464408	ELMO/CED-12 family protein
C004N0219M0	0.524142	0.016342	0.464408	Bifunctional inhibitor/lipid-transfer protein/seed storage 2S albumin superfamily protein
C025N0206E0	0.440068	0.0165094	0.464408	WCRKC thioredoxin 1
C041N0174G0	-0.566811	0.0165832	0.464408	potassium transporter 2
C005N0588E0	-0.637435	0.0168286	0.464649	basic helix-loop-helix (bHLH) DNA-binding superfamily protein
C001N0121E0	0.53532	0.0167861	0.464649	Polynucleotidyl transferase, ribonuclease H-like superfamily protein
C005N0030E0	0.585907	0.0168272	0.464649	cyclin-dependent kinase B1;2
C020N0334E0	0.316633	0.0167535	0.464649	Eukaryotic aspartyl protease family protein
C076N0014E0	-0.665484	0.0167356	0.464649	RING/U-box superfamily protein
C019N0449E0	0.648343	0.0168617	0.464783	uridine kinase-like 4
C008N0317E0	-0.643174	0.0169499	0.46499	cationic amino acid transporter 9
C069N0110G0	0.316736	0.016954	0.46499	Transmembrane amino acid transporter family protein
C005N0270E0	0.490892	0.0169072	0.46499	VQ motif-containing protein
C014N0405E0	0.685306	0.0170756	0.467547	DET1 complexing ubiquitin ligase
C004N0127E0	0.444824	0.0171465	0.46871	type one serine/threonine protein phosphatase 6
C013N0281E0	0.596862	0.017274	0.470011	Ubiquitin-like superfamily protein
C056N0044E0	0.284295	0.0172798	0.470011	RNA-binding protein
C125N0004E0	0.628758	0.0172511	0.470011	RAB GTPase homolog B1C
C004N0267E0	0.682648	0.0175351	0.4715	transmembrane protein, putative (DUF679 domain membrane protein 2)
C057N0125E0	0.392198	0.0175202	0.4715	phosphatase-like protein
C039N0161E0	-0.501088	0.017372	0.4715	Phospholipid/glycerol acyltransferase family protein
C016N0042E0	-0.222875	0.0175317	0.4715	Pentatricopeptide repeat (PPR-like) superfamily protein
C049N0167E0	-0.683081	0.0174567	0.4715	global transcription factor group E4
C035N0250M0	0.619908	0.017528	0.4715	polymerase gamma 2
C004N0017E0	0.537641	0.0174807	0.4715	Protein kinase superfamily protein
C019N0082E0	-0.403225	0.0176505	0.473828	zeaxanthin epoxidase (ZEP) (ABA1)
C007N0156M0	0.631594	0.0177048	0.474512	Chloroplast J-like domain 1
C055N0091E0	0.661335	0.0177766	0.475131	RNA polymerase II degradation factor
C034N0003E0	0.661096	0.0178748	0.475131	2-oxoglutarate (2OG) and Fe(II)-dependent oxygenase superfamily protein
C039N0304E0	0.438306	0.0178903	0.475131	Ca2+-binding protein 1
C069N0145E0	0.677497	0.0178148	0.475131	basal transcription factor complex subunit-like protein
C029N0047E0	0.344596	0.0177961	0.475131	nudix hydrolase homolog 18
C034N0138E0	0.418614	0.0179012	0.475131	Ribosomal protein S8e family protein
C045N0099E0	0.616033	0.0179301	0.475133	C-terminal domain phosphatase-like 4
C012N0227E0	-0.333376	0.018026	0.476006	proteinaceous RNase P 3
C043N0093E0	0.67001	0.0180257	0.476006	hypothetical protein
C007N0058E0	0.465072	0.0180498	0.476006	Regulator of chromosome condensation (RCC1) family protein
C007N0098E0	0.324775	0.018289	0.479738	UDP-XYL synthase 6
C002N0424E0	0.390083	0.0183663	0.479738	indole-3-acetic acid inducible
C024N0361E0	0.547565	0.0183338	0.479738	RINT-1 / TIP-1 family
C048N0071E0	0.594832	0.0182442	0.479738	heavy metal atpase 1
C012N0238M0	0.299357	0.0183473	0.479738	histone deacetylase 9
C025N0259M0	0.640614	0.0182888	0.479738	cytochrome P450, family 96, subfamily A, polypeptide 9
C001N0327E0	0.234908	0.0184083	0.480075	pheophytinase
C084N0039E0	0.475622	0.0184843	0.480535	PAR1 protein
C005N0567E0	0.643381	0.0184708	0.480535	RING/U-box superfamily protein
C011N0519E0	0.493651	0.018622	0.482757	adenylosuccinate synthase
C023N0131E0	0.294364	0.0186285	0.482757	RING/U-box superfamily protein
C026N0043E0	-0.671762	0.0188832	0.486063	structural maintenance of chromosomes protein
C009N0187E0	-0.512433	0.0190363	0.486063	tubby like protein 2
C051N0052E0	-0.555601	0.0189155	0.486063	Flavodoxin family protein
C090N0038E0	0.60022	0.0191012	0.486063	TIFY domain/Divergent CCT motif family protein
C046N0124M0	0.31297	0.0189187	0.486063	transmembrane/coiled-coil protein (Protein of unknown function DUF106, transmembrane)
C051N0030M0	-0.533874	0.0190931	0.486063	transmembrane protein
C083N0093E0	0.40777	0.0189091	0.486063	pre-rRNA-processing ESF1-like protein
C017N0030E0	-0.397976	0.0190371	0.486063	golgin Putative 2
C005N0464E0	-0.533112	0.0190262	0.486063	T-complex protein 11
C071N0079E0	-0.494467	0.0189413	0.486063	Calcium-dependent lipid-binding (CaLB domain) family protein
C013N0247E0	0.564401	0.0188737	0.486063	Inositol-pentakisphosphate 2-kinase family protein
C024N0083E0	0.655128	0.01914	0.486063	alpha-galactosidase 2
C039N0244E0	0.239016	0.0191159	0.486063	elongation factor G, putative (DUF668)
C009N0322E0	0.540374	0.0192369	0.48728	cyclin d5;1
C011N0384E0	0.543354	0.0192472	0.48728	galactosyltransferase1
C010N0296E0	-0.646658	0.0194491	0.489379	RNA-binding CRS1 / YhbY (CRM) domain-containing protein
C033N0147E0	0.398644	0.0193785	0.489379	Tyrosyl-tRNA synthetase, class Ib, bacterial/mitochondrial
C006N0218E0	0.238523	0.0193906	0.489379	chromatin-remodeling complex subunit
C011N0359E0	0.384746	0.0194405	0.489379	ribosomal protein S11-beta
C003N0293E0	0.351712	0.0195836	0.490845	polyadenylate-binding protein 1-B-binding protein
C052N0056E0	-0.264319	0.0195627	0.490845	glucan synthase-like 10
C020N0278E0	0.432055	0.0195968	0.490845	Putative membrane lipoprotein
C026N0086E0	-0.459379	0.0197383	0.493637	AT-hook protein of GA feedback 2
C003N0213E0	0.668007	0.0198597	0.494492	DUF1365 family protein
C026N0137E0	0.609385	0.0198626	0.494492	Protein kinase superfamily protein
C008N0060E0	-0.37592	0.0198221	0.494492	SAUR-like auxin-responsive protein family
C082N0052E0	0.311326	0.0199958	0.497057	Pyruvate kinase family protein
C097N0032E0	-0.258236	0.0202258	0.497846	hypothetical protein
C009N0028E0	-0.415376	0.020265	0.497846	transmembrane protein
C019N0031E0	0.448114	0.0202221	0.497846	hypothetical protein
C069N0107E0	0.403454	0.0201682	0.497846	ribonuclease II family protein
C008N0300E0	-0.246101	0.0201843	0.497846	RNA-binding (RRM/RBD/RNP motifs) family protein
C009N0510E0	0.57463	0.0202658	0.497846	NAP1-related protein 2
C014N0075E0	0.563564	0.0201672	0.497846	repressor of lrx1
C039N0096E0	0.45667	0.0202696	0.497846	heat shock transcription factor B4
C037N0065E0	0.259291	0.0205956	0.503794	ammonium transporter 2
C005N0691E0	0.657189	0.0206036	0.503794	SAUR-like auxin-responsive protein family
C026N0476E0	0.241304	0.0205542	0.503794	TRICHOME BIREFRINGENCE-LIKE 15
C074N0031E0	-0.264651	0.0206764	0.504822	Tetratricopeptide repeat (TPR)-like superfamily protein
C064N0004G0	-0.620634	0.0207131	0.50497	SAUR-like auxin-responsive protein family
C023N0388E0	0.437696	0.0209627	0.505832	NAD(P)-binding Rossmann-fold superfamily protein
C004N0166E0	-0.429987	0.020875	0.505832	Pentatricopeptide repeat (PPR) superfamily protein
C031N0130E0	-0.650889	0.0209238	0.505832	cytochrome P450, family 706, subfamily A, polypeptide 7
C002N0400E0	-0.559106	0.0209636	0.505832	cryptochrome 2
C001N0543E0	0.39902	0.0207824	0.505832	DHHC-type zinc finger family protein
C010N0235E0	-0.611436	0.0208435	0.505832	1-aminocyclopropane-1-carboxylic acid (acc) synthase 6
C049N0170E0	-0.576226	0.0208151	0.505832	hypothetical protein
C000N0427E0	-0.362645	0.0210204	0.506459	Putative membrane lipoprotein
C012N0011M0	0.474424	0.0210693	0.506896	DNA double-strand break repair RAD50 ATPase
C078N0062E0	-0.248894	0.0211081	0.507088	P-loop containing nucleoside triphosphate hydrolases superfamily protein
C001N0246E0	-0.207801	0.0211922	0.508365	Ribosomal S17 family protein
C051N0050M0	0.6078	0.021302	0.510255	Serinc-domain containing serine and sphingolipid biosynthesis protein
C005N0123E0	-0.604292	0.021442	0.511322	josephin-like protein
C035N0266E0	0.597521	0.0214072	0.511322	Small nuclear ribonucleoprotein family protein
C023N0029E0	-0.416559	0.02143	0.511322	P-loop containing nucleoside triphosphate hydrolases superfamily protein
C006N0411E0	-0.406305	0.0214708	0.511322	acyl-CoA sterol acyl transferase 1
C011N0031E0	0.656616	0.0218183	0.516706	RNI-like superfamily protein
C010N0222E0	0.276449	0.0219167	0.516706	calcium-dependent protein kinase 6
C004N0276E0	0.551261	0.0217799	0.516706	copper/zinc superoxide dismutase 1
C074N0066E0	0.654319	0.0218554	0.516706	UDP-D-glucuronate 4-epimerase 4
C004N0117E0	0.534271	0.0219022	0.516706	glycolipid transfer protein 1
C059N0087M0	0.624625	0.0217977	0.516706	mediator of aba-regulated dormancy protein (DUF581)
C005N0190E0	-0.284253	0.0218577	0.516706	RING/U-box superfamily protein
C021N0230E0	0.632933	0.0219687	0.517192	malate synthase
C014N0419E0	-0.140212	0.0221081	0.518708	WRKY transcription factor
C025N0094E0	0.52461	0.0221277	0.518708	peptidoglycan-binding LysM domain-containing protein
C026N0393E0	0.593523	0.0221226	0.518708	SPFH/Band 7/PHB domain-containing membrane-associated protein family
C016N0027E0	-0.325845	0.0221596	0.518718	xyloglucan endotransglucosylase/hydrolase 5
C087N0025E0	-0.198094	0.0222359	0.519763	DEGP protease 2
C141C0047M0	-0.634546	0.0223322	0.521275	Ribosomal protein S7p/S5e family protein
C036N0164E0	0.581579	0.022501	0.521516	Phototropic-responsive NPH3 family protein
C020N0215E0	-0.654801	0.0224299	0.521516	S-locus lectin protein kinase family protein
C089N0033M0	0.626481	0.0224493	0.521516	Plant invertase/pectin methylesterase inhibitor superfamily protein
C013N0212E0	-0.614914	0.0224277	0.521516	glycosyl hydrolase 9B7
C056N0007E0	-0.19413	0.0224831	0.521516	transmembrane protein
C046N0166E0	0.593986	0.0227554	0.52667	D-3-phosphoglycerate dehydrogenase
C004N0322E0	0.245836	0.0230731	0.531336	Mitochondrial transcription termination factor family protein
C037N0064E0	0.495109	0.0230901	0.531336	TAF RNA polymerase I subunit A
C031N0235E0	0.652875	0.0230991	0.531336	nudix hydrolase homolog 8
C035N0341E0	0.341447	0.0230208	0.531336	alpha/beta-Hydrolases superfamily protein
C000N0741E0	0.450005	0.0231184	0.531336	Integrase-type DNA-binding superfamily protein
C005N0351E0	0.616417	0.0231674	0.531719	splicing factor
C009N0061E0	-0.624952	0.0232908	0.532323	transmembrane protein
C005N0459E0	-0.192371	0.0232735	0.532323	multiple organellar RNA editing factor
C019N0443E0	-0.233394	0.0232881	0.532323	Nucleotide/sugar transporter family protein
C014N0488E0	-0.496932	0.0234263	0.534128	death domain associated protein
C022N0045E0	0.451662	0.0234671	0.534128	Rho guanine nucleotide exchange factor
C182C0021G0	-0.599164	0.0234546	0.534128	Ribosomal protein S7p/S5e family protein
C002N0113E0	0.261077	0.0235034	0.534215	Egg cell-secreted protein (DUF1278)
C003N0409E0	-0.63029	0.023576	0.534514	RTE1-homolog
C034N0177E0	0.649963	0.0235815	0.534514	ribonuclease 2
C076N0050E0	0.156184	0.0237341	0.537232	RING/U-box protein
C036N0057E0	0.449829	0.0240343	0.541051	NAD(P)-linked oxidoreductase superfamily protein
C000N0159E0	0.646103	0.0239359	0.541051	UPSTREAM OF FLC protein (DUF966)
C032N0407E0	-0.644097	0.0240294	0.541051	highly ABA-induced PP2C protein 3
C023N0260G0	0.344116	0.024003	0.541051	calmodulin-domain protein kinase 7
C012N0069E0	-0.36129	0.0241148	0.541381	MAP kinase kinase 6
C009N0515E0	-0.541691	0.0240973	0.541381	basic helix-loop-helix (bHLH) DNA-binding family protein
C032N0377E0	0.293558	0.0241782	0.541469	anthranilate synthase 2
C002N0422E0	-0.602124	0.0242477	0.541469	reduced lateral root formation
C055N0038E0	-0.219827	0.0242503	0.541469	alpha/beta-Hydrolases superfamily protein
C028N0145E0	-0.305089	0.024195	0.541469	Plant self-incompatibility protein S1 family
C021N0223E0	-0.234338	0.0243693	0.543388	Tudor/PWWP/MBT superfamily protein
C032N0095M0	0.548813	0.0245077	0.544999	Histone superfamily protein
C026N0266E0	0.49063	0.0244993	0.544999	hypothetical protein
C035N0069E0	-0.235739	0.0246426	0.547258	protein FLC EXPRESSOR
C011N0468E0	0.571212	0.0247569	0.547581	FAD-dependent oxidoreductase family protein
C054N0070M0	0.645048	0.0247133	0.547581	hypothetical protein
C010N0345E0	-0.476846	0.0247252	0.547581	Pentatricopeptide repeat (PPR) superfamily protein
C031N0199G0	0.572687	0.0248285	0.548427	MUTS-like protein 4
C017N0062E0	0.36102	0.0249869	0.549711	Plant regulator RWP-RK family protein
C014N0499M0	0.63658	0.0249717	0.549711	zinc transporter 1 precursor
C018N0191E0	0.468786	0.0249758	0.549711	seryl-tRNA synthetase / serine-tRNA ligase
C026N0340E0	0.540434	0.0250348	0.55003	Ribonuclease P protein subunit P38-like protein
C102N0033E0	-0.399876	0.0250922	0.550556	anaphase-promoting complex/cyclosome 2
C069N0133E0	0.441104	0.0251612	0.551336	ARM-repeat/Tetratricopeptide repeat (TPR)-like protein
C017N0029E0	0.467359	0.0252026	0.551508	golgin Putative 2
C007N0480M0	-0.374274	0.0252858	0.552186	Ubiquitin carboxyl-terminal hydrolase family protein
C036N0049E0	0.639594	0.0253007	0.552186	Phosphorylase superfamily protein
C007N0057E0	0.387703	0.0255148	0.556121	Protein kinase superfamily protein
C003N0115E0	0.63838	0.0256306	0.557905	Peroxidase superfamily protein
C074N0076E0	-0.512993	0.0258703	0.56238	zinc finger protein-like protein
C017N0228E0	0.344535	0.025934	0.563022	Chaperone DnaJ-domain superfamily protein
C017N0317E0	-0.252758	0.0260734	0.563076	receptor like protein 55
C003N0004E0	-0.258621	0.0260279	0.563076	O-Glycosyl hydrolases family 17 protein
C026N0024E0	0.481646	0.026055	0.563076	S-adenosyl-L-methionine-dependent methyltransferases superfamily protein
C010N0307E0	0.330422	0.02607	0.563076	SNARE-like superfamily protein
C024N0157E0	0.380315	0.0261708	0.564439	Rubredoxin-like superfamily protein
C000N1014E0	0.478112	0.0262563	0.56477	GINS complex protein
C010N0261E0	0.4297	0.0263475	0.56477	aldehyde dehydrogenase 2C4
C025N0045E0	-0.401381	0.0263035	0.56477	hypothetical protein
C025N0090E0	-0.391927	0.0263407	0.56477	G10 family protein
C000N0020E0	-0.486042	0.0263578	0.56477	Homeodomain-like transcriptional regulator
C025N0395E0	-0.245895	0.0264523	0.566059	Ribosomal protein L32e
C004N0519E0	0.519562	0.0265367	0.566391	MEI2-like protein 1
C023N0346E0	0.53415	0.026519	0.566391	Late embryogenesis abundant (LEA) hydroxyproline-rich glycoprotein family
C031N0229E0	-0.263102	0.0266422	0.567171	Phosphotyrosine protein phosphatases superfamily protein
C016N0297E0	-0.381809	0.026614	0.567171	Core-2/I-branching beta-1,6-N-acetylglucosaminyltransferase family protein
C032N0224E0	-0.501699	0.0266912	0.567482	cellulose synthase, putative (DUF1644)
C003N0006E0	-0.260383	0.0267848	0.568004	O-Glycosyl hydrolases family 17 protein
C032N0082E0	0.335338	0.0267702	0.568004	Peptide chain release factor 1
C002N0309E0	-0.511557	0.0268284	0.568195	RING/U-box superfamily protein
C043N0175E0	0.28121	0.0269117	0.569228	zinc finger (MYND type) family protein / programmed cell death 2 C-terminal domain-containing protein
C026N0019E0	-0.39641	0.0269892	0.56983	SSXT family protein
C000N0353E0	0.406178	0.0270094	0.56983	cell division cycle 48B
C024N0300E0	0.62617	0.0270895	0.570788	stress up-regulated Nod 19 protein
C015N0242E0	-0.33381	0.0273043	0.571801	Metallopeptidase M24 family protein
C039N0027E0	-0.25676	0.0273113	0.571801	GDSL-like lipase/acylhydrolase superfamily protein
C042N0079E0	0.374153	0.0272183	0.571801	RNA-binding (RRM/RBD/RNP motifs) family protein
C010N0092E0	0.613293	0.0272074	0.571801	Leucine-rich repeat transmembrane protein kinase
C032N0014E0	-0.344953	0.0272523	0.571801	Protein kinase superfamily protein
C045N0108E0	0.382859	0.0273727	0.572356	RNA-binding (RRM/RBD/RNP motifs) family protein
C008N0493E0	0.181296	0.0274144	0.572501	AAA-type ATPase family protein
C021N0191G0	-0.522847	0.0274728	0.572994	SKP1 interacting partner 3
C005N0003E0	-0.32922	0.0275135	0.573117	TATA binding protein 2
C125N0006E0	0.590291	0.027659	0.573968	RAB GTPase homolog B1C
C031N0066E0	-0.562491	0.0276231	0.573968	Ubiquitin-like superfamily protein
C005N0183E0	-0.305136	0.0276542	0.573968	Pleckstrin homology (PH) domain-containing protein
C050N0003E0	0.582034	0.0277054	0.574208	peptidyl-prolyl cis-trans isomerase G
C005N0064E0	0.420705	0.0277804	0.575038	hypothetical protein
C014N0251E0	-0.288421	0.0279262	0.577328	cysteine-rich RLK (RECEPTOR-like protein kinase) 3
C002N0535M0	-0.525657	0.0280059	0.578249	SAUR-like auxin-responsive protein family
C006N0217E0	0.368033	0.0281934	0.580259	chromatin-remodeling complex subunit
C002N0179E0	0.199993	0.028209	0.580259	inositol transporter 1
C020N0153E0	0.509714	0.0281456	0.580259	Homeobox-leucine zipper family protein / lipid-binding START domain-containing protein
C007N0386E0	0.322085	0.0285574	0.580416	ROTUNDIFOLIA like 12
C034N0134E0	0.440881	0.0284072	0.580416	wound-responsive protein-like protein
C019N0256E0	-0.428791	0.0283611	0.580416	Core-2/I-branching beta-1,6-N-acetylglucosaminyltransferase family protein
C028N0015E0	0.517815	0.0284889	0.580416	FKBP-type peptidyl-prolyl cis-trans isomerase family protein
C016N0313E0	-0.434796	0.0286135	0.580416	AFG1-like ATPase family protein
C071N0019E0	0.429752	0.0284912	0.580416	hypothetical protein
C069N0061E0	-0.408643	0.0285074	0.580416	NAD(P)-binding Rossmann-fold superfamily protein
C082N0014E0	0.222768	0.0282779	0.580416	Cwf18 pre-mRNA splicing factor
C011N0218E0	0.577959	0.0283927	0.580416	COP9-signalosome 5B
C003N0386E0	0.389946	0.0286399	0.580416	Pollen Ole e 1 allergen and extensin family protein
C025N0437E0	-0.356161	0.0286346	0.580416	Rhodanese/Cell cycle control phosphatase superfamily protein
C018N0027E0	-0.441533	0.0283192	0.580416	Transducin/WD40 repeat-like superfamily protein
C021N0320M0	0.613906	0.0287937	0.581746	S-adenosyl-L-methionine-dependent methyltransferases superfamily protein
C000N0599E0	-0.549217	0.0288529	0.581746	Transcription elongation factor (TFIIS) family protein
C015N0243E0	0.314932	0.0288135	0.581746	alpha/beta-Hydrolases superfamily protein
C014N0248E0	0.286684	0.0289519	0.581746	NSP-interacting kinase 3
C064N0007M0	-0.583135	0.0289652	0.581746	SAUR-like auxin-responsive protein family
C010N0106E0	-0.366554	0.0289883	0.581746	minichromosome maintenance (MCM2/3/5) family protein
C006N0013E0	-0.314868	0.0289101	0.581746	Modifier of rudimentary (Mod(r)) protein
C031N0263E0	0.353978	0.0287691	0.581746	Zinc-binding ribosomal protein family protein
C014N0069E0	0.576243	0.029048	0.582234	PLAC8 family protein
C000N0227E0	-0.42191	0.0290865	0.582297	5'-AMP-activated protein kinase beta-2 subunit protein
C002N0633E0	-0.483414	0.0292656	0.583164	PAM68-like protein (DUF3464)
C016N0191E0	-0.387911	0.0292716	0.583164	germin-like protein subfamily 2 member 2 precursor
C021N0318M0	0.606072	0.0292609	0.583164	S-adenosyl-L-methionine-dependent methyltransferases superfamily protein
C139M0016G0	-0.515499	0.0292541	0.583164	NADH dehydrogenase 1B
C000N0989E0	-0.325292	0.0293451	0.58343	craniofacial development protein
C009N0440E0	-0.405752	0.0293559	0.58343	glutamine dumper 7
C034N0142M0	-0.625926	0.0294113	0.583826	asparaginyl-tRNA synthetase 2
C002N0220E0	-0.494961	0.0294719	0.584325	Tic22-like family protein
C083N0060E0	-0.426388	0.029529	0.584753	Small nuclear ribonucleoprotein family protein
C074N0051E0	-0.619297	0.0296015	0.585484	squamosa promoter binding protein-like 8
C049N0190E0	0.518222	0.0296811	0.58565	Reticulon family protein
C020N0356E0	-0.423768	0.029661	0.58565	polyamine oxidase 3
C009N0499E0	-0.348883	0.0297418	0.586144	Pyridoxal phosphate (PLP)-dependent transferases superfamily protein
C052N0064E0	0.498894	0.0298543	0.586257	GATA zinc finger protein
C020N0332E0	0.585853	0.0298494	0.586257	Got1/Sft2-like vescicle transport protein family
C009N0314E0	-0.439179	0.0298146	0.586257	glycosyl hydrolase family protein 43
C008N0559E0	0.54888	0.0300049	0.587112	VIRB2-interacting protein 3
C005N0521E0	-0.479614	0.0299623	0.587112	helicase domain-containing protein / IBR domain-containing protein / zinc finger protein-like protein
C022N0136E0	0.46362	0.0299794	0.587112	eukaryotic translation initiation factor 3 subunit C2
C016N0054E0	-0.148602	0.0301488	0.589226	P53/DNA damage-regulated protein
C041N0141E0	-0.453992	0.0302071	0.589665	Outer membrane OMP85 family protein
C015N0134E0	-0.365423	0.0302626	0.59005	hydroxyproline-rich glycoprotein family protein
C009N0203E0	0.283647	0.0303399	0.590856	roline-rich extensin-like receptor kinase 4
C069N0019E0	-0.44933	0.030529	0.593135	RING-H2 finger A3B
C019N0405E0	-0.422073	0.0305235	0.593135	fimbrin 1
C023N0141E0	-0.205518	0.0305756	0.593341	Cysteine proteinases superfamily protein
C014N0294E0	-0.274332	0.0307251	0.595538	Actin-like ATPase superfamily protein
C022N0161E0	0.237696	0.030786	0.596018	RNA-dependent RNA polymerase family protein
C020N0272G0	0.56645	0.030953	0.597142	P-loop containing nucleoside triphosphate hydrolases superfamily protein
C039N0024E0	-0.409481	0.0309374	0.597142	glycosyl hydrolase family 10 protein / carbohydrate-binding domain-containing protein
C009N0235E0	-0.232447	0.0309327	0.597142	sterol 1
C009N0353E0	-0.350127	0.0311008	0.597892	receptor-like kinase
C003N0188E0	-0.590042	0.0310782	0.597892	S-adenosyl-L-methionine-dependent methyltransferases superfamily protein
C033N0151E0	-0.619649	0.0310611	0.597892	P-loop containing nucleoside triphosphate hydrolases superfamily protein
C021N0342E0	-0.35877	0.0313001	0.600463	organic solute transporter ostalpha protein (DUF300)
C004N0101E0	0.285881	0.0313076	0.600463	RNA-binding (RRM/RBD/RNP motifs) family protein
C002N0399E0	-0.281805	0.0314762	0.601059	receptor like protein 7
C049N0040E0	-0.443147	0.0316356	0.601059	Zinc finger (CCCH-type) family protein / RNA recognition motif (RRM)-containing protein
C004N0217G0	0.537123	0.0314927	0.601059	Major facilitator superfamily protein
C020N0075E0	-0.291429	0.0316674	0.601059	GTP-binding family protein
C067N0032E0	-0.27563	0.0314629	0.601059	ERECTA-like 2
C007N0236E0	0.231379	0.0315735	0.601059	Pyridoxal-5'-phosphate-dependent enzyme family protein
C020N0045E0	-0.482179	0.0315836	0.601059	HXXXD-type acyl-transferase family protein
C035N0087E0	-0.554323	0.0316587	0.601059	Leucine-rich repeat protein kinase family protein
C011N0042E0	0.617334	0.0314588	0.601059	zinc ion binding protein
C032N0367E0	-0.357575	0.0317127	0.601226	2-oxoglutarate (2OG) and Fe(II)-dependent oxygenase superfamily protein
C060N0029E0	-0.607756	0.0317797	0.601646	casein kinase I-like 4
C114N0007E0	0.480962	0.031808	0.601646	B-cell receptor-associated-like protein
C043N0188E0	0.320945	0.0319007	0.602016	Transmembrane amino acid transporter family protein
C036N0047E0	-0.562942	0.0318923	0.602016	ER lumen protein retaining receptor family protein
C000N0808E0	-0.217615	0.0321009	0.602695	S-adenosyl-L-methionine-dependent methyltransferases superfamily protein
C084N0004E0	0.440479	0.0320389	0.602695	acyl-CoA oxidase 4
C014N0135E0	-0.237025	0.0320411	0.602695	5'-AMP-activated protein kinase-like protein
C009N0398E0	0.615407	0.0320569	0.602695	related to vernalization1 1
C080N0130E0	0.567922	0.0321198	0.602695	RAB geranylgeranyl transferase alpha subunit 2
C025N0366E0	-0.251067	0.0321746	0.603035	pre-mRNA-splicing factor
C007N0385E0	0.615201	0.0322952	0.604607	nudix hydrolase homolog 24
C018N0221E0	-0.489271	0.0324718	0.604765	ssDNA-binding transcriptional regulator
C025N0367M0	-0.300369	0.0324874	0.604765	plant/protein
C014N0376E0	0.26402	0.0324614	0.604765	nucleotide-rhamnose synthase/epimerase-reductase
C052N0079E0	0.511272	0.0323469	0.604765	ubiquitin-specific protease 21
C035N0236E0	0.292259	0.0323931	0.604765	Ribosomal protein S24e family protein
C005N0421E0	-0.247873	0.0326248	0.606637	Cystatin/monellin superfamily protein
C046N0159E0	0.52472	0.0326756	0.606896	exocyst complex component 84B
C004N0150E0	-0.612467	0.0328236	0.608957	ureidoglycolate amidohydrolase
C009N0287G0	-0.584885	0.0330813	0.611661	branched-chain aminotransferase 3
C036N0324E0	-0.598537	0.0330068	0.611661	hydroxyproline-rich glycoprotein family protein
C060N0050E0	0.221056	0.033118	0.611661	Tetratricopeptide repeat (TPR)-like superfamily protein
C014N0150E0	0.44872	0.0330713	0.611661	DEAD/DEAH box helicase
C055N0025E0	0.247846	0.0332025	0.611847	hypothetical protein
C008N0576E0	0.480956	0.033189	0.611847	UDP-Glycosyltransferase superfamily protein
C041N0046E0	0.467099	0.033249	0.612015	hexose transporter
C024N0308E0	0.575076	0.0332899	0.612015	Glycosyl hydrolase family 38 protein
C018N0116E0	-0.416188	0.0333231	0.612015	shoot gravitropism 2 (SGR2)
C105N0024E0	-0.29707	0.0335887	0.612147	octanoyltransferase
C022N0063M0	0.579937	0.0334842	0.612147	nuclease
C030N0053E0	-0.462308	0.0333722	0.612147	Galactosyltransferase family protein
C006N0470E0	-0.220568	0.0336055	0.612147	RNA helicase family protein
C013N0057E0	0.591369	0.0336058	0.612147	GDSL-like Lipase/Acylhydrolase superfamily protein
C013N0019E0	0.21325	0.0336279	0.612147	transmembrane protein
C017N0080E0	0.596726	0.0334308	0.612147	prephenate dehydrogenase family protein
C006N0121E0	0.406225	0.0336256	0.612147	myosin-binding protein (Protein of unknown function, DUF593)
C001N0029E0	-0.311985	0.0337631	0.613929	MuDR family transposase
C001N0579E0	0.552113	0.0340329	0.617469	mitochondrial acyl carrier protein 1
C004N0198E0	0.438672	0.0340156	0.617469	Tetratricopeptide repeat (TPR)-like superfamily protein
C010N0188E0	0.589629	0.034229	0.619322	Uridine diphosphate glycosyltransferase 74E2
C075N0073G0	0.607148	0.0342479	0.619322	RING/U-box superfamily protein
C090N0007E0	0.416951	0.0342337	0.619322	pseudouridine synthase family protein
C005N0295E0	0.413136	0.0342941	0.619468	Integral membrane Yip1 family protein
C054N0037E0	-0.251662	0.0343312	0.619468	RING/U-box superfamily protein
C026N0269E0	0.440499	0.0344666	0.62055	homolog of DNA mismatch repair protein MSH3
C013N0217E0	-0.437553	0.0344502	0.62055	ubiquitin extension protein 1
C004N0342E0	0.295075	0.03471	0.622887	Fumarylacetoacetate (FAA) hydrolase family
C035N0008E0	0.222935	0.0346548	0.622887	translocon at the outer envelope membrane of chloroplasts 75-III
C014N0349E0	0.23027	0.0346964	0.622887	S-adenosyl-L-methionine-dependent methyltransferases superfamily protein
C010N0024M0	0.483742	0.0351133	0.623182	ER lumen protein retaining receptor family protein
C069N0063E0	0.465618	0.0350099	0.623182	Tetratricopeptide repeat (TPR)-like superfamily protein
C049N0187E0	-0.519054	0.0351616	0.623182	26S proteasome regulatory subunit S2 1B
C000N0212E0	-0.397168	0.0350778	0.623182	transcription initiation factor TFIID subunit (Protein of unknown function, DUF584)
C097N0108E0	0.294354	0.034875	0.623182	RING/U-box superfamily protein with ARM repeat domain-containing protein
C101N0021E0	0.389209	0.0350408	0.623182	3-hydroxyacyl-CoA dehydrogenase family protein
C000N0443E0	0.585221	0.0349266	0.623182	zinc finger MYND domain protein
C026N0404E0	0.20441	0.0348831	0.623182	ADP-ribosylation factor B1C
C019N0021E0	0.60353	0.0349664	0.623182	Leucine-rich receptor-like protein kinase family protein
C016N0332E0	-0.332159	0.0351809	0.623182	peroxin 10
C070N0039E0	-0.272368	0.0351447	0.623182	Homeodomain-like protein with RING/FYVE/PHD-type zinc finger domain-containing protein
C007N0477E0	0.590988	0.0348531	0.623182	Ankyrin repeat family protein with DHHC zinc finger domain-containing protein
C002N0450E0	0.566688	0.0352832	0.624324	Pentatricopeptide repeat (PPR-like) superfamily protein
C021N0157E0	-0.190544	0.035378	0.625328	Ubiquitin-like superfamily protein
C035N0238E0	0.3895	0.0355662	0.627981	spindle pole body-associated protein
C234N0001E0	-0.223027	0.0356132	0.628137	hypothetical protein
C018N0345E0	-0.559276	0.0356958	0.628918	Transmembrane Fragile-X-F-associated protein
C000N0300E0	0.509691	0.0358215	0.629785	Adenosylmethionine decarboxylase family protein
C012N0184E0	0.561098	0.035818	0.629785	transmembrane protein
C013N0198E0	-0.505504	0.0361759	0.633081	BRCA1-A complex subunit BRE-like protein
C031N0248E0	-0.477805	0.0363196	0.633081	Major facilitator superfamily protein
C010N0361E0	0.582189	0.0362009	0.633081	TMEM192 family protein
C026N0395E0	0.528134	0.0363552	0.633081	DNA mismatch repair protein MutS, type 2
C005N0361E0	0.443346	0.0362169	0.633081	Late embryogenesis abundant (LEA) hydroxyproline-rich glycoprotein family
C070N0020E0	0.560225	0.0362382	0.633081	protein arginine methyltransferase 4B
C026N0291E0	-0.366036	0.0363108	0.633081	HXXXD-type acyl-transferase family protein
C066N0034E0	-0.426506	0.0362554	0.633081	non-intrinsic ABC protein 14
C000N0498E0	-0.155947	0.0362639	0.633081	serine carboxypeptidase-like 23
C024N0173M0	0.409485	0.0364376	0.633845	transmembrane protein
C004N0442E0	0.492285	0.0365527	0.635175	Intron maturase, type II family protein
C042N0001E0	0.379679	0.0366598	0.636238	Polynucleotidyl transferase, ribonuclease H-like superfamily protein
C020N0366E0	0.502145	0.0366912	0.636238	phosphorylcholine cytidylyltransferase
C028N0162E0	-0.280242	0.0368362	0.637664	Histidine kinase-, DNA gyrase B-, and HSP90-like ATPase family protein
C012N0028E0	0.432658	0.0368509	0.637664	LOB domain-containing protein 4
C011N0009E0	0.424498	0.0368995	0.637833	wound-responsive family protein
C024N0221E0	-0.203696	0.0369833	0.638612	transmembrane protein, putative (DUF247)
C005N0610E0	0.460915	0.0370457	0.639019	basic helix-loop-helix (bHLH) DNA-binding superfamily protein
C046N0021E0	0.359316	0.0370857	0.63904	Calcium-dependent lipid-binding (CaLB domain) family protein
C032N0131E0	0.329309	0.0371421	0.639341	FORKED 1
C023N0208E0	0.466133	0.037222	0.640047	embryo defective 1379
C035N0174G0	-0.595781	0.0372804	0.640382	NAD(P)-binding Rossmann-fold superfamily protein
C020N0041E0	0.557311	0.0374266	0.641555	TRICHOME BIREFRINGENCE-LIKE 39
C013N0317E0	0.263562	0.0374175	0.641555	NAD(P)-binding Rossmann-fold superfamily protein
C037N0069M0	0.441913	0.0375545	0.643076	actin-related protein 7
C038N0045E0	0.427804	0.0376966	0.643372	FORMS APLOID AND BINUCLEATE CELLS 1A
C044N0056E0	0.387118	0.0377281	0.643372	tRNA/rRNA methyltransferase (SpoU) family protein
C032N0393E0	-0.436193	0.0376512	0.643372	Tim10/DDP family zinc finger protein
C008N0306E0	0.401085	0.0376189	0.643372	ELMO/CED-12 family protein
C008N0301E0	-0.240795	0.0378438	0.644677	Tetratricopeptide repeat (TPR)-like superfamily protein
C033N0037E0	-0.278127	0.0378951	0.644884	WD-40 repeat family protein
C032N0221E0	0.330542	0.0379365	0.644921	UDP-Glycosyltransferase superfamily protein
C000N0983E0	-0.411949	0.0382002	0.648732	RING/FYVE/PHD-type zinc finger family protein
C032N0146E0	0.267661	0.0387313	0.648792	magnesium transporter 9
C009N0428E0	0.400052	0.0387779	0.648792	TRICHOME BIREFRINGENCE-LIKE 21
C005N0017E0	-0.445886	0.038308	0.648792	Peptidase M50 family protein
C011N0146E0	0.416179	0.0386529	0.648792	Transducin/WD40 repeat-like superfamily protein
C008N0217E0	0.451209	0.0386326	0.648792	proline-rich family protein
C041N0155E0	0.367875	0.0384961	0.648792	Nop53 protein
C088N0030E0	0.496782	0.0386695	0.648792	glyoxalase II 3
C012N0161E0	-0.468867	0.0383056	0.648792	RING-H2 group F2A
C014N0458E0	0.383727	0.0383837	0.648792	zinc ion binding / nucleic acid binding protein
C021N0177E0	0.537126	0.0384694	0.648792	Homeodomain-like superfamily protein
C017N0236E0	0.457248	0.0387051	0.648792	cullin4
C008N0592E0	0.27819	0.038795	0.648792	embryo defective protein
C049N0090E0	-0.594289	0.0386204	0.648792	importin alpha isoform 9
C039N0116E0	0.507328	0.0385748	0.648792	transcription factor, putative (Protein of unknown function, DUF547)
C007N0016E0	0.577741	0.0385123	0.648792	Cyclophilin-like peptidyl-prolyl cis-trans isomerase family protein
C018N0171M0	0.587145	0.0388406	0.648894	Polyketide cyclase/dehydrase and lipid transport superfamily protein
C064N0177M0	-0.570852	0.038911	0.649411	syringolide-induced protein
C000N1085E0	-0.397921	0.0391656	0.651019	aminopeptidase
C139M0003E0	-0.52935	0.0391262	0.651019	NADH dehydrogenase 2A
C220M0004M0	-0.524613	0.0391382	0.651019	TATA binding protein 2
C014N0455E0	0.369349	0.0391196	0.651019	Nodulin MtN3 family protein
C039N0215E0	-0.571947	0.0393503	0.653289	basic pentacysteine 6
C014N0503E0	-0.22038	0.0394025	0.653289	allantoate amidohydrolase
C046N0184M0	-0.296894	0.0394213	0.653289	ARID/BRIGHT DNA-binding domain-containing protein
C007N0458E0	-0.412303	0.0394994	0.653802	adenylate cyclase
C005N0530E0	-0.519683	0.0395316	0.653802	Cysteine proteinases superfamily protein
C061N0023E0	0.591105	0.0396155	0.654319	epsin N-terminal homology (ENTH) domain-containing protein / clathrin assembly protein-like protein
C000N0643E0	0.162332	0.0396424	0.654319	seed maturation protein
C014N0374E0	-0.486317	0.0398803	0.656889	PGR5-like B
C035N0126E0	-0.354772	0.0399106	0.656889	basic helix-loop-helix (bHLH) DNA-binding superfamily protein
C090N0034E0	0.342837	0.0399179	0.656889	organic solute transporter ostalpha protein (DUF300)
C097N0063E0	0.586707	0.0400462	0.657213	Gibberellin-regulated family protein
C030N0107E0	-0.296264	0.040056	0.657213	Exostosin family protein
C063N0073E0	-0.35324	0.0400574	0.657213	hypothetical protein (DUF1645)
C011N0170E0	0.271563	0.0401819	0.657944	Tetratricopeptide repeat (TPR)-like superfamily protein
C155C0026M0	-0.555994	0.0401537	0.657944	Ribosomal protein S7p/S5e family protein
C097N0007E0	0.347435	0.0402668	0.658678	Phosphoribulokinase / Uridine kinase family
C064N0083E0	0.582439	0.0405197	0.662158	Rrp15p protein
C054N0053E0	-0.306925	0.0405671	0.662275	multiprotein bridging factor 1B
C011N0389E0	-0.230256	0.0407652	0.664848	symplekin
C014N0335E0	-0.324185	0.0408156	0.665012	EEIG1/EHBP1 protein amino-terminal domain protein
C170C0020M0	-0.519815	0.0408667	0.665186	plastid-encoded CLP P
C019N0092E0	-0.216237	0.0410569	0.665849	SAP domain-containing protein
C014N0369E0	-0.486413	0.0410693	0.665849	YCF49-like protein
C007N0084E0	-0.281625	0.0409926	0.665849	zinc finger CCCH domain protein
C005N0365G0	0.392816	0.0409837	0.665849	methylesterase PCR A
C023N0274E0	-0.284078	0.0412412	0.667977	Tetratricopeptide repeat (TPR)-like superfamily protein
C001N0061E0	0.484703	0.0413952	0.668912	disproportionating enzyme 2
C009N0347E0	-0.403044	0.0415834	0.668912	Cytochrome P450 superfamily protein
C024N0323E0	0.323616	0.0415519	0.668912	Protein kinase superfamily protein
C018N0372E0	0.414599	0.041482	0.668912	P-loop containing nucleoside triphosphate hydrolases superfamily protein
C021N0060E0	0.437321	0.0415337	0.668912	HOPM interactor 7
C080N0034E0	-0.496503	0.0415375	0.668912	SEC6
C035N0158E0	-0.528139	0.0414136	0.668912	Late embryogenesis abundant protein (LEA) family protein
C097N0005E0	-0.34358	0.0421368	0.674857	transmembrane protein
C057N0135E0	0.540951	0.0421055	0.674857	AMP-dependent synthetase and ligase family protein
C012N0366M0	0.258421	0.0421746	0.674857	Polyketide synthase, enoylreductase family protein
C051N0029E0	-0.286722	0.0421107	0.674857	serine/arginine repetitive matrix protein
C024N0281E0	0.425956	0.042199	0.674857	forkhead-associated domain-containing protein / FHA domain-containing protein
C012N0287E0	-0.472476	0.0420194	0.674857	enabled-like protein (DUF1635)
C049N0091E0	-0.409071	0.042319	0.676118	purple acid phosphatase 17
C046N0217E0	0.33831	0.0430799	0.677103	CTC-interacting domain 4
C083N0024E0	-0.333247	0.0425983	0.677103	AAA-type ATPase family protein
C017N0300E0	0.475588	0.0429763	0.677103	Haloacid dehalogenase-like hydrolase (HAD) superfamily protein
C002N0445E0	-0.363388	0.0430451	0.677103	tobamovirus multiplication protein 3
C000N0906E0	-0.549321	0.0430026	0.677103	vacuolar ATP synthase subunit H family protein
C057N0069E0	0.556158	0.0426493	0.677103	Yippee family putative zinc-binding protein
C139M0030M0	-0.538431	0.0426675	0.677103	Mitovirus RNA-dependent RNA polymerase
C014N0100E0	0.321825	0.0427309	0.677103	hypothetical protein
C006N0277E0	0.508091	0.0429433	0.677103	homeobox-1
C002N0138E0	-0.144518	0.0428199	0.677103	UV radiation resistance-associated protein
C013N0401E0	-0.248163	0.043045	0.677103	branched-chain amino acid transaminase 2
C013N0187E0	0.201889	0.0429712	0.677103	Subtilisin-like serine endopeptidase family protein
C002N0083E0	-0.217799	0.0424358	0.677103	toprim domain-containing protein
C001N0345E0	0.202786	0.0429624	0.677103	annexin 4
C006N0454E0	-0.367521	0.0428501	0.677103	U3 small nucleolar RNA-associated-like protein
C064N0135E0	0.355397	0.0430801	0.677103	glutamate-cysteine ligase
C015N0005E0	0.310332	0.0428407	0.677103	tetraspanin15
C002N0603E0	0.420009	0.0431392	0.677384	plant/protein
C035N0035E0	0.38882	0.043292	0.679136	HSP20-like chaperones superfamily protein
C035N0084E0	-0.572474	0.0433718	0.679739	eukaryotic translation initiation factor 2 beta subunit
C036N0165E0	-0.221919	0.0434779	0.680391	C2H2 type zinc finger transcription factor family
C025N0445E0	0.454747	0.0434961	0.680391	HAUS augmin-like complex subunit
C002N0386E0	-0.564223	0.0436443	0.682062	embryo defective 2739
C009N0254E0	0.422957	0.0437417	0.682488	cold-regulated protein
C004N0203E0	0.256586	0.0437545	0.682488	SER/ARG-rich protein 34A
C036N0041E0	-0.578451	0.0438399	0.682719	nucleoporin (DUF3414)
C013N0491E0	0.407543	0.0439077	0.682719	Phosphoglycerate mutase family protein
C005N0328M0	0.532015	0.0439646	0.682719	sphingosine kinase 1
C024N0025E0	-0.309831	0.0440571	0.682719	transducin family protein / WD-40 repeat family protein
C009N0373M0	0.415968	0.0440598	0.682719	Transducin/WD40 repeat-like superfamily protein
C024N0030E0	-0.360652	0.0439792	0.682719	serine/threonine protein kinase 3
C021N0298E0	0.516767	0.0438665	0.682719	aconitase 3
C006N0451E0	0.524623	0.0442253	0.684639	wall-associated receptor kinase galacturonan-binding protein
C016N0295E0	-0.356054	0.044609	0.687471	Nucleotide/sugar transporter family protein
C046N0049E0	-0.238882	0.0447886	0.687471	Myb domain protein
C014N0082M0	0.573094	0.0447531	0.687471	DNAse I-like superfamily protein
C083N0036E0	0.514481	0.0447618	0.687471	Cytochrome P450 superfamily protein
C015N0160E0	-0.255426	0.0446881	0.687471	P-loop containing nucleoside triphosphate hydrolases superfamily protein
C028N0175E0	-0.212611	0.0446043	0.687471	Dof-type zinc finger DNA-binding family protein
C017N0315E0	-0.488566	0.0446219	0.687471	B-cell lymphoma 6 protein
C003N0232E0	0.573792	0.0447254	0.687471	Metallo-hydrolase/oxidoreductase superfamily protein
C024N0213E0	0.343297	0.0448153	0.687471	Sterile alpha motif (SAM) domain-containing protein
C022N0032E0	0.364941	0.044826	0.687471	HhH-GPD base excision DNA repair family protein
C020N0219M0	0.440764	0.0449281	0.688353	frataxin-like protein
C003N0069M0	-0.539879	0.0449671	0.688353	disease resistance protein (TIR class)
C001N0033E0	-0.280055	0.0451126	0.689938	cardiomyopathy-associated protein
C004N0032E0	-0.438524	0.0452728	0.691744	NAC (No Apical Meristem) domain transcriptional regulator superfamily protein
C132N0007E0	0.254815	0.0453407	0.692139	Tic22-like family protein
C011N0354M0	0.550604	0.0453829	0.692143	beta glucosidase 40
C002N0153E0	0.501534	0.0454298	0.692216	BTB-POZ and MATH domain 2
C023N0189E0	-0.557555	0.0454744	0.692255	A20/AN1-like zinc finger family protein
C003N0374E0	-0.473691	0.0456009	0.692898	homer protein
C007N0169E0	0.574381	0.0455873	0.692898	Signal transduction histidine kinase, hybrid-type, ethylene sensor
C029N0115E0	0.452466	0.0456919	0.693178	Tyrosine phosphatase family protein
C013N0478E0	-0.239425	0.0457036	0.693178	TCP-1/cpn60 chaperonin family protein
C036N0248E0	-0.553738	0.0457947	0.69392	tubby like protein 10
C067N0118E0	-0.371911	0.0463445	0.693945	RECQ helicase L2
C006N0478E0	-0.269466	0.0462421	0.693945	magnesium transporter 6
C001N0523E0	0.488157	0.0462876	0.693945	related to vernalization1 1
C012N0169E0	-0.262575	0.0459572	0.693945	core-2/I-branching beta-1,6-N-acetylglucosaminyltransferase family protein
C016N0186E0	-0.52737	0.0462165	0.693945	Ribosomal protein L19 family protein
C025N0224E0	-0.314748	0.0463308	0.693945	hypothetical protein
C039N0065E0	0.340236	0.0460428	0.693945	DCL protein (DUF3223)
C025N0275E0	-0.348856	0.0460099	0.693945	MuDR family transposase
C041N0050E0	-0.363036	0.046217	0.693945	2-oxoglutarate dehydrogenase, E1 component
C058N0007E0	0.566394	0.0460994	0.693945	nuclear RNA polymerase C1
C043N0115E0	-0.237815	0.0460896	0.693945	peptide upstream protein
C005N0657E0	-0.25791	0.0459757	0.693945	Clathrin adaptor complex small chain family protein
C009N0169E0	0.572855	0.045989	0.693945	Pentatricopeptide repeat (PPR) superfamily protein
C041N0017E0	0.430967	0.0465221	0.694557	5'-nucleotidase / magnesium ion binding protein
C005N0186E0	-0.250129	0.0464892	0.694557	glycosyltransferase
C059N0058E0	-0.143401	0.0465867	0.694557	Plant stearoyl-acyl-carrier-protein desaturase family protein
C042N0007E0	0.179664	0.0466024	0.694557	Pex2/Pex12 N-terminal domain-containing protein / zinc finger (C3HC4-type RING finger) family protein
C024N0297E0	0.309427	0.0464657	0.694557	Pentatricopeptide repeat (PPR) superfamily protein
C000N0910E0	-0.25943	0.0466387	0.694557	DNAse I-like superfamily protein
C022N0137E0	-0.244864	0.0466912	0.694711	eukaryotic translation initiation factor 3 subunit C2
C008N0200E0	0.295014	0.0468423	0.695701	Bifunctional inhibitor/lipid-transfer protein/seed storage 2S albumin superfamily protein
C017N0346E0	0.149794	0.046813	0.695701	PIN domain-like family protein
C001N0138E0	-0.411301	0.0469415	0.695824	autoinhibited Ca(2+)-ATPase, isoform 4
C051N0087E0	-0.395317	0.046981	0.695824	Chalcone-flavanone isomerase family protein
C036N0163E0	-0.535894	0.0469899	0.695824	Phototropic-responsive NPH3 family protein
C016N0057E0	0.415311	0.047062	0.695824	SERINE-ARGININE PROTEIN 30
C045N0058M0	-0.555041	0.0470602	0.695824	fatty acid desaturase 5
C033N0121M0	0.556071	0.0471145	0.695976	regulatory particle triple-A ATPase 4A
C080N0086E0	-0.542947	0.0473537	0.69796	Class-II DAHP synthetase family protein
C002N0545E0	-0.56861	0.0473761	0.69796	cation/hydrogen exchanger 15
C013N0224E0	0.260362	0.0473498	0.69796	alpha/beta-Hydrolases superfamily protein
C127N0001E0	0.569462	0.0474873	0.698972	putative glucosamine-fructose-6-phosphate aminotransferase
C048N0083E0	-0.296277	0.0475393	0.699112	transmembrane protein
C032N0142E0	-0.191224	0.0480894	0.700605	RNI-like superfamily protein
C000N0397E0	0.296967	0.0484072	0.700605	Ribosomal protein S4
C022N0259E0	0.534127	0.0481826	0.700605	plasmodesmata-located protein 7
C019N0028E0	0.549154	0.0482043	0.700605	Integrase-type DNA-binding superfamily protein
C065N0021M0	0.215531	0.0481367	0.700605	RNA-binding (RRM/RBD/RNP motifs) family protein
C006N0413G0	-0.271403	0.0479962	0.700605	Immunoglobulin E-set superfamily protein
C032N0394E0	-0.320824	0.0480575	0.700605	kinase with tetratricopeptide repeat domain-containing protein
C016N0435E0	-0.43665	0.0481588	0.700605	Enhancer of polycomb-like transcription factor protein
C014N0481M0	0.170101	0.0478399	0.700605	Transmembrane proteins 14C
C151C0019M0	-0.544116	0.0478019	0.700605	ribosomal protein S12A
C010N0224E0	0.391824	0.0483895	0.700605	CAAX amino terminal protease family protein
C005N0304E0	0.323609	0.0483205	0.700605	proline-rich spliceosome-associated (PSP) family protein
C045N0035E0	0.49385	0.0483808	0.700605	Protein-tyrosine phosphatase-like, PTPLA
C005N0208E0	-0.397052	0.0482847	0.700605	DGCR14-like protein
C012N0186E0	0.466597	0.0482431	0.700605	Polynucleotidyl transferase, ribonuclease H-like superfamily protein
C005N0345M0	0.197075	0.0477868	0.700605	mannosyltransferase family protein
C032N0388G0	0.246846	0.0479386	0.700605	uncoupling protein 2
C015N0227E0	0.204492	0.0480077	0.700605	NAD(P)-binding Rossmann-fold superfamily protein
C013N0330E0	0.245768	0.0484731	0.70079	ferredoxin hydrogenase
C015N0186E0	0.537467	0.0485101	0.70079	Pseudouridine synthase family protein
C004N0467E0	0.332941	0.0485903	0.70079	bZIP transcription factor, putative (DUF1664)
C005N0070E0	-0.324209	0.0485707	0.70079	SCAR homolog 2
C046N0020E0	0.272459	0.0487301	0.701577	vacuolar protein sorting 26B
C011N0423E0	-0.312554	0.0487287	0.701577	actin depolymerizing factor 9
C000N0942E0	0.397735	0.0488078	0.702082	Sas10/Utp3/C1D family
C007N0048E0	0.48283	0.0488754	0.70244	Major facilitator superfamily protein
C064N0027E0	-0.303921	0.0491684	0.703189	eukaryotic translation initiation factor 3A
C049N0151E0	0.489378	0.049181	0.703189	Protein kinase superfamily protein
C000N0058E0	-0.474961	0.0491811	0.703189	exocyst subunit exo70 family protein B2
C000N0757M0	-0.471583	0.0491612	0.703189	TRAF-like family protein
C007N0417E0	-0.516571	0.0492266	0.703189	hypothetical protein
C005N0616E0	0.538012	0.0490175	0.703189	nitrite reductase 1
C193M0008E0	-0.500976	0.0491842	0.703189	hypothetical protein
C008N0089M0	0.403656	0.0499894	0.70689	Early-responsive to dehydration stress protein (ERD4)
C000N0122E0	-0.219507	0.0503203	0.70689	pumilio 3
C004N0168E0	-0.420815	0.0500899	0.70689	acylaminoacyl-peptidase-like protein
C018N0061E0	0.236196	0.0498612	0.70689	Pentatricopeptide repeat (PPR) superfamily protein
C006N0407E0	0.557159	0.0500885	0.70689	acyl-CoA sterol acyl transferase 1
C013N0214E0	0.563447	0.0498525	0.70689	SET-domain containing protein lysine methyltransferase family protein
C125N0014M0	0.554011	0.0501438	0.70689	Putative AT-hook DNA-binding family protein
C109N0013E0	0.455336	0.0497115	0.70689	CBL-interacting protein kinase 3
C007N0047E0	0.416005	0.0501624	0.70689	Transducin/WD40 repeat-like superfamily protein
C042N0023E0	0.52271	0.0495852	0.70689	Wound-responsive family protein
C018N0355E0	0.467744	0.0495953	0.70689	alpha/beta-Hydrolases superfamily protein
C048N0127E0	0.148516	0.0501742	0.70689	Transducin/WD40 repeat-like superfamily protein
C030N0051E0	-0.214945	0.0502181	0.70689	Ubiquitin carboxyl-terminal hydrolase-related protein
C019N0413E0	0.546346	0.0497491	0.70689	Kinesin motor family protein
C131M0011M0	-0.503971	0.0498692	0.70689	ribosomal protein L5
C105N0025E0	0.282372	0.0503449	0.70689	rhodanese-like domain-containing protein / PPIC-type PPIASE domain-containing protein
C009N0094E0	-0.336764	0.050256	0.70689	DHHC-type zinc finger family protein
C025N0086E0	-0.301891	0.0497463	0.70689	Homeodomain-like superfamily protein
C026N0378E0	0.237952	0.05034	0.70689	heat shock protein 21
C067N0124E0	-0.20327	0.0500612	0.70689	expansin A8
C009N0108E0	0.474606	0.050451	0.707173	early-responsive to dehydration stress protein (ERD4)
C009N0451E0	-0.395006	0.0504132	0.707173	brassinosteroid-6-oxidase 2
C001N0574E0	0.272462	0.0505853	0.708452	Histone H3 K4-specific methyltransferase SET7/9 family protein
C052N0016M0	0.512176	0.0509116	0.710452	Vacuolar protein sorting 55 (VPS55) family protein
C121N0010E0	0.187574	0.0508669	0.710452	Phosphatidic acid phosphatase (PAP2) family protein
C011N0514G0	0.520113	0.0508707	0.710452	Disease resistance-responsive (dirigent-like protein) family protein
C003N0354E0	0.352273	0.050944	0.710452	Polyketide cyclase/dehydrase and lipid transport superfamily protein
C065N0102E0	0.368126	0.0509843	0.710452	Mo25 family protein
C102N0063E0	0.536188	0.0509871	0.710452	Rubisco methyltransferase family protein
C032N0389E0	-0.426304	0.0515394	0.711472	uncoupling protein 2
C021N0222E0	-0.453727	0.0515304	0.711472	hypothetical protein
C028N0043E0	-0.355653	0.0512176	0.711472	Glycosyltransferase family 29 (sialyltransferase) family protein
C011N0054E0	-0.414593	0.0515499	0.711472	Glutathione S-transferase family protein
C020N0281E0	0.304943	0.0512953	0.711472	Xanthine/uracil permease family protein
C002N0180E0	-0.374176	0.0514264	0.711472	Ubiquitin-like superfamily protein
C014N0519E0	-0.163861	0.0516224	0.711472	UDP-Glycosyltransferase superfamily protein
C005N0084E0	-0.245706	0.0514442	0.711472	ARM repeat superfamily protein
C083N0026E0	-0.559657	0.0513883	0.711472	tubby like protein 2
C025N0164E0	0.401303	0.0514159	0.711472	plant U-box 23
C082N0012E0	-0.460522	0.0511918	0.711472	Protein prenylyltransferase superfamily protein
C050N0062E0	0.237883	0.0511835	0.711472	chloroplast sulfur E
C169C0029G0	-0.493894	0.0516081	0.711472	Ycf1 protein
C046N0234E0	0.41757	0.0517651	0.712842	Glycosyl hydrolases family 32 protein
C022N0034E0	0.357433	0.0518169	0.712959	P-loop containing nucleoside triphosphate hydrolases superfamily protein
C064N0073E0	-0.150161	0.0518813	0.713249	RNA helicase
C003N0067E0	-0.455432	0.0519747	0.713937	Sas10/Utp3/C1D family
C012N0187E0	0.518074	0.052023	0.714004	hypothetical protein
C009N0580E0	-0.243971	0.0523399	0.71656	DEAD box RNA helicase family protein
C000N0780E0	0.441758	0.0522543	0.71656	Leucine-rich receptor-like protein kinase family protein
C026N0276E0	-0.535521	0.0523009	0.71656	Copper transport protein family
C001N0419E0	-0.486738	0.0524155	0.716999	Nucleic acid-binding, OB-fold-like protein
C090N0043E0	-0.364656	0.0526692	0.719274	sucrose synthase 4
C030N0032E0	-0.311969	0.0526631	0.719274	KRR1 family protein
C024N0122E0	-0.351961	0.0527615	0.719535	Galactose oxidase/kelch repeat superfamily protein
C014N0020E0	0.277434	0.0527758	0.719535	Thioredoxin superfamily protein
C014N0350G0	0.533911	0.0530189	0.72225	Sugar isomerase (SIS) family protein
C000N0261E0	0.485129	0.0530847	0.72255	cellulose synthase-like A02
C016N0304E0	-0.193453	0.05316	0.72281	P-loop containing nucleoside triphosphate hydrolases superfamily protein
C000N1081E0	-0.249248	0.0531917	0.72281	phosphate transporter 3;1
C032N0298E0	0.413889	0.0533281	0.724065	Phototropic-responsive NPH3 family protein
C173M0014E0	-0.481977	0.0534276	0.724819	NADH dehydrogenase 5A
C008N0138G0	0.373663	0.0536334	0.726453	2,3-bisphosphoglycerate-dependent phosphoglycerate mutase
C001N0007E0	-0.489931	0.0537247	0.726453	TATA binding protein 2
C007N0162E0	-0.298673	0.0536774	0.726453	transmembrane protein
C014N0333E0	-0.222876	0.0537105	0.726453	FAD/NAD(P)-binding oxidoreductase family protein
C092N0049E0	-0.446581	0.0538199	0.727143	Survival protein SurE-like phosphatase/nucleotidase
C080N0023E0	-0.345365	0.0542267	0.732039	RH39
C058N0098E0	0.354461	0.0544371	0.73236	expansin B5
C085N0013E0	-0.50667	0.0544517	0.73236	Homeodomain-like superfamily protein
C097N0075M0	-0.533677	0.0545176	0.73236	SAUR-like auxin-responsive protein family
C028N0200E0	-0.232601	0.0543983	0.73236	putative recombination initiation defect 1
C009N0067E0	-0.462037	0.054476	0.73236	leucine-rich repeat transmembrane protein kinase family protein
C097N0061E0	-0.493913	0.0545011	0.73236	RING/FYVE/PHD zinc finger superfamily protein
C022N0040E0	-0.196861	0.0545781	0.732575	RING/U-box superfamily protein
C074N0116E0	0.332567	0.0546714	0.733229	origin recognition complex protein 5
C069N0128E0	-0.536911	0.0547318	0.733442	TLD-domain containing nucleolar protein
C004N0112E0	0.394692	0.0548129	0.733931	casein kinase like 13
C056N0020E0	0.30846	0.0549463	0.735119	UDP-glycosyltransferase 73B4
C025N0227E0	-0.489926	0.0550166	0.735461	rho GTPase-activating gacO-like protein
C036N0334E0	0.459807	0.0553411	0.735662	WRKY family transcription factor
C084N0005E0	0.519121	0.0552193	0.735662	ALC-interacting protein 1
C013N0026E0	-0.201087	0.0552744	0.735662	serine carboxypeptidase-like 28
C011N0441E0	-0.274268	0.0551507	0.735662	3-ketoacyl-acyl carrier protein synthase III
C013N0293E0	0.430582	0.0553219	0.735662	RING/U-box superfamily protein
C080N0121E0	-0.481729	0.0553445	0.735662	P450 reductase 1
C018N0203E0	-0.278347	0.0551046	0.735662	pentatricopeptide (PPR) repeat-containing protein
C022N0163E0	0.472885	0.0555373	0.735944	Tetratricopeptide repeat (TPR)-like superfamily protein
C009N0309M0	0.524649	0.0555782	0.735944	Ribosomal protein L12/ ATP-dependent Clp protease adaptor protein ClpS family protein
C002N0431E0	-0.143741	0.0555893	0.735944	hypothetical protein (DUF506)
C000N1072E0	-0.44718	0.0555018	0.735944	DHHC-type zinc finger family protein
C004N0243E0	-0.338488	0.0555435	0.735944	amine oxidase 1
C031N0050E0	-0.440143	0.0556453	0.736093	tetraspanin10
C009N0253E0	0.549397	0.0557113	0.736374	phosphoribosyl pyrophosphate (PRPP) synthase 3
C012N0281E0	-0.399556	0.0558836	0.736875	ribosomal protein L9
C064N0157E0	-0.176575	0.055859	0.736875	Ankyrin repeat family protein
C000N0379E0	0.488089	0.0558691	0.736875	RING/U-box superfamily protein
C010N0117E0	-0.367396	0.0559809	0.737047	Glycosyl hydrolase superfamily protein
C005N0041E0	-0.314834	0.0568776	0.737047	alphavirus core family protein (DUF3411)
C187N0001E0	0.366388	0.0569406	0.737047	ribosomal protein L5
C169C0028M0	-0.441053	0.056658	0.737047	Cytochrome C assembly protein
C025N0239E0	0.39976	0.0561139	0.737047	RAB GTPase homolog A4D
C000N0615E0	-0.450939	0.0567338	0.737047	Chaperone DnaJ-domain superfamily protein
C005N0331E0	0.521324	0.0568171	0.737047	Transducin/WD40 repeat-like superfamily protein
C013N0197E0	-0.198376	0.0569653	0.737047	Phototropic-responsive NPH3 family protein
C004N0296E0	0.391535	0.0563792	0.737047	Homeodomain-like superfamily protein
C010N0166E0	0.231565	0.056175	0.737047	DDE family endonuclease
C024N0064E0	0.218366	0.0565903	0.737047	early nodulin-like protein 6
C039N0026E0	-0.466138	0.0565508	0.737047	branched-chain amino acid transaminase 2
C009N0097E0	-0.487601	0.0569107	0.737047	homogentisate phytyltransferase 1
C036N0302E0	-0.318661	0.0567067	0.737047	Beta-glucosidase, GBA2 type family protein
C025N0325E0	0.54904	0.0560195	0.737047	Dihydroneopterin aldolase
C161C0022M0	-0.511922	0.0567733	0.737047	ribulose-bisphosphate carboxylase
C005N0152E0	-0.180255	0.0568354	0.737047	Eukaryotic aspartyl protease family protein
C005N0733E0	0.456955	0.0569399	0.737047	Transmembrane amino acid transporter family protein
C015N0189E0	-0.418532	0.0566054	0.737047	ribonuclease Ps
C009N0258E0	0.521946	0.0568899	0.737047	Protein kinase superfamily protein
C089N0010E0	0.526933	0.0568205	0.737047	ENTH/ANTH/VHS superfamily protein
C080N0033E0	-0.29459	0.0565714	0.737047	NAC domain containing protein 17
C018N0426E0	0.408274	0.0569716	0.737047	ARM repeat superfamily protein
C064N0116E0	0.433852	0.056911	0.737047	Lactate/malate dehydrogenase family protein
C005N0574E0	0.412586	0.0572579	0.74017	glutamate racemase
C032N0180E0	-0.270896	0.0574539	0.741251	Long-chain fatty alcohol dehydrogenase family protein
C019N0170E0	-0.543186	0.0574649	0.741251	B12D protein
C009N0602E0	-0.257412	0.0575218	0.741251	glucose-6-phosphate dehydrogenase 6
C007N0291E0	0.314513	0.0574942	0.741251	deoxyhypusine synthase
C019N0094E0	-0.436959	0.0575681	0.741268	Ribosomal protein L25/Gln-tRNA synthetase, anti-codon-binding domain-containing protein
C027N0005E0	-0.303515	0.0580382	0.74207	Splicing factor, CC1-like protein
C083N0091E0	-0.538135	0.0580429	0.74207	basic region/leucine zipper motif 27
C005N0535E0	-0.374874	0.0581264	0.74207	Class I glutamine amidotransferase-like superfamily protein
C074N0044E0	-0.240192	0.0577961	0.74207	hypothetical protein
C049N0174E0	0.544577	0.0580078	0.74207	RAB GTPase homolog A1F
C032N0252E0	0.513693	0.057735	0.74207	Auxin-responsive family protein
C020N0073E0	0.180526	0.0581203	0.74207	RNA-metabolising metallo-beta-lactamase family protein
C017N0211E0	0.31047	0.0579329	0.74207	Phototropic-responsive NPH3 family protein
C010N0330E0	0.502751	0.0580759	0.74207	cytidine deaminase 1
C026N0244E0	-0.477628	0.0580919	0.74207	TCP family transcription factor
C002N0599E0	0.213581	0.0578006	0.74207	Putative AT-hook DNA-binding family protein
C149M0001M0	-0.474114	0.0582871	0.742394	polygalacturonase inhibiting protein 2
C000N0573E0	0.529132	0.0582325	0.742394	hydroxyproline-rich glycoprotein family protein
C026N0432E0	0.486747	0.0582587	0.742394	Thioesterase superfamily protein
C035N0302E0	-0.251838	0.0586727	0.743615	B-box type zinc finger protein with CCT domain-containing protein
C014N0443E0	-0.185564	0.0587537	0.743615	1-aminocyclopropane-1-carboxylic acid (acc) synthase 6
C032N0207E0	-0.264009	0.0586482	0.743615	YUCCA 9
C031N0136G0	-0.155663	0.0585215	0.743615	myb domain protein 85
C072N0083E0	-0.326777	0.0586836	0.743615	NAD(P)-linked oxidoreductase superfamily protein
C033N0065E0	0.213838	0.0587897	0.743615	Ribosomal protein S5/Elongation factor G/III/V family protein
C097N0104E0	0.437905	0.0586286	0.743615	aldehyde dehydrogenase 10A9
C005N0549E0	0.49647	0.0587199	0.743615	myb-like protein X
C029N0106E0	-0.472018	0.0587841	0.743615	gamma-secretase subunit APH1-like protein
C018N0206E0	-0.260376	0.0588569	0.743893	nuclear factor Y, subunit C13
C075N0058E0	0.389782	0.0589683	0.744527	RNase P Rpr2/Rpp21 subunit domain protein
C053N0067E0	0.256146	0.0590879	0.744527	cactus-binding carboxy-terminal, cactin
C221M0004G0	-0.457126	0.0590586	0.744527	hypothetical protein
C022N0189E0	-0.117458	0.059088	0.744527	Pyridoxal phosphate (PLP)-dependent transferases superfamily protein
C006N0304G0	0.313282	0.0592277	0.745146	Uncharacterized protein family (UPF0497)
C002N0336E0	0.541017	0.0591835	0.745146	putative triglyceride lipase
C032N0316E0	0.270201	0.0598761	0.747787	RNA-directed DNA methylation 4
C028N0106E0	0.29505	0.0599673	0.747787	Eukaryotic aspartyl protease family protein
C013N0222M0	0.480721	0.059802	0.747787	glyoxal oxidase-related protein
C016N0376E0	-0.162284	0.0594954	0.747787	SNF7 family protein
C037N0115E0	0.453418	0.0597286	0.747787	intracellular protein transporter
C013N0523E0	0.285113	0.0600284	0.747787	VIRE2-interacting protein 1
C009N0385M0	0.323573	0.0598781	0.747787	meiotically up-regulated protein
C002N0378E0	-0.308067	0.0596458	0.747787	RNA-binding (RRM/RBD/RNP motifs) family protein
C005N0323E0	0.215878	0.0597702	0.747787	transmembrane protein, putative (DUF761)
C043N0170E0	-0.540499	0.0599889	0.747787	cell division cycle 48
C089N0034M0	0.369231	0.059908	0.747787	Plant invertase/pectin methylesterase inhibitor superfamily protein
C024N0320E0	-0.483655	0.0599603	0.747787	SAUR-like auxin-responsive protein family
C012N0212E0	-0.429439	0.059569	0.747787	ENTH/VHS family protein
C024N0130E0	-0.539172	0.0601057	0.74804	tetratricopeptide repeat (TPR)-containing protein
C007N0198E0	0.223501	0.0602759	0.74804	ribosomal protein L2
C001N0577E0	0.539076	0.0602529	0.74804	eukaryotic translation initiation factor 4G
C078N0090E0	-0.22898	0.0601467	0.74804	SEC-C motif protein
C041N0075E0	0.288155	0.0602634	0.74804	Pentatricopeptide repeat (PPR) superfamily protein
C004N0288E0	-0.249656	0.0608984	0.750772	FGGY family of carbohydrate kinase
C007N0064M0	0.44526	0.0607262	0.750772	NAD(P)-binding Rossmann-fold superfamily protein
C141C0092E0	-0.449806	0.0610125	0.750772	photosystem II reaction center protein J
C037N0011E0	0.397452	0.0606669	0.750772	Rhodanese/Cell cycle control phosphatase superfamily protein
C022N0077E0	0.217073	0.0607223	0.750772	calmodulin-binding family protein
C076N0052E0	0.538507	0.06064	0.750772	P-loop containing nucleoside triphosphate hydrolases superfamily protein
C044N0004E0	-0.361808	0.0610696	0.750772	DNA polymerase epsilon catalytic subunit
C014N0092E0	0.254572	0.0606629	0.750772	late embryogenesis abundant protein
C056N0091E0	0.429973	0.0609665	0.750772	cyclin-like protein
C097N0066E0	0.428813	0.0610829	0.750772	HVA22 homologue B
C012N0168E0	-0.389201	0.0609863	0.750772	P-loop containing nucleoside triphosphate hydrolases superfamily protein
C026N0345E0	0.301373	0.0607721	0.750772	transcription factor
C054N0038E0	-0.512032	0.0610892	0.750772	light-regulated zinc finger protein 1
C058N0003E0	0.49999	0.0613757	0.753168	Major facilitator superfamily protein
C088N0010E0	-0.251149	0.0613624	0.753168	Di-glucose binding protein with Kinesin motor domain-containing protein
C009N0286E0	-0.210777	0.0614973	0.754097	Serine carboxypeptidase S28 family protein
C013N0011M0	0.517782	0.0615743	0.75448	scarecrow-like transcription factor 11 (SCL11)
C020N0113E0	-0.483523	0.0616328	0.754634	S-adenosyl-L-methionine-dependent methyltransferases superfamily protein
C013N0329E0	0.376062	0.0620779	0.755734	ferredoxin hydrogenase
C013N0412E0	0.460091	0.0620113	0.755734	MATE efflux family protein
C046N0252E0	0.416109	0.0619092	0.755734	Protein phosphatase 2A, regulatory subunit PR55
C008N0288E0	-0.274322	0.0619605	0.755734	purine permease 11
C018N0246E0	-0.53118	0.0619434	0.755734	F-box family protein
C024N0218E0	0.451395	0.0620594	0.755734	transmembrane protein, putative (DUF247)
C000N0775E0	0.188429	0.06209	0.755734	exosome complex exonuclease
C023N0089E0	0.316867	0.0619024	0.755734	Translation elongation factor EF1B, gamma chain
C007N0359E0	0.518048	0.0621675	0.756119	ubiquitin-conjugating enzyme 37
C015N0100E0	-0.127352	0.0622144	0.75613	carboxylate clamp-TPR protein (DUF1685)
C002N0330E0	0.376054	0.0623869	0.757667	holliday junction resolvase
C078N0109E0	-0.193942	0.062764	0.75797	Aldolase-type TIM barrel family protein
C004N0443E0	-0.158451	0.0626578	0.75797	HCP-like superfamily protein with MYND-type zinc finger
C030N0096E0	0.272969	0.0627275	0.75797	Uncharacterized protein family (UPF0497)
C000N0679E0	-0.25404	0.0624614	0.75797	cyclin-dependent kinase D1;3
C015N0035E0	-0.24356	0.062515	0.75797	Mitochondrial substrate carrier family protein
C006N0314E0	0.238919	0.0625591	0.75797	DUTP-PYROPHOSPHATASE-LIKE 1
C012N0093E0	-0.183185	0.0627803	0.75797	calcium-dependent protein kinase 34
C031N0238E0	-0.509912	0.0627636	0.75797	ATP-dependent caseinolytic protease/crotonase family protein
C021N0352E0	0.515608	0.0628299	0.758012	nuclear assembly factor 1
C032N0306E0	0.353873	0.0634854	0.75869	Nucleic acid-binding, OB-fold-like protein
C020N0038E0	0.456744	0.0631061	0.75869	phosphoenolpyruvate carboxylase 2
C103N0012E0	0.297946	0.0634355	0.75869	plastid division1
C064N0102E0	0.308756	0.0634065	0.75869	RECQ helicase l1
C003N0049E0	0.533453	0.0631459	0.75869	phosphoinositide binding protein
C012N0313E0	0.331273	0.0630768	0.75869	P-loop containing nucleoside triphosphate hydrolases superfamily protein
C012N0151E0	-0.329105	0.0631442	0.75869	Spc97 / Spc98 family of spindle pole body (SBP) component
C020N0060E0	0.365467	0.0633901	0.75869	Reticulon family protein
C035N0121E0	0.489948	0.0633592	0.75869	stomagen
C006N0265E0	-0.246173	0.0634767	0.75869	GDSL-like Lipase/Acylhydrolase superfamily protein
C025N0342E0	0.402853	0.0630086	0.75869	L-galactono-1,4-lactone dehydrogenase
C186M0014E0	-0.485481	0.063408	0.75869	Mitovirus RNA-dependent RNA polymerase
C006N0281E0	0.291207	0.0634049	0.75869	Nucleic acid-binding, OB-fold-like protein
C023N0270E0	0.357834	0.0635354	0.758736	Spc97/Spc98 family of spindle pole body (SBP) component
C078N0105E0	0.189418	0.0636977	0.759915	fas-binding factor-like protein
C028N0221E0	0.518752	0.0637325	0.759915	Nodulin-like / Major Facilitator Superfamily protein
C056N0018M0	0.336783	0.0637726	0.759915	zinc ion binding / nucleic acid binding protein
C036N0200E0	0.499701	0.0639113	0.759941	GDP dissociation inhibitor family protein / Rab GTPase activator family protein
C072N0041E0	0.413279	0.0640346	0.759941	myelin transcription factor
C085N0046E0	0.349394	0.0639951	0.759941	carbon-sulfur lyase
C069N0124E0	-0.301291	0.0640519	0.759941	SWITCH1
C011N0093E0	-0.371679	0.0639539	0.759941	Regulator of chromosome condensation (RCC1) family protein
C083N0043E0	-0.298293	0.0639437	0.759941	Glutaredoxin family protein
C012N0317E0	-0.383942	0.0641606	0.760682	Zinc finger (C3HC4-type RING finger) family protein
C026N0445E0	0.219672	0.0642639	0.761358	ferrochelatase 2
C118N0003E0	0.511065	0.0645252	0.761725	Nucleotidylyl transferase superfamily protein
C006N0359E0	-0.266238	0.0648928	0.761725	protein B160
C006N0047E0	0.431511	0.0645297	0.761725	Thioredoxin family protein
C060N0019E0	-0.44995	0.0648212	0.761725	Leucine-rich repeat (LRR) family protein
C011N0003E0	-0.372488	0.0648346	0.761725	nodulin MtN21 /EamA-like transporter family protein
C063N0048E0	0.280063	0.0649905	0.761725	ubiquitin-specific protease 19
C032N0139E0	0.205437	0.0653054	0.761725	transmembrane protein
C031N0183M0	-0.351482	0.0648115	0.761725	Tetratricopeptide repeat (TPR)-like superfamily protein
C005N0615E0	-0.504115	0.0649509	0.761725	fucosyltransferase 12
C042N0082E0	-0.431132	0.064743	0.761725	RNA-binding (RRM/RBD/RNP motifs) family protein
C014N0014E0	0.278467	0.0648463	0.761725	PAS domain-containing protein tyrosine kinase family protein
C012N0260E0	-0.210011	0.0648123	0.761725	recQ-mediated instability-like protein
C012N0299E0	0.480243	0.0652433	0.761725	phosphatidate cytidylyltransferase family protein
C014N0360E0	0.232629	0.0653132	0.761725	transferases, transferring acyl groups
C014N0346E0	-0.222485	0.0649579	0.761725	Rubber elongation factor protein (REF)
C149M0026E0	-0.482777	0.0644718	0.761725	Mitovirus RNA-dependent RNA polymerase
C038N0047E0	-0.15999	0.0645121	0.761725	histone acetyltransferase of the MYST family 2
C001N0485E0	-0.255148	0.0643761	0.761725	beta-hydroxyisobutyryl-CoA hydrolase 1
C000N1049E0	0.414238	0.065188	0.761725	Ribosomal protein L13 family protein
C005N0128E0	-0.529927	0.065138	0.761725	20S proteasome alpha subunit C1
C002N0189E0	0.261389	0.0652824	0.761725	translation initiation factor 3 subunit H1
C128N0018E0	0.525072	0.0653097	0.761725	Peptide chain release factor 1
C080N0031E0	0.346663	0.0653639	0.761776	NAC domain containing protein 17
C000N0934E0	-0.368737	0.0660833	0.761842	nuclear RNA polymerase D2B
C023N0351G0	-0.517566	0.0659348	0.761842	NTM1-like 8
C020N0050E0	-0.287037	0.0659627	0.761842	plasmodesmata callose-binding protein 5
C220M0005M0	-0.484735	0.0659523	0.761842	ribosomal protein L5
C005N0226E0	0.369828	0.0664101	0.761842	transmembrane protein, putative (DUF1218)
C049N0140E0	0.318686	0.0656364	0.761842	secretion-regulating guanine nucleotide exchange factor
C023N0044E0	-0.362765	0.0663733	0.761842	photosystem II BY
C032N0140E0	-0.436014	0.0658937	0.761842	basic helix-loop-helix (bHLH) DNA-binding superfamily protein
C010N0233E0	0.314565	0.0654815	0.761842	D111/G-patch domain-containing protein
C023N0134E0	-0.466151	0.0659066	0.761842	cobalt ion binding protein
C017N0201E0	-0.412836	0.0660861	0.761842	disease resistance family protein / LRR family protein
C032N0074E0	0.478253	0.0661268	0.761842	DNA mismatch repair protein
C030N0070E0	-0.327912	0.0655912	0.761842	C2 calcium/lipid-binding plant phosphoribosyltransferase family protein
C001N0151E0	-0.423276	0.0664344	0.761842	CPR5 protein
C032N0129M0	-0.343572	0.066307	0.761842	kinase interacting (KIP1-like) family protein
C033N0054E0	0.314821	0.0664031	0.761842	Thioredoxin superfamily protein
C085N0014E0	-0.406916	0.0660943	0.761842	hypothetical protein
C021N0221E0	-0.478806	0.0656588	0.761842	golgi nucleotide sugar transporter 3
C007N0450E0	0.483946	0.0660326	0.761842	myb domain protein 82
C016N0239E0	0.286859	0.0656265	0.761842	binding protein
C000N0841E0	-0.349166	0.065478	0.761842	Transducin/WD40 repeat-like superfamily protein
C057N0050E0	-0.144135	0.0664291	0.761842	2-oxoglutarate (2OG) and Fe(II)-dependent oxygenase superfamily protein
C021N0233E0	-0.220289	0.0663139	0.761842	O-fucosyltransferase family protein
C011N0247E0	0.296932	0.0665034	0.762103	hypothetical protein
C005N0325G0	0.273959	0.0669232	0.762106	VP1/ABI3-like 3
C139M0012G0	-0.471309	0.0673775	0.762106	ATPase subunit 6-1
C081N0023E0	0.3231	0.0673042	0.762106	GAG1At protein
C041N0105E0	-0.507394	0.0671406	0.762106	Tetratricopeptide repeat (TPR)-like superfamily protein
C043N0162E0	0.480409	0.0670161	0.762106	nuclear speckle splicing regulatory-like protein (DUF2040)
C009N0465E0	-0.289764	0.0673836	0.762106	hydroxyproline-rich glycoprotein family protein
C082N0045E0	-0.326278	0.0673184	0.762106	Phosphoenolpyruvate carboxylase family protein
C064N0012E0	-0.166206	0.0667524	0.762106	ETHYLENE-INSENSITIVE3-like 1
C038N0053E0	0.511508	0.0672724	0.762106	zinc ion binding / nucleic acid binding protein
C080N0052E0	0.303602	0.0666701	0.762106	zinc finger CCCH domain protein
C007N0126E0	-0.238599	0.0672778	0.762106	Protein kinase superfamily protein
C014N0010E0	0.315624	0.0668085	0.762106	Integrase-type DNA-binding superfamily protein
C011N0276E0	-0.262553	0.0671135	0.762106	hydroxymethylbilane synthase
C016N0028E0	-0.367381	0.0667921	0.762106	Peptidyl-tRNA hydrolase family protein
C026N0166E0	0.499397	0.0668792	0.762106	sorting nexin 2B
C001N0625G0	-0.514007	0.0669267	0.762106	Serine/Threonine-kinase ATM-like protein
C097N0014E0	0.359733	0.0669539	0.762106	basic helix-loop-helix (bHLH) DNA-binding superfamily protein
C009N0520E0	-0.204116	0.0672614	0.762106	ubiquiting-conjugating enzyme 2
C046N0155E0	-0.280167	0.0665586	0.762106	proton gradient regulation 7
C005N0154E0	0.281253	0.0675779	0.762731	far-red-elongated hypocotyl1-like protein
C009N0472E0	-0.415557	0.0675375	0.762731	Insulinase (Peptidase family M16) protein
C005N0253E0	-0.193857	0.0675655	0.762731	GDSL-like Lipase/Acylhydrolase superfamily protein
C024N0071E0	-0.502862	0.067718	0.763788	transcription initiation factor IIE (TFIIE) alpha subunit family protein / general transcription factor TFIIE family protein
C018N0139E0	0.364043	0.0678315	0.764544	alpha/beta-Hydrolases superfamily protein
C064N0118E0	0.372089	0.0679797	0.765166	Glycosyl hydrolases family 32 protein
C013N0258E0	-0.290574	0.0679353	0.765166	oxidoreductases, acting on NADH or NADPH
C140M0013G0	-0.428285	0.0680794	0.765242	cytochrome b
C104N0036E0	-0.516851	0.068054	0.765242	zinc ion binding / nucleic acid binding protein
C011N0357E0	-0.250748	0.0681352	0.765347	WRKY DNA-binding protein 57
C009N0479E0	0.280593	0.0682084	0.765647	Plant calmodulin-binding protein-like protein
C001N0261E0	0.350817	0.0685213	0.766215	O-acyltransferase (WSD1-like) family protein
C012N0031E0	0.278254	0.0685384	0.766215	ABC-2 type transporter family protein
C043N0092E0	0.51181	0.0685061	0.766215	hypothetical protein
C032N0204E0	-0.484635	0.0683533	0.766215	RNA-binding (RRM/RBD/RNP motifs) family protein
C030N0163E0	-0.253458	0.0685277	0.766215	SNF2 domain-containing protein / helicase domain-containing protein / HNH endonuclease domain-containing protein
C002N0096E0	-0.438054	0.0685148	0.766215	C2 calcium/lipid-binding plant phosphoribosyltransferase family protein
C066N0016E0	-0.495837	0.0687128	0.766601	Major facilitator superfamily protein
C048N0130E0	-0.307283	0.0686639	0.766601	cytochrome c oxidase-like protein
C182C0027G0	-0.473094	0.0686923	0.766601	Ycf1 protein
C023N0064E0	0.339461	0.0688414	0.767517	DEAD/DEAH box RNA helicase family protein
C009N0323E0	0.362961	0.0690706	0.769551	BTB and TAZ domain protein 5
C014N0298E0	-0.212755	0.069183	0.76976	hypothetical protein
C005N0509E0	0.397896	0.0691718	0.76976	ethylene induced calmodulin binding protein
C048N0101E0	0.456217	0.0693049	0.769764	P-loop containing nucleoside triphosphate hydrolases superfamily protein
C092N0018E0	-0.479428	0.0693237	0.769764	RNA-binding (RRM/RBD/RNP motifs) family protein
C003N0141E0	0.390673	0.0692827	0.769764	Prolyl oligopeptidase family protein
C045N0092E0	-0.259777	0.0693889	0.769969	acyl-CoA oxidase 2
C013N0110E0	0.213586	0.0695801	0.770532	basic region/leucine zipper transcription factor 68
C011N0083E0	-0.214181	0.0695266	0.770532	CemA-like proton extrusion protein-like protein
C000N0203E0	-0.330806	0.0695546	0.770532	Preprotein translocase Sec, Sec61-beta subunit protein
C031N0059E0	0.275949	0.0696378	0.770652	replication factor C 2
C013N0402E0	-0.259469	0.0696915	0.770728	homeobox knotted-like protein
C072N0078E0	-0.219133	0.0699946	0.771675	Uncharacterized protein family (UPF0497)
C024N0351E0	0.282262	0.0702835	0.771675	TCP-1/cpn60 chaperonin family protein
C102N0064E0	-0.307641	0.0701162	0.771675	hypothetical protein
C031N0047E0	-0.161848	0.0700633	0.771675	dihydroflavonol 4-reductase-like1
C052N0063E0	-0.285595	0.0699563	0.771675	eyes absent-like protein
C003N0335E0	-0.337737	0.0702929	0.771675	plasma-membrane associated cation-binding protein 1
C020N0211E0	-0.466764	0.0699875	0.771675	Tetratricopeptide repeat (TPR)-like superfamily protein
C013N0314E0	0.191814	0.070049	0.771675	origin recognition complex second largest subunit 2
C013N0231E0	-0.35803	0.070244	0.771675	Low temperature viability protein
C001N0536E0	0.183666	0.0702325	0.771675	S-adenosyl-L-methionine-dependent methyltransferases superfamily protein
C028N0150E0	-0.519205	0.0699211	0.771675	Copper amine oxidase family protein
C030N0135E0	0.265907	0.0708671	0.772007	transmembrane protein
C032N0235E0	-0.265245	0.0710738	0.772007	Sec14p-like phosphatidylinositol transfer family protein
C035N0301E0	-0.214115	0.0710564	0.772007	tubby-like protein 9
C014N0474E0	0.496538	0.0706624	0.772007	tumor necrosis factor receptor family protein
C005N0560E0	-0.213845	0.0708031	0.772007	DNA/RNA polymerases superfamily protein
C001N0072E0	-0.443303	0.0705874	0.772007	Major facilitator superfamily protein
C058N0033E0	0.504812	0.0708304	0.772007	temperature-induced lipocalin
C035N0363M0	-0.462087	0.0709226	0.772007	nitrogen regulatory P-II-like protein
C045N0038E0	-0.237487	0.0707193	0.772007	cyclin d4;2
C074N0108E0	-0.173517	0.0710092	0.772007	K+ efflux antiporter 2
C043N0194M0	0.501122	0.0710003	0.772007	Glycosyl hydrolase family protein
C035N0043E0	-0.461053	0.0708113	0.772007	Double Clp-N motif-containing P-loop nucleoside triphosphate hydrolases superfamily protein
C014N0494E0	-0.489682	0.0708235	0.772007	domains rearranged methyltransferase 2
C001N0169E0	0.212425	0.0707632	0.772007	CCCH-type zinc finger protein with ARM repeat domain-containing protein
C033N0155E0	-0.358395	0.0704393	0.772007	Ribosomal protein S12/S23 family protein
C078N0019E0	-0.278268	0.0705382	0.772007	Protein phosphatase 2C family protein
C039N0068E0	-0.35967	0.071207	0.772543	Leucine-rich repeat (LRR) family protein
C005N0357M0	0.422874	0.0712631	0.772543	Trimeric LpxA-like enzymes superfamily protein
C007N0370E0	0.460295	0.071264	0.772543	Alcohol dehydrogenase transcription factor Myb/SANT-like family protein
C005N0650E0	0.343762	0.0715455	0.775085	pfkB-like carbohydrate kinase family protein
C014N0471E0	0.373398	0.0728584	0.775866	UDP-Glycosyltransferase superfamily protein
C016N0463E0	0.373042	0.0720488	0.775866	LYR family of Fe/S cluster biogenesis protein
C035N0143E0	0.181235	0.0730693	0.775866	hypothetical protein
C009N0241E0	0.375219	0.0723642	0.775866	Translation protein SH3-like family protein
C034N0093E0	-0.422105	0.0729682	0.775866	Protein kinase superfamily protein
C004N0354E0	-0.199058	0.0724056	0.775866	lipase class 3 family protein
C016N0152E0	0.221963	0.0718366	0.775866	galactinol synthase 3
C039N0329E0	0.497565	0.0732207	0.775866	S-adenosyl-L-methionine-dependent methyltransferases superfamily protein
C005N0094G0	-0.470042	0.07236	0.775866	trichome birefringence-like protein (DUF828)
C020N0364E0	-0.436574	0.0731988	0.775866	myosin heavy chain, embryonic smooth protein
C016N0427E0	0.216982	0.0719482	0.775866	hemoglobin 3
C022N0156E0	0.213895	0.0719437	0.775866	golgin Putative 1
C004N0233E0	-0.369016	0.0718972	0.775866	RING-H2 group F1A
C056N0031E0	0.505169	0.0723178	0.775866	peptide methionine sulfoxide reductase (Protein of unknown function DUF829, transmembrane 53)
C032N0077E0	0.265735	0.072714	0.775866	glutathione S-transferase phi 8
C031N0192E0	-0.158717	0.072099	0.775866	auxin canalization protein (DUF828)
C025N0098E0	0.341838	0.0722644	0.775866	binding protein
C008N0506E0	-0.230709	0.0731583	0.775866	DUF4378 domain protein
C012N0340E0	-0.511871	0.0717888	0.775866	nuclear factor Y, subunit C10
C012N0298E0	0.276755	0.0726574	0.775866	myb domain protein 37
C039N0053G0	0.222688	0.073163	0.775866	Protein kinase superfamily protein
C025N0115E0	0.391748	0.0726819	0.775866	Ribosomal protein S11 family protein
C004N0364E0	0.245325	0.0732102	0.775866	S-locus lectin protein kinase family protein
C050N0045E0	0.298199	0.0728568	0.775866	two-pore channel 1
C019N0004E0	0.248682	0.0717891	0.775866	single-stranded DNA endonuclease family protein
C018N0315E0	0.24624	0.072846	0.775866	cytochrome B5 isoform A
C006N0087M0	0.476255	0.072472	0.775866	sodium proton exchanger, putative (NHX7) (SOS1)
C000N1075E0	0.19577	0.0732062	0.775866	shikimate kinase like 1
C016N0127E0	0.342949	0.0731107	0.775866	haloacid dehalogenase-like hydrolase family protein
C005N0667E0	0.304225	0.0730261	0.775866	inositol monophosphatase family protein
C007N0464E0	-0.321445	0.0727621	0.775866	heptahelical transmembrane protein1
C064N0006E0	0.504259	0.0725932	0.775866	SAUR-like auxin-responsive protein family
C080N0103E0	0.309477	0.0729633	0.775866	general regulatory factor 8
C039N0151E0	0.23475	0.0725902	0.775866	Biotin/lipoate A/B protein ligase family
C039N0062E0	-0.359351	0.0734529	0.777825	cytochrome P450, family 81, subfamily K, polypeptide 2
C080N0092G0	0.264803	0.0735538	0.778393	purine permease 3
C150N0006M0	-0.465294	0.0736632	0.778847	Galactose oxidase/kelch repeat superfamily protein
C018N0322E0	0.255454	0.0737387	0.778847	chaperonin 60 subunit beta
C010N0132E0	-0.159835	0.0737341	0.778847	esterase/lipase/thioesterase family protein
C069N0136E0	0.513426	0.0739305	0.779278	Ethylene insensitive 3 family protein
C010N0312E0	0.50183	0.0740445	0.779278	gamma-glutamyl transpeptidase 4
C001N0032E0	-0.323359	0.0740938	0.779278	Co-chaperone GrpE family protein
C013N0249E0	-0.260457	0.0740441	0.779278	Ribosomal protein L31
C019N0089E0	-0.155348	0.074111	0.779278	valyl-tRNA synthetase / valine-tRNA ligase (VALRS)
C002N0419E0	0.295356	0.0738684	0.779278	CAMV movement protein interacting protein 7
C060N0032E0	0.306094	0.0739246	0.779278	pre-mRNA-processing protein 40B
C115N0007E0	0.500674	0.074265	0.779901	S-adenosyl-L-methionine-dependent methyltransferases superfamily protein
C040N0036E0	-0.271332	0.0742303	0.779901	xyloglucan endotransglucosylase/hydrolase 30
C047N0061M0	0.500119	0.0743535	0.780333	Nucleic acid-binding, OB-fold-like protein
C000N0327E0	-0.503628	0.0744068	0.780394	HIT-type Zinc finger family protein
C155C0032G0	-0.464041	0.0754325	0.782875	Ycf1 protein
C017N0304E0	-0.1839	0.0750346	0.782875	ER lumen protein retaining receptor family protein
C019N0114E0	-0.233063	0.0749471	0.782875	BTB/POZ domain protein
C046N0102E0	-0.408981	0.075351	0.782875	chaperonin 20
C024N0259E0	0.385188	0.0747261	0.782875	zinc ion binding protein
C054N0086E0	0.248424	0.0756458	0.782875	Serine/Threonine-kinase pakA-like protein
C019N0394E0	0.224942	0.0761615	0.782875	ethylene responsive element binding factor 3
C001N0090E0	0.287606	0.0753699	0.782875	TGACG motif-binding factor 6
C084N0013E0	-0.254	0.074888	0.782875	S-adenosyl-L-methionine-dependent methyltransferases superfamily protein
C008N0236G0	0.509186	0.0762072	0.782875	UPSTREAM OF FLC protein (DUF966)
C002N0588E0	0.509588	0.0761478	0.782875	CheY-like two-component responsive regulator family protein
C001N0628E0	0.344794	0.0758414	0.782875	general control non-repressible 4
C000N0607E0	-0.44608	0.0756535	0.782875	transmembrane protein C9orf5 protein
C041N0156E0	0.301679	0.0757734	0.782875	ARM repeat superfamily protein
C013N0201M0	0.27221	0.0762132	0.782875	tubulin beta-5 chain
C026N0217E0	0.506116	0.0756581	0.782875	conserved oligomeric Golgi complex component-related / COG complex component-like protein
C001N0053E0	-0.328153	0.0758203	0.782875	transcription factor IIIA
C040N0023E0	-0.171452	0.0754481	0.782875	histone mono-ubiquitination 1
C079N0047E0	-0.156531	0.0751378	0.782875	gamma interferon responsive lysosomal thiol (GILT) reductase family protein
C000N0632E0	-0.361926	0.0752381	0.782875	TPRXL
C014N0151E0	-0.254302	0.0759913	0.782875	Nucleotide-diphospho-sugar transferases superfamily protein
C018N0046E0	0.223669	0.0755055	0.782875	GDSL-like Lipase/Acylhydrolase superfamily protein
C000N0141M0	0.438466	0.0756039	0.782875	outer plastid envelope protein 16-1
C000N0688E0	-0.36829	0.0755676	0.782875	Transcription elongation factor Spt5
C078N0139E0	-0.318122	0.0757014	0.782875	pyrimidine 1
C060N0060M0	0.270014	0.0761605	0.782875	interferon-related developmental regulator family protein / IFRD protein family
C009N0036E0	0.472616	0.0752861	0.782875	serine/threonine phosphatase 7
C072N0074E0	0.19596	0.0750376	0.782875	Ribosomal L18p/L5e family protein
C056N0083E0	0.321191	0.0761603	0.782875	TIP41-like family protein
C000N0230E0	-0.502492	0.0758875	0.782875	UDP-Glycosyltransferase superfamily protein
C017N0031E0	0.200852	0.0750238	0.782875	S-adenosyl-L-methionine-dependent methyltransferases superfamily protein
C032N0076E0	0.35018	0.0758881	0.782875	asparagine-linked glycosylation 3
C025N0213E0	-0.39613	0.0748032	0.782875	Cation efflux family protein
C002N0064E0	0.502007	0.0762871	0.783144	snRNA activating complex family protein
C056N0043E0	0.494746	0.0774562	0.783572	transmembrane protein
C031N0106E0	0.462775	0.0774279	0.783572	SNARE associated Golgi protein family
C161C0005G0	-0.481694	0.0779708	0.783572	photosynthetic electron transfer D
C020N0223E0	0.393844	0.0767379	0.783572	formin 3
C007N0369E0	-0.227493	0.0765169	0.783572	MUTS homolog 7
C000N0364E0	0.449145	0.0768355	0.783572	soluble N-ethylmaleimide-sensitive factor adaptor protein 30
C009N0285E0	-0.214018	0.0772205	0.783572	Homeobox-leucine zipper protein family
C017N0130E0	-0.482298	0.0778984	0.783572	Transcription initiation factor TFIIE, beta subunit
C000N0805E0	0.469008	0.0776664	0.783572	Pentatricopeptide repeat (PPR) superfamily protein
C046N0085E0	-0.366458	0.0776657	0.783572	LOSS OF GIANT CELLS FROM ORGANS
C142N0004E0	0.487389	0.0764914	0.783572	SAUR-like auxin-responsive protein family
C150N0005E0	-0.418723	0.0772381	0.783572	cytochrome oxidase 2
C033N0124E0	0.507159	0.0768611	0.783572	Cysteinyl-tRNA synthetase, class Ia family protein
C006N0568E0	0.195619	0.0779953	0.783572	trichome birefringence-like protein (DUF828)
C013N0213E0	-0.348284	0.077766	0.783572	SAUR-like auxin-responsive protein family
C000N0681E0	-0.288418	0.0769495	0.783572	Chlorophyll A-B binding family protein
C023N0265E0	-0.241203	0.0777106	0.783572	nuclear factor Y, subunit A1
C023N0108M0	0.499626	0.0779914	0.783572	Integrase-type DNA-binding superfamily protein
C182C0049G0	-0.500826	0.0766449	0.783572	ribosomal protein S11
C005N0407E0	-0.191583	0.0772315	0.783572	P-loop containing nucleoside triphosphate hydrolases superfamily protein
C049N0020E0	-0.267285	0.0765601	0.783572	cofactor of nitrate reductase and xanthine dehydrogenase 2
C146M0011G0	-0.449139	0.0771347	0.783572	NADH dehydrogenase 1B
C008N0037E0	0.456618	0.0776666	0.783572	Disease resistance-responsive (dirigent-like protein) family protein
C049N0164G0	0.398319	0.0778884	0.783572	HXXXD-type acyl-transferase family protein
C039N0126E0	0.298551	0.0764138	0.783572	conserved telomere maintenance component 1
C007N0023E0	-0.273798	0.0767715	0.783572	anthranilate synthase alpha subunit 1
C097N0085E0	-0.248	0.0779668	0.783572	proline-rich family protein
C007N0193E0	-0.180733	0.0772904	0.783572	Integral membrane Yip1 family protein
C045N0076E0	0.405752	0.0771948	0.783572	VQ motif-containing protein
C078N0004E0	-0.378686	0.0772104	0.783572	Transducin/WD40 repeat-like superfamily protein
C025N0049E0	0.367441	0.0773437	0.783572	CHY-type/CTCHY-type/RING-type Zinc finger protein
C078N0103E0	-0.495865	0.0774776	0.783572	Transport protein particle (TRAPP) component
C008N0525E0	-0.484026	0.0769113	0.783572	RHO guanyl-nucleotide exchange factor 4
C014N0315E0	0.194366	0.0769777	0.783572	Leucine-rich repeat protein kinase family protein
C016N0397E0	0.241864	0.0776982	0.783572	Cation/hydrogen exchanger family protein
C026N0008E0	-0.425659	0.078086	0.784004	Double Clp-N motif-containing P-loop nucleoside triphosphate hydrolases superfamily protein
C009N0351E0	0.406925	0.0783181	0.784016	myb domain protein r1
C018N0370M0	-0.433629	0.0782876	0.784016	Integrase-type DNA-binding superfamily protein
C018N0255E0	-0.441321	0.0782446	0.784016	plant viral-response family protein (DUF716)
C010N0329E0	0.394343	0.0783196	0.784016	Ribosomal protein S3 family protein
C016N0326E0	-0.292695	0.0783254	0.784016	embryo defective 1303
C146M0007G0	-0.440128	0.0783888	0.784174	NADH dehydrogenase 1B
C080N0009E0	-0.386746	0.0789557	0.786238	DHHC-type zinc finger family protein
C140M0007G0	-0.451216	0.0788196	0.786238	NADH dehydrogenase 2B
C039N0228E0	-0.243657	0.0786986	0.786238	exoribonuclease 2
C008N0290M0	0.375826	0.0789774	0.786238	GroES-like family protein
C135M0032M0	-0.456659	0.0789744	0.786238	cytochrome C biogenesis 256
C078N0081E0	-0.35706	0.0788596	0.786238	rhamnose biosynthesis 3
C139M0032G0	-0.447624	0.0788131	0.786238	NADH dehydrogenase 2A
C084N0015E0	0.478302	0.0789509	0.786238	josephin-like protein
C013N0256E0	0.426639	0.0790831	0.786339	Rer1 family protein
C036N0092E0	-0.258078	0.0790631	0.786339	O-Glycosyl hydrolases family 17 protein
C048N0058E0	-0.448414	0.0795709	0.787857	Leucine-rich repeat protein kinase family protein
C056N0125G0	-0.290408	0.0795488	0.787857	MAP kinase 20
C032N0051E0	-0.416291	0.079444	0.787857	glycosyl hydrolase 9B13
C021N0332E0	0.503669	0.0794024	0.787857	HXXXD-type acyl-transferase family protein
C028N0191E0	-0.313924	0.0795475	0.787857	hydrolase family protein / HAD-superfamily protein
C154M0018G0	-0.453414	0.0795657	0.787857	Mitovirus RNA-dependent RNA polymerase
C056N0071E0	-0.344429	0.0794212	0.787857	cold, circadian rhythm, and rna binding 2
C014N0059E0	0.376458	0.0798958	0.788229	tubulin beta-5 chain
C067N0147E0	-0.444152	0.0798662	0.788229	DUF399 family protein, putative (DUF399 and DUF3411)
C004N0371E0	-0.373912	0.0797239	0.788229	ATP citrate lyase subunit B 2
C007N0271E0	-0.150812	0.0798202	0.788229	Transducin family protein / WD-40 repeat family protein
C019N0165E0	-0.236768	0.0798495	0.788229	Pollen Ole e 1 allergen and extensin family protein
C013N0405E0	-0.396628	0.0798647	0.788229	EPIDERMAL PATTERNING FACTOR-like protein
C009N0544E0	0.502422	0.0804154	0.79288	Pyridoxamine 5'-phosphate oxidase family protein
C057N0045E0	-0.200522	0.0806779	0.794515	two-component response regulator-like protein
C024N0175E0	0.44848	0.080641	0.794515	Pentatricopeptide repeat (PPR) superfamily protein
C051N0005E0	-0.494872	0.0808328	0.795061	hypothetical protein
C014N0404E0	0.267342	0.0808783	0.795061	DET1 complexing ubiquitin ligase
C009N0158E0	0.454406	0.0808004	0.795061	beta-galactosidase 3
C020N0354E0	-0.217052	0.080944	0.795233	Transcription initiation factor TFIIE, beta subunit
C019N0440E0	-0.311657	0.0809929	0.795238	Sucrase/ferredoxin-like family protein
C010N0246E0	0.382713	0.0810857	0.795497	BTB/POZ domain-containing protein
C018N0213E0	0.19497	0.0813093	0.795497	small multi-drug export protein
C010N0378E0	0.30529	0.0811223	0.795497	transmembrane protein
C082N0051E0	-0.179881	0.0812706	0.795497	Radical SAM superfamily protein
C004N0451E0	0.48478	0.0812893	0.795497	NADH-ubiquinone oxidoreductase
C004N0265E0	0.466642	0.0812607	0.795497	tRNA/rRNA methyltransferase (SpoU) family protein
C064N0011E0	-0.201235	0.0814622	0.796066	NADH:ubiquinone oxidoreductase intermediate-associated protein 30
C031N0121E0	-0.14996	0.0814642	0.796066	AT-hook motif nuclear-localized protein 1
C141C0054G0	-0.4438	0.0815319	0.796254	Ycf1 protein
C012N0040E0	0.287235	0.0816652	0.797084	ADP/ATP carrier 2
C002N0055E0	0.378868	0.0818993	0.798421	hypothetical protein
C000N1052E0	0.365384	0.081852	0.798421	EEIG1/EHBP1 protein amino-terminal domain protein
C026N0304E0	0.423101	0.0825199	0.801622	VIRB2-interacting protein 3
C045N0138E0	-0.243067	0.0825181	0.801622	Ras-related small GTP-binding family protein
C016N0366E0	0.222197	0.0823871	0.801622	chlorsulfuron/imidazolinone resistant 1
C031N0145E0	-0.402139	0.0824549	0.801622	Aldolase superfamily protein
C006N0546M0	0.18428	0.0822965	0.801622	Glycosyl hydrolase family protein
C102N0009E0	-0.38588	0.0823509	0.801622	Protein phosphatase 2C family protein
C016N0418E0	0.187067	0.0826391	0.801996	embryonic flower 1 (EMF1)
C192M0022E0	-0.41972	0.0826578	0.801996	hypothetical protein
C170C0036G0	-0.4366	0.0827215	0.801996	Chloroplast Ycf2;ATPase, AAA type, core
C018N0201E0	0.410513	0.0827533	0.801996	Glycosyl hydrolases family 32 protein
C049N0094E0	0.27974	0.0828919	0.802282	S1FA-like DNA-binding protein
C000N0211E0	0.429425	0.0830604	0.802282	Ribosomal protein L11 family protein
C009N0414E0	0.386902	0.0829474	0.802282	galacturonosyltransferase-like 2
C039N0210E0	-0.280417	0.0830342	0.802282	Calcium-binding tetratricopeptide family protein
C000N0994E0	0.431693	0.0830114	0.802282	Uroporphyrinogen decarboxylase
C039N0189E0	0.252285	0.0830754	0.802282	RNA-dependent RNA polymerase 2
C022N0062E0	0.481628	0.0832066	0.802422	nuclease
C000N0150E0	0.240581	0.0832734	0.802422	Histone superfamily protein
C016N0327E0	-0.419209	0.0832849	0.802422	YGGT family protein
C010N0365E0	-0.29745	0.0831842	0.802422	Subtilase family protein
C026N0444E0	-0.218399	0.0833469	0.802549	SNF1-related protein kinase 2.5
C005N0416E0	-0.493094	0.0833984	0.802576	hypothetical protein
C004N0191E0	-0.253182	0.0834657	0.802754	RmlC-like cupins superfamily protein
C004N0059E0	-0.27222	0.0835473	0.803069	MIF4G domain-containing protein / MA3 domain-containing protein
C015N0037E0	0.480489	0.0837736	0.803731	proteolysis 6
C010N0028E0	0.420581	0.0838115	0.803731	ER lumen protein retaining receptor family protein
C018N0283E0	-0.39035	0.0836897	0.803731	Remorin family protein
C016N0357E0	0.144318	0.0837474	0.803731	glycine decarboxylase P-protein 2
C005N0132E0	-0.389878	0.0839861	0.804936	chaperone protein dnaJ-like protein
C018N0273E0	0.279125	0.0840398	0.804982	DHHC-type zinc finger family protein
C013N0153E0	-0.210049	0.0840993	0.805083	2-oxoglutarate (2OG) and Fe(II)-dependent oxygenase superfamily protein
C037N0057M0	-0.473117	0.0842726	0.805805	S-adenosyl-L-methionine-dependent methyltransferases superfamily protein
C037N0106E0	0.473799	0.0842238	0.805805	mitogen-activated protein kinase kinase kinase 3
C013N0022E0	-0.354833	0.0846099	0.805818	Duplicated homeodomain-like superfamily protein
C019N0344E0	0.190277	0.0845017	0.805818	DTW domain-containing protein
C056N0026E0	0.374905	0.0844559	0.805818	autophagy 2
C004N0131E0	0.21254	0.0845889	0.805818	ethylene response factor 1
C083N0078E0	-0.267556	0.0845823	0.805818	Subtilase family protein
C020N0368E0	0.366939	0.0846168	0.805818	UDP-Glycosyltransferase superfamily protein
C000N0118M0	0.243801	0.0845091	0.805818	TRF-like 2
C004N0086E0	0.337392	0.0847312	0.805975	Oligosaccaryltransferase
C009N0062E0	0.239634	0.0846991	0.805975	ethylene-forming enzyme
C016N0444E0	0.490389	0.0848299	0.806268	FAD/NAD(P)-binding oxidoreductase family protein
C059N0043E0	-0.436308	0.084909	0.806268	cellulose synthase-like D5
C035N0325E0	-0.205312	0.0849064	0.806268	transmembrane protein, putative (Protein of unknown function, DUF538)
C000N1069E0	0.205981	0.0858359	0.807875	Ubiquitin family protein
C021N0041E0	-0.152773	0.085299	0.807875	Pyridoxamine 5'-phosphate oxidase family protein
C002N0605E0	0.189358	0.0860153	0.807875	Xanthine/uracil/vitamin C permease
C036N0170E0	-0.195939	0.0856599	0.807875	hypothetical protein
C015N0121E0	0.34823	0.0852486	0.807875	phosphatidylinositol-glycan biosynthesis class X-like protein
C025N0050E0	0.430988	0.0856772	0.807875	nodulin/glutamine synthase-like protein
C080N0090E0	0.381409	0.0857728	0.807875	methyl-CPG-binding domain 8
C010N0305E0	0.169198	0.085298	0.807875	pre-mRNA-splicing factor of RES complex protein
C002N0491E0	-0.421511	0.0857902	0.807875	ThiF family protein
C046N0093E0	0.362551	0.0851421	0.807875	Pectin lyase-like superfamily protein
C031N0111E0	0.45237	0.08541	0.807875	hypothetical protein
C026N0240E0	0.396972	0.0859917	0.807875	Peptidase family M48 family protein
C031N0146E0	-0.230306	0.0860601	0.807875	OSBP(oxysterol binding protein)-related protein 2B
C001N0075M0	-0.488699	0.0860305	0.807875	Single-stranded nucleic acid binding R3H protein
C001N0537E0	0.229785	0.0860181	0.807875	shaggy-like protein kinase 32
C005N0578E0	-0.287356	0.0859463	0.807875	Auxin-responsive GH3 family protein
C041N0070E0	0.323055	0.0856235	0.807875	transmembrane protein
C041N0204E0	-0.304632	0.0855863	0.807875	Ribosomal protein L21
C023N0193E0	0.377657	0.085578	0.807875	reticulon-like protein B15
C001N0415E0	0.4591	0.0860169	0.807875	basic helix-loop-helix (bHLH) DNA-binding superfamily protein
C009N0244E0	-0.287457	0.086409	0.80792	PPPDE putative thiol peptidase family protein
C021N0150M0	-0.306267	0.0865197	0.80792	Serine/Threonine-kinase
C000N1003E0	0.232738	0.0864241	0.80792	Protein kinase superfamily protein
C016N0069E0	0.308269	0.0864722	0.80792	chloroplast ribosomal protein S15
C092N0029E0	-0.436049	0.0864342	0.80792	hypothetical protein
C079N0015E0	0.341281	0.0864211	0.80792	Protein kinase superfamily protein
C005N0662E0	-0.358448	0.0865558	0.80792	Glucose-1-phosphate adenylyltransferase family protein
C009N0505E0	-0.431764	0.08653	0.80792	defective in cullin neddylation protein (DUF298)
C065N0115E0	0.465741	0.0864527	0.80792	nuclear pore complex protein-like protein
C139M0039G0	-0.448061	0.0862509	0.80792	Mitovirus RNA-dependent RNA polymerase
C049N0060E0	0.232609	0.0867522	0.808033	NagB/RpiA/CoA transferase-like superfamily protein
C007N0267E0	-0.104732	0.0867974	0.808033	beta-galactosidase 4
C011N0001E0	0.3165	0.0866564	0.808033	S-adenosyl-L-methionine-dependent methyltransferases superfamily protein
C036N0280E0	-0.169059	0.0868134	0.808033	SNF1-related protein kinase 2.10
C009N0260E0	-0.269342	0.0867149	0.808033	EF hand calcium-binding protein family
C001N0466E0	0.3755	0.0868921	0.808308	protein N-terminal asparagine amidohydrolase family protein
C072N0067E0	-0.334333	0.0870657	0.809465	stress response NST1-like protein
C039N0156M0	-0.443624	0.087239	0.810619	DA1
C051N0018E0	-0.455924	0.0873374	0.811075	Lactate/malate dehydrogenase family protein
C001N0254E0	0.396618	0.0875536	0.811709	Homeodomain-like superfamily protein
C021N0037E0	0.475548	0.0875425	0.811709	ATP synthase epsilon chain
C000N0023E0	-0.264312	0.0875416	0.811709	FTSH protease 9
C008N0294E0	0.171262	0.0876236	0.8119	senescence-associated family protein (DUF581)
C061N0033E0	0.25862	0.087787	0.81207	nuclear factor Y, subunit B6
C023N0375E0	-0.396175	0.0877504	0.81207	plastid movement impaired1
C111N0003E0	0.266907	0.08779	0.81207	vacuolar ATP synthase subunit A
C021N0245E0	-0.349269	0.0878634	0.812292	DnaJ heat shock amino-terminal domain protein
C010N0243E0	0.330163	0.0880307	0.81247	golgin Putative 6
C025N0408E0	0.419987	0.0880004	0.81247	Leucine-rich repeat (LRR) family protein
C039N0146E0	0.339079	0.0879729	0.81247	tRNA-processing ribonuclease BN
C013N0079E0	-0.300339	0.0888573	0.813478	ATP/DNA binding protein
C031N0154E0	0.464112	0.0894256	0.813478	leukocyte receptor cluster-like protein
C007N0399E0	0.205277	0.0885558	0.813478	RNA-binding (RRM/RBD/RNP motifs) family protein
C002N0367E0	-0.379193	0.0885508	0.813478	MUTL protein homolog 1
C030N0077E0	-0.327843	0.0885248	0.813478	DDT domain superfamily
C041N0037E0	0.24729	0.089105	0.813478	sulfate transporter 4;2
C039N0036E0	0.189226	0.0894097	0.813478	CW7
C021N0302G0	-0.34221	0.0892124	0.813478	glutamate receptor 5
C000N1073E0	0.241941	0.0887288	0.813478	senescence-related gene 3
C001N0326E0	0.271182	0.0893992	0.813478	Transducin/WD40 repeat-like superfamily protein
C004N0528E0	0.386387	0.0891155	0.813478	Pyridoxal phosphate (PLP)-dependent transferases superfamily protein
C021N0239E0	-0.476584	0.089394	0.813478	SNF1-related protein kinase regulatory subunit gamma 1
C057N0029E0	0.38276	0.0892525	0.813478	heat shock transcription factor A1E
C072N0031E0	-0.236083	0.089186	0.813478	nuclear shuttle interacting
C020N0252E0	0.468751	0.0888702	0.813478	Saposin-like aspartyl protease family protein
C041N0110E0	0.284019	0.0887234	0.813478	Tetratricopeptide repeat (TPR)-like superfamily protein
C052N0086E0	0.489495	0.0883711	0.813478	RING/U-box superfamily protein
C012N0356E0	0.284064	0.0890037	0.813478	GTP binding Elongation factor Tu family protein
C064N0121E0	0.436342	0.0886161	0.813478	BTB/POZ domain with WD40/YVTN repeat-like protein
C020N0055E0	-0.215774	0.0894649	0.813478	acyl-CoA oxidase 6
C025N0416E0	-0.295736	0.0883605	0.813478	ARF GAP-like zinc finger-containing protein ZIGA4
C045N0046E0	0.402459	0.0886858	0.813478	ENTH/ANTH/VHS superfamily protein
C035N0001E0	-0.38753	0.0890224	0.813478	Seven transmembrane MLO family protein
C001N0520E0	-0.443846	0.0894747	0.813478	SET domain-containing protein
C162M0010M0	-0.445717	0.089412	0.813478	NADH dehydrogenase subunit 4L
C041N0267E0	0.44367	0.0891817	0.813478	GYF domain-containing protein
C019N0272E0	-0.207578	0.0890254	0.813478	Trypsin family protein with PDZ domain-containing protein
C046N0099E0	-0.487614	0.0897204	0.813729	senescence-associated family protein, putative (DUF581)
C007N0467E0	-0.218764	0.0896591	0.813729	Voltage-gated chloride channel family protein
C000N0380E0	0.424216	0.0895551	0.813729	cytochrome P450, family 704, subfamily B, polypeptide 1
C154M0024G0	-0.446807	0.0897496	0.813729	NADH dehydrogenase 6
C041N0260E0	-0.424219	0.0896778	0.813729	dihydrosphingosine phosphate lyase
C005N0382M0	0.240452	0.08986	0.813834	ATPase, F1 complex, gamma subunit protein
C092N0013E0	-0.455893	0.0898599	0.813834	multidrug resistance-associated protein 6
C002N0025E0	-0.476174	0.0899589	0.814281	eukaryotic translation initiation factor SUI1 family protein
C033N0128E0	0.356374	0.0903157	0.816613	inositol 1,3,4-trisphosphate 5/6-kinase 4
C154M0006M0	-0.420182	0.0903005	0.816613	ATPase, F0 complex, subunit A protein
C039N0134E0	0.17148	0.090605	0.818779	signal peptidase I
C017N0254E0	0.186749	0.0907257	0.81897	potassium channel KAT1-like protein
C011N0244E0	-0.201775	0.0907164	0.81897	RHOMBOID-like protein 13
C006N0432E0	-0.230314	0.0907994	0.819185	MATE efflux family protein
C026N0147E0	0.301906	0.0908493	0.819186	E3 ubiquitin ligase
C009N0593E0	-0.345072	0.0909133	0.819315	Hop-interacting protein
C030N0021E0	-0.179082	0.0910118	0.819754	RNA-binding (RRM/RBD/RNP motifs) family protein
C128N0011E0	0.372253	0.0923907	0.821439	NEFA-interacting nuclear protein
C074N0015E0	-0.243727	0.0922203	0.821439	DYNAMIN-like 1E
C024N0008E0	0.404157	0.0925245	0.821439	Galactose oxidase/kelch repeat superfamily protein
C023N0045G0	0.302183	0.0916361	0.821439	photosystem II BY
C067N0127M0	-0.188575	0.0926322	0.821439	Reticulon family protein
C007N0474E0	-0.475396	0.0924816	0.821439	Bifunctional inhibitor/lipid-transfer protein/seed storage 2S albumin superfamily protein
C026N0218E0	0.188983	0.0920028	0.821439	mitochondrion-localized small heat shock protein 23.6
C002N0384E0	-0.309807	0.092595	0.821439	RNA-binding (RRM/RBD/RNP motifs) family protein
C095N0015E0	0.466299	0.0926465	0.821439	Auxin efflux carrier family protein
C075N0022E0	0.467458	0.0923688	0.821439	ARM repeat superfamily protein
C021N0158E0	-0.393284	0.0921858	0.821439	chorismate synthase, putative / 5-enolpyruvylshikimate-3-phosphate phospholyase
C061N0022E0	-0.23147	0.0913967	0.821439	Protein kinase superfamily protein
C006N0401E0	-0.204434	0.0914846	0.821439	DNA binding protein
C040N0083E0	-0.361382	0.0913003	0.821439	indole-3-acetic acid inducible
C013N0497M0	-0.346592	0.0915163	0.821439	mRNA capping enzyme family protein
C000N0790E0	-0.448243	0.0921323	0.821439	root cap 1 (RCP1)
C028N0246E0	-0.202261	0.0919292	0.821439	transducin family protein / WD-40 repeat family protein
C000N0936E0	0.458893	0.0920976	0.821439	gamma-tubulin
C025N0237E0	0.215418	0.092585	0.821439	bZIP transcription factor family protein
C025N0144E0	0.364159	0.092486	0.821439	NDR1/HIN1-like 3
C002N0253M0	0.468889	0.0923906	0.821439	Cysteinyl-tRNA synthetase, class Ia family protein
C010N0067E0	0.22954	0.0918875	0.821439	phosphoglucomutase
C013N0290E0	0.48233	0.0920468	0.821439	lysophosphatidyl acyltransferase 4
C000N0771E0	0.310823	0.0922341	0.821439	DEAD/DEAH box RNA helicase family protein
C002N0363E0	-0.267666	0.0918798	0.821439	MUTL protein homolog 1
C061N0069E0	-0.43531	0.0923891	0.821439	Eukaryotic aspartyl protease family protein
C000N1005E0	-0.479485	0.0921683	0.821439	P-loop containing nucleoside triphosphate hydrolases superfamily protein
C067N0038E0	-0.37303	0.0924838	0.821439	Aldolase-type TIM barrel family protein
C014N0434E0	-0.385667	0.09178	0.821439	Cox19-like CHCH family protein
C008N0394E0	-0.370321	0.0929772	0.822244	Membrane insertion protein, OxaA/YidC with tetratricopeptide repeat domain-containing protein
C155C0068M0	-0.444251	0.0929993	0.822244	acetyl-CoA carboxylase carboxyl transferase subunit beta
C001N0357E0	-0.218881	0.0930111	0.822244	Transducin/WD40 repeat-like superfamily protein
C006N0466E0	0.197544	0.092966	0.822244	R-protein L3 B
C025N0315M0	-0.240663	0.092903	0.822244	Regulator of chromosome condensation (RCC1) family with FYVE zinc finger domain-containing protein
C085N0052E0	-0.330725	0.093087	0.822244	plasmodesmata-located protein 7
C022N0290E0	0.473106	0.0930655	0.822244	Endomembrane protein 70 protein family
C001N0470E0	-0.16787	0.093303	0.82371	Major facilitator superfamily protein
C002N0457E0	-0.371218	0.0933849	0.82399	CYTOCHROME P450 51G1
C000N0087E0	-0.142782	0.0934579	0.824192	Leucine-rich repeat protein kinase family protein
C039N0309E0	0.177224	0.0935548	0.824605	Plant invertase/pectin methylesterase inhibitor superfamily protein
C008N0257E0	-0.308162	0.0937432	0.82502	Phototropic-responsive NPH3 family protein
C016N0031E0	0.319815	0.0937957	0.82502	Actin-binding FH2 (formin homology 2) family protein
C005N0646E0	0.300583	0.0936811	0.82502	lysophosphatidyl acyltransferase 5
C002N0263E0	0.296109	0.0938525	0.82502	heat shock factor binding protein
C019N0458E0	0.405931	0.0938312	0.82502	Sec14p-like phosphatidylinositol transfer family protein
C008N0499E0	0.258029	0.0939727	0.825635	galacturonosyltransferase-like protein
C007N0104E0	0.306562	0.0941197	0.826485	Ribosomal protein S8 family protein
C139M0041G0	-0.391979	0.0947158	0.828226	NADH dehydrogenase subunit 7
C023N0201E0	-0.357332	0.0951675	0.828226	Pathogenesis-related thaumatin superfamily protein
C016N0413E0	-0.208246	0.0946403	0.828226	tocopherol cyclase, chloroplast / vitamin E deficient 1 (VTE1) / sucrose export defective 1 (SXD1)
C088N0044E0	-0.16802	0.0953228	0.828226	mediator of RNA polymerase II transcription subunit
C064N0066E0	-0.283714	0.0944697	0.828226	tobamovirus multiplication 2A
C010N0213E0	0.402369	0.0953241	0.828226	6-phosphogluconate dehydrogenase family protein
C111N0002E0	-0.232886	0.0953185	0.828226	formate dehydrogenase
C039N0291E0	-0.367548	0.0947739	0.828226	Malectin/receptor-like protein kinase family protein
C001N0464E0	-0.35458	0.0949871	0.828226	O-fucosyltransferase family protein
C017N0312E0	0.479754	0.0948607	0.828226	methionyl-tRNA synthetase / methionine-tRNA ligase / MetRS (cpMetRS)
C026N0477E0	-0.289346	0.0950527	0.828226	U2 small nuclear ribonucleoprotein auxiliary factor-like protein
C045N0006E0	-0.388024	0.0946671	0.828226	Dof-type zinc finger DNA-binding family protein
C037N0009E0	-0.410779	0.0950961	0.828226	hypothetical protein
C031N0104E0	-0.412709	0.0950629	0.828226	hypothetical protein
C005N0709E0	0.348013	0.0949874	0.828226	Plasma-membrane choline transporter family protein
C004N0524E0	-0.279405	0.0953245	0.828226	Sec14p-like phosphatidylinositol transfer family protein
C000N0428E0	-0.166628	0.0952892	0.828226	Pentatricopeptide repeat (PPR-like) superfamily protein
C006N0158E0	-0.272859	0.0946891	0.828226	Mitochondrial transcription termination factor family protein
C005N0538E0	0.265474	0.0946799	0.828226	Magnesium transporter CorA-like family protein
C039N0174E0	0.273633	0.0948872	0.828226	hypothetical protein
C013N0372E0	0.196851	0.0956485	0.830603	lipase, putative (DUF620)
C097N0090E0	0.292853	0.0958622	0.832019	5-formyltetrahydrofolate cycloligase
C005N0621E0	-0.476376	0.096056	0.833262	plastid transcriptionally active 4
C019N0040E0	-0.350205	0.0961085	0.833278	Protein kinase superfamily protein
C012N0295E0	-0.439139	0.0963179	0.834512	S-adenosyl-L-methionine-dependent methyltransferases superfamily protein
C149M0014M0	-0.438074	0.0963522	0.834512	NADH dehydrogenase subunit 4
C026N0174E0	0.475416	0.0964914	0.835277	E2F target protein 1 (ETG1)
C036N0307E0	-0.271092	0.0965885	0.835678	nucleic acid binding/RNA binding protein
C009N0100E0	0.436451	0.0968076	0.836354	phospholipase D delta
C026N0064M0	-0.458066	0.0968191	0.836354	eukaryotic translation initiation factor 3G2
C003N0163E0	0.272362	0.096771	0.836354	receptor-like kinase in flowers 1
C006N0629E0	0.432158	0.0970401	0.837824	TPX2 (targeting protein for Xklp2) protein family
C004N0477E0	0.243208	0.0971341	0.838196	Protein kinase superfamily protein
C054N0028E0	-0.358572	0.097193	0.838264	Calcium-dependent lipid-binding (CaLB domain) family protein
C023N0174E0	0.407591	0.0973974	0.838837	hypothetical protein
C020N0148E0	-0.310514	0.0975253	0.838837	AMP-dependent synthetase and ligase family protein
C025N0361E0	-0.181536	0.0975702	0.838837	DNA gyrase subunit B
C013N0036E0	0.212665	0.0976162	0.838837	Protein kinase superfamily protein
C032N0236E0	0.33415	0.0975355	0.838837	Sterile alpha motif (SAM) domain-containing protein
C024N0314E0	-0.255494	0.0973875	0.838837	CLPC homologue 1
C039N0074E0	-0.167068	0.097541	0.838837	hypothetical protein (DUF1639)
C083N0009E0	-0.218477	0.097689	0.839024	plant-specific TFIIB-related protein
C031N0144E0	-0.227732	0.0977995	0.839535	Glycosyl hydrolases family 32 protein
C010N0014E0	0.236693	0.0981196	0.840705	hypothetical protein
C014N0511E0	0.136376	0.0980887	0.840705	alpha 1,4-glycosyltransferase family protein
C052N0034M0	-0.470953	0.0981903	0.840705	TLDc domain protein
C007N0249E0	-0.145142	0.0981738	0.840705	myristoyl-CoA:protein N-myristoyltransferase
C007N0339E0	0.204617	0.0981913	0.840705	CDK-activating kinase 1AT
C016N0303E0	-0.258361	0.0987374	0.841647	TPX2 (targeting protein for Xklp2) protein family
C080N0013E0	0.327694	0.0985897	0.841647	DHHC-type zinc finger family protein
C023N0217E0	-0.380812	0.0987509	0.841647	ETHYLENE-INSENSITIVE3-like 3
C078N0047E0	-0.208732	0.0987616	0.841647	Plant self-incompatibility protein S1 family
C023N0181E0	-0.21619	0.0985013	0.841647	zinc ion binding / nucleic acid binding protein
C045N0007E0	0.318905	0.0987203	0.841647	Di-glucose binding protein with Kinesin motor domain-containing protein
C018N0115M0	-0.464915	0.0986172	0.841647	shoot gravitropism 2 (SGR2)
C014N0305E0	0.263759	0.0986224	0.841647	cytidine/deoxycytidylate deaminase family protein
C080N0061E0	0.322968	0.0986932	0.841647	trehalose-6-phosphate phosphatase
C072N0053E0	0.355164	0.0988296	0.84179	Protein kinase superfamily protein
C089N0027E0	-0.439283	0.0990351	0.841799	Phosphoglucomutase/phosphomannomutase family protein
C146M0009E0	-0.433888	0.0989552	0.841799	NADH dehydrogenase subunit 9
C076N0031E0	-0.212994	0.0989646	0.841799	cyclic nucleotide gated channel 8
C012N0329E0	-0.208568	0.0990265	0.841799	plasma membrane intrinsic protein 2
C006N0641E0	0.444195	0.0992153	0.842025	Phosphofructokinase family protein
C030N0178E0	-0.388946	0.0991762	0.842025	Protein of unknown function, transmembrane-40
C000N0783E0	0.227948	0.0991244	0.842025	CTC-interacting domain 7
C007N0082E0	-0.459565	0.0993159	0.842079	protein affected traf&#64257;cking 2
C011N0211E0	0.403583	0.099324	0.842079	5'-3' exonuclease family protein
C007N0375E0	0.302368	0.100677	0.842523	sulfate transporter 3;5
C127N0010E0	0.278713	0.0995246	0.842523	Cation efflux family protein
C005N0518E0	-0.420506	0.100071	0.842523	3-deoxy-d-arabino-heptulosonate 7-phosphate synthase
C071N0082E0	0.227825	0.100424	0.842523	BED zinc finger and hAT dimerization domain-containing protein DAYSLEEPER
C005N0162M0	0.464059	0.0998398	0.842523	myb domain protein 3r-5
C031N0138E0	-0.379125	0.100912	0.842523	stress-inducible protein
C064N0108E0	0.185034	0.100784	0.842523	G2484-1 protein
C004N0241E0	0.326331	0.100552	0.842523	vacuole membrane-like protein
C009N0207E0	0.37123	0.100164	0.842523	SIN-like family protein
C016N0346E0	-0.322963	0.0999507	0.842523	light-independent protochlorophyllide reductase subunit
C004N0537E0	0.172229	0.100155	0.842523	FKBP-like peptidyl-prolyl cis-trans isomerase family protein
C014N0144E0	0.286531	0.0997828	0.842523	Protein kinase superfamily protein
C032N0408E0	-0.44712	0.100821	0.842523	low-temperature-induced protein
C009N0431E0	-0.196783	0.100349	0.842523	P-loop containing nucleoside triphosphate hydrolases superfamily protein
C032N0318E0	-0.450018	0.100052	0.842523	HEAT/U-box domain-containing protein
C000N0384E0	0.181488	0.100134	0.842523	sec7 domain-containing protein
C011N0313E0	-0.168689	0.0998272	0.842523	Protein kinase superfamily protein
C023N0166E0	-0.273842	0.100798	0.842523	Protein kinase superfamily protein
C011N0502E0	-0.187704	0.100875	0.842523	RING/U-box superfamily protein
C001N0480E0	0.261171	0.100541	0.842523	basic helix-loop-helix (bHLH) DNA-binding superfamily protein
C021N0192E0	0.436822	0.100762	0.842523	SKP1 interacting partner 3
C009N0495E0	-0.383417	0.099488	0.842523	emp24/gp25L/p24 family/GOLD family protein
C000N0762E0	-0.42259	0.100817	0.842523	Ubiquitin-like superfamily protein
C021N0020E0	0.445628	0.100725	0.842523	transmembrane protein
C035N0093E0	0.194616	0.100801	0.842523	Cystathionine beta-synthase (CBS) family protein
C025N0287E0	-0.241107	0.100554	0.842523	DTW domain-containing protein
C032N0200E0	0.181909	0.100838	0.842523	RmlC-like cupins superfamily protein
C040N0098E0	-0.40956	0.0998008	0.842523	MuDR family transposase
C146M0012M0	-0.463875	0.0999293	0.842523	NADH dehydrogenase subunit 9
C009N0068E0	0.400544	0.0999051	0.842523	RB1-inducible coiled-coil protein
C125N0011E0	0.407047	0.101071	0.842994	Pectin lyase-like superfamily protein
C008N0012E0	0.161431	0.101036	0.842994	AMP-dependent synthetase and ligase family protein
C006N0143E0	-0.193914	0.101285	0.844346	Protein kinase superfamily protein
C028N0029E0	0.342812	0.101544	0.844369	Transketolase family protein
C013N0445E0	-0.454898	0.101529	0.844369	Ribosomal protein S13/S15
C057N0089E0	0.229247	0.101339	0.844369	Mitochondrial substrate carrier family protein
C021N0194E0	-0.256356	0.101463	0.844369	SKP1 interacting partner 3
C013N0508E0	0.454017	0.101504	0.844369	Sphingomyelin synthetase family protein
C051N0061E0	0.235416	0.101768	0.845803	proton pump-interactor
C057N0094E0	-0.457149	0.101878	0.846289	basic helix-loop-helix (bHLH) DNA-binding superfamily protein
C006N0022E0	-0.33422	0.101988	0.84629	histone deacetylase 2C
C039N0032E0	-0.453696	0.102032	0.84629	pre-mRNA-processing protein 40A
C032N0025E0	-0.188906	0.101956	0.84629	DUF3511 domain protein, putative (DUF3511)
C048N0014E0	0.127519	0.102467	0.846906	protein kinase family protein / peptidoglycan-binding LysM domain-containing protein
C025N0167E0	-0.287308	0.102352	0.846906	MD-2-related lipid recognition domain-containing protein / ML domain-containing protein
C013N0061E0	0.468165	0.102276	0.846906	Expp1 protein
C014N0015E0	0.433005	0.102401	0.846906	RHOMBOID-like protein 7
C070N0012E0	0.446196	0.102242	0.846906	ralf-like 32
C031N0067E0	-0.469431	0.102322	0.846906	GRAS family transcription factor
C020N0312E0	0.340695	0.102437	0.846906	beta-1,2-N-acetylglucosaminyltransferase II
C028N0133G0	-0.392146	0.102573	0.847356	hypothetical protein
C001N0141E0	-0.273851	0.10283	0.848635	autoinhibited Ca(2+)-ATPase, isoform 4
C009N0123E0	-0.2077	0.102818	0.848635	cold shock domain protein 3
C005N0023E0	-0.373434	0.1031	0.848856	syntaxin of plants 131
C002N0369E0	0.335517	0.10298	0.848856	MOS4-associated complex 3B
C031N0142E0	-0.394035	0.103048	0.848856	Pentapeptide repeat-containing protein
C003N0106E0	-0.269189	0.103115	0.848856	HAESA-like 1
[truncated: 17,808 more rows]
