# Supplementary material for: The host jasmonic acid pathway regulates the transcriptomic changes of dodder and host plant under the scenario of caterpillar feeding on dodder
Source: BMC Plant Biol. 2019 Dec 4;19:540. doi: 10.1186/s12870-019-2161-8 (PMC6894313; doi:10.1186/s12870-019-2161-8)
Supplement: Supplementary file 3 — Additional file 3: Table S2. The DEGs and their GOs of the CLW-treated and control dodders growing on WT and AOC-RNAi tobacco plants. [file 12870_2019_2161_MOESM3_ESM.xlsx]

## Sheet: DEGs in dodder on WT
Table S2 The DEGs and their GOs of the CLW-treated and control dodders growing on WT and AOC-RNAi tobacco plants
Gene ID	log2FoldChange (WT treatment/WT control)	Annotation
C000N0055E0	1.03205	protein FLC EXPRESSOR
C000N0190E0	1.09503	ROP interactive partner 5
C000N0443E0	1.0842	zinc finger MYND domain protein
C000N0551E0	1.04071	Kua-ubiquitin conjugating enzyme hybrid localization domain-containing protein
C000N0797E0	1.46913	RWP-RK domain protein
C000N1047E0	1.33123	global transcription factor group E8
C001N0083E0	1.28356	NAD(P)-binding Rossmann-fold superfamily protein
C002N0352E0	1.00376	Peptidase S41 family protein
C002N0394E0	1.21938	Lactate/malate dehydrogenase family protein
C002N0518E0	1.26047	Putative AT-hook DNA-binding family protein
C003N0102E0	1.08436	Glucose-6-phosphate/phosphate translocator-like protein
C003N0132E0	1.75234	Leucine-rich repeat protein kinase family protein
C003N0232E0	1.20155	Metallo-hydrolase/oxidoreductase superfamily protein
C003N0320E0	1.01519	F-box family protein
C003N0371M0	1.80239	overexpressor of cationic peroxidase 3
C003N0402E0	2.02249	ribosome maturation factor
C004N0123E0	1.16389	RNA polymerase Rpb7-like, N-terminal domain-containing protein
C004N0129E0	1.31818	RNA-binding ASCH domain protein
C004N0143E0	-1.04276	C2H2 and C2HC zinc fingers superfamily protein
C004N0389E0	1.61079	transmembrane protein
C004N0407E0	1.02752	pectin methylesterase inhibitor 2
C004N0428E0	1.35265	CBL-interacting protein kinase 1
C005N0087E0	1.32745	non-intrinsic ABC protein 7
C005N0262E0	1.00012	HSP40/DnaJ peptide-binding protein
C005N0340E0	1.94894	sugar transporter protein 12
C005N0420E0	1.32242	ER membrane protein complex subunit-like protein (Protein of unknown function DUF106, transmembrane)
C005N0564E0	1.4421	beta-1,4-xylosidase
C005N0679E0	1.54124	ATP binding microtubule motor family protein
C005N0731E0	1.75939	late embryogenesis abundant protein
C006N0043E0	1.53836	Transducin/WD40 repeat-like superfamily protein
C006N0061E0	-1.0203	GATA zinc finger protein
C006N0067E0	1.12108	RNA binding (RRM/RBD/RNP motifs) family protein
C006N0357E0	1.51555	sugar transporter protein 12
C006N0467E0	1.02851	Pseudouridine synthase family protein
C007N0321E0	1.03648	hexokinase 2
C007N0396E0	1.06269	RNA-binding (RRM/RBD/RNP motifs) family protein
C008N0123E0	1.23085	6-phosphogluconate dehydrogenase family protein
C009N0104E0	1.13298	2-oxoglutarate (2OG) and Fe(II)-dependent oxygenase superfamily protein
C009N0152E0	1.6968	S18 ribosomal protein
C009N0169E0	1.01828	Pentatricopeptide repeat (PPR) superfamily protein
C009N0189E0	-1.13375	BR enhanced expression 2
C009N0253E0	1.08129	phosphoribosyl pyrophosphate (PRPP) synthase 3
C009N0303E0	1.07606	ARM repeat superfamily protein
C009N0362E0	1.27864	F-box/RNI-like superfamily protein
C009N0398E0	1.0116	related to vernalization1 1
C009N0439E0	1.27247	seed maturation protein
C009N0510E0	1.2001	NAP1-related protein 2
C010N0041E0	1.40797	inhibitor-3
C010N0188E0	1.28274	Uridine diphosphate glycosyltransferase 74E2
C010N0206E0	1.27075	Protein kinase superfamily protein
C010N0367E0	-1.28501	LURP-one-like protein (DUF567)
C011N0031E0	1.01101	RNI-like superfamily protein
C011N0180E0	1.35963	LETM1-like protein
C011N0333E0	1.00955	Late embryogenesis abundant protein (LEA) family protein
C011N0483M0	1.30056	MuDR family transposase
C012N0140E0	1.1362	C2H2 zinc-finger protein SERRATE (SE)
C012N0171E0	1.26698	Lateral root primordium (LRP) protein-like protein
C012N0187E0	1.08218	hypothetical protein
C013N0298E0	1.45608	exocyst complex component sec3B
C013N0335E0	1.69611	Tetratricopeptide repeat (TPR)-like superfamily protein
C013N0378E0	1.16838	adenine phosphoribosyl transferase 1
C013N0495E0	1.67311	mRNA capping enzyme family protein
C014N0069E0	1.04666	PLAC8 family protein
C014N0160E0	-1.19054	matrix metalloproteinase
C014N0474E0	1.51942	tumor necrosis factor receptor family protein
C015N0237E0	1.09004	Cyclin family protein
C016N0444E0	1.06737	FAD/NAD(P)-binding oxidoreductase family protein
C016N0453E0	1.19941	Ran BP2/NZF zinc finger-like superfamily protein
C017N0312E0	1.05816	methionyl-tRNA synthetase / methionine-tRNA ligase / MetRS (cpMetRS)
C018N0079E0	1.2415	cytochrome P450, family 71, subfamily A, polypeptide 27
C018N0343E0	1.0281	C2H2-like zinc finger protein
C018N0378E0	1.01422	isopentenyltransferase 6
C019N0046M0	-1.23783	Chaperone DnaJ-domain superfamily protein
C019N0263E0	1.05017	voltage dependent anion channel 1
C019N0325E0	1.30653	beta-glucosidase 47
C019N0367E0	1.72545	Met-10+ like family protein
C020N0041E0	1.00856	TRICHOME BIREFRINGENCE-LIKE 39
C020N0078E0	1.28292	Peptidase M20/M25/M40 family protein
C020N0107E0	1.49449	S-adenosyl-L-methionine-dependent methyltransferases superfamily protein
C020N0364E0	-1.26452	myosin heavy chain, embryonic smooth protein
C021N0287E0	1.57114	HXXXD-type acyl-transferase family protein
C021N0291E0	1.88695	transferases, transferring glycosyl groups
C021N0298E0	1.12765	aconitase 3
C024N0159E0	1.48924	alpha/beta-Hydrolases superfamily protein
C024N0187E0	1.00217	phosphatidic acid phosphatase-related / PAP2-like protein
C024N0211E0	1.56669	Sterile alpha motif (SAM) domain-containing protein
C024N0236E0	1.46518	CBL-interacting protein kinase 5
C024N0299E0	1.15439	stress up-regulated Nod 19 protein
C024N0386E0	1.21908	P-loop containing nucleoside triphosphate hydrolases superfamily protein
C025N0069E0	1.62497	Exostosin family protein
C025N0181E0	1.27092	myosin-binding protein (Protein of unknown function, DUF593)
C025N0253E0	1.22748	J-domain protein 6
C025N0323E0	2.10283	HOPW1-1-interacting 1
C025N0445E0	1.07466	HAUS augmin-like complex subunit
C026N0171E0	1.11849	PPR repeat protein
C026N0178E0	1.16193	Chalcone-flavanone isomerase family protein
C026N0202E0	1.10427	transmembrane protein
C026N0413E0	1.01006	subtilisin-like protease
C026N0422E0	1.16171	RNA-binding (RRM/RBD/RNP motifs) family protein
C026N0462M0	1.0802	DEA(D/H)-box RNA helicase family protein
C028N0078E0	1.01892	GDSL-like Lipase/Acylhydrolase superfamily protein
C028N0085E0	1.08336	Pentatricopeptide repeat (PPR-like) superfamily protein
C028N0226E0	1.22542	Nodulin-like / Major Facilitator Superfamily protein
C029N0045E0	1.25331	DNAse I-like superfamily protein
C029N0119E0	2.35287	Endomembrane protein 70 protein family
C029N0122E0	2.10003	Pyridoxal phosphate (PLP)-dependent transferases superfamily protein
C031N0052E0	1.19763	DEA(D/H)-box RNA helicase family protein
C031N0055E0	1.90776	Tetratricopeptide repeat (TPR)-like superfamily protein
C031N0235E0	1.1299	nudix hydrolase homolog 8
C031N0264E0	1.43192	Protein kinase superfamily protein
C032N0045E0	1.19121	secretory 1A
C032N0217E0	1.06996	regulatory particle AAA-ATPase 2A
C032N0327M0	1.15588	Tetratricopeptide repeat (TPR)-like superfamily protein
C035N0326E0	1.22578	exocyst complex component sec15B
C036N0101E0	1.24327	transducin family protein / WD-40 repeat family protein
C036N0150G0	1.07036	ribosome biogenesis protein
C036N0164E0	1.067	Phototropic-responsive NPH3 family protein
C037N0014E0	1.03477	NagB/RpiA/CoA transferase-like superfamily protein
C039N0048E0	1.2768	ARM repeat superfamily protein
C039N0308E0	1.02391	sequence-specific DNA binding transcription factor
C041N0005E0	1.0896	mitochondrial editing factor 9
C041N0072E0	1.00146	O-Glycosyl hydrolases family 17 protein
C042N0022M0	1.79532	CemA-like proton extrusion protein-like protein
C042N0023E0	1.41417	Wound-responsive family protein
C043N0037E0	1.24591	63 kDa inner membrane family protein
C044N0004E0	-1.24396	DNA polymerase epsilon catalytic subunit
C045N0150E0	2.04629	regulatory particle non-ATPase subunit 5B
C049N0014M0	1.01341	Calcium-binding EF-hand family protein
C049N0109E0	1.05102	CTC-interacting domain 9
C049N0226E0	1.1217	Ist1p
C050N0007E0	1.15317	peptidyl-prolyl cis-trans isomerase G
C052N0082E0	1.33947	Ribosomal protein S5/Elongation factor G/III/V family protein
C053N0069E0	1.55096	transmembrane protein
C056N0011E0	1.0043	GPI transamidase component family protein / Gaa1-like family protein
C056N0051E0	1.61739	CSL zinc finger domain-containing protein
C057N0100E0	1.34362	WRKY transcription factor
C057N0135E0	1.17194	AMP-dependent synthetase and ligase family protein
C061N0049E0	1.58234	alpha/beta-Hydrolases superfamily protein
C063N0060E0	-1.16967	transducin family protein / WD-40 repeat family protein
C063N0072E0	1.07364	Radical SAM superfamily protein
C065N0115E0	1.17945	nuclear pore complex protein-like protein
C067N0114E0	1.88724	RING-finger, DEAD-like helicase, PHD and SNF2 domain-containing protein
C069N0134E0	-1.34577	Thioredoxin superfamily protein
C071N0104E0	1.40762	hypothetical protein
C072N0022E0	1.17903	phosphorylethanolamine cytidylyltransferase 1
C074N0032E0	1.03911	Tetratricopeptide repeat (TPR)-like superfamily protein
C074N0066E0	1.12188	UDP-D-glucuronate 4-epimerase 4
C076N0014E0	-1.39251	RING/U-box superfamily protein
C080N0002E0	1.10214	Cupredoxin superfamily protein
C080N0076E0	1.35309	isoamylase 3
C080N0090E0	1.0899	methyl-CPG-binding domain 8
C084N0005E0	1.11177	ALC-interacting protein 1
C084N0015E0	1.02331	josephin-like protein
C084N0037E0	1.04715	B3 domain protein
C085N0030E0	1.63695	root UVB sensitive protein (Protein of unknown function, DUF647)
C088N0012E0	1.27867	Ribosomal protein L1p/L10e family
C090N0037E0	1.50394	Pectin lyase-like superfamily protein
C097N0051E0	1.16281	transmembrane protein
C097N0063E0	1.31215	Gibberellin-regulated family protein
C097N0113E0	1.56459	RNI-like superfamily protein
C102N0070E0	1.21823	plant UBX domain-containing protein 2
C115N0001E0	1.07548	Heavy metal transport/detoxification superfamily protein
	0

## Sheet: DEGs in dodder on AOC-RNAi
Table S2 The DEGs and their GOs of the CLW-treated and control dodders growing on WT and AOC-RNAi tobacco plants
Gene ID	log2FoldChange (AOC-RNAi treatment/AOC-RNAi control)	Annotation
C002N0395M0	1.03172	Lactate/malate dehydrogenase family protein
C002N0401M0	1.03622	cryptochrome 2
C003N0132E0	1.11911	Leucine-rich repeat protein kinase family protein
C003N0371M0	1.04953	overexpressor of cationic peroxidase 3
C003N0402E0	1.17163	ribosome maturation factor
C004N0389E0	1.00547	transmembrane protein
C005N0340E0	1.65163	sugar transporter protein 12
C005N0445E0	1.07928	PSAJ
C005N0679E0	1.40874	ATP binding microtubule motor family protein
C005N0731E0	1.52793	late embryogenesis abundant protein
C006N0067E0	1.34945	RNA binding (RRM/RBD/RNP motifs) family protein
C006N0246E0	1.08466	dual specificity protein phosphatase-like protein
C007N0452E0	1.21223	myb domain protein 82
C008N0123E0	1.04672	6-phosphogluconate dehydrogenase family protein
C008N0402E0	1.23689	PLATZ transcription factor family protein
C008N0560E0	1.1315	ABI-1-like 1
C008N0561E0	1.14906	rhamnogalacturonan xylosyltransferase 2
C009N0152E0	1.6701	S18 ribosomal protein
C012N0171E0	1.19443	Lateral root primordium (LRP) protein-like protein
C013N0335E0	1.18957	Tetratricopeptide repeat (TPR)-like superfamily protein
C013N0443E0	1.02546	purin 7
C013N0495E0	1.36804	mRNA capping enzyme family protein
C014N0039E0	1.0212	glyoxal oxidase-related protein
C014N0389E0	1.10632	selenoprotein family protein
C019N0068E0	1.09029	arabinogalactan protein 18
C019N0169E0	1.26568	PLC-like phosphodiesterases superfamily protein
C019N0233E0	1.1377	ATP binding cassette subfamily B19
C020N0143E0	1.05511	cytochrome c biogenesis protein family
C021N0291E0	1.14621	transferases, transferring glycosyl groups
C024N0211E0	1.01834	Sterile alpha motif (SAM) domain-containing protein
C028N0226E0	1.174	Nodulin-like / Major Facilitator Superfamily protein
C029N0119E0	2.58333	Endomembrane protein 70 protein family
C029N0122E0	1.37133	Pyridoxal phosphate (PLP)-dependent transferases superfamily protein
C031N0055E0	1.47236	Tetratricopeptide repeat (TPR)-like superfamily protein
C032N0045E0	1.01754	secretory 1A
C032N0327M0	1.45385	Tetratricopeptide repeat (TPR)-like superfamily protein
C035N0326E0	1.06003	exocyst complex component sec15B
C043N0181M0	1.02765	Eukaryotic aspartyl protease family protein
C045N0062E0	1.06486	WUSCHEL related homeobox 13
C045N0150E0	1.7236	regulatory particle non-ATPase subunit 5B
C046N0064E0	1.44845	MEF2BNB-like protein
C049N0028E0	1.59205	Small nuclear ribonucleoprotein family protein
C052N0082E0	1.82528	Ribosomal protein S5/Elongation factor G/III/V family protein
C056N0051E0	1.04115	CSL zinc finger domain-containing protein
C061N0049E0	1.21044	alpha/beta-Hydrolases superfamily protein
C069N0143M0	1.29754	basal transcription factor complex subunit-like protein
C071N0069E0	1.02195	Inorganic H pyrophosphatase family protein
C071N0104E0	1.12064	hypothetical protein
C074N0032E0	1.1022	Tetratricopeptide repeat (TPR)-like superfamily protein
C084N0037E0	1.09279	B3 domain protein
C085N0030E0	1.25355	root UVB sensitive protein (Protein of unknown function, DUF647)
C090N0037E0	1.28381	Pectin lyase-like superfamily protein
C097N0113E0	1.09569	RNI-like superfamily protein
C115N0001E0	1.20692	Heavy metal transport/detoxification superfamily protein
C125N0001E0	1.06102	RNA-binding (RRM/RBD/RNP motifs) family protein
C138N0002E0	1.25337	Ribosomal protein S12/S23 family protein
	0

## Sheet: GO (Dodder DEGs on WT)
Table S2 The DEGs and their GOs of the CLW-treated and control dodders growing on WT and AOC-RNAi tobacco plants
GO ID	p-value	Term
GO:0010200	2.1e-06	response to chitin
GO:0009611	3.5e-06	response to wounding
GO:0009414	1.7e-05	response to water deprivation
GO:0006355	1.9e-05	regulation of transcription, DNA-dependent
GO:1900037	0.0001	regulation of cellular response to hypoxia
GO:0034059	0.0002	response to anoxia
GO:0009065	0.00091	glutamine family amino acid catabolic process
GO:0050832	0.00099	defense response to fungus
GO:0006690	0.00117	icosanoid metabolic process
GO:0009873	0.00179	ethylene mediated signaling pathway
GO:0006979	0.00199	response to oxidative stress
GO:0009808	0.0024	lignin metabolic process
GO:0009737	0.00305	response to abscisic acid stimulus
GO:0009867	0.0036	jasmonic acid mediated signaling pathway
GO:0042742	0.00546	defense response to bacterium
GO:1900067	0.0058	regulation of cellular response to alkalinity
GO:0080143	0.0058	regulation of amino acid export
GO:0071244	0.0058	cellular response to carbon dioxide
GO:0018171	0.0058	peptidyl-cysteine oxidation
GO:0050691	0.0058	regulation of defense response to virus by host
GO:0009753	0.00592	response to jasmonic acid stimulus
GO:0009651	0.00844	response to salt stress
GO:0009687	0.00847	abscisic acid metabolic process
GO:0009409	0.00866	response to cold
GO:0048316	0.00921	seed development
GO:0010191	0.0099	mucilage metabolic process

## Sheet: GO (Dodder DEGs on AOC-RNAi)
Table S2 The DEGs and their GOs of the CLW-treated and control dodders growing on WT and AOC-RNAi tobacco plants
GO.ID	p-value	Term
GO:0010200	0.00028	response to chitin
GO:0009737	0.00043	response to abscisic acid stimulus
GO:0009620	0.00044	response to fungus
GO:0042742	0.00055	defense response to bacterium
GO:0009873	0.00071	ethylene mediated signaling pathway
GO:0055114	0.00124	oxidation-reduction process
GO:0009611	0.00131	response to wounding
GO:0042754	0.00197	negative regulation of circadian rhythm
GO:1900067	0.00197	regulation of cellular response to alkalinity
GO:0018105	0.00355	peptidyl-serine phosphorylation
GO:0009808	0.0037	lignin metabolic process
GO:0006580	0.00394	ethanolamine metabolic process
GO:0046345	0.00394	abscisic acid catabolic process
GO:0045490	0.00436	pectin catabolic process
GO:0006970	0.00461	response to osmotic stress
GO:0071554	0.00551	cell wall organization or biogenesis
GO:0006032	0.00787	chitin catabolic process
GO:0002679	0.00787	respiratory burst involved in defense response
GO:0034059	0.00787	response to anoxia
GO:0010262	0.00787	somatic embryogenesis
GO:0006527	0.00787	arginine catabolic process
GO:0006979	0.00976	response to oxidative stress
GO:0008295	0.00983	spermidine biosynthetic process
GO:0043433	0.00983	negative regulation of sequence-specific DNA binding transcription factor activity
