# Supplementary material for: The host jasmonic acid pathway regulates the transcriptomic changes of dodder and host plant under the scenario of caterpillar feeding on dodder
Source: BMC Plant Biol. 2019 Dec 4;19:540. doi: 10.1186/s12870-019-2161-8 (PMC6894313; doi:10.1186/s12870-019-2161-8)
Supplement: Supplementary file 4 — Additional file 4: Table S3. The DEGs and their GOs between dodders grown on WT and AOC-RNAi tobacco plants under normal conditions. [file 12870_2019_2161_MOESM4_ESM.xlsx]

## Sheet: DEGs between WT and AOC-RNAi
Table S3 The DEGs and their GOs between dodders grown on WT and AOC-RNAi tobacco plants under normal conditions
Gene ID	log2FoldChange(AOC-RNAi control/WT control)	Annotation
C028N0231M0	-2.86636	L-fucokinase/GDP-L-fucose pyrophosphorylase
C006N0398E0	-4.28304	DNA binding protein
C016N0240M0	-3.45966	oxidoreductase, 2OG-Fe(II) oxygenase family protein
C024N0188E0	-2.29743	Cystathionine beta-synthase (CBS) protein
C000N1079E0	-1.49781	translocon-associated protein beta (TRAPB) family protein
C023N0137E0	-1.8957	light harvesting complex of photosystem II 5
C014N0396E0	-2.93479	Calmodulin-binding transcription activator protein with CG-1 and Ankyrin domain
C019N0070E0	-1.96431	MRG family protein
C019N0106E0	-2.13868	related to vernalization1 1
C016N0254M0	-2.85967	galacturonosyltransferase 4
C013N0277G0	-2.7966	alpha-1,6-mannosyl-glycoprotein 2-beta-N-acetylglucosaminyltransferase
C012N0324E0	-1.72589	auxin response factor 10
C021N0320M0	-2.15238	S-adenosyl-L-methionine-dependent methyltransferases superfamily protein
C039N0154M0	-1.38579	RING/U-box superfamily protein
C040N0056E0	-2.19328	phosphatidylinositol-4-phosphate 5-kinase 2
C005N0595G0	-1.86432	Leucine-rich repeat (LRR) family protein
C024N0146E0	-2.80596	hypothetical protein
C010N0239E0	-1.6773	Nuclear transport factor 2 (NTF2) family protein
C046N0226E0	-1.6104	casein kinase 1-like protein 2
C097N0030E0	-1.26383	Tetratricopeptide repeat (TPR)-like superfamily protein
C113N0005M0	-1.46766	P-loop containing nucleoside triphosphate hydrolases superfamily protein
C006N0043E0	-1.96157	Transducin/WD40 repeat-like superfamily protein
C011N0423E0	-1.97156	actin depolymerizing factor 9
C052N0078E0	-2.24598	ubiquitin-specific protease 21
C009N0032E0	-1.37337	kinesin-like calmodulin-binding protein (ZWICHEL)
C007N0072E0	-2.17338	RING/U-box superfamily protein
C026N0397E0	-2.38917	Mitochondrial import inner membrane translocase subunit Tim17/Tim22/Tim23 family protein
C025N0072E0	-1.78607	Leucine-rich repeat protein kinase family protein
C035N0264E0	-1.54055	isopentenyltransferase 3
C022N0052E0	-1.24324	exoribonuclease 2
C009N0544E0	-2.01295	Pyridoxamine 5'-phosphate oxidase family protein
C065N0084G0	-1.48481	villin 4
C074N0037E0	2.36522	ELMO/CED-12 family protein
C001N0600E0	-1.33548	TBP-associated factor 5
C017N0021E0	-1.5775	transmembrane protein
C005N0362E0	-1.70963	methylesterase PCR A
C036N0249E0	-1.26603	tubby like protein 10
C080N0015E0	-1.40317	vacuolar H+-pyrophosphatase 2
C013N0371E0	-1.90361	lipase, putative (DUF620)
C007N0177E0	-2.24417	bZIP protein
C002N0215E0	-1.74186	Tetratricopeptide repeat (TPR)-like superfamily protein
C000N0989E0	1.17874	craniofacial development protein
C000N0463E0	-1.67509	FLX-like protein
C021N0318M0	-1.78759	S-adenosyl-L-methionine-dependent methyltransferases superfamily protein
C077N0016E0	-1.10234	putative fasciclin-like arabinogalactan protein 20
C023N0030E0	-1.47418	OSBP(oxysterol binding protein)-related protein 1D
C019N0384E0	-1.1668	prenylated RAB acceptor 1.E
C011N0220E0	-1.27375	COP9-signalosome 5B
C005N0262E0	-1.21924	HSP40/DnaJ peptide-binding protein
C014N0076E0	-1.43568	senescence-associated gene 21
C020N0390E0	-1.07848	Tyrosine phosphatase family protein
C058N0056E0	-1.05244	neuronal acetylcholine receptor subunit alpha-5
C080N0051E0	-1.81789	Eukaryotic aspartyl protease family protein
C006N0082E0	-1.58691	non-intrinsic ABC protein 5
C023N0348M0	-1.0044	Late embryogenesis abundant (LEA) hydroxyproline-rich glycoprotein family
C021N0291E0	-1.98464	transferases, transferring glycosyl groups
C009N0122E0	-1.16183	Pathogenesis-related thaumatin superfamily protein
C036N0085E0	-1.23247	RAD-like 6
C007N0450E0	-1.37388	myb domain protein 82
C009N0467E0	-1.05109	exocyst subunit exo70 family protein E1
C000N0049E0	-1.63354	RAN binding protein 1
C067N0069E0	-1.25105	autophagy 3 (APG3)
C008N0349E0	-1.25288	T-complex protein 1 alpha subunit
C049N0005G0	-1.55686	RING/U-box superfamily protein
C029N0018E0	-1.33422	Caleosin-related family protein
C042N0037M0	-1.23383	Tyrosyl-tRNA synthetase, class Ib, bacterial/mitochondrial
C011N0038E0	-1.38692	Thiamin diphosphate-binding fold (THDP-binding) superfamily protein
C093N0022M0	-1.52095	DNA glycosylase superfamily protein
C012N0128E0	-1.31518	Ubiquitin-associated/translation elongation factor EF1B protein
C030N0019E0	-1.46483	RNA-binding (RRM/RBD/RNP motifs) family protein
C021N0230E0	-1.81691	malate synthase
C006N0642E0	-1.12608	Phosphofructokinase family protein
C033N0025E0	-1.47779	ankyrin repeat family protein
C004N0221E0	1.23835	Bifunctional inhibitor/lipid-transfer protein/seed storage 2S albumin superfamily protein
C024N0117E0	-1.60265	NUP50 (Nucleoporin 50 kDa) protein
C008N0598E0	-1.17392	transducin family protein / WD-40 repeat family protein
C028N0118E0	1.12626	alpha/beta-Hydrolases superfamily protein
C035N0051E0	-1.33793	PHD finger transcription factor
C008N0228E0	-1.74043	RING/U-box superfamily protein
C019N0400M0	-1.26808	homolog of bacterial cytokinesis Z-ring protein FTSZ 1-1
C038N0006E0	-1.45141	phospholipid/glycerol acyltransferase family protein
C009N0185E0	-1.11439	syntaxin of plants 112
C009N0298E0	-1.23348	basic leucine-zipper 7
C025N0188E0	-1.21592	adenosine-5'-phosphosulfate (APS) kinase 3
C014N0395E0	-1.62856	Calmodulin-binding transcription activator protein with CG-1 and Ankyrin domain
C018N0438E0	-1.12048	winged-helix DNA-binding transcription factor family protein
C013N0472E0	-1.27662	poly(A)-binding protein 5
C018N0251E0	-1.09076	golgi alpha-mannosidase II
C023N0322E0	-1.17988	calmodulin-like 38
C036N0083E0	-1.41916	NmrA-like negative transcriptional regulator family protein
C020N0335E0	-1.13768	Eukaryotic aspartyl protease family protein
C048N0077E0	-1.05567	Tetratricopeptide repeat (TPR)-like superfamily protein
C057N0135E0	-1.58051	AMP-dependent synthetase and ligase family protein
C017N0296E0	-1.78225	NOD26-like major intrinsic protein 1
C009N0438E0	-1.74701	mediator of RNA polymerase II transcription subunit
C025N0050E0	-1.27343	nodulin/glutamine synthase-like protein
C021N0036E0	-1.2787	Glucose-methanol-choline (GMC) oxidoreductase family protein
C000N0936E0	-1.68624	gamma-tubulin
C031N0132E0	-1.76167	myb domain protein 85
C065N0100E0	-1.74194	Mo25 family protein
C000N0458E0	-1.68856	tetraspanin9
C001N0013E0	-1.04144	Ubiquitin carboxyl-terminal hydrolase family protein
C018N0085E0	-1.7387	Peptidase family C54 protein
C043N0125E0	-1.32983	SIT4 phosphatase-associated family protein
C026N0410E0	-1.0237	binding partner of acd11 1
C008N0507M0	-1.11905	Ribosomal protein S5 domain 2-like superfamily protein
C009N0169E0	-1.62482	Pentatricopeptide repeat (PPR) superfamily protein
C032N0169M0	-1.20715	ribophorin II (RPN2) family protein
C030N0176E0	-1.42956	Cytochrome P450 superfamily protein
C020N0056E0	1.43663	phosphorelay protein
C046N0237E0	-1.08576	Root hair defective 3 GTP-binding protein (RHD3)
C054N0004M0	-1.3848	putative glucosamine-fructose-6-phosphate aminotransferase
C045N0128E0	-1.3236	GTP-binding protein-like protein
C018N0014E0	-1.29463	tRNA (Ile)-lysidine synthase
C004N0330E0	-1.17336	DnaJ heat shock amino-terminal domain protein (DUF1977)
C024N0354E0	1.49608	Ribosomal protein S24/S35
C080N0050E0	-1.29543	structural constituent of ribosome
C031N0006E0	-1.38166	testis- and ovary-specific PAZ domain protein
C000N0642E0	-1.64415	aminophospholipid ATPase 2
C004N0284E0	-1.46756	glutathione-disulfide reductase
C006N0428E0	-1.04711	plasminogen activator inhibitor
C080N0011E0	-1.18178	DHHC-type zinc finger family protein
C078N0078E0	-1.02174	Plastid-lipid associated protein PAP / fibrillin family protein
C056N0031E0	-1.58437	peptide methionine sulfoxide reductase (Protein of unknown function DUF829, transmembrane 53)
C005N0163E0	-1.37898	myb domain protein 3r-5
C020N0278E0	-1.02961	Putative membrane lipoprotein
C046N0024E0	-1.09602	Pentatricopeptide repeat (PPR) superfamily protein
C107N0008E0	-1.12214	HSP20-like chaperones superfamily protein
C025N0259M0	-1.38873	cytochrome P450, family 96, subfamily A, polypeptide 9
C019N0241E0	-1.02244	RING/U-box superfamily protein with ARM repeat domain-containing protein
C025N0238E0	-1.06163	alpha/beta hydrolase family protein
C039N0287E0	-1.15822	DNA topoisomerase, type IA, core
C004N0308M0	-1.18082	ubiquitin-specific protease 2
C075N0050E0	-1.10922	PIF1 helicase
C018N0229M0	-1.58342	Tetratricopeptide repeat (TPR)-like superfamily protein
C048N0025E0	-1.06078	phytochrome interacting factor 3
C024N0292E0	-1.21718	methyltransferase
C029N0033E0	1.05606	xanthine dehydrogenase 2
C020N0215E0	1.16172	S-locus lectin protein kinase family protein
C067N0096E0	-1.01474	Tetratricopeptide repeat (TPR)-like superfamily protein
C025N0174E0	1.46051	calcium-dependent protein kinase 25
C051N0091E0	-1.36308	RNA-binding (RRM/RBD/RNP motifs) family protein
C007N0058E0	-1.03886	Regulator of chromosome condensation (RCC1) family protein
C020N0186E0	-1.34842	ELMO/CED-12 family protein
C026N0483E0	-1.55773	Ribosomal protein S5/Elongation factor G/III/V family protein
C004N0366E0	-1.04963	Plant invertase/pectin methylesterase inhibitor superfamily protein
C034N0085E0	-1.02594	multidrug resistance-associated protein 5
C009N0419E0	-1.42766	lysine ketoglutarate reductase trans-splicing-like protein, putative (DUF707)
C006N0369E0	1.11933	Aldolase-type TIM barrel family protein
C026N0082E0	-1.26813	hAT transposon superfamily
C024N0159E0	-1.52666	alpha/beta-Hydrolases superfamily protein
C035N0152E0	-1.47058	Homeodomain-like superfamily protein
C008N0498E0	1.13539	alpha/beta-Hydrolases superfamily protein
C064N0031M0	-1.16283	Histone superfamily protein
C026N0423E0	-1.04413	RNA-binding (RRM/RBD/RNP motifs) family protein
C097N0041E0	1.51705	Protein kinase superfamily protein
C002N0540E0	1.40115	flavin-monooxygenase glucosinolate S-oxygenase 5
C001N0063E0	-1.33735	phosphoinositide 4-kinase gamma 1
C013N0353E0	-1.28034	poly(A) binding protein 4
C001N0476E0	-1.10715	Prefoldin chaperone subunit family protein
C028N0015E0	-1.4845	FKBP-type peptidyl-prolyl cis-trans isomerase family protein
C054N0006E0	-1.31937	zinc ion binding / nucleic acid binding protein
C054N0018E0	1.23444	vacuolar cation/proton exchanger
C102N0054E0	-1.25169	Scorpion toxin-like knottin superfamily protein
C072N0100E0	-1.41414	hypothetical protein (DUF688)
C000N1064E0	-1.28202	nuclear transport factor 2B
C056N0092E0	-1.22502	cyclin-like protein
C018N0307E0	1.00382	serine protease inhibitor, Kazal-type family protein
C033N0124E0	-1.12203	Cysteinyl-tRNA synthetase, class Ia family protein
C054N0029E0	-1.11361	Chalcone-flavanone isomerase family protein
C128N0031E0	1.46687	dihydroorotate dehydrogenase
C006N0289E0	-1.4791	protease-like protein
C025N0249E0	1.02862	ESSS subunit of NADH:ubiquinone oxidoreductase (complex I) protein
C019N0059G0	-1.44992	RING/FYVE/PHD-type zinc finger family protein
C002N0410M0	-1.15222	TBP-associated factor II 15
C060N0055E0	-1.12943	interferon-related developmental regulator family protein / IFRD protein family
C011N0382E0	-1.35913	Homeodomain-like superfamily protein
C085N0028E0	-1.42275	NAC domain containing protein 86
C026N0452E0	-1.37745	topoisomerase 3alpha
C056N0091E0	-1.1354	cyclin-like protein
C011N0100E0	-1.03004	uridine-ribohydrolase 2
C025N0445E0	-1.17167	HAUS augmin-like complex subunit
C003N0093E0	-1.30215	Pollen Ole e 1 allergen and extensin family protein
C020N0295E0	1.25966	fimbrin-like protein 2
C026N0241E0	-1.18049	Peptidase family M48 family protein
C011N0497M0	-1.41479	Late Embryogenesis Abundant 4-5
C032N0061E0	-1.01562	alpha/beta-Hydrolases superfamily protein
C083N0026E0	1.39184	tubby like protein 2
C057N0130E0	1.14275	C2H2-like zinc finger protein
C016N0444E0	-1.24098	FAD/NAD(P)-binding oxidoreductase family protein
C071N0007G0	-1.40439	chromatin remodeling factor18
C005N0561E0	-1.21285	Radical SAM superfamily protein
C020N0078E0	-1.34534	Peptidase M20/M25/M40 family protein
C030N0127M0	-1.20654	hypothetical protein
C009N0324E0	-1.05587	formin homolog 6
C020N0242E0	1.13559	Polynucleotidyl transferase, ribonuclease H fold protein with HRDC domain-containing protein
C023N0388E0	-1.29715	NAD(P)-binding Rossmann-fold superfamily protein
C025N0205E0	-1.00196	Aha1 domain-containing protein
C031N0052E0	-1.25612	DEA(D/H)-box RNA helicase family protein
C101N0002E0	-1.27468	BSD domain-containing protein
C084N0005E0	-1.31393	ALC-interacting protein 1
C080N0035E0	1.04721	SEC6
C017N0080E0	-1.17411	prephenate dehydrogenase family protein
C011N0032E0	-1.03564	patatin-like phospholipase domain protein
C007N0100E0	-1.02179	hypothetical protein
C010N0004E0	-1.06361	translocon outer complex protein 120
C014N0105E0	-1.34816	cellulose synthase like D4
C049N0109E0	-1.2923	CTC-interacting domain 9
C014N0405E0	-1.20804	DET1 complexing ubiquitin ligase
C028N0078E0	-1.19078	GDSL-like Lipase/Acylhydrolase superfamily protein
C000N0505E0	1.18584	actin binding protein
C009N0274E0	1.14742	indoleacetic acid-induced protein 8
C031N0065E0	1.3231	Ubiquitin-like superfamily protein
C014N0002E0	-1.10639	Transducin/WD40 repeat-like superfamily protein
C002N0371E0	-1.06663	hypothetical protein (DUF3527)
C010N0367E0	1.17546	LURP-one-like protein (DUF567)
C004N0491E0	-1.31259	Tetratricopeptide repeat (TPR)-like superfamily protein
C080N0076E0	-1.11146	isoamylase 3
C020N0343E0	-1.3209	Eukaryotic aspartyl protease family protein
C010N0394E0	-1.07522	spectrin beta chain, brain
C032N0155E0	1.07682	trigalactosyldiacylglycerol 1
C071N0063E0	-1.28616	FAD-dependent oxidoreductase family protein
C053N0026E0	-1.09504	Protein kinase superfamily protein
C016N0268E0	1.09037	transmembrane protein, putative (DUF247)
C133N0001E0	-1.26383	P-loop containing nucleoside triphosphate hydrolases superfamily protein
C039N0058E0	1.22527	3-dehydroquinate synthase
C000N0854E0	1.06619	GATA transcription factor 9
C029N0131E0	-1.1646	UDP-N-acetylglucosamine (UAA) transporter family
C036N0243G0	-1.18144	Vacuolar iron transporter (VIT) family protein
C001N0387E0	1.2701	IQ-domain 2
C021N0352E0	-1.18585	nuclear assembly factor 1
C011N0333E0	-1.05913	Late embryogenesis abundant protein (LEA) family protein
C007N0393E0	-1.24586	RNA-binding (RRM/RBD/RNP motifs) family protein
C010N0130E0	-1.20031	Myzus persicae-induced lipase 1
C013N0083E0	1.19378	high chlorophyll fluorescent 109
C014N0039E0	-1.10484	glyoxal oxidase-related protein
C002N0336E0	-1.24705	putative triglyceride lipase
C002N0394E0	-1.1321	Lactate/malate dehydrogenase family protein
C005N0280G0	1.15387	bystin-like protein
C018N0429E0	-1.07915	quinolinate phoshoribosyltransferase
C039N0253E0	-1.15791	Glutathione S-transferase family protein
C009N0189E0	1.1728	BR enhanced expression 2
C026N0462M0	-1.06888	DEA(D/H)-box RNA helicase family protein
C142N0004E0	-1.2034	SAUR-like auxin-responsive protein family
C020N0208E0	-1.03213	photosystem II reaction center PSB29 protein
C001N0599E0	-1.13106	TBP-associated factor 5
C063N0062M0	-1.2109	Pectin lyase-like superfamily protein
C023N0031E0	-1.22896	OSBP(oxysterol binding protein)-related protein 1D
C022N0191E0	-1.24442	ubiquitin interaction motif-containing protein
C002N0500E0	-1.17859	Tetratricopeptide repeat (TPR)-like superfamily protein
C008N0395E0	-1.01344	basic helix-loop-helix (bHLH) DNA-binding superfamily protein
C036N0112E0	-1.17324	clast3-like protein
C024N0219E0	-1.17261	transmembrane protein, putative (DUF247)
C009N0320E0	1.12692	Cation transporter/ E1-E2 ATPase family protein
C010N0206E0	-1.16187	Protein kinase superfamily protein
C036N0114E0	-1.08998	clast3-like protein
C002N0386E0	-1.2203	embryo defective 2739
C026N0168E0	-1.15198	Transcription factor jumonji (jmjC) domain-containing protein
C011N0510M0	-1.08368	DNAse I-like superfamily protein
C024N0256E0	1.2247	hydroxycinnamoyl-CoA shikimate/quinate hydroxycinnamoyl transferase
C013N0387E0	-1.11623	ZCF37
C024N0162E0	-1.05348	Late embryogenesis abundant protein (LEA) family protein
C006N0015E0	1.17044	D-aminoacid aminotransferase-like PLP-dependent enzymes superfamily protein
C014N0015E0	-1.17794	RHOMBOID-like protein 7
C009N0371E0	-1.04008	PPPDE putative thiol peptidase family protein
C043N0037E0	-1.15634	63 kDa inner membrane family protein
C026N0450E0	-1.18764	topoisomerase 3alpha
C048N0080E0	-1.0986	Protein kinase superfamily protein
C026N0258E0	1.04795	MATE efflux family protein
C060N0034E0	1.14904	GDSL-like lipase/acylhydrolase superfamily protein
C022N0063M0	-1.19049	nuclease
C001N0544E0	1.10217	myeloid leukemia factor
C000N0319E0	-1.00646	ATPase, V0 complex, subunit E
C065N0101E0	-1.00986	Mo25 family protein
C013N0323E0	-1.00736	ferredoxin hydrogenase
C000N0262E0	-1.17313	hypothetical protein
C092N0002M0	-1.13009	Cyclin family protein
C022N0200E0	1.00759	MuDR family transposase
C009N0241E0	-1.01368	Translation protein SH3-like family protein
C009N0253E0	-1.13146	phosphoribosyl pyrophosphate (PRPP) synthase 3
C002N0387E0	1.15698	Protein phosphatase 2C family protein
C071N0119E0	-1.00264	2-oxoglutarate dehydrogenase, E1 component
C019N0325E0	-1.17392	beta-glucosidase 47
C007N0147E0	1.15926	Peptidase S24/S26A/S26B/S26C family protein
C026N0178E0	-1.09436	Chalcone-flavanone isomerase family protein
C036N0319E0	1.13625	non-intrinsic ABC protein 6
C000N0097E0	-1.03317	Pectinacetylesterase family protein
C000N0273E0	-1.14575	decapping 5
C064N0095E0	-1.03568	BAX inhibitor 1
C016N0457E0	-1.12587	Eukaryotic aspartyl protease family protein
C018N0179E0	1.06885	DNA polymerase lambda (POLL)
C035N0144E0	1.04884	RING/U-box superfamily protein
C054N0001E0	-1.05049	putative glucosamine-fructose-6-phosphate aminotransferase
C071N0122E0	-1.08868	Ribosomal protein L36
C024N0071E0	1.13411	transcription initiation factor IIE (TFIIE) alpha subunit family protein / general transcription factor TFIIE family protein
C024N0121E0	-1.01953	ribosomal protein large subunit 16A
C010N0020E0	1.04627	YEATS family protein
C041N0099E0	-1.01251	Protein phosphatase 2C family protein
C046N0011M0	1.07736	hypothetical protein
C022N0170E0	-1.10987	ATPase family associated with various cellular activities (AAA)
C071N0123E0	-1.08592	Ribosomal protein L36
C006N0509E0	1.09611	emp24/gp25L/p24 family/GOLD family protein
C035N0109M0	-1.12614	FRIGIDA-like protein
C008N0422E0	-1.02678	microtubule-associated protein 65-4
C026N0097E0	1.00477	Mitochondrial substrate carrier family protein
C040N0031E0	1.02806	sucrose-proton symporter 9
C025N0191E0	1.11472	homogentisate prenyltransferase
C011N0474E0	1.01569	calmodulin binding protein
C026N0367E0	-1.08853	Ypt/Rab-GAP domain of gyp1p superfamily protein
C049N0187E0	1.10769	26S proteasome regulatory subunit S2 1B
C035N0087E0	1.08501	Leucine-rich repeat protein kinase family protein
C020N0310E0	1.09675	beta-1,2-N-acetylglucosaminyltransferase II
C041N0135E0	-1.0916	F-box family protein
C007N0358E0	-1.08799	ubiquitin-conjugating enzyme 37
C039N0089E0	-1.07272	Protein kinase superfamily protein
C041N0002E0	-1.0771	Plastid-lipid associated protein PAP / fibrillin family protein
C018N0365E0	-1.00934	Rad23 UV excision repair protein family
C003N0187E0	1.00186	S-adenosyl-L-methionine-dependent methyltransferases superfamily protein
C028N0086M0	-1.07757	Pentatricopeptide repeat (PPR-like) superfamily protein
C102N0028E0	-1.03971	POLLEN DEFECTIVE IN GUIDANCE-like protein
C026N0212E0	-1.0489	splicing factor-like protein
C067N0114E0	-1.0443	RING-finger, DEAD-like helicase, PHD and SNF2 domain-containing protein
C005N0707E0	1.06196	Pathogenesis-related thaumatin superfamily protein
C004N0428E0	-1.04065	CBL-interacting protein kinase 1
C002N0221E0	1.03369	xyloglucan endotransglycosylase 6
C089N0012E0	-1.0611	ENTH/ANTH/VHS superfamily protein
C127N0001E0	-1.00588	putative glucosamine-fructose-6-phosphate aminotransferase
C019N0504E0	1.03621	defective in cullin neddylation protein
C115N0007E0	-1.02496	S-adenosyl-L-methionine-dependent methyltransferases superfamily protein
C021N0333E0	1.04155	HXXXD-type acyl-transferase family protein
C039N0260E0	1.04308	SGNH hydrolase-type esterase superfamily protein
C060N0057E0	-1.03569	interferon-related developmental regulator family protein / IFRD protein family
C009N0582E0	-1.01318	Protein kinase superfamily protein
C013N0495E0	-1.02617	mRNA capping enzyme family protein
C025N0075E0	-1.01437	Octicosapeptide/Phox/Bem1p (PB1) domain-containing protein / tetratricopeptide repeat (TPR)-containing protein
C036N0105E0	-1.02522	hemoglobin 1
C023N0105E0	-1.02269	ribosomal protein 5B
C065N0031E0	-1.03157	hypothetical protein
C045N0058M0	1.00892	fatty acid desaturase 5
C036N0150G0	-1.0131	ribosome biogenesis protein
C000N0025M0	-1.01234	ribosomal protein L4
C000N0236E0	-1.01203	myb domain protein 37
C009N0121E0	-1.00044	S-adenosyl-L-methionine-dependent methyltransferases superfamily protein
C009N0303E0	-1.05385	ARM repeat superfamily protein
C007N0169E0	-1.01761	Signal transduction histidine kinase, hybrid-type, ethylene sensor
C185M0007E0	-1.23422	plastid-encoded CLP P
C149M0001M0	-1.21052	polygalacturonase inhibiting protein 2
C186M0014E0	-1.09278	Mitovirus RNA-dependent RNA polymerase
C149M0026E0	-1.03289	Mitovirus RNA-dependent RNA polymerase
C146M0007G0	-1.03254	NADH dehydrogenase 1B
C039N0080M0	1.01689	nicotinamidase 3

## Sheet: GO
Table S3 The DEGs and their GOs between dodders grown on WT and AOC-RNAi tobacco plants under normal conditions
GO ID	p-value	Term
GO:0009414	7.6e-07	response to water deprivation
GO:0010162	1.7e-05	seed dormancy process
GO:0015992	1.9e-05	proton transport
GO:0009409	0.00051	response to cold
GO:0009061	0.00144	anaerobic respiration
GO:0034654	0.00478	nucleobase-containing compound biosynthetic process
GO:0030150	0.00781	protein import into mitochondrial matrix
GO:0031938	0.00841	regulation of chromatin silencing at telomere
GO:0019458	0.00841	methionine catabolic process via 2-oxobutanoate
GO:0006279	0.00841	premeiotic DNA replication
GO:0046109	0.00841	uridine biosynthetic process
GO:1902977	0.00841	mitotic DNA replication preinitiation complex assembly
GO:1900087	0.00841	positive regulation of G1/S transition of mitotic cell cycle
GO:0006616	0.00841	SRP-dependent cotranslational protein targeting to membrane, translocation
GO:0046369	0.00841	galactose biosynthetic process
GO:0071433	0.00841	cell wall repair
GO:0009688	0.0088	abscisic acid biosynthetic process
GO:0032508	0.00985	DNA duplex unwinding
