# Supplementary material for: The host jasmonic acid pathway regulates the transcriptomic changes of dodder and host plant under the scenario of caterpillar feeding on dodder
Source: BMC Plant Biol. 2019 Dec 4;19:540. doi: 10.1186/s12870-019-2161-8 (PMC6894313; doi:10.1186/s12870-019-2161-8)
Supplement: Supplementary file 5 — Additional file 5: Table S4. WT and AOC-RNAi tobacco transcriptomic changes after dodders were treated with CLW feeding. [file 12870_2019_2161_MOESM5_ESM.xlsx]

## Sheet: WT
Table S4 WT and AOC-RNAi tobacco transcriptomic changes after dodders were treated with CLW feeding
Gene ID	log2FoldChange(Treatment/Control)	p value	padj
Ntab-TN90_AYMY-SS18370g00001	6.22671	2.48371e-83	1.1084e-78
Ntab-TN90_AYMY-SS2529g00007	5.37799	3.20927e-80	7.16101e-76
Ntab-TN90_AYMY-SS10932g00001	3.90829	6.6124e-69	9.83639e-65
Ntab-TN90_AYMY-SS8068g00007	5.57274	3.56644e-66	3.97899e-62
Ntab-TN90_AYMY-SS310g00007	2.79092	2.97258e-50	2.65315e-46
Ntab-TN90_AYMY-SS8285g00024	-2.73636	2.71024e-46	2.01583e-42
Ntab-TN90_AYMY-SS12305g00006	2.97678	9.58779e-42	6.11249e-38
Ntab-TN90_AYMY-SS11124g00017	4.02097	3.68752e-38	2.05704e-34
Ntab-TN90_AYMY-SS239g03003	6.06349	1.34647e-37	6.67657e-34
Ntab-TN90_AYMY-SS11355g03006	2.73273	2.8984e-37	1.27365e-33
Ntab-TN90_AYMY-SS60627g00002	4.05083	3.13938e-37	1.27365e-33
Ntab-TN90_AYMY-SS168g10003	6.06793	1.12524e-36	4.18466e-33
Ntab-TN90_AYMY-SS6995g00008	2.98249	1.54332e-36	5.29797e-33
Ntab-TN90_AYMY-SS1713g05004	3.97127	2.68555e-36	8.56058e-33
Ntab-TN90_AYMY-SS2529g00006	4.08729	3.40569e-34	1.01324e-30
Ntab-TN90_AYMY-SS13004g00011	3.64365	4.7159e-32	1.31535e-28
Ntab-TN90_AYMY-SS2898g05013	1.8888	9.39212e-31	2.46554e-27
Ntab-TN90_AYMY-SS16981g08012	4.9636	3.94631e-30	9.78399e-27
Ntab-TN90_AYMY-SS379g11009	2.984	5.69844e-29	1.33844e-25
Ntab-TN90_AYMY-SS2707g00002	3.46608	2.55999e-28	5.71223e-25
Ntab-TN90_AYMY-SS190g07005	2.72578	3.14277e-28	6.67868e-25
Ntab-TN90_AYMY-SS999g03003	2.09006	3.83866e-28	7.19958e-25
Ntab-TN90_AYMY-SS16734g01004	2.52762	3.55195e-28	7.19958e-25
Ntab-TN90_AYMY-SS1828g04009	4.27408	3.87187e-28	7.19958e-25
Ntab-TN90_AYMY-SS7966g00022	3.07553	1.23173e-27	2.19874e-24
Ntab-TN90_AYMY-SS858g02009	4.19119	1.9259e-27	3.30566e-24
Ntab-TN90_AYMY-SS6751g00010	3.78865	3.88947e-27	6.42872e-24
Ntab-TN90_AYMY-SS6257g01014	5.27412	6.07193e-27	9.67758e-24
Ntab-TN90_AYMY-SS74501g00008	2.72044	1.72114e-26	2.6486e-23
Ntab-TN90_AYMY-SS4493g03001	3.22926	2.06011e-26	3.06455e-23
Ntab-TN90_AYMY-SS12354g02001	2.52665	2.9931e-26	4.3088e-23
Ntab-TN90_AYMY-SS1377g02002	4.30299	4.09066e-26	5.70481e-23
Ntab-TN90_AYMY-SS16973g01029	2.35953	6.20652e-26	8.39328e-23
Ntab-TN90_AYMY-SS16068g01005	3.80233	8.29083e-26	1.08822e-22
Ntab-TN90_AYMY-SS18221g02006	2.9284	2.3326e-25	2.9742e-22
Ntab-TN90_AYMY-SS150453g00001	-1.60431	2.41511e-25	2.99387e-22
Ntab-TN90_AYMY-SS295g04018	1.05187	3.01354e-25	3.63473e-22
Ntab-TN90_AYMY-SS13373g00002	2.46541	3.29069e-25	3.86457e-22
Ntab-TN90_AYMY-SS8540g01016	-1.58912	3.63482e-25	4.15926e-22
Ntab-TN90_AYMY-SS16420g00003	4.7031	5.40871e-25	6.03437e-22
Ntab-TN90_AYMY-SS649g00009	2.67285	1.15855e-24	1.26104e-21
Ntab-TN90_AYMY-SS12538g05008	4.84614	1.38369e-24	1.47024e-21
Ntab-TN90_AYMY-SS10669g00033	1.48069	3.08194e-24	3.19855e-21
Ntab-TN90_AYMY-SS14220g02016	4.08021	3.84347e-24	3.89824e-21
Ntab-TN90_AYMY-SS921g03009	3.15107	5.59349e-24	5.54713e-21
Ntab-TN90_AYMY-SS10512g00011	2.78042	1.19859e-23	1.16282e-20
Ntab-TN90_AYMY-SS13254g00021	3.55171	2.57129e-23	2.44146e-20
Ntab-TN90_AYMY-SS10833g01040	2.11293	8.65007e-23	8.04223e-20
Ntab-TN90_AYMY-SS17215g00015	2.98758	1.18621e-22	1.08034e-19
Ntab-TN90_AYMY-SS11124g00015	3.80949	1.36529e-22	1.21858e-19
Ntab-TN90_AYMY-SS88181g00003	1.53525	2.83151e-22	2.47768e-19
Ntab-TN90_AYMY-SS1377g12017	3.17294	3.26094e-22	2.79858e-19
Ntab-TN90_AYMY-SS14450g00042	4.51299	1.84974e-21	1.55752e-18
Ntab-TN90_AYMY-SS4619g00007	3.65661	2.21823e-21	1.82994e-18
Ntab-TN90_AYMY-SS8312g00003	1.60115	2.25528e-21	1.82994e-18
Ntab-TN90_AYMY-SS543g00011	2.5964	3.09772e-21	2.46861e-18
Ntab-TN90_AYMY-SS17368g01006	2.97644	3.98475e-21	3.11978e-18
Ntab-TN90_AYMY-SS11816g01003	3.97841	4.07568e-21	3.13595e-18
Ntab-TN90_AYMY-SS1531g03009	4.47056	4.57472e-21	3.46027e-18
Ntab-TN90_AYMY-SS4980g00001	3.81048	4.84587e-21	3.60428e-18
Ntab-TN90_AYMY-SS1234g06001	-1.82334	5.67708e-21	4.15329e-18
Ntab-TN90_AYMY-SS15048g04010	3.71504	6.26316e-21	4.50816e-18
Ntab-TN90_AYMY-SS1245g07006	3.32212	6.64644e-21	4.70811e-18
Ntab-TN90_AYMY-SS16734g00004	1.71512	8.93239e-21	6.22853e-18
Ntab-TN90_AYMY-SS918g00011	3.93868	1.14288e-20	7.84668e-18
Ntab-TN90_AYMY-SS1390g07004	-1.2061	1.29037e-20	8.72502e-18
Ntab-TN90_AYMY-SS133339g00002	3.66314	1.90164e-20	1.26664e-17
Ntab-TN90_AYMY-SS16783g00010	2.16398	2.04044e-20	1.33707e-17
Ntab-TN90_AYMY-SS11629g00001	4.28529	2.06732e-20	1.33707e-17
Ntab-TN90_AYMY-SS3277g00002	3.14697	2.33042e-20	1.48571e-17
Ntab-TN90_AYMY-SS10183g03018	4.15831	2.95893e-20	1.85984e-17
Ntab-TN90_AYMY-SS8535g00003	4.00143	5.11113e-20	3.16798e-17
Ntab-TN90_AYMY-SS5363g06004	-2.68384	6.00534e-20	3.67124e-17
Ntab-TN90_AYMY-SS1295g01009	-1.47535	6.16144e-20	3.71576e-17
Ntab-TN90_AYMY-SS17548g03004	-1.18164	7.66213e-20	4.55917e-17
Ntab-TN90_AYMY-SS2343g01002	-3.07982	8.36746e-20	4.91335e-17
Ntab-TN90_AYMY-SS12077g02019	3.14666	1.21614e-19	7.0484e-17
Ntab-TN90_AYMY-SS1713g00004	2.10878	1.24448e-19	7.1202e-17
Ntab-TN90_AYMY-SS1828g04022	3.58549	1.57667e-19	8.79525e-17
Ntab-TN90_AYMY-SS1174g03007	-1.29436	1.56411e-19	8.79525e-17
Ntab-TN90_AYMY-SS16989g00001	1.47548	1.61986e-19	8.9246e-17
Ntab-TN90_AYMY-SS28227g00002	3.90141	2.15327e-19	1.17188e-16
Ntab-TN90_AYMY-SS2876g02010	3.22906	2.70148e-19	1.45252e-16
Ntab-TN90_AYMY-SS889g01013	3.20482	3.02222e-19	1.60563e-16
Ntab-TN90_AYMY-SS18588g01021	-1.05978	4.19036e-19	2.20004e-16
Ntab-TN90_AYMY-SS225831g00002	3.73104	5.34025e-19	2.77115e-16
Ntab-TN90_AYMY-SS13037g00016	3.01296	6.10928e-19	3.13378e-16
Ntab-TN90_AYMY-SS4671g00034	2.75729	7.34748e-19	3.72609e-16
Ntab-TN90_AYMY-SS1701g00001	3.62593	7.63402e-19	3.82791e-16
Ntab-TN90_AYMY-SS5241g00003	1.48729	1.1569e-18	5.73655e-16
Ntab-TN90_AYMY-SS147387g00012	3.17801	1.2204e-18	5.98493e-16
Ntab-TN90_AYMY-SS4493g00018	-1.52634	1.26888e-18	6.15502e-16
Ntab-TN90_AYMY-SS1178g02004	1.4332	1.47163e-18	7.06177e-16
Ntab-TN90_AYMY-SS1898g00001	1.83072	1.86733e-18	8.86526e-16
Ntab-TN90_AYMY-SS11990g00010	2.72113	3.44711e-18	1.61931e-15
Ntab-TN90_AYMY-SS18567g02026	3.20039	4.63493e-18	2.15461e-15
Ntab-TN90_AYMY-SS7638g00011	1.36478	4.73296e-18	2.1775e-15
Ntab-TN90_AYMY-SS5859g00002	2.08086	5.93226e-18	2.70142e-15
Ntab-TN90_AYMY-SS1347g03015	2.84153	6.14765e-18	2.77122e-15
Ntab-TN90_AYMY-SS10620g01010	1.69375	7.27425e-18	3.24628e-15
Ntab-TN90_AYMY-SS14464g00014	2.57174	8.9856e-18	3.93138e-15
Ntab-TN90_AYMY-SS9276g00003	2.49915	8.97961e-18	3.93138e-15
Ntab-TN90_AYMY-SS7671g00001	2.27673	9.74934e-18	4.22412e-15
Ntab-TN90_AYMY-SS709g00014	-1.44649	1.05808e-17	4.53654e-15
Ntab-TN90_AYMY-SS17903g02003	4.15088	1.06737e-17	4.53654e-15
Ntab-TN90_AYMY-SS14355g01006	2.72653	1.40386e-17	5.91037e-15
Ntab-TN90_AYMY-SS1751g00006	1.63372	1.76234e-17	7.35028e-15
Ntab-TN90_AYMY-SS14534g00001	3.75394	2.12296e-17	8.77234e-15
Ntab-TN90_AYMY-SS1421g11006	2.62107	3.11715e-17	1.27623e-14
Ntab-TN90_AYMY-SS27g01016	2.02765	3.23959e-17	1.3143e-14
Ntab-TN90_AYMY-SS6849g01002	3.48437	3.32894e-17	1.33839e-14
Ntab-TN90_AYMY-SS15839g00001	3.42801	3.82291e-17	1.52326e-14
Ntab-TN90_AYMY-SS14224g01002	3.35234	4.09053e-17	1.61547e-14
Ntab-TN90_AYMY-SS6506g02047	2.83179	4.29516e-17	1.6814e-14
Ntab-TN90_AYMY-SS17857g02050	-1.52334	4.68839e-17	1.81938e-14
Ntab-TN90_AYMY-SS1309g01008	2.27788	5.27094e-17	2.02781e-14
Ntab-TN90_AYMY-SS1241g02020	1.44903	5.58488e-17	2.13023e-14
Ntab-TN90_AYMY-SS17791g00002	-1.93701	6.00913e-17	2.27262e-14
Ntab-TN90_AYMY-SS13587g00006	-1.67882	6.11635e-17	2.29373e-14
Ntab-TN90_AYMY-SS2154g04009	3.48952	6.55145e-17	2.43643e-14
Ntab-TN90_AYMY-SS8342g00009	2.90076	6.61012e-17	2.43793e-14
Ntab-TN90_AYMY-SS11937g01013	2.95256	6.82394e-17	2.49616e-14
Ntab-TN90_AYMY-SS225g00002	2.50826	7.36836e-17	2.6734e-14
Ntab-TN90_AYMY-SS2435g00014	2.3245	8.29146e-17	2.98406e-14
Ntab-TN90_AYMY-SS8475g01014	4.09869	8.59571e-17	3.06881e-14
Ntab-TN90_AYMY-SS6532g00004	2.65111	9.07177e-17	3.21306e-14
Ntab-TN90_AYMY-SS11196g00027	3.14487	9.2481e-17	3.24972e-14
Ntab-TN90_AYMY-SS5342g00004	3.75054	9.93325e-17	3.46321e-14
Ntab-TN90_AYMY-SS10087g00005	-1.07545	1.01704e-16	3.5184e-14
Ntab-TN90_AYMY-SS16862g01020	2.98052	1.03597e-16	3.55631e-14
Ntab-TN90_AYMY-SS12077g03026	3.0642	1.13854e-16	3.87858e-14
Ntab-TN90_AYMY-SS608g09001	3.17733	1.18318e-16	4.00013e-14
Ntab-TN90_AYMY-SS245391g00006	1.82092	1.23135e-16	4.1317e-14
Ntab-TN90_AYMY-SS4468g16047	2.03184	1.42324e-16	4.73993e-14
Ntab-TN90_AYMY-SS17480g00014	1.5142	1.54931e-16	5.12157e-14
Ntab-TN90_AYMY-SS225898g00006	2.80782	1.68586e-16	5.53198e-14
Ntab-TN90_AYMY-SS1414g09007	1.9255	1.87372e-16	6.10356e-14
Ntab-TN90_AYMY-SS82g00006	1.79646	1.89717e-16	6.13516e-14
Ntab-TN90_AYMY-SS1g06004	-2.90829	2.03044e-16	6.51887e-14
Ntab-TN90_AYMY-SS2407g02002	3.04146	2.32987e-16	7.42679e-14
Ntab-TN90_AYMY-SS8058g00009	1.84108	2.57665e-16	8.15517e-14
Ntab-TN90_AYMY-SS12412g01011	2.61565	3.23075e-16	1.01534e-13
Ntab-TN90_AYMY-SS201350g00026	-1.48373	3.47029e-16	1.083e-13
Ntab-TN90_AYMY-SS2728g00060	1.29614	3.69616e-16	1.14548e-13
Ntab-TN90_AYMY-SS15364g00007	1.70986	4.12339e-16	1.26906e-13
Ntab-TN90_AYMY-SS8880g00005	1.10384	4.48927e-16	1.37221e-13
Ntab-TN90_AYMY-SS328g03005	3.48526	4.9603e-16	1.50587e-13
Ntab-TN90_AYMY-SS10665g04018	0.84883	5.08476e-16	1.53323e-13
Ntab-TN90_AYMY-SS7345g02004	-1.88697	5.39873e-16	1.61697e-13
Ntab-TN90_AYMY-SS15716g00001	2.45757	6.14798e-16	1.82911e-13
Ntab-TN90_AYMY-SS6332g03002	2.28606	6.32043e-16	1.86796e-13
Ntab-TN90_AYMY-SS4471g00007	2.90441	6.47525e-16	1.90113e-13
Ntab-TN90_AYMY-SS1219g06017	3.49607	7.25795e-16	2.117e-13
Ntab-TN90_AYMY-SS11980g00002	1.84385	7.43557e-16	2.15472e-13
Ntab-TN90_AYMY-SS9971g00002	-2.11944	8.36989e-16	2.40983e-13
Ntab-TN90_AYMY-SS2063g00003	1.66477	8.82442e-16	2.52441e-13
Ntab-TN90_AYMY-SS18193g06012	1.7155	9.98854e-16	2.83923e-13
Ntab-TN90_AYMY-SS5104g05021	1.50566	1.06973e-15	3.02146e-13
Ntab-TN90_AYMY-SS4666g00008	1.73579	1.24745e-15	3.50126e-13
Ntab-TN90_AYMY-SS360g00019	-1.01051	1.28671e-15	3.58886e-13
Ntab-TN90_AYMY-SS15414g03003	3.60262	1.31577e-15	3.64713e-13
Ntab-TN90_AYMY-SS14913g00013	3.13858	1.65671e-15	4.56382e-13
Ntab-TN90_AYMY-SS13398g00016	2.56206	1.73865e-15	4.76017e-13
Ntab-TN90_AYMY-SS18840g00001	3.35239	1.98886e-15	5.41199e-13
Ntab-TN90_AYMY-SS12113g00002	3.41794	2.03666e-15	5.5085e-13
Ntab-TN90_AYMY-SS14096g00001	-0.756683	2.05599e-15	5.52727e-13
Ntab-TN90_AYMY-SS12376g07011	3.85159	2.25225e-15	6.01863e-13
Ntab-TN90_AYMY-SS113885g00001	3.15023	3.29959e-15	8.76492e-13
Ntab-TN90_AYMY-SS16007g00014	3.67075	3.42667e-15	9.04863e-13
Ntab-TN90_AYMY-SS8005g00017	2.0567	3.449e-15	9.05402e-13
Ntab-TN90_AYMY-SS9767g01001	-1.16965	3.50718e-15	9.15292e-13
Ntab-TN90_AYMY-SS24209g00004	2.89354	3.75606e-15	9.74544e-13
Ntab-TN90_AYMY-SS18572g08010	-2.06101	3.80319e-15	9.81069e-13
Ntab-TN90_AYMY-SS6552g00002	-2.25041	4.2681e-15	1.09467e-12
Ntab-TN90_AYMY-SS7043g00015	-1.44494	5.2586e-15	1.341e-12
Ntab-TN90_AYMY-SS10943g00001	2.91602	5.30993e-15	1.3464e-12
Ntab-TN90_AYMY-SS7437g00005	2.5757	5.65001e-15	1.42454e-12
Ntab-TN90_AYMY-SS1308g02002	3.13582	6.10254e-15	1.52999e-12
Ntab-TN90_AYMY-SS220g00006	2.88811	6.94629e-15	1.7318e-12
Ntab-TN90_AYMY-SS15142g00004	2.98981	7.49965e-15	1.85937e-12
Ntab-TN90_AYMY-SS32678g00005	2.33806	7.89937e-15	1.94765e-12
Ntab-TN90_AYMY-SS2289g00006	3.17607	8.06101e-15	1.97659e-12
Ntab-TN90_AYMY-SS220g00005	2.85192	8.3275e-15	2.03077e-12
Ntab-TN90_AYMY-SS8418g09006	-1.68077	9.67959e-15	2.34767e-12
Ntab-TN90_AYMY-SS12077g03025	3.1988	9.85898e-15	2.37825e-12
Ntab-TN90_AYMY-SS12376g07007	1.73574	1.01648e-14	2.43432e-12
Ntab-TN90_AYMY-SS615g06006	2.86888	1.02005e-14	2.43432e-12
Ntab-TN90_AYMY-SS881g04010	3.63605	1.04363e-14	2.47735e-12
Ntab-TN90_AYMY-SS5881g01008	-1.41954	1.21214e-14	2.86214e-12
Ntab-TN90_AYMY-SS6978g00005	3.79253	1.32042e-14	3.1014e-12
Ntab-TN90_AYMY-SS159g14003	3.2435	1.52863e-14	3.5661e-12
Ntab-TN90_AYMY-SS2675g07006	-1.71855	1.53425e-14	3.5661e-12
Ntab-TN90_AYMY-SS16935g00001	2.62688	1.63775e-14	3.78693e-12
Ntab-TN90_AYMY-SS5613g00002	1.76004	1.67093e-14	3.81739e-12
Ntab-TN90_AYMY-SS18272g00001	3.5465	1.67658e-14	3.81739e-12
Ntab-TN90_AYMY-SS1282g05026	2.80276	1.67141e-14	3.81739e-12
Ntab-TN90_AYMY-SS836g06014	2.19118	1.74097e-14	3.94386e-12
Ntab-TN90_AYMY-SS10559g01001	-1.78318	1.9139e-14	4.31373e-12
Ntab-TN90_AYMY-SS2852g03012	-1.35358	1.9449e-14	4.36157e-12
Ntab-TN90_AYMY-SS12801g00004	2.29061	2.01243e-14	4.49044e-12
Ntab-TN90_AYMY-SS13497g00003	-1.4087	2.17968e-14	4.83943e-12
Ntab-TN90_AYMY-SS10859g00002	2.0748	2.46601e-14	5.44804e-12
Ntab-TN90_AYMY-SS11153g01006	3.63521	2.74854e-14	6.04231e-12
Ntab-TN90_AYMY-SS9117g01003	3.68347	2.89349e-14	6.32978e-12
Ntab-TN90_AYMY-SS18341g04008	0.832909	3.14591e-14	6.84841e-12
Ntab-TN90_AYMY-SS66189g00001	0.994887	3.47922e-14	7.53724e-12
Ntab-TN90_AYMY-SS4722g02024	2.92121	3.49904e-14	7.54355e-12
Ntab-TN90_AYMY-SS1386g00011	1.96418	3.76324e-14	8.07414e-12
Ntab-TN90_AYMY-SS11251g03004	-1.46797	4.2935e-14	9.16775e-12
Ntab-TN90_AYMY-SS15673g00010	1.57804	4.41722e-14	9.387e-12
Ntab-TN90_AYMY-SS6671g00009	-1.25486	4.51336e-14	9.54585e-12
Ntab-TN90_AYMY-SS664g00009	2.04038	4.77821e-14	1.00584e-11
Ntab-TN90_AYMY-SS7094g00009	1.52087	5.41213e-14	1.13393e-11
Ntab-TN90_AYMY-SS7596g01016	-1.21543	6.30232e-14	1.31427e-11
Ntab-TN90_AYMY-SS925g04004	-2.00784	6.35591e-14	1.31928e-11
Ntab-TN90_AYMY-SS892g04009	1.97424	6.57689e-14	1.35883e-11
Ntab-TN90_AYMY-SS16486g08013	2.3239	7.29e-14	1.49922e-11
Ntab-TN90_AYMY-SS6187g08004	3.57407	7.68285e-14	1.57276e-11
Ntab-TN90_AYMY-SS3666g01002	1.32838	7.82e-14	1.59353e-11
Ntab-TN90_AYMY-SS7392g12001	3.07974	9.05873e-14	1.83756e-11
Ntab-TN90_AYMY-SS7528g00001	1.23392	9.77548e-14	1.97398e-11
Ntab-TN90_AYMY-SS2220g01005	2.4442	9.82337e-14	1.97472e-11
Ntab-TN90_AYMY-SS14053g01010	2.22525	1.01455e-13	2.03033e-11
Ntab-TN90_AYMY-SS18169g01022	2.44875	1.09126e-13	2.17089e-11
Ntab-TN90_AYMY-SS1559g03004	-2.91604	1.09452e-13	2.17089e-11
Ntab-TN90_AYMY-SS15803g02019	2.39522	1.17212e-13	2.31452e-11
Ntab-TN90_AYMY-SS4980g00002	1.83939	1.19572e-13	2.35073e-11
Ntab-TN90_AYMY-SS13264g03013	-2.1539	1.23009e-13	2.40769e-11
Ntab-TN90_AYMY-SS10902g03001	1.31383	1.37576e-13	2.6711e-11
Ntab-TN90_AYMY-SS10092g00018	3.07106	1.37664e-13	2.6711e-11
Ntab-TN90_AYMY-SS1269g00004	2.75443	1.42542e-13	2.75378e-11
Ntab-TN90_AYMY-SS7212g00001	3.28274	1.4678e-13	2.82344e-11
Ntab-TN90_AYMY-SS14320g00007	1.91306	1.72767e-13	3.30904e-11
Ntab-TN90_AYMY-SS15691g01003	2.43403	1.77055e-13	3.37667e-11
Ntab-TN90_AYMY-SS181221g00008	-1.22128	1.9594e-13	3.72095e-11
Ntab-TN90_AYMY-SS583g02002	3.15707	2.03292e-13	3.84419e-11
Ntab-TN90_AYMY-SS16850g01029	-2.43638	2.05147e-13	3.8629e-11
Ntab-TN90_AYMY-SS8845g04002	1.25308	2.42816e-13	4.553e-11
Ntab-TN90_AYMY-SS1617g07001	-1.45318	2.48114e-13	4.63288e-11
Ntab-TN90_AYMY-SS12124g00001	2.51509	2.90515e-13	5.40201e-11
Ntab-TN90_AYMY-SS126433g00004	-1.10391	3.54884e-13	6.57155e-11
Ntab-TN90_AYMY-SS2297g03021	3.19698	3.57634e-13	6.59509e-11
Ntab-TN90_AYMY-SS7786g00002	1.11535	3.63433e-13	6.67445e-11
Ntab-TN90_AYMY-SS208g03019	-1.45343	4.18454e-13	7.59119e-11
Ntab-TN90_AYMY-SS16548g03003	2.36304	4.17337e-13	7.59119e-11
Ntab-TN90_AYMY-SS190012g00009	2.98677	4.16603e-13	7.59119e-11
Ntab-TN90_AYMY-SS7560g00021	1.63348	4.39223e-13	7.9357e-11
Ntab-TN90_AYMY-SS10511g02001	-0.882684	4.61175e-13	8.29873e-11
Ntab-TN90_AYMY-SS5638g00007	-1.27148	4.98594e-13	8.93604e-11
Ntab-TN90_AYMY-SS982g00002	1.94548	5.52208e-13	9.85736e-11
Ntab-TN90_AYMY-SS84845g00005	3.24727	5.55791e-13	9.88179e-11
Ntab-TN90_AYMY-SS348g01024	2.74726	5.78188e-13	1.02392e-10
Ntab-TN90_AYMY-SS18510g08008	-1.59777	6.04651e-13	1.06655e-10
Ntab-TN90_AYMY-SS1056g00011	1.15268	6.12932e-13	1.0769e-10
Ntab-TN90_AYMY-SS1050g09005	-1.35264	6.48305e-13	1.13458e-10
Ntab-TN90_AYMY-SS16344g06002	-1.38087	6.77609e-13	1.17695e-10
Ntab-TN90_AYMY-SS6459g08001	1.54763	6.77787e-13	1.17695e-10
Ntab-TN90_AYMY-SS406g00010	-2.92703	6.88287e-13	1.19055e-10
Ntab-TN90_AYMY-SS2225g04012	3.13993	7.30911e-13	1.2594e-10
Ntab-TN90_AYMY-SS5367g00024	-1.40483	7.67122e-13	1.31671e-10
Ntab-TN90_AYMY-SS7174g00039	2.96975	8.11785e-13	1.38803e-10
Ntab-TN90_AYMY-SS18197g00006	-2.14094	8.45235e-13	1.43971e-10
Ntab-TN90_AYMY-SS10541g00013	1.50888	8.95188e-13	1.51899e-10
Ntab-TN90_AYMY-SS6620g03027	2.70724	8.99593e-13	1.52069e-10
Ntab-TN90_AYMY-SS1219g06026	2.21135	9.24209e-13	1.5564e-10
Ntab-TN90_AYMY-SS38246g00006	2.09944	9.5503e-13	1.60226e-10
Ntab-TN90_AYMY-SS1993g05014	-1.1478	9.89282e-13	1.65351e-10
Ntab-TN90_AYMY-SS342g00006	1.47109	1.02803e-12	1.70886e-10
Ntab-TN90_AYMY-SS18696g00021	3.25491	1.03005e-12	1.70886e-10
Ntab-TN90_AYMY-SS1132g10001	2.05437	1.05446e-12	1.74287e-10
Ntab-TN90_AYMY-SS14618g00007	1.27308	1.08011e-12	1.77867e-10
Ntab-TN90_AYMY-SS540g01001	2.76714	1.31464e-12	2.15693e-10
Ntab-TN90_AYMY-SS21455g00005	-1.26897	1.35726e-12	2.21869e-10
Ntab-TN90_AYMY-SS8722g02013	2.11987	1.37563e-12	2.24052e-10
Ntab-TN90_AYMY-SS6800g02003	2.69338	1.38529e-12	2.24805e-10
Ntab-TN90_AYMY-SS174190g00001	1.45034	1.44484e-12	2.33619e-10
Ntab-TN90_AYMY-SS2006g00002	1.53228	1.50296e-12	2.4214e-10
Ntab-TN90_AYMY-SS1086g02030	1.5665	1.63374e-12	2.62262e-10
Ntab-TN90_AYMY-SS208g04020	-1.48189	1.6893e-12	2.70209e-10
Ntab-TN90_AYMY-SS4670g05012	2.02049	1.70438e-12	2.71647e-10
Ntab-TN90_AYMY-SS11113g00009	-0.997241	1.72091e-12	2.73307e-10
Ntab-TN90_AYMY-SS1992g00001	-1.03821	1.86169e-12	2.94616e-10
Ntab-TN90_AYMY-SS11708g05008	-1.10828	1.93807e-12	3.05619e-10
Ntab-TN90_AYMY-SS18476g00007	2.11198	1.98306e-12	3.11613e-10
Ntab-TN90_AYMY-SS133g00031	2.56399	2.02107e-12	3.16471e-10
Ntab-TN90_AYMY-SS16752g00001	-1.33476	2.04818e-12	3.19595e-10
Ntab-TN90_AYMY-SS1409g00028	-1.75879	2.09914e-12	3.26405e-10
Ntab-TN90_AYMY-SS390g00003	2.13151	2.14941e-12	3.33062e-10
Ntab-TN90_AYMY-SS4351g00009	-1.80164	2.16492e-12	3.34304e-10
Ntab-TN90_AYMY-SS1306g00002	-2.15152	2.29214e-12	3.52728e-10
Ntab-TN90_AYMY-SS10982g02015	2.75475	2.31289e-12	3.54699e-10
Ntab-TN90_AYMY-SS592g01013	-0.996665	2.36634e-12	3.61653e-10
Ntab-TN90_AYMY-SS543g01002	3.45656	2.53861e-12	3.85342e-10
Ntab-TN90_AYMY-SS5157g00004	1.3212	2.53169e-12	3.85342e-10
Ntab-TN90_AYMY-SS838g00027	1.53672	2.67216e-12	4.03491e-10
Ntab-TN90_AYMY-SS375g04028	2.15274	2.67626e-12	4.03491e-10
Ntab-TN90_AYMY-SS7174g00038	2.64971	2.97357e-12	4.46806e-10
Ntab-TN90_AYMY-SS12551g00002	-0.889943	3.0144e-12	4.51422e-10
Ntab-TN90_AYMY-SS532g00041	3.17056	3.0742e-12	4.58837e-10
Ntab-TN90_AYMY-SS12558g00020	1.46005	3.19849e-12	4.75797e-10
Ntab-TN90_AYMY-SS237g10009	2.40675	3.32401e-12	4.92826e-10
Ntab-TN90_AYMY-SS8383g00001	1.89453	3.41771e-12	5.0504e-10
Ntab-TN90_AYMY-SS4311g00008	1.59596	3.44852e-12	5.06455e-10
Ntab-TN90_AYMY-SS16271g00002	2.83308	3.44998e-12	5.06455e-10
Ntab-TN90_AYMY-SS7286g02018	1.92621	3.56685e-12	5.21895e-10
Ntab-TN90_AYMY-SS12416g01022	-1.1196	3.69928e-12	5.39503e-10
Ntab-TN90_AYMY-SS1555g05001	1.9498	3.7186e-12	5.40554e-10
Ntab-TN90_AYMY-SS5090g00009	1.98242	3.74876e-12	5.43169e-10
Ntab-TN90_AYMY-SS17361g02016	1.3951	3.77926e-12	5.45815e-10
Ntab-TN90_AYMY-SS3330g02010	-1.46668	3.82368e-12	5.5045e-10
Ntab-TN90_AYMY-SS17166g02004	1.26985	3.8431e-12	5.51467e-10
Ntab-TN90_AYMY-SS10718g00006	-0.8561	4.03266e-12	5.76813e-10
Ntab-TN90_AYMY-SS364g04020	1.02545	4.05506e-12	5.78164e-10
Ntab-TN90_AYMY-SS1293g02009	-0.938192	4.35157e-12	6.18464e-10
Ntab-TN90_AYMY-SS15464g00003	-1.07526	4.37701e-12	6.20104e-10
Ntab-TN90_AYMY-SS10363g00014	1.45364	4.57816e-12	6.46549e-10
Ntab-TN90_AYMY-SS1188g00009	1.06469	4.96146e-12	6.9847e-10
Ntab-TN90_AYMY-SS16524g00004	2.66935	5.23435e-12	7.34571e-10
Ntab-TN90_AYMY-SS10013g03001	2.95194	5.58498e-12	7.81319e-10
Ntab-TN90_AYMY-SS17853g01003	3.22834	5.7214e-12	7.97902e-10
Ntab-TN90_AYMY-SS8605g00011	0.827839	5.78372e-12	8.04081e-10
Ntab-TN90_AYMY-SS2600g02011	2.84325	5.83055e-12	8.08074e-10
Ntab-TN90_AYMY-SS8315g00001	2.37246	5.938e-12	8.20419e-10
Ntab-TN90_AYMY-SS17229g00003	1.67352	6.07257e-12	8.36422e-10
Ntab-TN90_AYMY-SS247g01001	-0.745968	6.16193e-12	8.46119e-10
Ntab-TN90_AYMY-SS17152g01014	0.916778	6.64046e-12	9.0903e-10
Ntab-TN90_AYMY-SS14261g00025	1.91413	6.75763e-12	9.22241e-10
Ntab-TN90_AYMY-SS17436g03006	-1.61149	7.00319e-12	9.5284e-10
Ntab-TN90_AYMY-SS249g00006	1.70695	7.37451e-12	1.00031e-09
Ntab-TN90_AYMY-SS10813g00001	1.21051	7.51933e-12	1.01686e-09
Ntab-TN90_AYMY-SS15194g00005	2.86956	7.9201e-12	1.06783e-09
Ntab-TN90_AYMY-SS7588g00002	1.52642	8.04665e-12	1.08162e-09
Ntab-TN90_AYMY-SS16375g00005	1.98441	8.26186e-12	1.10721e-09
Ntab-TN90_AYMY-SS14835g08006	1.08867	8.40438e-12	1.12294e-09
Ntab-TN90_AYMY-SS2659g00016	-1.87793	8.45251e-12	1.126e-09
Ntab-TN90_AYMY-SS15229g02002	2.22885	8.6364e-12	1.14707e-09
Ntab-TN90_AYMY-SS7209g02001	1.43345	9.44839e-12	1.2512e-09
Ntab-TN90_AYMY-SS1066g01014	2.43441	9.59394e-12	1.26671e-09
Ntab-TN90_AYMY-SS17195g01004	1.3464	1.01131e-11	1.33132e-09
Ntab-TN90_AYMY-SS11423g00016	1.56089	1.09254e-11	1.43403e-09
Ntab-TN90_AYMY-SS5467g00003	2.86545	1.12674e-11	1.47458e-09
Ntab-TN90_AYMY-SS6431g00024	-1.01337	1.15808e-11	1.51116e-09
Ntab-TN90_AYMY-SS12465g00016	-0.924401	1.18605e-11	1.54314e-09
Ntab-TN90_AYMY-SS15574g00004	2.51052	1.22056e-11	1.58343e-09
Ntab-TN90_AYMY-SS7965g02041	-1.63714	1.22588e-11	1.58572e-09
Ntab-TN90_AYMY-SS4865g01008	3.01314	1.25799e-11	1.62255e-09
Ntab-TN90_AYMY-SS2232g00016	1.44141	1.27038e-11	1.62912e-09
Ntab-TN90_AYMY-SS7789g02008	-1.20308	1.26839e-11	1.62912e-09
Ntab-TN90_AYMY-SS14736g00009	1.66294	1.31396e-11	1.68017e-09
Ntab-TN90_AYMY-SS3726g00003	-1.47581	1.36234e-11	1.73706e-09
Ntab-TN90_AYMY-SS2588g07015	2.90814	1.38361e-11	1.75916e-09
Ntab-TN90_AYMY-SS5872g00011	2.20288	1.41882e-11	1.7988e-09
Ntab-TN90_AYMY-SS1505g02013	-1.96425	1.43378e-11	1.81262e-09
Ntab-TN90_AYMY-SS17159g01009	2.87335	1.45031e-11	1.82833e-09
Ntab-TN90_AYMY-SS16150g03006	-1.78923	1.46607e-11	1.843e-09
Ntab-TN90_AYMY-SS2480g01007	2.45043	1.49355e-11	1.87226e-09
Ntab-TN90_AYMY-SS10938g00004	2.3116	1.55987e-11	1.94992e-09
Ntab-TN90_AYMY-SS16269g04023	2.03298	1.57031e-11	1.9575e-09
Ntab-TN90_AYMY-SS8139g02002	3.30535	1.5902e-11	1.97676e-09
Ntab-TN90_AYMY-SS8826g01004	-1.33278	1.65855e-11	2.056e-09
Ntab-TN90_AYMY-SS1768g02017	1.71048	1.72425e-11	2.12564e-09
Ntab-TN90_AYMY-SS11722g00005	1.68625	1.72378e-11	2.12564e-09
Ntab-TN90_AYMY-SS1099g06010	2.85164	1.75044e-11	2.15171e-09
Ntab-TN90_AYMY-SS1723g00006	1.80329	1.75504e-11	2.15171e-09
Ntab-TN90_AYMY-SS1244g06022	2.87948	1.766e-11	2.15921e-09
Ntab-TN90_AYMY-SS13621g01007	1.59761	1.82215e-11	2.22178e-09
Ntab-TN90_AYMY-SS12282g04025	1.59266	1.86137e-11	2.26341e-09
Ntab-TN90_AYMY-SS16850g01040	-2.06064	1.93022e-11	2.34075e-09
Ntab-TN90_AYMY-SS190g01024	1.04523	1.95777e-11	2.36774e-09
Ntab-TN90_AYMY-SS6455g00015	1.85608	1.99273e-11	2.4035e-09
Ntab-TN90_AYMY-SS1484g02001	1.83547	2.01079e-11	2.41875e-09
Ntab-TN90_AYMY-SS17295g00008	-1.07982	2.03647e-11	2.43651e-09
Ntab-TN90_AYMY-SS16925g03012	1.84038	2.03405e-11	2.43651e-09
Ntab-TN90_AYMY-SS16538g03010	1.07117	2.39692e-11	2.86008e-09
Ntab-TN90_AYMY-SS16885g03010	2.66159	2.43303e-11	2.89543e-09
Ntab-TN90_AYMY-SS3788g04001	-1.49377	2.51746e-11	2.98794e-09
Ntab-TN90_AYMY-SS16351g02008	2.08255	2.67183e-11	3.16275e-09
Ntab-TN90_AYMY-SS11282g03008	3.03737	2.72255e-11	3.20619e-09
Ntab-TN90_AYMY-SS190g06003	2.5268	2.72289e-11	3.20619e-09
Ntab-TN90_AYMY-SS88g02024	1.3249	2.77467e-11	3.25856e-09
Ntab-TN90_AYMY-SS11713g03012	1.33438	2.91718e-11	3.41693e-09
Ntab-TN90_AYMY-SS8016g03018	3.19305	3.33628e-11	3.89759e-09
Ntab-TN90_AYMY-SS10506g00017	1.58721	3.48586e-11	4.06171e-09
Ntab-TN90_AYMY-SS2232g00023	-1.02347	3.64045e-11	4.23079e-09
Ntab-TN90_AYMY-SS4280g04022	1.7748	3.72235e-11	4.31474e-09
Ntab-TN90_AYMY-SS95g00003	1.67041	3.77082e-11	4.3596e-09
Ntab-TN90_AYMY-SS1420g04002	2.29596	4.17927e-11	4.81934e-09
Ntab-TN90_AYMY-SS861g06006	1.62318	4.44602e-11	5.11373e-09
Ntab-TN90_AYMY-SS17505g00007	-1.13418	4.49131e-11	5.15254e-09
Ntab-TN90_AYMY-SS16683g00002	1.10103	4.51093e-11	5.16178e-09
Ntab-TN90_AYMY-SS3437g06006	2.03671	4.71154e-11	5.37754e-09
Ntab-TN90_AYMY-SS172042g00004	1.24514	4.81861e-11	5.48571e-09
Ntab-TN90_AYMY-SS1206g01018	1.02886	4.88108e-11	5.5427e-09
Ntab-TN90_AYMY-SS4938g00004	2.76382	5.1312e-11	5.81193e-09
Ntab-TN90_AYMY-SS15653g01003	1.3347	5.37316e-11	6.07058e-09
Ntab-TN90_AYMY-SS15791g03010	2.29897	5.66724e-11	6.37057e-09
Ntab-TN90_AYMY-SS5011g01009	-1.27255	5.6624e-11	6.37057e-09
Ntab-TN90_AYMY-SS728g05005	1.80994	6.00504e-11	6.71647e-09
Ntab-TN90_AYMY-SS1109g01005	1.07719	5.99114e-11	6.71647e-09
Ntab-TN90_AYMY-SS2232g00018	1.68922	6.10156e-11	6.80736e-09
Ntab-TN90_AYMY-SS6531g01002	2.60791	6.3042e-11	7.0159e-09
Ntab-TN90_AYMY-SS17619g05001	1.56839	6.33832e-11	7.02167e-09
Ntab-TN90_AYMY-SS7504g04012	2.75456	6.34085e-11	7.02167e-09
Ntab-TN90_AYMY-SS1848g00001	1.46175	6.36686e-11	7.03302e-09
Ntab-TN90_AYMY-SS589g00011	0.829361	6.64276e-11	7.31966e-09
Ntab-TN90_AYMY-SS488g00014	0.937116	6.92638e-11	7.61339e-09
Ntab-TN90_AYMY-SS17741g07003	-0.858227	7.37252e-11	8.08387e-09
Ntab-TN90_AYMY-SS1099g08008	1.55298	7.4646e-11	8.16477e-09
Ntab-TN90_AYMY-SS7918g01006	-0.871877	7.73753e-11	8.44261e-09
Ntab-TN90_AYMY-SS29862g00007	1.05059	7.78782e-11	8.47676e-09
Ntab-TN90_AYMY-SS4943g01002	1.95735	8.00214e-11	8.68884e-09
Ntab-TN90_AYMY-SS99013g00019	1.6009	8.15005e-11	8.82797e-09
Ntab-TN90_AYMY-SS1225g01006	-0.922574	8.69521e-11	9.39567e-09
Ntab-TN90_AYMY-SS120849g00015	1.55451	9.12404e-11	9.83523e-09
Ntab-TN90_AYMY-SS16898g03011	-1.64082	9.20697e-11	9.90071e-09
Ntab-TN90_AYMY-SS15938g00001	-1.60516	9.38156e-11	1.00642e-08
Ntab-TN90_AYMY-SS7140g01019	1.32301	9.51374e-11	1.0168e-08
Ntab-TN90_AYMY-SS4015g00002	2.67362	9.52387e-11	1.0168e-08
Ntab-TN90_AYMY-SS12783g00007	-1.31071	9.61107e-11	1.02366e-08
Ntab-TN90_AYMY-SS998g00012	1.46388	1.02746e-10	1.09173e-08
Ntab-TN90_AYMY-SS619g00010	3.20393	1.03625e-10	1.09845e-08
Ntab-TN90_AYMY-SS10477g04020	2.18094	1.06872e-10	1.13018e-08
Ntab-TN90_AYMY-SS16793g00001	2.47322	1.07669e-10	1.13592e-08
Ntab-TN90_AYMY-SS710g06010	3.20019	1.07937e-10	1.13606e-08
Ntab-TN90_AYMY-SS185664g00001	-1.12062	1.09667e-10	1.15155e-08
Ntab-TN90_AYMY-SS8414g01004	1.99414	1.1008e-10	1.15318e-08
Ntab-TN90_AYMY-SS18168g05011	1.6243	1.13534e-10	1.18658e-08
Ntab-TN90_AYMY-SS2393g00006	2.8362	1.14113e-10	1.18984e-08
Ntab-TN90_AYMY-SS1467g03010	-1.48945	1.23324e-10	1.28289e-08
Ntab-TN90_AYMY-SS158g02017	-1.53018	1.26655e-10	1.31447e-08
Ntab-TN90_AYMY-SS3933g02002	3.17117	1.27651e-10	1.32173e-08
Ntab-TN90_AYMY-SS365g09007	-1.1746	1.28353e-10	1.32593e-08
Ntab-TN90_AYMY-SS87783g00002	3.15505	1.29777e-10	1.33754e-08
Ntab-TN90_AYMY-SS8590g02022	1.53384	1.34e-10	1.37789e-08
Ntab-TN90_AYMY-SS11285g06007	-1.35544	1.36292e-10	1.39823e-08
Ntab-TN90_AYMY-SS4231g01005	1.56639	1.4497e-10	1.48384e-08
Ntab-TN90_AYMY-SS1198g00041	-1.71605	1.49052e-10	1.52214e-08
Ntab-TN90_AYMY-SS12545g02020	2.10707	1.49564e-10	1.52388e-08
Ntab-TN90_AYMY-SS1560g01016	1.47456	1.50847e-10	1.53345e-08
Ntab-TN90_AYMY-SS9164g01033	0.925939	1.52994e-10	1.55175e-08
Ntab-TN90_AYMY-SS5257g00001	0.913676	1.56964e-10	1.58122e-08
Ntab-TN90_AYMY-SS2689g03019	-1.16381	1.5646e-10	1.58122e-08
Ntab-TN90_AYMY-SS2005g07007	2.17727	1.5693e-10	1.58122e-08
Ntab-TN90_AYMY-SS228g00019	2.79727	1.64489e-10	1.6533e-08
Ntab-TN90_AYMY-SS322g03015	2.72373	1.65582e-10	1.65683e-08
Ntab-TN90_AYMY-SS958g00005	-1.40588	1.65288e-10	1.65683e-08
Ntab-TN90_AYMY-SS16134g00002	1.1389	1.70236e-10	1.69736e-08
Ntab-TN90_AYMY-SS2028g03001	2.9289	1.70394e-10	1.69736e-08
Ntab-TN90_AYMY-SS13972g01012	2.06464	1.80334e-10	1.79237e-08
Ntab-TN90_AYMY-SS12899g00011	2.26633	1.81267e-10	1.79765e-08
Ntab-TN90_AYMY-SS4830g01001	2.23989	1.88926e-10	1.86944e-08
Ntab-TN90_AYMY-SS770g03027	-1.2162	1.93399e-10	1.90947e-08
Ntab-TN90_AYMY-SS8929g01010	2.0375	1.97518e-10	1.94583e-08
Ntab-TN90_AYMY-SS13175g00029	2.47118	2.025e-10	1.99052e-08
Ntab-TN90_AYMY-SS54004g00003	1.96256	2.06927e-10	2.02956e-08
Ntab-TN90_AYMY-SS17878g00003	-1.92374	2.13355e-10	2.08802e-08
Ntab-TN90_AYMY-SS11424g03024	1.31026	2.17529e-10	2.12421e-08
Ntab-TN90_AYMY-SS14315g01010	1.8191	2.24527e-10	2.18777e-08
Ntab-TN90_AYMY-SS1602g00011	1.82176	2.26336e-10	2.19769e-08
Ntab-TN90_AYMY-SS14510g00002	1.60103	2.2653e-10	2.19769e-08
Ntab-TN90_AYMY-SS74625g00008	-1.52769	2.33065e-10	2.25618e-08
Ntab-TN90_AYMY-SS2667g00002	1.23057	2.35413e-10	2.27397e-08
Ntab-TN90_AYMY-SS592g00010	-1.04216	2.49294e-10	2.40286e-08
Ntab-TN90_AYMY-SS87518g00001	-1.10267	2.55119e-10	2.45371e-08
Ntab-TN90_AYMY-SS7375g00013	2.81778	2.59649e-10	2.4919e-08
Ntab-TN90_AYMY-SS17064g00011	2.89138	2.64625e-10	2.53421e-08
Ntab-TN90_AYMY-SS7335g00016	3.13435	2.77991e-10	2.65651e-08
Ntab-TN90_AYMY-SS9448g00009	1.76155	2.80202e-10	2.67191e-08
Ntab-TN90_AYMY-SS10410g00008	1.10012	2.91528e-10	2.77399e-08
Ntab-TN90_AYMY-SS8009g04025	2.47965	2.92759e-10	2.77977e-08
Ntab-TN90_AYMY-SS9274g01006	2.46916	2.97157e-10	2.81555e-08
Ntab-TN90_AYMY-SS8159g00005	1.45874	3.02835e-10	2.86326e-08
Ntab-TN90_AYMY-SS148g00003	3.07547	3.04969e-10	2.87734e-08
Ntab-TN90_AYMY-SS561g05001	0.917979	3.08849e-10	2.90781e-08
Ntab-TN90_AYMY-SS7799g06022	2.37723	3.12081e-10	2.92589e-08
Ntab-TN90_AYMY-SS464g03003	2.04659	3.11798e-10	2.92589e-08
Ntab-TN90_AYMY-SS74111g00006	1.41896	3.42744e-10	3.20663e-08
Ntab-TN90_AYMY-SS6353g00001	3.01678	3.54565e-10	3.31029e-08
Ntab-TN90_AYMY-SS3956g07013	-1.65192	3.56645e-10	3.32275e-08
Ntab-TN90_AYMY-SS235g02002	-1.38112	3.66247e-10	3.40511e-08
Ntab-TN90_AYMY-SS1400g04014	1.83919	3.68733e-10	3.42109e-08
Ntab-TN90_AYMY-SS3237g00010	-1.11917	3.75776e-10	3.47921e-08
Ntab-TN90_AYMY-SS11712g01011	3.09725	3.83224e-10	3.54082e-08
Ntab-TN90_AYMY-SS1860g01014	1.66959	3.85048e-10	3.55031e-08
Ntab-TN90_AYMY-SS20104g00005	1.96958	3.94057e-10	3.62589e-08
Ntab-TN90_AYMY-SS16215g01015	2.20328	4.2061e-10	3.86226e-08
Ntab-TN90_AYMY-SS2142g10014	-0.849593	4.22669e-10	3.8732e-08
Ntab-TN90_AYMY-SS17085g02011	1.93265	4.32081e-10	3.95132e-08
Ntab-TN90_AYMY-SS6993g05010	1.89232	4.35195e-10	3.97167e-08
Ntab-TN90_AYMY-SS17776g00002	-1.1575	4.42868e-10	4.03344e-08
Ntab-TN90_AYMY-SS2347g09011	1.45731	4.44153e-10	4.0369e-08
Ntab-TN90_AYMY-SS4204g00001	-2.03405	4.50778e-10	4.08879e-08
Ntab-TN90_AYMY-SS4552g02013	1.4011	4.5291e-10	4.0998e-08
Ntab-TN90_AYMY-SS2126g01001	-1.01633	4.59385e-10	4.15e-08
Ntab-TN90_AYMY-SS158702g00006	1.97437	4.65753e-10	4.19056e-08
Ntab-TN90_AYMY-SS17249g01002	2.33032	4.6525e-10	4.19056e-08
Ntab-TN90_AYMY-SS5470g03009	-2.78225	4.69409e-10	4.21495e-08
Ntab-TN90_AYMY-SS8396g00007	2.59207	4.70754e-10	4.21854e-08
Ntab-TN90_AYMY-SS16527g02001	1.08301	4.81059e-10	4.30225e-08
Ntab-TN90_AYMY-SS17866g00014	1.98356	4.82075e-10	4.30271e-08
Ntab-TN90_AYMY-SS395g07001	2.98629	4.8325e-10	4.30459e-08
Ntab-TN90_AYMY-SS10724g00004	1.69208	4.86298e-10	4.32311e-08
Ntab-TN90_AYMY-SS6112g00006	-0.913706	4.90723e-10	4.34513e-08
Ntab-TN90_AYMY-SS17597g00008	2.18427	4.90245e-10	4.34513e-08
Ntab-TN90_AYMY-SS1110g00011	-0.896385	5.14169e-10	4.54373e-08
Ntab-TN90_AYMY-SS11343g00002	2.57027	5.16799e-10	4.55795e-08
Ntab-TN90_AYMY-SS642g00001	2.1129	5.28626e-10	4.65306e-08
Ntab-TN90_AYMY-SS2560g01007	-1.95523	5.34433e-10	4.69491e-08
Ntab-TN90_AYMY-SS13418g00015	2.27235	5.54397e-10	4.85119e-08
Ntab-TN90_AYMY-SS12203g00010	-1.48061	5.54099e-10	4.85119e-08
Ntab-TN90_AYMY-SS4594g00006	2.6039	5.77537e-10	5.04378e-08
Ntab-TN90_AYMY-SS9889g00001	-1.99118	5.89674e-10	5.13973e-08
Ntab-TN90_AYMY-SS941g02013	-1.13805	5.9165e-10	5.1469e-08
Ntab-TN90_AYMY-SS1070g08024	3.05615	6.14021e-10	5.33111e-08
Ntab-TN90_AYMY-SS2879g01003	-0.685946	6.17042e-10	5.34694e-08
Ntab-TN90_AYMY-SS8929g00009	2.02495	6.2238e-10	5.38275e-08
Ntab-TN90_AYMY-SS4070g00013	2.62582	6.34911e-10	5.4805e-08
Ntab-TN90_AYMY-SS9024g02004	1.53933	6.36172e-10	5.48078e-08
Ntab-TN90_AYMY-SS1509g02006	2.5402	6.56553e-10	5.63462e-08
Ntab-TN90_AYMY-SS2494g00004	1.48113	6.56507e-10	5.63462e-08
Ntab-TN90_AYMY-SS91249g00007	0.957461	6.68146e-10	5.7231e-08
Ntab-TN90_AYMY-SS15102g01002	-1.35999	6.98906e-10	5.97511e-08
Ntab-TN90_AYMY-SS16927g00010	2.59782	7.20684e-10	6.14951e-08
Ntab-TN90_AYMY-SS60563g00004	2.75432	7.60019e-10	6.47278e-08
Ntab-TN90_AYMY-SS24236g00002	2.38341	7.63529e-10	6.49029e-08
Ntab-TN90_AYMY-SS45539g00001	2.92405	7.72527e-10	6.55429e-08
Ntab-TN90_AYMY-SS17830g01005	2.30831	7.86827e-10	6.66295e-08
Ntab-TN90_AYMY-SS14147g02004	2.56223	8.02161e-10	6.77993e-08
Ntab-TN90_AYMY-SS16683g00001	0.919443	8.25182e-10	6.96132e-08
Ntab-TN90_AYMY-SS8434g00001	-1.30067	8.45477e-10	7.11908e-08
Ntab-TN90_AYMY-SS4641g00006	1.31671	8.53115e-10	7.15639e-08
Ntab-TN90_AYMY-SS8693g00018	-0.940414	8.51857e-10	7.15639e-08
Ntab-TN90_AYMY-SS9407g01003	1.86124	8.61331e-10	7.21175e-08
Ntab-TN90_AYMY-SS12g02007	1.18069	8.79989e-10	7.35417e-08
Ntab-TN90_AYMY-SS17970g12029	-0.948823	9.13943e-10	7.62365e-08
Ntab-TN90_AYMY-SS5390g00005	-0.761786	9.1567e-10	7.6238e-08
Ntab-TN90_AYMY-SS2327g00005	1.60001	9.44265e-10	7.84725e-08
Ntab-TN90_AYMY-SS1424g03008	1.53873	9.48898e-10	7.87109e-08
Ntab-TN90_AYMY-SS7472g00002	2.35179	9.64604e-10	7.98653e-08
Ntab-TN90_AYMY-SS18521g04006	2.94077	1.00438e-09	8.30046e-08
Ntab-TN90_AYMY-SS31938g00001	0.808963	1.01697e-09	8.38896e-08
Ntab-TN90_AYMY-SS170121g00003	-0.680596	1.02112e-09	8.40768e-08
Ntab-TN90_AYMY-SS15666g05001	-0.93836	1.05777e-09	8.6934e-08
Ntab-TN90_AYMY-SS11042g03009	-0.981016	1.06439e-09	8.73172e-08
Ntab-TN90_AYMY-SS17780g02002	2.44183	1.06669e-09	8.73452e-08
Ntab-TN90_AYMY-SS15563g00001	2.70932	1.09119e-09	8.91882e-08
Ntab-TN90_AYMY-SS6513g05001	1.21172	1.10144e-09	8.98612e-08
Ntab-TN90_AYMY-SS247786g00002	1.40057	1.1319e-09	9.21773e-08
Ntab-TN90_AYMY-SS4468g14017	1.18912	1.14202e-09	9.28326e-08
Ntab-TN90_AYMY-SS17559g01021	2.41897	1.21204e-09	9.83453e-08
Ntab-TN90_AYMY-SS851g04017	-0.695976	1.26091e-09	1.02124e-07
Ntab-TN90_AYMY-SS7538g05012	1.612	1.267e-09	1.02432e-07
Ntab-TN90_AYMY-SS185455g00001	-1.17726	1.28722e-09	1.03879e-07
Ntab-TN90_AYMY-SS360g03007	1.27095	1.29782e-09	1.04545e-07
Ntab-TN90_AYMY-SS395g05024	1.65759	1.30265e-09	1.04745e-07
Ntab-TN90_AYMY-SS3459g00014	2.313	1.33038e-09	1.06782e-07
Ntab-TN90_AYMY-SS1526g08015	1.68508	1.39104e-09	1.1145e-07
Ntab-TN90_AYMY-SS1079g06020	1.27416	1.41964e-09	1.13538e-07
Ntab-TN90_AYMY-SS201801g00001	1.24529	1.43145e-09	1.14278e-07
Ntab-TN90_AYMY-SS15110g00026	1.39145	1.4385e-09	1.14635e-07
Ntab-TN90_AYMY-SS17424g08005	1.21385	1.44225e-09	1.1473e-07
Ntab-TN90_AYMY-SS4030g04008	-2.39047	1.45344e-09	1.15414e-07
Ntab-TN90_AYMY-SS76g00001	2.98808	1.47994e-09	1.1731e-07
Ntab-TN90_AYMY-SS4549g04007	2.45555	1.52261e-09	1.20478e-07
Ntab-TN90_AYMY-SS17354g04001	2.68633	1.52887e-09	1.20759e-07
Ntab-TN90_AYMY-SS1219g04004	2.43573	1.5434e-09	1.21691e-07
Ntab-TN90_AYMY-SS862g02013	1.26939	1.54857e-09	1.21883e-07
Ntab-TN90_AYMY-SS145709g00003	1.74508	1.59341e-09	1.25192e-07
Ntab-TN90_AYMY-SS1891g03007	-1.62498	1.6239e-09	1.2714e-07
Ntab-TN90_AYMY-SS447g02005	0.746784	1.62356e-09	1.2714e-07
Ntab-TN90_AYMY-SS6981g00005	0.670797	1.67462e-09	1.30882e-07
Ntab-TN90_AYMY-SS16586g00003	2.01814	1.68389e-09	1.31376e-07
Ntab-TN90_AYMY-SS223g01020	-1.06544	1.70662e-09	1.32917e-07
Ntab-TN90_AYMY-SS1589g02008	-0.763709	1.71117e-09	1.33039e-07
Ntab-TN90_AYMY-SS18362g01003	1.35635	1.74764e-09	1.35638e-07
Ntab-TN90_AYMY-SS4464g00003	1.83478	1.86673e-09	1.44629e-07
Ntab-TN90_AYMY-SS9798g01009	2.14369	1.87061e-09	1.44639e-07
Ntab-TN90_AYMY-SS148213g00003	0.827561	1.87334e-09	1.44639e-07
Ntab-TN90_AYMY-SS7951g09011	-0.924242	1.90538e-09	1.46859e-07
Ntab-TN90_AYMY-SS113g00001	-0.735526	1.93436e-09	1.48836e-07
Ntab-TN90_AYMY-SS6480g00007	1.7726	1.939e-09	1.48936e-07
Ntab-TN90_AYMY-SS569g04023	1.05068	1.96803e-09	1.50906e-07
Ntab-TN90_AYMY-SS9164g01046	-1.26322	1.99028e-09	1.5235e-07
Ntab-TN90_AYMY-SS6187g10006	2.47729	2.08144e-09	1.58784e-07
Ntab-TN90_AYMY-SS18730g00001	2.73733	2.08087e-09	1.58784e-07
Ntab-TN90_AYMY-SS8645g01001	2.84665	2.09979e-09	1.5991e-07
Ntab-TN90_AYMY-SS11876g00012	1.21399	2.11881e-09	1.6081e-07
Ntab-TN90_AYMY-SS13742g00003	1.44484	2.11747e-09	1.6081e-07
Ntab-TN90_AYMY-SS583g01009	1.38346	2.13807e-09	1.61858e-07
Ntab-TN90_AYMY-SS2763g01007	2.95529	2.13988e-09	1.61858e-07
Ntab-TN90_AYMY-SS4680g06017	-0.929065	2.14558e-09	1.62015e-07
Ntab-TN90_AYMY-SS878g00006	2.23645	2.25394e-09	1.6991e-07
Ntab-TN90_AYMY-SS2407g02001	2.72801	2.30208e-09	1.72731e-07
Ntab-TN90_AYMY-SS7016g01016	0.933936	2.29875e-09	1.72731e-07
Ntab-TN90_AYMY-SS4249g00002	-0.952833	2.30298e-09	1.72731e-07
Ntab-TN90_AYMY-SS232791g00006	1.85394	2.33903e-09	1.7514e-07
Ntab-TN90_AYMY-SS782g01018	1.39582	2.3641e-09	1.76721e-07
Ntab-TN90_AYMY-SS7153g00001	2.23136	2.42643e-09	1.81077e-07
Ntab-TN90_AYMY-SS10147g03001	0.925778	2.49449e-09	1.85846e-07
Ntab-TN90_AYMY-SS16650g00015	1.82106	2.51281e-09	1.86898e-07
Ntab-TN90_AYMY-SS7551g01003	-2.24834	2.59625e-09	1.92783e-07
Ntab-TN90_AYMY-SS15902g06016	2.73331	2.70241e-09	2.00333e-07
Ntab-TN90_AYMY-SS856g02038	-2.48902	2.79993e-09	2.07218e-07
Ntab-TN90_AYMY-SS4065g00001	2.17147	2.82208e-09	2.08167e-07
Ntab-TN90_AYMY-SS7181g00006	2.51556	2.81922e-09	2.08167e-07
Ntab-TN90_AYMY-SS18060g00009	-0.733797	2.84605e-09	2.09361e-07
Ntab-TN90_AYMY-SS18221g03011	-1.00981	2.84766e-09	2.09361e-07
Ntab-TN90_AYMY-SS16964g00009	1.41754	2.90521e-09	2.13242e-07
Ntab-TN90_AYMY-SS5443g00006	1.98029	2.93373e-09	2.14981e-07
Ntab-TN90_AYMY-SS622g10013	2.57018	2.93864e-09	2.14988e-07
Ntab-TN90_AYMY-SS14390g01013	1.37098	3.0506e-09	2.22813e-07
Ntab-TN90_AYMY-SS17976g00004	2.02152	3.09164e-09	2.25075e-07
Ntab-TN90_AYMY-SS11160g00006	-1.26431	3.08813e-09	2.25075e-07
Ntab-TN90_AYMY-SS4897g01007	1.57299	3.24038e-09	2.35135e-07
Ntab-TN90_AYMY-SS10242g00005	2.37136	3.23774e-09	2.35135e-07
Ntab-TN90_AYMY-SS4670g02007	1.82771	3.28858e-09	2.38246e-07
Ntab-TN90_AYMY-SS15715g00006	-1.09457	3.32176e-09	2.39984e-07
Ntab-TN90_AYMY-SS968g01010	1.65397	3.32357e-09	2.39984e-07
Ntab-TN90_AYMY-SS4623g00007	2.16494	3.3287e-09	2.39984e-07
Ntab-TN90_AYMY-SS13474g00001	2.21845	3.42595e-09	2.46597e-07
Ntab-TN90_AYMY-SS10017g00012	1.794	3.45855e-09	2.48542e-07
Ntab-TN90_AYMY-SS397g01006	1.5992	3.47573e-09	2.49375e-07
Ntab-TN90_AYMY-SS5004g00011	2.52579	3.54932e-09	2.54247e-07
Ntab-TN90_AYMY-SS1707g02002	-0.711409	3.61261e-09	2.58365e-07
Ntab-TN90_AYMY-SS1294g12014	2.92794	3.63331e-09	2.5943e-07
Ntab-TN90_AYMY-SS17903g03001	2.3734	3.70981e-09	2.64469e-07
Ntab-TN90_AYMY-SS16833g00004	-0.657067	3.87595e-09	2.75872e-07
Ntab-TN90_AYMY-SS1070g02015	2.70147	3.97346e-09	2.82362e-07
Ntab-TN90_AYMY-SS3231g00008	-0.620134	3.98837e-09	2.82522e-07
Ntab-TN90_AYMY-SS1421g04003	1.69882	3.98534e-09	2.82522e-07
Ntab-TN90_AYMY-SS3347g00008	2.79695	4.19921e-09	2.96986e-07
Ntab-TN90_AYMY-SS7175g03010	2.29939	4.31775e-09	3.04887e-07
Ntab-TN90_AYMY-SS1508g04014	1.15642	4.32667e-09	3.05034e-07
Ntab-TN90_AYMY-SS541g03011	1.82681	4.53954e-09	3.19536e-07
Ntab-TN90_AYMY-SS9560g00004	0.945417	4.66153e-09	3.27606e-07
Ntab-TN90_AYMY-SS727g04003	2.5344	4.73095e-09	3.31962e-07
Ntab-TN90_AYMY-SS4039g00049	0.90656	4.92223e-09	3.44842e-07
Ntab-TN90_AYMY-SS1474g01005	2.08826	5.16924e-09	3.61579e-07
Ntab-TN90_AYMY-SS7655g02002	-0.921159	5.2544e-09	3.66961e-07
Ntab-TN90_AYMY-SS1022g01029	2.10601	5.39159e-09	3.75367e-07
Ntab-TN90_AYMY-SS17173g00005	2.62779	5.38396e-09	3.75367e-07
Ntab-TN90_AYMY-SS861g04005	1.09593	5.43446e-09	3.77175e-07
Ntab-TN90_AYMY-SS7363g03025	1.88402	5.43188e-09	3.77175e-07
Ntab-TN90_AYMY-SS14511g01004	0.748387	5.46863e-09	3.78958e-07
Ntab-TN90_AYMY-SS16897g04011	2.32852	5.52644e-09	3.8237e-07
Ntab-TN90_AYMY-SS8031g02013	-0.736184	5.61493e-09	3.87891e-07
Ntab-TN90_AYMY-SS13624g00012	1.99383	5.74784e-09	3.96459e-07
Ntab-TN90_AYMY-SS13783g00020	-1.07245	5.77317e-09	3.97591e-07
Ntab-TN90_AYMY-SS3933g02001	2.84738	5.79966e-09	3.988e-07
Ntab-TN90_AYMY-SS3635g00010	0.850157	5.82246e-09	3.99752e-07
Ntab-TN90_AYMY-SS1023g06015	1.2389	5.96124e-09	4.08025e-07
Ntab-TN90_AYMY-SS1589g03001	1.26782	5.95569e-09	4.08025e-07
Ntab-TN90_AYMY-SS7680g00030	1.48787	5.99896e-09	4.09978e-07
Ntab-TN90_AYMY-SS11714g03008	1.54291	6.21797e-09	4.24296e-07
Ntab-TN90_AYMY-SS9389g03006	1.92809	6.34471e-09	4.32283e-07
Ntab-TN90_AYMY-SS12939g01005	2.37921	6.46015e-09	4.39477e-07
Ntab-TN90_AYMY-SS8762g04018	2.09517	6.48124e-09	4.40241e-07
Ntab-TN90_AYMY-SS324g01008	-0.630889	6.51174e-09	4.4164e-07
Ntab-TN90_AYMY-SS8300g00002	-1.2096	6.72501e-09	4.55301e-07
Ntab-TN90_AYMY-SS1463g01023	1.9486	6.73357e-09	4.55301e-07
Ntab-TN90_AYMY-SS19409g00003	2.05419	6.84971e-09	4.62454e-07
Ntab-TN90_AYMY-SS17703g00004	2.31293	6.91819e-09	4.66372e-07
Ntab-TN90_AYMY-SS9303g02004	-1.19268	6.99803e-09	4.71042e-07
Ntab-TN90_AYMY-SS1502g03006	1.40821	7.10586e-09	4.7758e-07
Ntab-TN90_AYMY-SS1512g02019	-1.65014	7.20694e-09	4.83645e-07
Ntab-TN90_AYMY-SS4030g05010	-0.894137	7.24952e-09	4.85044e-07
Ntab-TN90_AYMY-SS17046g00006	2.69994	7.24346e-09	4.85044e-07
Ntab-TN90_AYMY-SS1860g01013	0.933941	7.37665e-09	4.92811e-07
Ntab-TN90_AYMY-SS202154g00001	2.37375	7.42233e-09	4.95122e-07
Ntab-TN90_AYMY-SS688g00011	1.98081	7.4771e-09	4.98031e-07
Ntab-TN90_AYMY-SS5724g00007	-0.861722	7.54669e-09	5.01917e-07
Ntab-TN90_AYMY-SS17114g05002	2.12911	7.86624e-09	5.22391e-07
Ntab-TN90_AYMY-SS176971g00008	1.00654	7.94154e-09	5.26608e-07
Ntab-TN90_AYMY-SS259g09003	1.78605	7.95726e-09	5.26867e-07
Ntab-TN90_AYMY-SS1085g02044	-0.832302	8.21268e-09	5.42973e-07
Ntab-TN90_AYMY-SS2145g03006	1.41328	8.2768e-09	5.46404e-07
Ntab-TN90_AYMY-SS5200g00013	1.36719	8.29873e-09	5.46545e-07
Ntab-TN90_AYMY-SS252g02014	2.0241	8.30344e-09	5.46545e-07
Ntab-TN90_AYMY-SS4312g00002	0.974136	8.44033e-09	5.54737e-07
Ntab-TN90_AYMY-SS7799g06003	1.38821	8.496e-09	5.57575e-07
Ntab-TN90_AYMY-SS14574g00001	-1.9553	8.53436e-09	5.5927e-07
Ntab-TN90_AYMY-SS8475g01013	2.69626	8.69687e-09	5.69084e-07
Ntab-TN90_AYMY-SS18842g00005	2.47543	8.72371e-09	5.70004e-07
Ntab-TN90_AYMY-SS5819g03001	-1.13571	8.81842e-09	5.7535e-07
Ntab-TN90_AYMY-SS1097g06007	2.54784	9.14887e-09	5.96039e-07
Ntab-TN90_AYMY-SS2676g00003	-1.41688	9.51818e-09	6.19195e-07
Ntab-TN90_AYMY-SS1497g00004	2.81129	9.7957e-09	6.36321e-07
Ntab-TN90_AYMY-SS4102g02004	1.92335	9.95635e-09	6.45817e-07
Ntab-TN90_AYMY-SS14738g00010	-1.36813	1.00042e-08	6.47979e-07
Ntab-TN90_AYMY-SS14722g00013	1.64293	1.01917e-08	6.59169e-07
Ntab-TN90_AYMY-SS948g02006	-1.62719	1.02923e-08	6.64711e-07
Ntab-TN90_AYMY-SS12309g01006	-0.785431	1.05562e-08	6.80768e-07
Ntab-TN90_AYMY-SS14695g00002	-0.798138	1.06906e-08	6.88444e-07
Ntab-TN90_AYMY-SS10327g00009	2.26166	1.07502e-08	6.91284e-07
Ntab-TN90_AYMY-SS1360g03001	1.3748	1.13351e-08	7.27846e-07
Ntab-TN90_AYMY-SS15865g00018	-1.22643	1.14193e-08	7.31147e-07
Ntab-TN90_AYMY-SS12958g03020	1.51409	1.14124e-08	7.31147e-07
Ntab-TN90_AYMY-SS654g04002	2.01198	1.16954e-08	7.47753e-07
Ntab-TN90_AYMY-SS729g04011	1.35756	1.17738e-08	7.5169e-07
Ntab-TN90_AYMY-SS9527g03007	1.81187	1.18143e-08	7.52353e-07
Ntab-TN90_AYMY-SS6111g02018	0.753271	1.18179e-08	7.52353e-07
Ntab-TN90_AYMY-SS6993g02001	-0.900417	1.20111e-08	7.62545e-07
Ntab-TN90_AYMY-SS2353g01015	1.65248	1.20122e-08	7.62545e-07
Ntab-TN90_AYMY-SS18138g00006	1.8787	1.22076e-08	7.73845e-07
Ntab-TN90_AYMY-SS42990g00002	2.30947	1.25972e-08	7.9741e-07
Ntab-TN90_AYMY-SS16508g04005	1.68528	1.28242e-08	8.10632e-07
Ntab-TN90_AYMY-SS9186g00004	2.39383	1.29089e-08	8.14831e-07
Ntab-TN90_AYMY-SS17359g00016	1.54267	1.30443e-08	8.22212e-07
Ntab-TN90_AYMY-SS8009g05022	1.70479	1.31663e-08	8.28733e-07
Ntab-TN90_AYMY-SS883g00060	-0.941466	1.32153e-08	8.30648e-07
Ntab-TN90_AYMY-SS16545g01005	-0.991255	1.3341e-08	8.37371e-07
Ntab-TN90_AYMY-SS5831g00003	0.732119	1.39664e-08	8.7539e-07
Ntab-TN90_AYMY-SS16308g00010	1.8859	1.41658e-08	8.86643e-07
Ntab-TN90_AYMY-SS1450g00008	1.32696	1.43169e-08	8.94844e-07
Ntab-TN90_AYMY-SS9239g00002	0.973592	1.45724e-08	9.09545e-07
Ntab-TN90_AYMY-SS15102g01003	-1.90079	1.50394e-08	9.37379e-07
Ntab-TN90_AYMY-SS1112g07012	2.76598	1.5497e-08	9.64552e-07
Ntab-TN90_AYMY-SS9847g00012	1.89035	1.55685e-08	9.66945e-07
Ntab-TN90_AYMY-SS4864g00001	2.12933	1.55788e-08	9.66945e-07
Ntab-TN90_AYMY-SS3357g00003	-1.57977	1.57238e-08	9.74592e-07
Ntab-TN90_AYMY-SS10612g00008	-1.2854	1.59493e-08	9.87198e-07
Ntab-TN90_AYMY-SS13581g00013	1.91816	1.69826e-08	1.0497e-06
Ntab-TN90_AYMY-SS17250g01016	2.23987	1.716e-08	1.05919e-06
Ntab-TN90_AYMY-SS8237g00002	2.08706	1.72136e-08	1.06104e-06
Ntab-TN90_AYMY-SS5005g03006	-1.05866	1.72777e-08	1.06352e-06
Ntab-TN90_AYMY-SS1501g03045	1.57108	1.79644e-08	1.10275e-06
Ntab-TN90_AYMY-SS6028g03002	1.10048	1.79521e-08	1.10275e-06
Ntab-TN90_AYMY-SS281g05025	1.39317	1.86253e-08	1.14174e-06
Ntab-TN90_AYMY-SS11606g00007	1.45736	1.8724e-08	1.14622e-06
Ntab-TN90_AYMY-SS481g06017	-1.62	1.88442e-08	1.152e-06
Ntab-TN90_AYMY-SS16612g00009	-0.66251	1.90769e-08	1.16463e-06
Ntab-TN90_AYMY-SS10251g00004	2.77545	1.91479e-08	1.16737e-06
Ntab-TN90_AYMY-SS18265g03006	1.70785	1.91966e-08	1.16874e-06
Ntab-TN90_AYMY-SS10943g00002	2.50918	1.95551e-08	1.18895e-06
Ntab-TN90_AYMY-SS18262g00004	-0.83184	1.97456e-08	1.19889e-06
Ntab-TN90_AYMY-SS217g03027	1.83301	1.99106e-08	1.20727e-06
Ntab-TN90_AYMY-SS1489g00015	2.73247	2.01466e-08	1.21992e-06
Ntab-TN90_AYMY-SS6507g01014	1.41128	2.02723e-08	1.22424e-06
Ntab-TN90_AYMY-SS400g02016	-0.82191	2.03002e-08	1.22424e-06
Ntab-TN90_AYMY-SS6623g01006	1.14953	2.0276e-08	1.22424e-06
Ntab-TN90_AYMY-SS6227g03005	2.49916	2.04529e-08	1.23178e-06
Ntab-TN90_AYMY-SS17540g01008	2.49554	2.06862e-08	1.24415e-06
Ntab-TN90_AYMY-SS7567g00003	1.35427	2.07864e-08	1.2485e-06
Ntab-TN90_AYMY-SS1294g09007	1.68257	2.12464e-08	1.27441e-06
Ntab-TN90_AYMY-SS10130g00001	1.78936	2.15085e-08	1.2884e-06
Ntab-TN90_AYMY-SS6777g00003	2.06183	2.17768e-08	1.30272e-06
Ntab-TN90_AYMY-SS6356g04004	2.38531	2.20833e-08	1.31753e-06
Ntab-TN90_AYMY-SS158260g00004	1.76126	2.20767e-08	1.31753e-06
Ntab-TN90_AYMY-SS2856g01025	-1.05596	2.22414e-08	1.32519e-06
Ntab-TN90_AYMY-SS16965g02002	-1.6361	2.25072e-08	1.33924e-06
Ntab-TN90_AYMY-SS276g07023	2.58125	2.30034e-08	1.36694e-06
Ntab-TN90_AYMY-SS1000g00010	-1.72164	2.31119e-08	1.37156e-06
Ntab-TN90_AYMY-SS7974g01023	-0.947111	2.31988e-08	1.37489e-06
Ntab-TN90_AYMY-SS220159g00001	1.07325	2.35625e-08	1.39459e-06
Ntab-TN90_AYMY-SS7043g00010	0.971689	2.43286e-08	1.43803e-06
Ntab-TN90_AYMY-SS15375g01019	1.63297	2.49013e-08	1.46994e-06
Ntab-TN90_AYMY-SS19024g00011	-0.987409	2.53411e-08	1.49392e-06
Ntab-TN90_AYMY-SS360g00020	2.22974	2.60178e-08	1.53179e-06
Ntab-TN90_AYMY-SS1223g03004	2.1085	2.61398e-08	1.53695e-06
Ntab-TN90_AYMY-SS8281g03008	1.35458	2.67457e-08	1.56977e-06
Ntab-TN90_AYMY-SS3511g00005	2.30921	2.67684e-08	1.56977e-06
Ntab-TN90_AYMY-SS224g00003	-1.51231	2.69654e-08	1.57925e-06
Ntab-TN90_AYMY-SS16459g01001	0.911758	2.70195e-08	1.58034e-06
Ntab-TN90_AYMY-SS5797g00002	1.58205	2.77229e-08	1.61936e-06
Ntab-TN90_AYMY-SS425g05018	-1.53756	2.86075e-08	1.66884e-06
Ntab-TN90_AYMY-SS6771g00001	-1.2126	2.94171e-08	1.71383e-06
Ntab-TN90_AYMY-SS15015g00012	1.85187	2.9489e-08	1.71578e-06
Ntab-TN90_AYMY-SS9042g00005	2.28332	2.96926e-08	1.72538e-06
Ntab-TN90_AYMY-SS2179g03016	2.3482	3.02319e-08	1.75443e-06
Ntab-TN90_AYMY-SS2916g01039	-1.3305	3.04403e-08	1.76194e-06
Ntab-TN90_AYMY-SS1039g01015	-1.75034	3.04135e-08	1.76194e-06
Ntab-TN90_AYMY-SS12426g02011	2.05331	3.05959e-08	1.76866e-06
Ntab-TN90_AYMY-SS9146g00005	-0.958239	3.08439e-08	1.78069e-06
Ntab-TN90_AYMY-SS877g01014	1.81657	3.12419e-08	1.80133e-06
Ntab-TN90_AYMY-SS7185g00004	2.54278	3.13459e-08	1.80267e-06
Ntab-TN90_AYMY-SS9554g02019	-1.73068	3.13111e-08	1.80267e-06
Ntab-TN90_AYMY-SS242g00003	-1.9769	3.22599e-08	1.85285e-06
Ntab-TN90_AYMY-SS232g00007	1.24926	3.26797e-08	1.87454e-06
Ntab-TN90_AYMY-SS2317g00001	2.17612	3.28214e-08	1.88026e-06
Ntab-TN90_AYMY-SS11855g00006	1.58629	3.30408e-08	1.8904e-06
Ntab-TN90_AYMY-SS18483g00017	-1.17291	3.32866e-08	1.90202e-06
Ntab-TN90_AYMY-SS364g00014	2.35178	3.39524e-08	1.93264e-06
Ntab-TN90_AYMY-SS8129g00003	-1.17093	3.39519e-08	1.93264e-06
Ntab-TN90_AYMY-SS14529g00003	1.82552	3.38861e-08	1.93264e-06
Ntab-TN90_AYMY-SS6514g01004	-0.691244	3.40724e-08	1.937e-06
Ntab-TN90_AYMY-SS17404g00002	2.0214	3.4276e-08	1.9461e-06
Ntab-TN90_AYMY-SS377g00005	1.95877	3.45566e-08	1.95954e-06
Ntab-TN90_AYMY-SS11435g00005	-0.615259	3.46688e-08	1.96341e-06
Ntab-TN90_AYMY-SS16050g10036	2.48283	3.47135e-08	1.96345e-06
Ntab-TN90_AYMY-SS16965g03004	1.31683	3.49493e-08	1.97428e-06
Ntab-TN90_AYMY-SS8110g00008	-0.848298	3.51837e-08	1.98501e-06
Ntab-TN90_AYMY-SS6579g06003	2.37832	3.56821e-08	2.01059e-06
Ntab-TN90_AYMY-SS17184g03014	-0.601211	3.59288e-08	2.02194e-06
Ntab-TN90_AYMY-SS427g11004	1.00028	3.61282e-08	2.03059e-06
Ntab-TN90_AYMY-SS5532g10016	2.2359	3.68206e-08	2.06691e-06
Ntab-TN90_AYMY-SS151183g00003	1.60853	3.69229e-08	2.07005e-06
Ntab-TN90_AYMY-SS11063g06010	2.65337	3.71621e-08	2.08084e-06
Ntab-TN90_AYMY-SS9461g00003	2.03395	3.72772e-08	2.08467e-06
Ntab-TN90_AYMY-SS183g06003	1.80508	3.73731e-08	2.08742e-06
Ntab-TN90_AYMY-SS18289g00003	-0.959466	3.82513e-08	2.1338e-06
Ntab-TN90_AYMY-SS7995g00006	0.783166	3.83369e-08	2.1359e-06
Ntab-TN90_AYMY-SS622g11007	2.03651	3.8713e-08	2.15417e-06
Ntab-TN90_AYMY-SS15708g06002	2.68036	3.89405e-08	2.16191e-06
Ntab-TN90_AYMY-SS5235g00010	2.28402	3.89489e-08	2.16191e-06
Ntab-TN90_AYMY-SS88g02029	-0.887114	3.90479e-08	2.16471e-06
Ntab-TN90_AYMY-SS2636g03004	-1.66798	3.91185e-08	2.16593e-06
Ntab-TN90_AYMY-SS16478g00002	-1.14475	4.04478e-08	2.23676e-06
Ntab-TN90_AYMY-SS7789g01008	1.41369	4.14857e-08	2.29132e-06
Ntab-TN90_AYMY-SS14407g03004	-0.995958	4.23285e-08	2.33497e-06
Ntab-TN90_AYMY-SS14400g00012	-0.592601	4.24196e-08	2.33711e-06
Ntab-TN90_AYMY-SS1570g04001	2.69136	4.265e-08	2.34691e-06
Ntab-TN90_AYMY-SS967g04016	1.30284	4.34728e-08	2.3863e-06
Ntab-TN90_AYMY-SS11328g01020	-2.36233	4.34542e-08	2.3863e-06
Ntab-TN90_AYMY-SS5454g10002	0.836614	4.37463e-08	2.39836e-06
Ntab-TN90_AYMY-SS2167g05001	0.735928	4.41019e-08	2.41489e-06
Ntab-TN90_AYMY-SS582g07021	2.67228	4.43698e-08	2.42658e-06
Ntab-TN90_AYMY-SS59000g00004	-0.931067	4.4486e-08	2.42996e-06
Ntab-TN90_AYMY-SS10590g02005	-1.16451	4.50558e-08	2.45807e-06
Ntab-TN90_AYMY-SS1327g00005	1.76322	4.52553e-08	2.46594e-06
Ntab-TN90_AYMY-SS8139g03004	2.69891	4.56296e-08	2.48331e-06
Ntab-TN90_AYMY-SS10762g02012	1.0124	4.58939e-08	2.49162e-06
Ntab-TN90_AYMY-SS9855g00010	0.961569	4.58679e-08	2.49162e-06
Ntab-TN90_AYMY-SS1057g06008	-0.72901	4.69412e-08	2.54538e-06
Ntab-TN90_AYMY-SS16267g00004	2.63075	4.72883e-08	2.56108e-06
Ntab-TN90_AYMY-SS369g03013	-0.776415	4.75474e-08	2.572e-06
Ntab-TN90_AYMY-SS8651g04014	0.935446	4.78836e-08	2.58705e-06
Ntab-TN90_AYMY-SS1045g04003	-1.51043	4.8015e-08	2.59101e-06
Ntab-TN90_AYMY-SS8257g03008	1.76211	4.81433e-08	2.5948e-06
Ntab-TN90_AYMY-SS18528g00001	2.17741	4.95544e-08	2.66763e-06
Ntab-TN90_AYMY-SS17826g00001	-0.896634	5.02444e-08	2.70151e-06
Ntab-TN90_AYMY-SS11365g06012	1.05971	5.0597e-08	2.71393e-06
Ntab-TN90_AYMY-SS1504g00010	1.17426	5.05771e-08	2.71393e-06
Ntab-TN90_AYMY-SS14963g00021	1.10735	5.07308e-08	2.71784e-06
Ntab-TN90_AYMY-SS14274g00002	1.86349	5.09193e-08	2.72467e-06
Ntab-TN90_AYMY-SS1416g05002	1.09827	5.12152e-08	2.73722e-06
Ntab-TN90_AYMY-SS208g03002	1.38677	5.20058e-08	2.77615e-06
Ntab-TN90_AYMY-SS16850g01021	1.04177	5.2092e-08	2.77743e-06
Ntab-TN90_AYMY-SS5690g00006	2.626	5.529e-08	2.94442e-06
Ntab-TN90_AYMY-SS2917g03001	2.55428	5.55788e-08	2.95627e-06
Ntab-TN90_AYMY-SS10294g01004	1.4983	5.74307e-08	3.05114e-06
Ntab-TN90_AYMY-SS12381g03022	1.78065	5.78193e-08	3.06814e-06
Ntab-TN90_AYMY-SS16531g03003	2.1349	5.81582e-08	3.08245e-06
Ntab-TN90_AYMY-SS11574g00001	1.792	5.84863e-08	3.09617e-06
Ntab-TN90_AYMY-SS17585g01019	2.36836	5.86063e-08	3.09884e-06
Ntab-TN90_AYMY-SS1361g08006	1.77898	5.88929e-08	3.11031e-06
Ntab-TN90_AYMY-SS15412g00004	2.60746	6.00231e-08	3.16626e-06
Ntab-TN90_AYMY-SS11605g00003	2.35441	6.0224e-08	3.1731e-06
Ntab-TN90_AYMY-SS11432g06012	1.1088	6.03823e-08	3.17769e-06
Ntab-TN90_AYMY-SS16557g01014	1.98121	6.13261e-08	3.22356e-06
Ntab-TN90_AYMY-SS5360g01024	-1.17388	6.20142e-08	3.25589e-06
Ntab-TN90_AYMY-SS6624g00003	1.47528	6.23291e-08	3.26858e-06
Ntab-TN90_AYMY-SS265g05010	1.60231	6.27539e-08	3.28699e-06
Ntab-TN90_AYMY-SS1183g01001	1.12432	6.36641e-08	3.33076e-06
Ntab-TN90_AYMY-SS14953g00003	1.27618	6.46501e-08	3.37838e-06
Ntab-TN90_AYMY-SS11067g03001	2.09254	6.47318e-08	3.3787e-06
Ntab-TN90_AYMY-SS6146g00012	2.65643	6.48224e-08	3.37947e-06
Ntab-TN90_AYMY-SS7201g02002	2.12797	6.50639e-08	3.38811e-06
Ntab-TN90_AYMY-SS18467g02011	-0.814373	6.53395e-08	3.39849e-06
Ntab-TN90_AYMY-SS379g03001	1.9939	6.56312e-08	3.40969e-06
Ntab-TN90_AYMY-SS7315g00033	-1.00745	6.64372e-08	3.44755e-06
Ntab-TN90_AYMY-SS2220g01007	2.16845	6.73136e-08	3.48897e-06
Ntab-TN90_AYMY-SS6842g00004	-0.903925	6.74748e-08	3.48922e-06
Ntab-TN90_AYMY-SS6899g00003	-0.707592	6.74643e-08	3.48922e-06
Ntab-TN90_AYMY-SS5593g02032	-0.65992	6.81749e-08	3.52134e-06
Ntab-TN90_AYMY-SS4876g00019	2.39963	6.83499e-08	3.5263e-06
Ntab-TN90_AYMY-SS11599g00001	-1.64677	6.86918e-08	3.53985e-06
Ntab-TN90_AYMY-SS11451g02015	0.703121	6.91997e-08	3.56191e-06
Ntab-TN90_AYMY-SS505g01016	-1.70634	6.99088e-08	3.59426e-06
Ntab-TN90_AYMY-SS5316g00036	1.40698	7.05843e-08	3.62482e-06
Ntab-TN90_AYMY-SS16710g00003	-1.02465	7.0824e-08	3.63295e-06
Ntab-TN90_AYMY-SS9206g03008	1.05066	7.1203e-08	3.64194e-06
Ntab-TN90_AYMY-SS16638g03002	1.35281	7.12441e-08	3.64194e-06
Ntab-TN90_AYMY-SS7461g03002	2.02539	7.12214e-08	3.64194e-06
Ntab-TN90_AYMY-SS851g03005	-0.976669	7.3489e-08	3.75239e-06
Ntab-TN90_AYMY-SS5531g00008	-0.6713	7.37393e-08	3.76087e-06
Ntab-TN90_AYMY-SS3855g05001	2.56419	7.44052e-08	3.7905e-06
Ntab-TN90_AYMY-SS2142g11002	0.960938	7.52172e-08	3.8275e-06
Ntab-TN90_AYMY-SS328g00001	2.11592	7.56868e-08	3.84701e-06
Ntab-TN90_AYMY-SS1059g01013	1.88453	7.63467e-08	3.87613e-06
Ntab-TN90_AYMY-SS18191g01001	1.58496	7.64921e-08	3.87911e-06
Ntab-TN90_AYMY-SS17402g09025	1.15363	7.67142e-08	3.88595e-06
Ntab-TN90_AYMY-SS1263g04007	1.83469	7.70248e-08	3.8946e-06
Ntab-TN90_AYMY-SS15248g03006	-1.69045	7.70595e-08	3.8946e-06
Ntab-TN90_AYMY-SS17465g00003	-0.739512	7.78081e-08	3.92799e-06
Ntab-TN90_AYMY-SS220562g00001	2.35082	7.84723e-08	3.95704e-06
Ntab-TN90_AYMY-SS14835g00001	1.31717	7.90502e-08	3.98169e-06
Ntab-TN90_AYMY-SS13697g01001	-1.22734	7.97132e-08	4.00069e-06
Ntab-TN90_AYMY-SS4724g01010	2.14565	7.97979e-08	4.00069e-06
Ntab-TN90_AYMY-SS4805g00003	2.12892	7.97691e-08	4.00069e-06
Ntab-TN90_AYMY-SS2310g03004	0.603859	7.9949e-08	4.00069e-06
Ntab-TN90_AYMY-SS12915g01011	1.82219	7.98904e-08	4.00069e-06
Ntab-TN90_AYMY-SS17165g00013	0.917704	7.99653e-08	4.00069e-06
Ntab-TN90_AYMY-SS10694g02009	2.63133	8.00841e-08	4.00214e-06
Ntab-TN90_AYMY-SS18568g07010	-1.14373	8.08099e-08	4.0339e-06
Ntab-TN90_AYMY-SS2017g02016	1.31248	8.09059e-08	4.03418e-06
Ntab-TN90_AYMY-SS130693g00005	-0.882784	8.11567e-08	4.04216e-06
Ntab-TN90_AYMY-SS14325g00027	1.27278	8.25443e-08	4.10669e-06
Ntab-TN90_AYMY-SS11006g00001	2.50268	8.29135e-08	4.12047e-06
Ntab-TN90_AYMY-SS17276g00012	1.82119	8.30742e-08	4.12386e-06
Ntab-TN90_AYMY-SS5648g01005	-1.06681	8.35415e-08	4.14245e-06
Ntab-TN90_AYMY-SS954g01022	1.58525	8.37557e-08	4.14846e-06
Ntab-TN90_AYMY-SS6252g00009	0.781003	8.38674e-08	4.14939e-06
Ntab-TN90_AYMY-SS1289g03015	-0.754965	8.56188e-08	4.23135e-06
Ntab-TN90_AYMY-SS10023g00011	1.3989	8.67544e-08	4.28273e-06
Ntab-TN90_AYMY-SS4376g01002	1.1401	8.71482e-08	4.29742e-06
Ntab-TN90_AYMY-SS6929g00027	0.775471	8.72761e-08	4.29897e-06
Ntab-TN90_AYMY-SS12570g02006	-1.01579	8.74915e-08	4.30483e-06
Ntab-TN90_AYMY-SS524g09006	-1.16541	8.85102e-08	4.35016e-06
Ntab-TN90_AYMY-SS11692g07009	2.40677	8.90521e-08	4.37198e-06
Ntab-TN90_AYMY-SS12736g07003	1.46237	9.07682e-08	4.45133e-06
Ntab-TN90_AYMY-SS6751g05022	-0.776348	9.18402e-08	4.49896e-06
Ntab-TN90_AYMY-SS11740g00002	1.26008	9.2648e-08	4.53356e-06
Ntab-TN90_AYMY-SS11424g06009	1.85808	9.3772e-08	4.58353e-06
Ntab-TN90_AYMY-SS16765g00003	2.64593	9.48941e-08	4.6333e-06
Ntab-TN90_AYMY-SS1095g02019	1.25799	9.53805e-08	4.65196e-06
Ntab-TN90_AYMY-SS1072g07001	-0.968534	9.558e-08	4.6566e-06
Ntab-TN90_AYMY-SS3808g00001	2.63529	9.71404e-08	4.72746e-06
Ntab-TN90_AYMY-SS4226g00007	-0.803644	9.86325e-08	4.79485e-06
Ntab-TN90_AYMY-SS11462g01004	2.63521	9.92633e-08	4.82027e-06
Ntab-TN90_AYMY-SS5135g04002	-0.911066	9.95989e-08	4.83131e-06
Ntab-TN90_AYMY-SS7990g00006	2.57998	9.99308e-08	4.84214e-06
Ntab-TN90_AYMY-SS12293g00006	1.01313	1.0009e-07	4.84457e-06
Ntab-TN90_AYMY-SS5275g00026	-0.871018	1.00492e-07	4.85878e-06
Ntab-TN90_AYMY-SS9504g02001	0.676195	1.00713e-07	4.86418e-06
Ntab-TN90_AYMY-SS7461g00009	-1.71347	1.01635e-07	4.90344e-06
Ntab-TN90_AYMY-SS227g02039	1.90815	1.04115e-07	5.01763e-06
Ntab-TN90_AYMY-SS15594g03003	-1.50596	1.05663e-07	5.08675e-06
Ntab-TN90_AYMY-SS17501g00009	-1.63633	1.092e-07	5.25135e-06
Ntab-TN90_AYMY-SS247879g00004	1.87436	1.09364e-07	5.25358e-06
Ntab-TN90_AYMY-SS5125g00002	1.69802	1.09605e-07	5.25387e-06
Ntab-TN90_AYMY-SS6171g11001	2.58956	1.09563e-07	5.25387e-06
Ntab-TN90_AYMY-SS3237g00012	-1.332	1.10019e-07	5.26803e-06
Ntab-TN90_AYMY-SS11457g04029	0.882972	1.10639e-07	5.29204e-06
Ntab-TN90_AYMY-SS1508g02013	-0.615247	1.12534e-07	5.37628e-06
Ntab-TN90_AYMY-SS16761g02001	1.48451	1.12641e-07	5.37628e-06
Ntab-TN90_AYMY-SS5570g00014	-1.50164	1.13249e-07	5.39953e-06
Ntab-TN90_AYMY-SS16705g01002	2.21637	1.13912e-07	5.42533e-06
Ntab-TN90_AYMY-SS9573g01002	1.62448	1.14329e-07	5.43942e-06
Ntab-TN90_AYMY-SS7694g00004	0.872892	1.15633e-07	5.49559e-06
Ntab-TN90_AYMY-SS14670g00002	1.41136	1.16787e-07	5.54451e-06
Ntab-TN90_AYMY-SS2003g05034	1.84345	1.17577e-07	5.5761e-06
Ntab-TN90_AYMY-SS8039g00014	2.18855	1.19966e-07	5.68336e-06
Ntab-TN90_AYMY-SS2670g01029	-0.674543	1.20311e-07	5.69367e-06
Ntab-TN90_AYMY-SS737g02022	-1.003	1.20588e-07	5.70073e-06
Ntab-TN90_AYMY-SS16892g02002	0.985775	1.22143e-07	5.7681e-06
Ntab-TN90_AYMY-SS379g05013	1.96926	1.22701e-07	5.78833e-06
Ntab-TN90_AYMY-SS470g03035	1.78444	1.23618e-07	5.82544e-06
Ntab-TN90_AYMY-SS7244g00001	2.29704	1.25163e-07	5.89202e-06
Ntab-TN90_AYMY-SS11282g02007	1.60234	1.27091e-07	5.97647e-06
Ntab-TN90_AYMY-SS9929g00004	1.33622	1.27514e-07	5.99008e-06
Ntab-TN90_AYMY-SS14376g00007	-0.922424	1.28018e-07	6.0074e-06
Ntab-TN90_AYMY-SS6052g00003	2.54439	1.28243e-07	6.01166e-06
Ntab-TN90_AYMY-SS10070g02005	2.20842	1.29088e-07	6.04493e-06
Ntab-TN90_AYMY-SS943g01007	-1.29179	1.29228e-07	6.04514e-06
Ntab-TN90_AYMY-SS2907g00009	1.79188	1.31496e-07	6.1448e-06
Ntab-TN90_AYMY-SS18011g02006	1.19391	1.31795e-07	6.15231e-06
Ntab-TN90_AYMY-SS5634g00014	1.43126	1.32042e-07	6.15739e-06
Ntab-TN90_AYMY-SS8795g00011	-0.953756	1.32246e-07	6.1605e-06
Ntab-TN90_AYMY-SS5382g01017	1.70394	1.36159e-07	6.33613e-06
Ntab-TN90_AYMY-SS16440g00001	-0.658158	1.37723e-07	6.40227e-06
Ntab-TN90_AYMY-SS202004g00003	1.70173	1.37991e-07	6.40803e-06
Ntab-TN90_AYMY-SS9283g00012	-1.29178	1.39197e-07	6.45732e-06
Ntab-TN90_AYMY-SS793g03013	-1.88272	1.40381e-07	6.50547e-06
Ntab-TN90_AYMY-SS17560g02004	-0.674707	1.42245e-07	6.58502e-06
Ntab-TN90_AYMY-SS219g00003	2.1597	1.42782e-07	6.60302e-06
Ntab-TN90_AYMY-SS6513g03005	0.916753	1.44732e-07	6.68629e-06
Ntab-TN90_AYMY-SS16600g00008	1.44079	1.4654e-07	6.76283e-06
Ntab-TN90_AYMY-SS1223g04004	1.72038	1.47222e-07	6.78726e-06
Ntab-TN90_AYMY-SS9395g04010	1.76141	1.48648e-07	6.84595e-06
Ntab-TN90_AYMY-SS4656g00011	2.47976	1.5068e-07	6.93238e-06
Ntab-TN90_AYMY-SS1993g00017	-1.18816	1.51542e-07	6.96485e-06
Ntab-TN90_AYMY-SS16695g01017	1.94786	1.5219e-07	6.98743e-06
Ntab-TN90_AYMY-SS3442g00002	0.797051	1.52528e-07	6.99577e-06
Ntab-TN90_AYMY-SS106770g00007	1.24569	1.53056e-07	7.01276e-06
Ntab-TN90_AYMY-SS11418g04004	-0.60188	1.54211e-07	7.056e-06
Ntab-TN90_AYMY-SS9720g00016	1.04927	1.54474e-07	7.056e-06
Ntab-TN90_AYMY-SS1222g00001	-1.26552	1.544e-07	7.056e-06
Ntab-TN90_AYMY-SS17497g03002	-1.88644	1.54936e-07	7.06985e-06
Ntab-TN90_AYMY-SS13058g00001	2.22197	1.5555e-07	7.09063e-06
Ntab-TN90_AYMY-SS1046g00008	-1.5287	1.56507e-07	7.127e-06
Ntab-TN90_AYMY-SS2989g00013	0.991352	1.57244e-07	7.15326e-06
Ntab-TN90_AYMY-SS5577g00014	1.73275	1.59011e-07	7.21893e-06
Ntab-TN90_AYMY-SS11427g01006	-1.93373	1.58913e-07	7.21893e-06
Ntab-TN90_AYMY-SS5178g01004	-0.892551	1.59694e-07	7.2352e-06
Ntab-TN90_AYMY-SS11459g01013	1.09897	1.59576e-07	7.2352e-06
Ntab-TN90_AYMY-SS4493g04006	-0.672499	1.60091e-07	7.24581e-06
Ntab-TN90_AYMY-SS322g01012	1.54541	1.6028e-07	7.24703e-06
Ntab-TN90_AYMY-SS624g11006	-0.570289	1.6159e-07	7.29805e-06
Ntab-TN90_AYMY-SS866g03002	1.82501	1.61736e-07	7.29805e-06
Ntab-TN90_AYMY-SS200820g00001	-1.58902	1.61905e-07	7.2983e-06
Ntab-TN90_AYMY-SS192693g00012	-1.12151	1.62776e-07	7.32173e-06
Ntab-TN90_AYMY-SS7560g00016	0.865945	1.6261e-07	7.32173e-06
Ntab-TN90_AYMY-SS376g01019	1.16713	1.62917e-07	7.32173e-06
Ntab-TN90_AYMY-SS4758g01002	0.656453	1.63917e-07	7.35928e-06
Ntab-TN90_AYMY-SS16042g00003	1.83695	1.64576e-07	7.38144e-06
Ntab-TN90_AYMY-SS8253g00003	2.59739	1.64901e-07	7.38858e-06
Ntab-TN90_AYMY-SS11211g00030	-1.58801	1.65631e-07	7.41387e-06
Ntab-TN90_AYMY-SS704g01042	1.9398	1.66161e-07	7.41889e-06
Ntab-TN90_AYMY-SS5975g01012	-0.800639	1.66242e-07	7.41889e-06
Ntab-TN90_AYMY-SS8492g08020	-1.1705	1.66038e-07	7.41889e-06
Ntab-TN90_AYMY-SS1497g05005	2.30898	1.67862e-07	7.48368e-06
Ntab-TN90_AYMY-SS37062g00004	-1.28414	1.68204e-07	7.49148e-06
Ntab-TN90_AYMY-SS611g02001	1.6789	1.68988e-07	7.51886e-06
Ntab-TN90_AYMY-SS8134g02036	2.23193	1.71293e-07	7.61383e-06
Ntab-TN90_AYMY-SS425g09012	-0.737836	1.72365e-07	7.65385e-06
Ntab-TN90_AYMY-SS13622g01032	0.736136	1.747e-07	7.74985e-06
Ntab-TN90_AYMY-SS10001g01024	0.963743	1.75663e-07	7.78482e-06
Ntab-TN90_AYMY-SS218g00024	1.53628	1.75962e-07	7.78922e-06
Ntab-TN90_AYMY-SS862g07002	1.56657	1.76111e-07	7.78922e-06
Ntab-TN90_AYMY-SS1477g07008	0.880503	1.81748e-07	8.03056e-06
Ntab-TN90_AYMY-SS7175g05011	-1.20558	1.81988e-07	8.0332e-06
Ntab-TN90_AYMY-SS17493g00007	1.38947	1.84604e-07	8.14063e-06
Ntab-TN90_AYMY-SS841g04007	1.06672	1.88167e-07	8.28955e-06
Ntab-TN90_AYMY-SS16507g00003	1.31469	1.92538e-07	8.47375e-06
Ntab-TN90_AYMY-SS21812g00001	-0.666445	1.94439e-07	8.549e-06
Ntab-TN90_AYMY-SS7543g03002	0.933495	1.96952e-07	8.65094e-06
Ntab-TN90_AYMY-SS10169g03001	2.15549	1.97248e-07	8.65544e-06
Ntab-TN90_AYMY-SS15417g00008	1.55869	1.97784e-07	8.67045e-06
Ntab-TN90_AYMY-SS18099g00007	2.05808	1.98118e-07	8.67656e-06
Ntab-TN90_AYMY-SS187173g00002	2.41562	1.98808e-07	8.68837e-06
Ntab-TN90_AYMY-SS820g21018	-1.2627	1.98972e-07	8.68837e-06
Ntab-TN90_AYMY-SS155130g00002	-1.21589	1.98686e-07	8.68837e-06
Ntab-TN90_AYMY-SS2778g01009	2.11368	1.99861e-07	8.71866e-06
Ntab-TN90_AYMY-SS7693g00006	1.74828	2.02636e-07	8.83108e-06
Ntab-TN90_AYMY-SS239g01009	2.03524	2.04574e-07	8.90685e-06
Ntab-TN90_AYMY-SS295g05009	1.88658	2.08933e-07	9.08776e-06
Ntab-TN90_AYMY-SS16995g02027	1.6053	2.09615e-07	9.10856e-06
Ntab-TN90_AYMY-SS126g01033	2.52844	2.10891e-07	9.15509e-06
Ntab-TN90_AYMY-SS7115g04020	0.801342	2.13634e-07	9.26515e-06
Ntab-TN90_AYMY-SS1382g05002	1.62995	2.17093e-07	9.40602e-06
Ntab-TN90_AYMY-SS11113g00005	1.5656	2.19667e-07	9.5083e-06
Ntab-TN90_AYMY-SS7322g00006	-2.21084	2.22976e-07	9.64219e-06
Ntab-TN90_AYMY-SS15430g03010	-0.874486	2.23281e-07	9.64605e-06
Ntab-TN90_AYMY-SS820g11015	-0.86182	2.238e-07	9.65912e-06
Ntab-TN90_AYMY-SS6947g05006	1.95802	2.27714e-07	9.80907e-06
Ntab-TN90_AYMY-SS154116g00001	-1.01283	2.27631e-07	9.80907e-06
Ntab-TN90_AYMY-SS979g00002	2.54855	2.3314e-07	1.00331e-05
Ntab-TN90_AYMY-SS11000g00003	1.3619	2.33523e-07	1.00399e-05
Ntab-TN90_AYMY-SS278g06010	1.81661	2.34135e-07	1.00565e-05
Ntab-TN90_AYMY-SS16330g00009	2.06693	2.38622e-07	1.02394e-05
Ntab-TN90_AYMY-SS17598g04009	-1.33741	2.40215e-07	1.02979e-05
Ntab-TN90_AYMY-SS18162g00003	1.20031	2.40659e-07	1.0307e-05
Ntab-TN90_AYMY-SS14336g00015	-0.983177	2.4358e-07	1.04221e-05
Ntab-TN90_AYMY-SS2689g07002	0.859129	2.43829e-07	1.04228e-05
Ntab-TN90_AYMY-SS12505g01034	1.42141	2.45502e-07	1.04842e-05
Ntab-TN90_AYMY-SS1011g11001	2.27753	2.4612e-07	1.05006e-05
Ntab-TN90_AYMY-SS8389g00009	0.982415	2.49482e-07	1.06338e-05
Ntab-TN90_AYMY-SS16141g00010	1.26528	2.51895e-07	1.07265e-05
Ntab-TN90_AYMY-SS8721g04021	-0.999957	2.53743e-07	1.07949e-05
Ntab-TN90_AYMY-SS6356g05003	2.17594	2.57193e-07	1.09312e-05
Ntab-TN90_AYMY-SS14838g00009	1.27859	2.60768e-07	1.10726e-05
Ntab-TN90_AYMY-SS1275g08001	2.47816	2.63091e-07	1.11606e-05
Ntab-TN90_AYMY-SS8877g06031	-1.54526	2.63349e-07	1.1161e-05
Ntab-TN90_AYMY-SS2118g03022	-0.932389	2.69863e-07	1.14262e-05
Ntab-TN90_AYMY-SS18313g04002	1.24871	2.71199e-07	1.14718e-05
Ntab-TN90_AYMY-SS1459g03006	1.43746	2.73353e-07	1.1552e-05
Ntab-TN90_AYMY-SS137g00001	0.720845	2.75576e-07	1.16349e-05
Ntab-TN90_AYMY-SS357g04003	1.63945	2.76096e-07	1.16459e-05
Ntab-TN90_AYMY-SS1636g00012	-1.81603	2.79139e-07	1.17631e-05
Ntab-TN90_AYMY-SS13673g00001	1.14334	2.85823e-07	1.20334e-05
Ntab-TN90_AYMY-SS14997g00013	1.2876	2.86285e-07	1.20415e-05
Ntab-TN90_AYMY-SS3951g06011	-1.10803	2.8663e-07	1.20447e-05
Ntab-TN90_AYMY-SS1433g00020	2.5187	2.87469e-07	1.20486e-05
Ntab-TN90_AYMY-SS4196g00036	-0.564751	2.87534e-07	1.20486e-05
Ntab-TN90_AYMY-SS15653g05014	1.00872	2.87007e-07	1.20486e-05
Ntab-TN90_AYMY-SS10596g01008	2.27105	2.92307e-07	1.22371e-05
Ntab-TN90_AYMY-SS622g12026	-1.77685	3.03921e-07	1.27114e-05
Ntab-TN90_AYMY-SS17160g00001	2.29412	3.06372e-07	1.27964e-05
Ntab-TN90_AYMY-SS508g02008	-1.06153	3.06526e-07	1.27964e-05
Ntab-TN90_AYMY-SS18671g03014	1.79767	3.08753e-07	1.28773e-05
Ntab-TN90_AYMY-SS1495g01021	2.51702	3.108e-07	1.29506e-05
Ntab-TN90_AYMY-SS11113g07002	-0.797321	3.12265e-07	1.29995e-05
Ntab-TN90_AYMY-SS6863g06010	0.716083	3.13563e-07	1.30414e-05
Ntab-TN90_AYMY-SS6026g00020	-0.933613	3.14416e-07	1.30647e-05
Ntab-TN90_AYMY-SS3534g01037	-1.17347	3.15945e-07	1.31063e-05
Ntab-TN90_AYMY-SS12170g00011	-0.736308	3.16005e-07	1.31063e-05
Ntab-TN90_AYMY-SS896g03015	0.951592	3.16341e-07	1.3108e-05
Ntab-TN90_AYMY-SS5285g00005	-0.779529	3.17228e-07	1.31326e-05
Ntab-TN90_AYMY-SS2099g00011	-1.08292	3.22184e-07	1.33254e-05
Ntab-TN90_AYMY-SS10929g02009	-1.45714	3.22809e-07	1.33389e-05
Ntab-TN90_AYMY-SS18718g02003	1.82462	3.24678e-07	1.34037e-05
Ntab-TN90_AYMY-SS4525g01009	2.29622	3.2827e-07	1.35395e-05
Ntab-TN90_AYMY-SS10829g00001	2.30792	3.33671e-07	1.37495e-05
Ntab-TN90_AYMY-SS239733g00001	1.14342	3.37984e-07	1.39144e-05
Ntab-TN90_AYMY-SS67380g00004	-0.845719	3.40716e-07	1.4014e-05
Ntab-TN90_AYMY-SS7538g02002	-0.575304	3.41716e-07	1.40421e-05
Ntab-TN90_AYMY-SS9953g00001	-0.631518	3.42919e-07	1.40786e-05
Ntab-TN90_AYMY-SS2609g00011	-1.42251	3.51416e-07	1.44142e-05
Ntab-TN90_AYMY-SS8351g00009	-0.741615	3.5332e-07	1.4479e-05
Ntab-TN90_AYMY-SS1527g03001	2.49183	3.55405e-07	1.45511e-05
Ntab-TN90_AYMY-SS1181g03004	1.01106	3.56735e-07	1.45921e-05
Ntab-TN90_AYMY-SS6122g16042	-0.646003	3.57391e-07	1.46056e-05
Ntab-TN90_AYMY-SS404g01008	2.12883	3.65967e-07	1.49424e-05
Ntab-TN90_AYMY-SS9376g01006	-1.18973	3.72805e-07	1.52076e-05
Ntab-TN90_AYMY-SS1486g02006	0.740376	3.73489e-07	1.52216e-05
Ntab-TN90_AYMY-SS3414g00008	0.870526	3.77631e-07	1.53764e-05
Ntab-TN90_AYMY-SS595g04005	1.07429	3.81265e-07	1.55102e-05
Ntab-TN90_AYMY-SS1401g00002	-0.974534	3.83117e-07	1.55714e-05
Ntab-TN90_AYMY-SS6026g01010	1.46126	3.86152e-07	1.56804e-05
Ntab-TN90_AYMY-SS11715g00016	1.48532	3.86555e-07	1.56825e-05
Ntab-TN90_AYMY-SS12992g03013	-1.36732	3.87808e-07	1.57048e-05
Ntab-TN90_AYMY-SS237853g00003	2.07949	3.87617e-07	1.57048e-05
Ntab-TN90_AYMY-SS18069g00007	-0.680944	3.9232e-07	1.58731e-05
Ntab-TN90_AYMY-SS2650g04013	1.78326	3.94515e-07	1.59475e-05
Ntab-TN90_AYMY-SS16940g03012	1.08041	3.96226e-07	1.60021e-05
Ntab-TN90_AYMY-SS8174g00011	0.736127	3.97353e-07	1.60332e-05
Ntab-TN90_AYMY-SS27g03006	0.745292	4.01298e-07	1.61777e-05
Ntab-TN90_AYMY-SS17619g07024	2.49047	4.02259e-07	1.62018e-05
Ntab-TN90_AYMY-SS4029g00013	-1.10452	4.06603e-07	1.63425e-05
Ntab-TN90_AYMY-SS2879g03004	1.55137	4.0685e-07	1.63425e-05
Ntab-TN90_AYMY-SS758g05001	-0.935092	4.06451e-07	1.63425e-05
Ntab-TN90_AYMY-SS4133g03006	1.95948	4.11469e-07	1.65132e-05
Ntab-TN90_AYMY-SS42152g00005	-1.568	4.13335e-07	1.65731e-05
Ntab-TN90_AYMY-SS860g00011	-1.9222	4.14237e-07	1.65944e-05
Ntab-TN90_AYMY-SS2127g02008	-0.740547	4.21612e-07	1.68747e-05
Ntab-TN90_AYMY-SS7104g02002	2.1839	4.23262e-07	1.69255e-05
Ntab-TN90_AYMY-SS17041g04006	-1.00597	4.24638e-07	1.69654e-05
Ntab-TN90_AYMY-SS17968g03001	1.20134	4.25692e-07	1.69923e-05
Ntab-TN90_AYMY-SS17641g00001	2.45008	4.27822e-07	1.7062e-05
Ntab-TN90_AYMY-SS15125g00007	1.68483	4.28424e-07	1.70708e-05
Ntab-TN90_AYMY-SS13459g01015	1.02972	4.2994e-07	1.71159e-05
Ntab-TN90_AYMY-SS37726g00003	1.65844	4.32591e-07	1.72061e-05
Ntab-TN90_AYMY-SS11488g00026	2.48684	4.37453e-07	1.7384e-05
Ntab-TN90_AYMY-SS8473g05023	-1.40411	4.3832e-07	1.74029e-05
Ntab-TN90_AYMY-SS1468g01002	2.02738	4.39431e-07	1.74315e-05
Ntab-TN90_AYMY-SS7281g00003	-0.674565	4.39826e-07	1.74317e-05
Ntab-TN90_AYMY-SS828g00014	1.61599	4.40685e-07	1.74503e-05
Ntab-TN90_AYMY-SS16934g01006	2.14878	4.4638e-07	1.76601e-05
Ntab-TN90_AYMY-SS15344g00017	-1.22131	4.47783e-07	1.76999e-05
Ntab-TN90_AYMY-SS214g00003	-1.08656	4.5374e-07	1.79195e-05
Ntab-TN90_AYMY-SS11318g00007	0.832971	4.59098e-07	1.81151e-05
Ntab-TN90_AYMY-SS379g07003	1.40547	4.63591e-07	1.82762e-05
Ntab-TN90_AYMY-SS11579g00001	1.31946	4.65487e-07	1.83348e-05
Ntab-TN90_AYMY-SS50g00015	-0.760681	4.74737e-07	1.86826e-05
Ntab-TN90_AYMY-SS4511g03001	1.46019	4.88767e-07	1.9211e-05
Ntab-TN90_AYMY-SS3155g00008	1.07185	4.89024e-07	1.9211e-05
Ntab-TN90_AYMY-SS7789g02030	-1.59885	4.89776e-07	1.92236e-05
Ntab-TN90_AYMY-SS17980g00015	1.35971	4.96481e-07	1.94697e-05
Ntab-TN90_AYMY-SS1381g03012	2.1395	5.04353e-07	1.9761e-05
Ntab-TN90_AYMY-SS6579g03004	2.15269	5.09756e-07	1.99552e-05
Ntab-TN90_AYMY-SS11213g00006	1.34152	5.13275e-07	2.00753e-05
Ntab-TN90_AYMY-SS6298g00001	-0.72226	5.13854e-07	2.00804e-05
Ntab-TN90_AYMY-SS150453g00002	-0.987062	5.27121e-07	2.05808e-05
Ntab-TN90_AYMY-SS182g00007	-1.40177	5.3648e-07	2.09279e-05
Ntab-TN90_AYMY-SS1634g00002	2.1042	5.43098e-07	2.11675e-05
Ntab-TN90_AYMY-SS17941g00006	1.98222	5.44633e-07	2.12089e-05
Ntab-TN90_AYMY-SS3534g01029	1.07331	5.54941e-07	2.15914e-05
Ntab-TN90_AYMY-SS18699g00001	2.11313	5.61368e-07	2.18224e-05
Ntab-TN90_AYMY-SS820g21016	2.3111	5.64434e-07	2.19225e-05
Ntab-TN90_AYMY-SS17460g00017	0.933846	5.65326e-07	2.19381e-05
Ntab-TN90_AYMY-SS17874g02003	-1.35115	5.69734e-07	2.20899e-05
Ntab-TN90_AYMY-SS17233g08006	1.8267	5.71559e-07	2.21415e-05
Ntab-TN90_AYMY-SS14340g01001	1.65934	5.80362e-07	2.24528e-05
Ntab-TN90_AYMY-SS379g01010	0.95877	5.80602e-07	2.24528e-05
Ntab-TN90_AYMY-SS6483g00008	1.90796	5.92677e-07	2.28999e-05
Ntab-TN90_AYMY-SS932g01010	1.32111	6.04181e-07	2.33242e-05
Ntab-TN90_AYMY-SS75682g00001	1.98561	6.06357e-07	2.3388e-05
Ntab-TN90_AYMY-SS2028g08004	2.38867	6.16527e-07	2.37597e-05
Ntab-TN90_AYMY-SS10969g01006	1.7003	6.18889e-07	2.38302e-05
Ntab-TN90_AYMY-SS7819g00002	-0.969608	6.23266e-07	2.3978e-05
Ntab-TN90_AYMY-SS3667g00008	-0.92353	6.24603e-07	2.40087e-05
Ntab-TN90_AYMY-SS6861g00015	-1.02907	6.27135e-07	2.40853e-05
Ntab-TN90_AYMY-SS7093g00002	2.42136	6.35003e-07	2.43665e-05
Ntab-TN90_AYMY-SS14170g07015	1.69234	6.43009e-07	2.46525e-05
Ntab-TN90_AYMY-SS11140g00001	2.46562	6.53618e-07	2.50269e-05
Ntab-TN90_AYMY-SS15235g00012	2.23436	6.54457e-07	2.50269e-05
Ntab-TN90_AYMY-SS258g02012	1.87671	6.54339e-07	2.50269e-05
Ntab-TN90_AYMY-SS1530g04021	1.59964	6.58702e-07	2.51617e-05
Ntab-TN90_AYMY-SS170g02002	-0.741454	6.59107e-07	2.51617e-05
Ntab-TN90_AYMY-SS13g04033	1.39265	6.71678e-07	2.56197e-05
Ntab-TN90_AYMY-SS64810g00009	1.66561	6.75064e-07	2.57268e-05
Ntab-TN90_AYMY-SS16690g00005	-0.63401	6.75835e-07	2.57342e-05
Ntab-TN90_AYMY-SS8697g00001	-1.51483	6.79806e-07	2.58633e-05
Ntab-TN90_AYMY-SS18521g01010	-0.669323	6.82832e-07	2.59564e-05
Ntab-TN90_AYMY-SS200g32001	-0.804796	6.89447e-07	2.61855e-05
Ntab-TN90_AYMY-SS189609g00016	-0.815985	7.04775e-07	2.67449e-05
Ntab-TN90_AYMY-SS9677g04016	-1.12153	7.10598e-07	2.6943e-05
Ntab-TN90_AYMY-SS202g00020	0.672466	7.14512e-07	2.70684e-05
Ntab-TN90_AYMY-SS12488g00012	-0.716519	7.2288e-07	2.73621e-05
Ntab-TN90_AYMY-SS1066g02001	1.16618	7.25811e-07	2.74498e-05
Ntab-TN90_AYMY-SS491g11004	-1.71646	7.31126e-07	2.76274e-05
Ntab-TN90_AYMY-SS1398g06005	2.00669	7.3551e-07	2.77696e-05
Ntab-TN90_AYMY-SS13108g00006	1.42697	7.37272e-07	2.78125e-05
Ntab-TN90_AYMY-SS2618g00010	2.08505	7.39262e-07	2.78641e-05
Ntab-TN90_AYMY-SS2941g02007	1.80386	7.40308e-07	2.78799e-05
Ntab-TN90_AYMY-SS1787g00028	1.33257	7.42679e-07	2.79456e-05
Ntab-TN90_AYMY-SS1226g00013	-0.728085	7.51628e-07	2.82586e-05
Ntab-TN90_AYMY-SS1187g02003	1.10176	7.61713e-07	2.86136e-05
Ntab-TN90_AYMY-SS1480g03015	-2.02111	7.63854e-07	2.86535e-05
Ntab-TN90_AYMY-SS4460g04004	2.45057	7.64059e-07	2.86535e-05
Ntab-TN90_AYMY-SS576g00009	0.843353	7.67549e-07	2.87602e-05
Ntab-TN90_AYMY-SS8970g00014	1.9237	7.7861e-07	2.91502e-05
Ntab-TN90_AYMY-SS250g04006	-1.23701	7.83666e-07	2.93149e-05
Ntab-TN90_AYMY-SS698g01021	0.884794	7.85908e-07	2.93741e-05
Ntab-TN90_AYMY-SS583g06025	1.92776	7.90298e-07	2.95135e-05
Ntab-TN90_AYMY-SS174g00007	-0.803748	8.09096e-07	3.01902e-05
Ntab-TN90_AYMY-SS6322g00007	0.8596	8.28426e-07	3.08857e-05
Ntab-TN90_AYMY-SS203g02040	2.24032	8.30004e-07	3.09187e-05
Ntab-TN90_AYMY-SS15596g04002	-0.696333	8.3882e-07	3.1221e-05
Ntab-TN90_AYMY-SS5454g11001	-0.644288	8.50359e-07	3.16242e-05
Ntab-TN90_AYMY-SS7677g02009	1.69062	8.53116e-07	3.17002e-05
Ntab-TN90_AYMY-SS622g09001	-0.714746	8.59225e-07	3.19007e-05
Ntab-TN90_AYMY-SS141g00002	-0.985801	8.63087e-07	3.20174e-05
Ntab-TN90_AYMY-SS17385g00008	2.10477	8.67179e-07	3.21425e-05
Ntab-TN90_AYMY-SS11604g00012	0.774684	8.73235e-07	3.23133e-05
Ntab-TN90_AYMY-SS1263g04006	2.23847	8.7279e-07	3.23133e-05
Ntab-TN90_AYMY-SS6868g00003	1.41184	8.74868e-07	3.23202e-05
Ntab-TN90_AYMY-SS15077g09036	-1.06143	8.74845e-07	3.23202e-05
Ntab-TN90_AYMY-SS11285g02018	2.40996	8.77833e-07	3.24029e-05
Ntab-TN90_AYMY-SS285g04002	-1.13211	8.87438e-07	3.27303e-05
Ntab-TN90_AYMY-SS8133g02004	2.36504	8.93853e-07	3.29397e-05
Ntab-TN90_AYMY-SS906g03017	1.40505	9.02772e-07	3.32409e-05
Ntab-TN90_AYMY-SS2675g00005	-1.18926	9.04295e-07	3.32696e-05
Ntab-TN90_AYMY-SS6683g08001	1.18475	9.07472e-07	3.33589e-05
Ntab-TN90_AYMY-SS4714g01003	1.95078	9.11984e-07	3.34972e-05
Ntab-TN90_AYMY-SS5992g01004	0.671109	9.15819e-07	3.36104e-05
Ntab-TN90_AYMY-SS651g07003	1.50117	9.26205e-07	3.39636e-05
Ntab-TN90_AYMY-SS16456g01023	-1.21685	9.31286e-07	3.40939e-05
Ntab-TN90_AYMY-SS2005g09015	0.956278	9.31047e-07	3.40939e-05
Ntab-TN90_AYMY-SS15886g02020	2.04365	9.33292e-07	3.41394e-05
Ntab-TN90_AYMY-SS5938g01014	-1.34249	9.39391e-07	3.43343e-05
Ntab-TN90_AYMY-SS1435g03017	-0.578575	9.43165e-07	3.4444e-05
Ntab-TN90_AYMY-SS10511g00023	1.72818	9.47074e-07	3.45585e-05
Ntab-TN90_AYMY-SS1512g02004	-0.739644	9.4815e-07	3.45695e-05
Ntab-TN90_AYMY-SS4806g02013	2.24695	9.56019e-07	3.48206e-05
Ntab-TN90_AYMY-SS1417g02008	1.44124	9.56596e-07	3.48206e-05
Ntab-TN90_AYMY-SS9833g00012	-0.711244	9.60021e-07	3.49168e-05
Ntab-TN90_AYMY-SS199g02031	2.34192	9.63632e-07	3.50195e-05
Ntab-TN90_AYMY-SS3363g05018	2.42033	9.71683e-07	3.52834e-05
Ntab-TN90_AYMY-SS4g02008	-0.975832	9.73733e-07	3.53291e-05
Ntab-TN90_AYMY-SS5480g06021	2.03613	9.77443e-07	3.54349e-05
Ntab-TN90_AYMY-SS10621g01002	-0.702269	9.78322e-07	3.5438e-05
Ntab-TN90_AYMY-SS10252g01025	1.37733	9.82069e-07	3.55303e-05
Ntab-TN90_AYMY-SS7673g01011	1.21104	9.82462e-07	3.55303e-05
Ntab-TN90_AYMY-SS5868g00013	-0.872227	9.90036e-07	3.57752e-05
Ntab-TN90_AYMY-SS2700g00010	1.31776	1.00196e-06	3.61767e-05
Ntab-TN90_AYMY-SS2058g04003	0.882779	1.00669e-06	3.62887e-05
Ntab-TN90_AYMY-SS16353g09001	-1.02172	1.00628e-06	3.62887e-05
Ntab-TN90_AYMY-SS208g02030	1.21299	1.02049e-06	3.67567e-05
Ntab-TN90_AYMY-SS12479g01003	-1.34731	1.02286e-06	3.68121e-05
Ntab-TN90_AYMY-SS200608g00001	1.71888	1.04638e-06	3.7598e-05
Ntab-TN90_AYMY-SS4516g00001	-1.21013	1.04606e-06	3.7598e-05
Ntab-TN90_AYMY-SS14737g01032	-0.549309	1.0488e-06	3.76548e-05
Ntab-TN90_AYMY-SS1416g02015	-0.859186	1.07553e-06	3.85835e-05
Ntab-TN90_AYMY-SS1556g00005	2.1316	1.08982e-06	3.90431e-05
Ntab-TN90_AYMY-SS9113g00007	1.16061	1.0901e-06	3.90431e-05
Ntab-TN90_AYMY-SS7006g02012	1.78996	1.09683e-06	3.92528e-05
Ntab-TN90_AYMY-SS7723g13001	1.00774	1.10073e-06	3.93608e-05
Ntab-TN90_AYMY-SS1340g01007	1.10592	1.11421e-06	3.98108e-05
Ntab-TN90_AYMY-SS1891g02015	0.879467	1.11686e-06	3.98738e-05
Ntab-TN90_AYMY-SS4562g00001	0.860843	1.12139e-06	4.00034e-05
Ntab-TN90_AYMY-SS2609g01025	-1.18139	1.1237e-06	4.00539e-05
Ntab-TN90_AYMY-SS901g12013	-1.49231	1.14129e-06	4.05538e-05
Ntab-TN90_AYMY-SS4482g05006	0.654212	1.14089e-06	4.05538e-05
Ntab-TN90_AYMY-SS16197g00036	-1.10687	1.14227e-06	4.05538e-05
Ntab-TN90_AYMY-SS447g04005	0.898859	1.14185e-06	4.05538e-05
Ntab-TN90_AYMY-SS17619g04001	2.24619	1.13864e-06	4.05538e-05
Ntab-TN90_AYMY-SS8621g01001	1.91232	1.14339e-06	4.05613e-05
Ntab-TN90_AYMY-SS11361g00006	2.36375	1.15212e-06	4.08384e-05
Ntab-TN90_AYMY-SS13702g00034	-0.777089	1.15746e-06	4.09952e-05
Ntab-TN90_AYMY-SS10599g02007	2.03975	1.17096e-06	4.14405e-05
Ntab-TN90_AYMY-SS711g10017	0.879649	1.17651e-06	4.16038e-05
Ntab-TN90_AYMY-SS1508g03012	0.999646	1.19144e-06	4.20985e-05
Ntab-TN90_AYMY-SS14418g01020	-0.920553	1.19591e-06	4.2223e-05
Ntab-TN90_AYMY-SS121g00006	2.38392	1.20461e-06	4.24964e-05
Ntab-TN90_AYMY-SS132g04008	-1.17589	1.20652e-06	4.25304e-05
Ntab-TN90_AYMY-SS737g01008	-1.09055	1.2146e-06	4.27475e-05
Ntab-TN90_AYMY-SS6898g00032	1.71361	1.21392e-06	4.27475e-05
Ntab-TN90_AYMY-SS18009g00002	2.27914	1.2166e-06	4.27843e-05
Ntab-TN90_AYMY-SS4099g01021	0.944714	1.21873e-06	4.28253e-05
Ntab-TN90_AYMY-SS6761g02008	2.29957	1.22357e-06	4.29326e-05
Ntab-TN90_AYMY-SS1849g00002	1.37917	1.22371e-06	4.29326e-05
Ntab-TN90_AYMY-SS16445g00007	0.736885	1.24363e-06	4.35631e-05
Ntab-TN90_AYMY-SS16567g04013	-1.56406	1.24348e-06	4.35631e-05
Ntab-TN90_AYMY-SS12119g06031	1.99435	1.27922e-06	4.47749e-05
Ntab-TN90_AYMY-SS3510g00021	-1.09717	1.28412e-06	4.49108e-05
Ntab-TN90_AYMY-SS1421g01002	0.593888	1.28797e-06	4.50102e-05
Ntab-TN90_AYMY-SS5004g02012	1.04343	1.2895e-06	4.50286e-05
Ntab-TN90_AYMY-SS12860g00003	-0.842587	1.30547e-06	4.55506e-05
Ntab-TN90_AYMY-SS17758g02005	1.42156	1.32395e-06	4.61591e-05
Ntab-TN90_AYMY-SS5938g03031	-0.70668	1.32835e-06	4.62764e-05
Ntab-TN90_AYMY-SS1397g01011	-0.963913	1.33504e-06	4.6437e-05
Ntab-TN90_AYMY-SS3954g00010	-0.758461	1.33426e-06	4.6437e-05
Ntab-TN90_AYMY-SS2096g00004	1.7274	1.34231e-06	4.66536e-05
Ntab-TN90_AYMY-SS17973g00002	1.12067	1.3446e-06	4.66967e-05
Ntab-TN90_AYMY-SS787g01003	-1.44928	1.35668e-06	4.7052e-05
Ntab-TN90_AYMY-SS381g01041	-0.594324	1.35693e-06	4.7052e-05
Ntab-TN90_AYMY-SS183g06052	1.70599	1.36076e-06	4.71479e-05
Ntab-TN90_AYMY-SS6722g04001	2.31092	1.39093e-06	4.81558e-05
Ntab-TN90_AYMY-SS10701g05005	-0.662853	1.39741e-06	4.83427e-05
Ntab-TN90_AYMY-SS624g17001	-0.736529	1.39883e-06	4.83544e-05
Ntab-TN90_AYMY-SS14997g02012	1.3187	1.40155e-06	4.8386e-05
Ntab-TN90_AYMY-SS10808g00004	2.32666	1.40288e-06	4.8386e-05
Ntab-TN90_AYMY-SS2028g02014	-1.15117	1.403e-06	4.8386e-05
Ntab-TN90_AYMY-SS12965g03006	1.40446	1.43611e-06	4.94897e-05
Ntab-TN90_AYMY-SS8590g00007	-1.01088	1.44124e-06	4.95926e-05
Ntab-TN90_AYMY-SS16237g00015	1.33134	1.44132e-06	4.95926e-05
Ntab-TN90_AYMY-SS16630g02006	-0.908457	1.4465e-06	4.96591e-05
Ntab-TN90_AYMY-SS6248g01006	2.36874	1.44659e-06	4.96591e-05
Ntab-TN90_AYMY-SS958g04021	0.727012	1.44502e-06	4.96591e-05
Ntab-TN90_AYMY-SS833g05010	-1.07465	1.44771e-06	4.96595e-05
Ntab-TN90_AYMY-SS1523g02022	1.52372	1.45986e-06	5.00378e-05
Ntab-TN90_AYMY-SS78710g00003	1.97366	1.47087e-06	5.03763e-05
Ntab-TN90_AYMY-SS10477g04019	1.10212	1.4923e-06	5.10711e-05
Ntab-TN90_AYMY-SS9725g01008	1.13618	1.50948e-06	5.16195e-05
Ntab-TN90_AYMY-SS1480g03013	-1.96952	1.51255e-06	5.16849e-05
Ntab-TN90_AYMY-SS640g01008	1.14837	1.51445e-06	5.17103e-05
Ntab-TN90_AYMY-SS66199g00015	1.18777	1.53586e-06	5.23815e-05
Ntab-TN90_AYMY-SS540g02009	1.65291	1.53645e-06	5.23815e-05
Ntab-TN90_AYMY-SS4701g01001	-0.823929	1.54473e-06	5.26234e-05
Ntab-TN90_AYMY-SS965g01019	1.48575	1.55854e-06	5.30534e-05
Ntab-TN90_AYMY-SS7531g05018	-0.503518	1.56793e-06	5.3251e-05
Ntab-TN90_AYMY-SS15432g00027	-1.20687	1.56775e-06	5.3251e-05
Ntab-TN90_AYMY-SS17375g00005	1.75155	1.56563e-06	5.3251e-05
Ntab-TN90_AYMY-SS2211g08001	1.4284	1.58286e-06	5.37175e-05
Ntab-TN90_AYMY-SS18682g01016	1.18951	1.59677e-06	5.41482e-05
Ntab-TN90_AYMY-SS7748g01003	-0.58739	1.60155e-06	5.4269e-05
Ntab-TN90_AYMY-SS18564g01008	1.96966	1.60404e-06	5.43123e-05
Ntab-TN90_AYMY-SS59g00006	2.28385	1.60786e-06	5.43591e-05
Ntab-TN90_AYMY-SS18610g01011	1.78187	1.60733e-06	5.43591e-05
Ntab-TN90_AYMY-SS5840g02020	-1.19431	1.62342e-06	5.48436e-05
Ntab-TN90_AYMY-SS16347g00001	-1.17253	1.62721e-06	5.48884e-05
Ntab-TN90_AYMY-SS9597g00003	1.37783	1.62674e-06	5.48884e-05
Ntab-TN90_AYMY-SS1023g05008	1.38007	1.629e-06	5.49074e-05
Ntab-TN90_AYMY-SS9734g03016	-1.04366	1.63096e-06	5.4932e-05
Ntab-TN90_AYMY-SS320g01001	0.720787	1.64619e-06	5.5403e-05
Ntab-TN90_AYMY-SS10979g00010	-0.872803	1.66236e-06	5.59052e-05
Ntab-TN90_AYMY-SS16987g02015	1.94513	1.69851e-06	5.7078e-05
Ntab-TN90_AYMY-SS3577g00015	2.02446	1.70429e-06	5.72289e-05
Ntab-TN90_AYMY-SS11846g02012	1.92601	1.7083e-06	5.73205e-05
Ntab-TN90_AYMY-SS884g00038	-0.927322	1.74459e-06	5.84944e-05
Ntab-TN90_AYMY-SS5742g03005	0.968256	1.76459e-06	5.91202e-05
Ntab-TN90_AYMY-SS17040g01027	-1.13342	1.7902e-06	5.9807e-05
Ntab-TN90_AYMY-SS881g02004	0.671259	1.78895e-06	5.9807e-05
Ntab-TN90_AYMY-SS11721g00010	1.52249	1.789e-06	5.9807e-05
Ntab-TN90_AYMY-SS7543g10007	1.04889	1.79044e-06	5.9807e-05
Ntab-TN90_AYMY-SS65948g00002	-1.48077	1.79227e-06	5.98232e-05
Ntab-TN90_AYMY-SS6478g00004	1.06426	1.79362e-06	5.98235e-05
Ntab-TN90_AYMY-SS16944g00005	-1.11443	1.80679e-06	6.02179e-05
Ntab-TN90_AYMY-SS5965g00011	-1.53846	1.80998e-06	6.02792e-05
Ntab-TN90_AYMY-SS9936g01002	-1.20131	1.81223e-06	6.03091e-05
Ntab-TN90_AYMY-SS1225g03012	-0.673486	1.81414e-06	6.03276e-05
Ntab-TN90_AYMY-SS6797g08015	-0.622306	1.83398e-06	6.09418e-05
Ntab-TN90_AYMY-SS9754g00001	1.41474	1.83902e-06	6.10638e-05
Ntab-TN90_AYMY-SS16772g00002	1.46971	1.87116e-06	6.2085e-05
Ntab-TN90_AYMY-SS409g00001	1.72252	1.87665e-06	6.22207e-05
Ntab-TN90_AYMY-SS4680g06016	1.07252	1.88103e-06	6.23199e-05
Ntab-TN90_AYMY-SS16760g01004	0.875157	1.88446e-06	6.2387e-05
Ntab-TN90_AYMY-SS2423g00001	-1.02682	1.91495e-06	6.33495e-05
Ntab-TN90_AYMY-SS379g05005	-1.13852	1.92372e-06	6.35924e-05
Ntab-TN90_AYMY-SS8257g02022	1.03706	1.92912e-06	6.36778e-05
Ntab-TN90_AYMY-SS3159g00010	2.15706	1.92915e-06	6.36778e-05
Ntab-TN90_AYMY-SS9531g01002	1.57898	1.93272e-06	6.37483e-05
Ntab-TN90_AYMY-SS3303g00001	2.32138	1.9358e-06	6.37683e-05
Ntab-TN90_AYMY-SS16973g01009	1.05072	1.93618e-06	6.37683e-05
Ntab-TN90_AYMY-SS9944g00001	-1.1643	1.959e-06	6.44722e-05
Ntab-TN90_AYMY-SS9534g00008	0.892667	1.9607e-06	6.44806e-05
Ntab-TN90_AYMY-SS15013g02006	2.2967	1.9917e-06	6.54517e-05
Ntab-TN90_AYMY-SS727g05008	1.66122	2.04631e-06	6.71969e-05
Ntab-TN90_AYMY-SS3295g01001	2.0519	2.05623e-06	6.74731e-05
Ntab-TN90_AYMY-SS12887g00001	-1.44411	2.07025e-06	6.78833e-05
Ntab-TN90_AYMY-SS558g04011	0.735169	2.0723e-06	6.79005e-05
Ntab-TN90_AYMY-SS15647g00004	0.971305	2.08204e-06	6.81698e-05
Ntab-TN90_AYMY-SS6671g01015	-0.697275	2.0925e-06	6.84619e-05
Ntab-TN90_AYMY-SS355g01001	2.11813	2.1179e-06	6.92421e-05
Ntab-TN90_AYMY-SS1380g03002	-1.15562	2.12804e-06	6.95227e-05
Ntab-TN90_AYMY-SS14294g00032	1.05172	2.13193e-06	6.95988e-05
Ntab-TN90_AYMY-SS13882g00001	1.86838	2.13536e-06	6.96598e-05
Ntab-TN90_AYMY-SS16824g01009	1.99468	2.145e-06	6.99232e-05
Ntab-TN90_AYMY-SS18429g00003	0.782721	2.15475e-06	7.01899e-05
Ntab-TN90_AYMY-SS6547g00002	-1.88374	2.17916e-06	7.09332e-05
Ntab-TN90_AYMY-SS8309g04015	1.96546	2.19314e-06	7.13362e-05
Ntab-TN90_AYMY-SS2675g03003	1.06492	2.20005e-06	7.15089e-05
Ntab-TN90_AYMY-SS6214g00002	-0.896713	2.20433e-06	7.15957e-05
Ntab-TN90_AYMY-SS1347g01018	-1.29565	2.21746e-06	7.19697e-05
Ntab-TN90_AYMY-SS1593g04002	2.27009	2.22184e-06	7.20595e-05
Ntab-TN90_AYMY-SS321g16006	0.872546	2.22908e-06	7.22419e-05
Ntab-TN90_AYMY-SS16627g01013	0.643854	2.23295e-06	7.23148e-05
Ntab-TN90_AYMY-SS8473g04002	-1.9654	2.24195e-06	7.25535e-05
Ntab-TN90_AYMY-SS7693g00005	1.36231	2.25345e-06	7.28729e-05
Ntab-TN90_AYMY-SS17040g01012	0.834297	2.26227e-06	7.31054e-05
Ntab-TN90_AYMY-SS15401g00007	0.65737	2.28394e-06	7.37519e-05
Ntab-TN90_AYMY-SS1409g00029	-1.24273	2.37081e-06	7.6502e-05
Ntab-TN90_AYMY-SS4183g00026	0.804379	2.37301e-06	7.65176e-05
Ntab-TN90_AYMY-SS1050g03009	1.35553	2.38798e-06	7.69447e-05
Ntab-TN90_AYMY-SS4585g00011	-1.45638	2.3917e-06	7.70089e-05
Ntab-TN90_AYMY-SS7372g02021	-0.671309	2.41049e-06	7.7558e-05
Ntab-TN90_AYMY-SS10416g06007	1.1833	2.41492e-06	7.76445e-05
Ntab-TN90_AYMY-SS8686g00007	-1.53498	2.42334e-06	7.78592e-05
Ntab-TN90_AYMY-SS29393g00003	2.16802	2.43733e-06	7.82392e-05
Ntab-TN90_AYMY-SS7363g00001	-1.44147	2.43868e-06	7.82392e-05
Ntab-TN90_AYMY-SS4537g01005	-1.50408	2.44765e-06	7.84707e-05
Ntab-TN90_AYMY-SS1634g01011	0.952631	2.45344e-06	7.86e-05
Ntab-TN90_AYMY-SS656g03023	0.603202	2.479e-06	7.93617e-05
Ntab-TN90_AYMY-SS17758g03001	-0.649642	2.49196e-06	7.96978e-05
Ntab-TN90_AYMY-SS14835g08023	0.99074	2.49307e-06	7.96978e-05
Ntab-TN90_AYMY-SS14536g00024	0.895568	2.50537e-06	8.00337e-05
Ntab-TN90_AYMY-SS17201g00001	-0.659933	2.52552e-06	8.06199e-05
Ntab-TN90_AYMY-SS105200g00002	0.682766	2.54573e-06	8.12068e-05
Ntab-TN90_AYMY-SS13518g03005	2.16766	2.54972e-06	8.12761e-05
Ntab-TN90_AYMY-SS9712g01021	-1.59186	2.56625e-06	8.17444e-05
Ntab-TN90_AYMY-SS1294g02020	-0.888073	2.57226e-06	8.18774e-05
Ntab-TN90_AYMY-SS18128g01007	0.848175	2.59803e-06	8.26389e-05
Ntab-TN90_AYMY-SS16173g01012	-1.16551	2.603e-06	8.27381e-05
Ntab-TN90_AYMY-SS17497g04017	2.25562	2.60867e-06	8.28003e-05
Ntab-TN90_AYMY-SS10801g02002	0.69819	2.60864e-06	8.28003e-05
Ntab-TN90_AYMY-SS7823g02008	1.83262	2.62939e-06	8.33984e-05
Ntab-TN90_AYMY-SS321g02009	0.951958	2.63523e-06	8.35245e-05
Ntab-TN90_AYMY-SS17042g03016	-0.714206	2.63935e-06	8.35957e-05
Ntab-TN90_AYMY-SS1061g00010	1.56133	2.66649e-06	8.43954e-05
Ntab-TN90_AYMY-SS4903g01002	-0.822084	2.67096e-06	8.4417e-05
Ntab-TN90_AYMY-SS2964g03023	0.670052	2.67035e-06	8.4417e-05
Ntab-TN90_AYMY-SS1731g01009	1.7808	2.68188e-06	8.47023e-05
Ntab-TN90_AYMY-SS5122g00002	1.73911	2.70751e-06	8.5391e-05
Ntab-TN90_AYMY-SS13212g00015	-1.43786	2.70581e-06	8.5391e-05
Ntab-TN90_AYMY-SS9820g00014	0.607286	2.71846e-06	8.56755e-05
Ntab-TN90_AYMY-SS3388g02020	1.02168	2.7269e-06	8.5881e-05
Ntab-TN90_AYMY-SS12282g04031	0.879098	2.7452e-06	8.63964e-05
Ntab-TN90_AYMY-SS1282g23018	1.26313	2.75245e-06	8.65634e-05
Ntab-TN90_AYMY-SS12154g01003	-0.543352	2.75443e-06	8.65648e-05
Ntab-TN90_AYMY-SS7279g00002	2.31428	2.75748e-06	8.65996e-05
Ntab-TN90_AYMY-SS11708g14021	1.02886	2.76509e-06	8.67776e-05
Ntab-TN90_AYMY-SS18795g01015	1.55216	2.76893e-06	8.6837e-05
Ntab-TN90_AYMY-SS15258g00022	2.29927	2.79693e-06	8.76534e-05
Ntab-TN90_AYMY-SS4093g00020	-1.60739	2.79909e-06	8.76596e-05
Ntab-TN90_AYMY-SS4382g00013	0.889599	2.8365e-06	8.87688e-05
Ntab-TN90_AYMY-SS92g00009	2.29532	2.84206e-06	8.88805e-05
Ntab-TN90_AYMY-SS2923g01012	-1.01838	2.85678e-06	8.92784e-05
Ntab-TN90_AYMY-SS7631g02015	1.82213	2.87175e-06	8.96833e-05
Ntab-TN90_AYMY-SS1236g00024	0.957557	2.87484e-06	8.97171e-05
Ntab-TN90_AYMY-SS5103g06005	1.98637	2.88217e-06	8.9883e-05
Ntab-TN90_AYMY-SS11521g00014	-1.1063	2.88719e-06	8.99766e-05
Ntab-TN90_AYMY-SS17009g00018	0.965224	2.91999e-06	9.09353e-05
Ntab-TN90_AYMY-SS7754g00022	0.731628	2.92658e-06	9.10769e-05
Ntab-TN90_AYMY-SS8682g01002	-0.765138	2.93386e-06	9.12399e-05
Ntab-TN90_AYMY-SS1016g05001	-1.09462	2.93783e-06	9.13e-05
Ntab-TN90_AYMY-SS8794g00023	-0.767248	2.94557e-06	9.14768e-05
Ntab-TN90_AYMY-SS7492g05001	0.486298	2.9644e-06	9.19974e-05
Ntab-TN90_AYMY-SS4070g00019	2.12247	3.00545e-06	9.32065e-05
Ntab-TN90_AYMY-SS1212g03004	1.05385	3.00785e-06	9.3216e-05
Ntab-TN90_AYMY-SS7054g00001	-1.04979	3.03681e-06	9.40485e-05
Ntab-TN90_AYMY-SS3663g01001	1.67109	3.08265e-06	9.54018e-05
Ntab-TN90_AYMY-SS12077g00003	0.666742	3.09236e-06	9.56361e-05
Ntab-TN90_AYMY-SS1481g10003	-0.67406	3.13323e-06	9.68329e-05
Ntab-TN90_AYMY-SS749g00010	1.85659	3.15195e-06	9.73439e-05
Ntab-TN90_AYMY-SS183842g00009	-0.790224	3.16122e-06	9.75628e-05
Ntab-TN90_AYMY-SS6498g03012	1.90057	3.16596e-06	9.75741e-05
Ntab-TN90_AYMY-SS50299g00004	1.04839	3.16451e-06	9.75741e-05
Ntab-TN90_AYMY-SS16565g02003	0.486573	3.17596e-06	9.77474e-05
Ntab-TN90_AYMY-SS4002g00006	0.991226	3.17501e-06	9.77474e-05
Ntab-TN90_AYMY-SS215793g00002	-1.51005	3.18047e-06	9.78188e-05
Ntab-TN90_AYMY-SS415g05004	1.20564	3.29974e-06	0.000101417
Ntab-TN90_AYMY-SS2812g01013	1.68613	3.31192e-06	0.000101651
Ntab-TN90_AYMY-SS8970g00016	1.72812	3.31153e-06	0.000101651
Ntab-TN90_AYMY-SS889g00011	1.98348	3.33387e-06	0.000102255
Ntab-TN90_AYMY-SS16538g02003	1.22459	3.33879e-06	0.000102294
Ntab-TN90_AYMY-SS183858g00008	2.2354	3.33973e-06	0.000102294
Ntab-TN90_AYMY-SS7094g01003	2.27618	3.34303e-06	0.000102325
Ntab-TN90_AYMY-SS4748g01007	1.02295	3.35909e-06	0.000102746
Ntab-TN90_AYMY-SS9677g02006	-1.11633	3.36448e-06	0.00010284
Ntab-TN90_AYMY-SS22066g00009	2.24435	3.38344e-06	0.000103349
Ntab-TN90_AYMY-SS9570g00003	1.98166	3.41732e-06	0.000104312
Ntab-TN90_AYMY-SS18401g02002	-1.74474	3.46584e-06	0.000105721
Ntab-TN90_AYMY-SS8721g03007	-2.09216	3.48612e-06	0.000106267
Ntab-TN90_AYMY-SS143774g00013	1.65848	3.49155e-06	0.00010636
Ntab-TN90_AYMY-SS10497g00001	1.76111	3.49971e-06	0.000106536
Ntab-TN90_AYMY-SS5890g00013	-1.02587	3.52342e-06	0.000107185
Ntab-TN90_AYMY-SS121g00022	1.35581	3.54623e-06	0.000107805
Ntab-TN90_AYMY-SS259g04007	2.29408	3.56766e-06	0.000108382
Ntab-TN90_AYMY-SS9741g00008	-1.13492	3.59031e-06	0.000108996
Ntab-TN90_AYMY-SS216221g00007	2.19421	3.59741e-06	0.000109138
Ntab-TN90_AYMY-SS2099g00012	-1.24324	3.60875e-06	0.000109408
Ntab-TN90_AYMY-SS25182g00003	-0.888359	3.61235e-06	0.000109442
Ntab-TN90_AYMY-SS15451g00005	0.988752	3.63979e-06	0.000110199
Ntab-TN90_AYMY-SS10233g02001	-1.26657	3.65154e-06	0.00011048
Ntab-TN90_AYMY-SS16915g01002	1.01569	3.66024e-06	0.000110668
Ntab-TN90_AYMY-SS18663g02019	-0.807168	3.74239e-06	0.000113075
Ntab-TN90_AYMY-SS147428g00002	1.95132	3.74553e-06	0.000113093
Ntab-TN90_AYMY-SS2154g02002	-0.699431	3.75171e-06	0.000113203
Ntab-TN90_AYMY-SS2128g01011	-0.707421	3.79262e-06	0.00011436
Ntab-TN90_AYMY-SS2407g07001	1.36412	3.82241e-06	0.000115181
Ntab-TN90_AYMY-SS578g02023	-0.747879	3.82659e-06	0.000115229
Ntab-TN90_AYMY-SS17623g01008	-0.866028	3.86018e-06	0.000115772
Ntab-TN90_AYMY-SS1094g06018	-1.78403	3.85707e-06	0.000115772
Ntab-TN90_AYMY-SS10001g01028	-0.755702	3.8557e-06	0.000115772
Ntab-TN90_AYMY-SS5453g00007	0.954229	3.85189e-06	0.000115772
Ntab-TN90_AYMY-SS11467g01004	0.888869	3.85823e-06	0.000115772
Ntab-TN90_AYMY-SS506g01001	0.795046	3.85356e-06	0.000115772
Ntab-TN90_AYMY-SS2320g00002	1.58291	3.86465e-06	0.000115828
Ntab-TN90_AYMY-SS5929g00011	-0.847376	3.89372e-06	0.000116621
Ntab-TN90_AYMY-SS4099g00008	1.60775	3.92802e-06	0.000117569
Ntab-TN90_AYMY-SS11557g02013	1.66324	3.93641e-06	0.000117742
Ntab-TN90_AYMY-SS10819g00005	-0.690586	3.94599e-06	0.000117949
Ntab-TN90_AYMY-SS297g05005	-0.639474	3.95652e-06	0.000118184
Ntab-TN90_AYMY-SS15928g00012	-1.13435	3.97122e-06	0.000118544
Ntab-TN90_AYMY-SS2879g04019	-1.00483	3.97579e-06	0.000118601
Ntab-TN90_AYMY-SS208g01008	2.15257	3.9852e-06	0.000118803
Ntab-TN90_AYMY-SS17080g00001	0.986284	4.05453e-06	0.000120789
Ntab-TN90_AYMY-SS16652g01003	-0.785553	4.0607e-06	0.000120892
Ntab-TN90_AYMY-SS1216g06007	-0.713183	4.07084e-06	0.000121032
Ntab-TN90_AYMY-SS196g02024	-0.726931	4.06885e-06	0.000121032
Ntab-TN90_AYMY-SS9395g00001	1.77443	4.07965e-06	0.000121213
Ntab-TN90_AYMY-SS18671g01021	1.00508	4.09472e-06	0.00012158
Ntab-TN90_AYMY-SS16997g02024	-0.614564	4.09967e-06	0.000121646
Ntab-TN90_AYMY-SS7587g00015	1.35153	4.14187e-06	0.000122817
Ntab-TN90_AYMY-SS14292g01007	2.25745	4.17126e-06	0.000123559
Ntab-TN90_AYMY-SS16569g06026	1.69605	4.17243e-06	0.000123559
Ntab-TN90_AYMY-SS14618g00006	0.880753	4.23712e-06	0.000125308
Ntab-TN90_AYMY-SS14026g00002	1.55834	4.23604e-06	0.000125308
Ntab-TN90_AYMY-SS1515g00005	2.2411	4.2824e-06	0.000126563
Ntab-TN90_AYMY-SS16176g00004	2.16097	4.28938e-06	0.000126602
Ntab-TN90_AYMY-SS7294g01026	-0.658225	4.28785e-06	0.000126602
Ntab-TN90_AYMY-SS9879g04008	-0.702812	4.30178e-06	0.000126884
Ntab-TN90_AYMY-SS14266g03003	1.08314	4.35488e-06	0.000128365
Ntab-TN90_AYMY-SS14815g00002	2.26227	4.37989e-06	0.000129017
Ntab-TN90_AYMY-SS75g00011	-0.871238	4.39407e-06	0.00012935
Ntab-TN90_AYMY-SS4965g00028	2.1961	4.39862e-06	0.000129398
Ntab-TN90_AYMY-SS8009g01005	-0.570378	4.41479e-06	0.000129789
Ntab-TN90_AYMY-SS5543g00006	1.41434	4.44575e-06	0.000130613
Ntab-TN90_AYMY-SS3569g00016	-1.2335	4.48572e-06	0.0001317
Ntab-TN90_AYMY-SS7072g01017	1.94525	4.51454e-06	0.000132459
Ntab-TN90_AYMY-SS6776g01014	2.19839	4.52536e-06	0.000132689
Ntab-TN90_AYMY-SS10447g00014	1.24093	4.53828e-06	0.000132981
Ntab-TN90_AYMY-SS205868g00001	-0.549077	4.54515e-06	0.000133095
Ntab-TN90_AYMY-SS3866g00001	-0.672874	4.56903e-06	0.000133663
Ntab-TN90_AYMY-SS4493g01016	-1.5145	4.57054e-06	0.000133663
Ntab-TN90_AYMY-SS10271g01001	-0.704068	4.57381e-06	0.000133671
Ntab-TN90_AYMY-SS540g02001	1.7774	4.58071e-06	0.000133785
Ntab-TN90_AYMY-SS18366g00004	-0.953934	4.58514e-06	0.000133827
Ntab-TN90_AYMY-SS9130g01012	1.8355	4.59112e-06	0.000133914
Ntab-TN90_AYMY-SS215460g00007	1.43354	4.616e-06	0.000134551
Ntab-TN90_AYMY-SS1345g06004	2.03564	4.62848e-06	0.000134827
Ntab-TN90_AYMY-SS4081g04006	1.28666	4.63953e-06	0.000135061
Ntab-TN90_AYMY-SS237734g00001	-0.867533	4.65583e-06	0.000135359
Ntab-TN90_AYMY-SS11060g00003	1.09824	4.65345e-06	0.000135359
Ntab-TN90_AYMY-SS9476g00007	0.954855	4.69363e-06	0.000136369
Ntab-TN90_AYMY-SS10217g00013	0.904129	4.70538e-06	0.000136621
Ntab-TN90_AYMY-SS17097g00017	1.13745	4.71557e-06	0.000136828
Ntab-TN90_AYMY-SS6797g03020	-0.944541	4.72378e-06	0.000136977
Ntab-TN90_AYMY-SS6605g00014	1.59443	4.74715e-06	0.000137566
Ntab-TN90_AYMY-SS7888g01002	-1.83142	4.76176e-06	0.0001379
Ntab-TN90_AYMY-SS16392g01003	2.2385	4.78285e-06	0.00013842
Ntab-TN90_AYMY-SS3295g01011	1.69987	4.79217e-06	0.000138557
Ntab-TN90_AYMY-SS596g06003	-0.651856	4.79379e-06	0.000138557
Ntab-TN90_AYMY-SS430g00010	1.37411	4.80419e-06	0.000138559
Ntab-TN90_AYMY-SS18744g00004	1.95331	4.80628e-06	0.000138559
Ntab-TN90_AYMY-SS489g02014	-0.678232	4.80408e-06	0.000138559
Ntab-TN90_AYMY-SS243823g00003	1.2848	4.80038e-06	0.000138559
Ntab-TN90_AYMY-SS5492g00008	1.98733	4.8164e-06	0.000138761
Ntab-TN90_AYMY-SS17655g02009	0.824418	4.84738e-06	0.000139564
Ntab-TN90_AYMY-SS1435g03005	1.8441	4.8647e-06	0.000139972
Ntab-TN90_AYMY-SS12276g02005	-0.955107	4.87734e-06	0.000140155
Ntab-TN90_AYMY-SS9884g02010	-1.4455	4.87448e-06	0.000140155
Ntab-TN90_AYMY-SS704g01047	2.23412	4.88402e-06	0.000140257
Ntab-TN90_AYMY-SS15106g00003	-0.642429	4.88785e-06	0.000140276
Ntab-TN90_AYMY-SS14686g00005	0.984668	4.94945e-06	0.000141953
Ntab-TN90_AYMY-SS17114g02007	1.79076	4.98117e-06	0.00014268
Ntab-TN90_AYMY-SS7588g06007	0.700032	4.98085e-06	0.00014268
Ntab-TN90_AYMY-SS425g06005	0.840888	4.98597e-06	0.000142725
Ntab-TN90_AYMY-SS3407g00017	0.7669	5.00205e-06	0.000143094
Ntab-TN90_AYMY-SS2954g00001	2.24042	5.07699e-06	0.000145145
Ntab-TN90_AYMY-SS16556g04001	-0.479951	5.09155e-06	0.000145468
Ntab-TN90_AYMY-SS622g06020	0.820104	5.11972e-06	0.000146179
Ntab-TN90_AYMY-SS14188g00019	-1.17889	5.16299e-06	0.000147226
Ntab-TN90_AYMY-SS599g02012	2.11416	5.16199e-06	0.000147226
Ntab-TN90_AYMY-SS4850g01027	0.810526	5.17886e-06	0.000147584
Ntab-TN90_AYMY-SS5956g06019	-0.613485	5.2331e-06	0.000149035
Ntab-TN90_AYMY-SS11067g03013	0.743856	5.24925e-06	0.000149399
Ntab-TN90_AYMY-SS10511g02010	-1.23472	5.25719e-06	0.000149486
Ntab-TN90_AYMY-SS18567g02031	-0.696533	5.25901e-06	0.000149486
Ntab-TN90_AYMY-SS14195g00009	1.5956	5.26533e-06	0.000149571
Ntab-TN90_AYMY-SS892g01005	2.25245	5.34028e-06	0.000151548
Ntab-TN90_AYMY-SS3204g02010	0.805272	5.34171e-06	0.000151548
Ntab-TN90_AYMY-SS1103g00001	0.88296	5.35439e-06	0.000151715
Ntab-TN90_AYMY-SS18516g00010	1.46049	5.35299e-06	0.000151715
Ntab-TN90_AYMY-SS11574g04024	-1.26864	5.4225e-06	0.000153547
Ntab-TN90_AYMY-SS12924g01004	-0.619783	5.42628e-06	0.000153557
Ntab-TN90_AYMY-SS7484g01010	1.9423	5.46148e-06	0.000154455
Ntab-TN90_AYMY-SS2956g02008	1.20159	5.46988e-06	0.000154594
Ntab-TN90_AYMY-SS1133g07008	-0.641196	5.52455e-06	0.000156041
Ntab-TN90_AYMY-SS7768g00009	-0.812194	5.53461e-06	0.000156226
Ntab-TN90_AYMY-SS12376g00005	2.22579	5.55966e-06	0.000156834
Ntab-TN90_AYMY-SS4722g01020	-0.557663	5.5698e-06	0.000157021
Ntab-TN90_AYMY-SS17065g03001	2.25058	5.5911e-06	0.000157522
Ntab-TN90_AYMY-SS1616g00003	-1.01071	5.71432e-06	0.000160891
Ntab-TN90_AYMY-SS18608g03002	-1.69986	5.7226e-06	0.000161023
Ntab-TN90_AYMY-SS2843g06002	1.42734	5.73112e-06	0.000161116
Ntab-TN90_AYMY-SS4090g02001	2.05733	5.73314e-06	0.000161116
Ntab-TN90_AYMY-SS232g00001	0.949994	5.74231e-06	0.000161272
Ntab-TN90_AYMY-SS70g09018	-1.21862	5.74717e-06	0.000161308
Ntab-TN90_AYMY-SS18125g00007	0.927954	5.78744e-06	0.000162336
Ntab-TN90_AYMY-SS9122g01014	-1.04635	5.83169e-06	0.000163372
Ntab-TN90_AYMY-SS10466g00001	1.89466	5.83022e-06	0.000163372
Ntab-TN90_AYMY-SS1725g01013	1.02901	5.84047e-06	0.000163412
Ntab-TN90_AYMY-SS649g04024	0.884484	5.83815e-06	0.000163412
Ntab-TN90_AYMY-SS771g01005	-0.675373	5.84546e-06	0.00016345
Ntab-TN90_AYMY-SS2068g00001	-1.27612	5.87832e-06	0.000164162
Ntab-TN90_AYMY-SS1800g01022	-0.720656	5.87564e-06	0.000164162
Ntab-TN90_AYMY-SS1342g03010	2.2428	5.88888e-06	0.000164355
Ntab-TN90_AYMY-SS93g01018	2.14881	5.90522e-06	0.000164708
Ntab-TN90_AYMY-SS11285g04001	-1.93092	5.94714e-06	0.00016567
Ntab-TN90_AYMY-SS7317g00006	1.11327	5.94442e-06	0.00016567
Ntab-TN90_AYMY-SS1145g01004	-0.763862	5.96163e-06	0.00016597
Ntab-TN90_AYMY-SS6623g02014	1.23885	6.00148e-06	0.000166975
Ntab-TN90_AYMY-SS2127g05005	1.32039	6.02184e-06	0.000167437
Ntab-TN90_AYMY-SS903g02002	-0.6491	6.03093e-06	0.000167586
Ntab-TN90_AYMY-SS17446g00018	-0.829975	6.0575e-06	0.000168219
Ntab-TN90_AYMY-SS6445g00005	1.50585	6.06671e-06	0.00016837
Ntab-TN90_AYMY-SS17368g01018	1.91834	6.08295e-06	0.000168716
Ntab-TN90_AYMY-SS384g08005	0.808444	6.15811e-06	0.000170695
Ntab-TN90_AYMY-SS3956g00006	-0.722933	6.18918e-06	0.000171404
Ntab-TN90_AYMY-SS84g00008	1.71675	6.1914e-06	0.000171404
Ntab-TN90_AYMY-SS4297g00001	1.50656	6.19956e-06	0.000171524
Ntab-TN90_AYMY-SS7822g00006	2.18722	6.23409e-06	0.000172372
Ntab-TN90_AYMY-SS1248g01006	0.687559	6.24431e-06	0.000172548
Ntab-TN90_AYMY-SS83g02015	1.28336	6.24906e-06	0.000172572
Ntab-TN90_AYMY-SS995g01004	-0.769731	6.26617e-06	0.000172938
Ntab-TN90_AYMY-SS18621g00001	1.16523	6.27653e-06	0.000173117
Ntab-TN90_AYMY-SS6929g01024	1.38644	6.29669e-06	0.000173509
Ntab-TN90_AYMY-SS12273g00001	-0.628536	6.29853e-06	0.000173509
Ntab-TN90_AYMY-SS3994g00002	1.38668	6.32002e-06	0.000173993
Ntab-TN90_AYMY-SS5360g00016	-0.849128	6.33024e-06	0.000174167
Ntab-TN90_AYMY-SS6171g00003	-1.60023	6.34151e-06	0.00017437
Ntab-TN90_AYMY-SS11993g15004	1.23351	6.38862e-06	0.000175557
Ntab-TN90_AYMY-SS7435g00001	1.50439	6.39953e-06	0.000175749
Ntab-TN90_AYMY-SS18319g00004	0.824068	6.42088e-06	0.000176118
Ntab-TN90_AYMY-SS310g07006	-0.839452	6.42065e-06	0.000176118
Ntab-TN90_AYMY-SS5867g00002	1.97941	6.44682e-06	0.000176721
Ntab-TN90_AYMY-SS200g29011	0.600193	6.45274e-06	0.000176736
Ntab-TN90_AYMY-SS3414g00009	1.01096	6.45529e-06	0.000176736
Ntab-TN90_AYMY-SS9729g02017	-1.42126	6.52512e-06	0.000178539
Ntab-TN90_AYMY-SS14459g01008	1.10315	6.53952e-06	0.000178823
Ntab-TN90_AYMY-SS10600g06013	0.973772	6.55852e-06	0.000179233
Ntab-TN90_AYMY-SS5259g00008	-0.700234	6.60635e-06	0.000180117
Ntab-TN90_AYMY-SS8943g01002	0.670493	6.60702e-06	0.000180117
Ntab-TN90_AYMY-SS10174g00009	2.02701	6.60248e-06	0.000180117
Ntab-TN90_AYMY-SS219g04005	-0.854111	6.59908e-06	0.000180117
Ntab-TN90_AYMY-SS14738g00012	-1.25695	6.63485e-06	0.000180765
Ntab-TN90_AYMY-SS7678g01007	2.20154	6.73874e-06	0.000183484
Ntab-TN90_AYMY-SS11911g01018	-0.693442	6.77164e-06	0.000184267
Ntab-TN90_AYMY-SS1319g01009	-1.47549	6.78182e-06	0.000184432
Ntab-TN90_AYMY-SS16353g03002	-0.544063	6.81158e-06	0.000185103
Ntab-TN90_AYMY-SS15087g01004	0.958068	6.81482e-06	0.000185103
Ntab-TN90_AYMY-SS3396g02008	0.702779	6.84649e-06	0.00018585
Ntab-TN90_AYMY-SS10542g02004	2.06508	6.88325e-06	0.000186735
Ntab-TN90_AYMY-SS82192g00009	-0.890966	6.9499e-06	0.000188428
Ntab-TN90_AYMY-SS2405g00006	1.4569	6.98261e-06	0.0001892
Ntab-TN90_AYMY-SS15087g02001	1.03601	7.08378e-06	0.000191825
Ntab-TN90_AYMY-SS7013g00016	0.622465	7.21467e-06	0.000195251
Ntab-TN90_AYMY-SS5775g05037	-0.745869	7.23826e-06	0.000195771
Ntab-TN90_AYMY-SS8683g00007	1.99822	7.27319e-06	0.000196596
Ntab-TN90_AYMY-SS5536g01003	2.15175	7.31252e-06	0.00019754
Ntab-TN90_AYMY-SS1155g06001	1.11622	7.34777e-06	0.000198372
Ntab-TN90_AYMY-SS16967g07027	1.84117	7.35346e-06	0.000198406
Ntab-TN90_AYMY-SS13360g00014	-0.786775	7.37168e-06	0.000198777
Ntab-TN90_AYMY-SS2167g00001	1.24335	7.42994e-06	0.00019998
Ntab-TN90_AYMY-SS11480g02002	1.97722	7.4211e-06	0.00019998
Ntab-TN90_AYMY-SS12821g00022	0.810514	7.4342e-06	0.00019998
Ntab-TN90_AYMY-SS18686g00012	1.11588	7.4325e-06	0.00019998
Ntab-TN90_AYMY-SS11648g01004	0.580512	7.44214e-06	0.000200072
Ntab-TN90_AYMY-SS954g03007	-1.00365	7.50489e-06	0.000201638
Ntab-TN90_AYMY-SS14622g00004	1.43949	7.63636e-06	0.000205047
Ntab-TN90_AYMY-SS8g01002	1.54937	7.74878e-06	0.00020794
Ntab-TN90_AYMY-SS5323g04024	-0.952462	7.76278e-06	0.000208066
Ntab-TN90_AYMY-SS2094g03003	-0.817774	7.75967e-06	0.000208066
Ntab-TN90_AYMY-SS17359g00009	1.19916	7.77799e-06	0.000208294
Ntab-TN90_AYMY-SS9787g02015	-0.931854	7.78529e-06	0.000208294
Ntab-TN90_AYMY-SS15653g02017	-0.76094	7.7845e-06	0.000208294
Ntab-TN90_AYMY-SS18323g00002	1.61519	7.85513e-06	0.000210037
Ntab-TN90_AYMY-SS11963g02002	2.15533	7.86612e-06	0.000210204
Ntab-TN90_AYMY-SS262g06005	1.88584	7.87137e-06	0.000210219
Ntab-TN90_AYMY-SS15963g01003	1.78975	7.87681e-06	0.000210238
Ntab-TN90_AYMY-SS5991g00009	-1.63896	7.93123e-06	0.000211564
Ntab-TN90_AYMY-SS15454g01001	0.742182	7.94767e-06	0.000211876
Ntab-TN90_AYMY-SS16197g00018	1.20915	7.95623e-06	0.000211978
Ntab-TN90_AYMY-SS6224g04006	-2.16472	8.01899e-06	0.000213522
Ntab-TN90_AYMY-SS2812g01012	2.20353	8.03966e-06	0.000213945
Ntab-TN90_AYMY-SS17145g01004	-0.68174	8.06109e-06	0.000214388
Ntab-TN90_AYMY-SS2256g00016	0.677428	8.08141e-06	0.000214672
Ntab-TN90_AYMY-SS3669g03008	2.17628	8.07937e-06	0.000214672
Ntab-TN90_AYMY-SS13587g00010	-0.721141	8.11549e-06	0.000215449
Ntab-TN90_AYMY-SS15528g00019	1.24927	8.12228e-06	0.000215501
Ntab-TN90_AYMY-SS141528g00002	1.72582	8.22497e-06	0.000218096
Ntab-TN90_AYMY-SS132g04022	-1.0824	8.24249e-06	0.000218431
Ntab-TN90_AYMY-SS7541g00013	1.51159	8.3244e-06	0.000220471
Ntab-TN90_AYMY-SS103183g00014	1.672	8.39232e-06	0.000222006
Ntab-TN90_AYMY-SS3180g00006	2.15153	8.39134e-06	0.000222006
Ntab-TN90_AYMY-SS428g00010	0.507015	8.40733e-06	0.000222271
Ntab-TN90_AYMY-SS71g01001	1.81888	8.41999e-06	0.000222474
Ntab-TN90_AYMY-SS108989g00003	1.86385	8.44184e-06	0.00022292
Ntab-TN90_AYMY-SS829g01001	1.17209	8.44995e-06	0.000223002
Ntab-TN90_AYMY-SS10825g00012	0.874665	8.47137e-06	0.000223435
Ntab-TN90_AYMY-SS1294g12002	0.523367	8.47678e-06	0.000223445
Ntab-TN90_AYMY-SS4536g00001	-0.941979	8.54724e-06	0.00022517
Ntab-TN90_AYMY-SS17368g01017	-0.920457	8.56949e-06	0.000225623
Ntab-TN90_AYMY-SS7150g01011	0.664605	8.57846e-06	0.000225726
Ntab-TN90_AYMY-SS13079g01004	-0.816465	8.62757e-06	0.000226778
Ntab-TN90_AYMY-SS7973g05005	-0.793202	8.63277e-06	0.000226778
Ntab-TN90_AYMY-SS103g07013	-0.559146	8.63369e-06	0.000226778
Ntab-TN90_AYMY-SS9648g03004	-0.819037	8.73982e-06	0.000229161
Ntab-TN90_AYMY-SS10030g00011	0.900269	8.73087e-06	0.000229161
Ntab-TN90_AYMY-SS10154g01020	-0.526736	8.73617e-06	0.000229161
Ntab-TN90_AYMY-SS12077g03024	1.32675	8.81343e-06	0.000230955
Ntab-TN90_AYMY-SS12939g01006	2.08649	8.83408e-06	0.000231361
Ntab-TN90_AYMY-SS234512g00004	-0.81978	8.88337e-06	0.000232515
Ntab-TN90_AYMY-SS657g07051	0.566429	8.96423e-06	0.000234494
Ntab-TN90_AYMY-SS17188g00008	0.999225	9.01688e-06	0.000235733
Ntab-TN90_AYMY-SS2764g00020	0.74673	9.03531e-06	0.000236077
Ntab-TN90_AYMY-SS5654g01002	1.62079	9.06723e-06	0.000236772
Ntab-TN90_AYMY-SS310g07005	0.535075	9.13379e-06	0.000238371
Ntab-TN90_AYMY-SS15138g01005	-0.674446	9.17923e-06	0.000239276
Ntab-TN90_AYMY-SS12924g03006	-1.14716	9.17906e-06	0.000239276
Ntab-TN90_AYMY-SS214g01012	-0.701689	9.19283e-06	0.000239491
Ntab-TN90_AYMY-SS7798g00010	1.18588	9.22692e-06	0.000240154
Ntab-TN90_AYMY-SS81596g00002	-1.03299	9.22905e-06	0.000240154
Ntab-TN90_AYMY-SS7522g05017	0.712301	9.249e-06	0.000240533
Ntab-TN90_AYMY-SS1416g02014	-1.14879	9.33824e-06	0.000242713
Ntab-TN90_AYMY-SS1526g07011	0.476567	9.34443e-06	0.000242732
Ntab-TN90_AYMY-SS16918g00002	-0.993816	9.38187e-06	0.000243563
Ntab-TN90_AYMY-SS1487g05012	1.86083	9.42155e-06	0.000244451
Ntab-TN90_AYMY-SS9597g00015	0.949879	9.444e-06	0.000244749
Ntab-TN90_AYMY-SS18226g00003	1.46679	9.44069e-06	0.000244749
Ntab-TN90_AYMY-SS2774g00019	1.93656	9.50394e-06	0.000246159
Ntab-TN90_AYMY-SS597g00005	-1.72222	9.55305e-06	0.000247288
Ntab-TN90_AYMY-SS481g03027	0.930323	9.57855e-06	0.000247804
Ntab-TN90_AYMY-SS14016g08014	-1.09316	9.6092e-06	0.000248338
Ntab-TN90_AYMY-SS851g04029	1.30238	9.61032e-06	0.000248338
Ntab-TN90_AYMY-SS1824g00002	-1.35453	9.62314e-06	0.000248525
Ntab-TN90_AYMY-SS925g04002	-1.70166	9.63742e-06	0.00024875
Ntab-TN90_AYMY-SS12251g01018	2.0101	9.66949e-06	0.000249434
Ntab-TN90_AYMY-SS939g04007	2.13652	9.72936e-06	0.000250833
Ntab-TN90_AYMY-SS3579g00012	1.4503	9.79968e-06	0.000252375
Ntab-TN90_AYMY-SS16955g00002	0.674981	9.8005e-06	0.000252375
Ntab-TN90_AYMY-SS551g00002	-0.97789	9.85226e-06	0.000253418
Ntab-TN90_AYMY-SS3488g01009	-0.733107	9.85234e-06	0.000253418
Ntab-TN90_AYMY-SS6428g00001	2.163	9.91669e-06	0.000254926
Ntab-TN90_AYMY-SS1529g01003	0.857391	9.95265e-06	0.000255703
Ntab-TN90_AYMY-SS13589g07003	-0.988619	9.99573e-06	0.000256662
Ntab-TN90_AYMY-SS2862g03012	-0.817832	1.00452e-05	0.000257784
Ntab-TN90_AYMY-SS638g05005	1.87184	1.01041e-05	0.000259148
Ntab-TN90_AYMY-SS1183g12025	0.887381	1.01139e-05	0.000259207
Ntab-TN90_AYMY-SS14361g05019	-0.883668	1.01181e-05	0.000259207
Ntab-TN90_AYMY-SS11560g00009	-1.28487	1.0163e-05	0.00026021
Ntab-TN90_AYMY-SS17152g01010	1.87976	1.02014e-05	0.000261041
Ntab-TN90_AYMY-SS594g00004	-1.2707	1.02161e-05	0.00026127
Ntab-TN90_AYMY-SS3936g00013	-0.964275	1.02221e-05	0.000261272
Ntab-TN90_AYMY-SS11285g00013	1.54848	1.0424e-05	0.000266119
Ntab-TN90_AYMY-SS654g05013	0.833939	1.04356e-05	0.000266119
Ntab-TN90_AYMY-SS6068g04012	-0.470823	1.04322e-05	0.000266119
Ntab-TN90_AYMY-SS1152g03019	-1.41431	1.04286e-05	0.000266119
Ntab-TN90_AYMY-SS4601g00015	1.48353	1.0447e-05	0.000266258
Ntab-TN90_AYMY-SS5872g01008	0.926452	1.04623e-05	0.000266495
Ntab-TN90_AYMY-SS15420g00011	1.88218	1.04774e-05	0.000266727
Ntab-TN90_AYMY-SS969g05011	0.986032	1.05913e-05	0.000269474
Ntab-TN90_AYMY-SS232264g00001	2.11144	1.06179e-05	0.000269998
Ntab-TN90_AYMY-SS4766g00009	-2.08282	1.06412e-05	0.000270435
Ntab-TN90_AYMY-SS12047g01015	1.34723	1.06525e-05	0.00027057
Ntab-TN90_AYMY-SS1563g02001	2.1766	1.075e-05	0.00027285
Ntab-TN90_AYMY-SS17569g00003	1.106	1.07546e-05	0.00027285
Ntab-TN90_AYMY-SS7522g05005	0.797731	1.0795e-05	0.000273721
Ntab-TN90_AYMY-SS1721g03001	1.50001	1.08441e-05	0.00027481
Ntab-TN90_AYMY-SS7986g03006	2.15696	1.09081e-05	0.000276119
Ntab-TN90_AYMY-SS17830g01017	0.605357	1.09068e-05	0.000276119
Ntab-TN90_AYMY-SS251g00009	1.20048	1.09253e-05	0.000276397
Ntab-TN90_AYMY-SS11757g05023	-1.08694	1.09428e-05	0.000276683
Ntab-TN90_AYMY-SS10511g00004	1.41792	1.10518e-05	0.00027928
Ntab-TN90_AYMY-SS110369g00010	2.16411	1.11151e-05	0.000280722
Ntab-TN90_AYMY-SS209g00004	1.51976	1.11217e-05	0.000280728
Ntab-TN90_AYMY-SS160274g00004	-1.44208	1.11342e-05	0.000280886
Ntab-TN90_AYMY-SS171156g00007	1.21075	1.11458e-05	0.000281018
Ntab-TN90_AYMY-SS806g04003	2.09147	1.11757e-05	0.000281613
Ntab-TN90_AYMY-SS17279g03025	1.69178	1.12268e-05	0.000282743
Ntab-TN90_AYMY-SS17505g04014	-1.02234	1.12453e-05	0.000282887
Ntab-TN90_AYMY-SS767g01004	1.54125	1.1245e-05	0.000282887
Ntab-TN90_AYMY-SS2148g04007	-0.686699	1.12856e-05	0.000283743
Ntab-TN90_AYMY-SS5391g00002	1.16061	1.13416e-05	0.00028499
Ntab-TN90_AYMY-SS5g00040	0.835489	1.13539e-05	0.000285138
Ntab-TN90_AYMY-SS30733g00001	1.9382	1.1363e-05	0.000285206
Ntab-TN90_AYMY-SS1309g01009	1.00136	1.13873e-05	0.000285656
Ntab-TN90_AYMY-SS59g01002	2.0705	1.13961e-05	0.000285715
Ntab-TN90_AYMY-SS7165g02004	0.962399	1.14224e-05	0.000286214
Ntab-TN90_AYMY-SS8247g01002	0.870023	1.14561e-05	0.000286897
Ntab-TN90_AYMY-SS1383g08022	-0.515264	1.14637e-05	0.000286927
Ntab-TN90_AYMY-SS1095g01012	1.72743	1.15349e-05	0.000288548
Ntab-TN90_AYMY-SS17084g01011	1.34138	1.16478e-05	0.000291209
Ntab-TN90_AYMY-SS103578g00004	2.1282	1.17019e-05	0.000292396
Ntab-TN90_AYMY-SS5593g02029	-0.995608	1.17213e-05	0.000292718
Ntab-TN90_AYMY-SS3531g00010	-0.852695	1.18849e-05	0.000296636
Ntab-TN90_AYMY-SS13491g00001	-0.566222	1.19068e-05	0.000297017
Ntab-TN90_AYMY-SS1481g10002	1.04655	1.20091e-05	0.000299401
Ntab-TN90_AYMY-SS4039g00045	1.42103	1.2181e-05	0.000303518
Ntab-TN90_AYMY-SS15g00002	2.16453	1.22973e-05	0.000306194
Ntab-TN90_AYMY-SS18416g00001	-0.689362	1.23021e-05	0.000306194
Ntab-TN90_AYMY-SS1368g04023	-1.0586	1.23198e-05	0.000306464
Ntab-TN90_AYMY-SS16749g02006	2.16906	1.23697e-05	0.000307533
Ntab-TN90_AYMY-SS12145g00003	-0.67745	1.24598e-05	0.000309602
Ntab-TN90_AYMY-SS4484g00021	1.74946	1.25267e-05	0.00031109
Ntab-TN90_AYMY-SS8473g02002	0.923627	1.25929e-05	0.000312561
Ntab-TN90_AYMY-SS3465g00003	0.660113	1.26741e-05	0.000314401
Ntab-TN90_AYMY-SS6722g05005	-0.49084	1.27e-05	0.000314749
Ntab-TN90_AYMY-SS1282g07001	1.81097	1.27022e-05	0.000314749
Ntab-TN90_AYMY-SS11247g02001	1.50354	1.27386e-05	0.000315476
Ntab-TN90_AYMY-SS1376g01006	1.2672	1.29155e-05	0.000319501
Ntab-TN90_AYMY-SS4793g03012	1.70798	1.29098e-05	0.000319501
Ntab-TN90_AYMY-SS3334g03007	0.55885	1.29595e-05	0.000320235
Ntab-TN90_AYMY-SS17047g01012	-0.814073	1.29543e-05	0.000320235
Ntab-TN90_AYMY-SS11008g11010	-0.568812	1.29884e-05	0.000320771
Ntab-TN90_AYMY-SS3295g00008	2.07853	1.30208e-05	0.000321053
Ntab-TN90_AYMY-SS7283g00002	-0.6537	1.30331e-05	0.000321053
Ntab-TN90_AYMY-SS787g00007	-1.40156	1.30358e-05	0.000321053
Ntab-TN90_AYMY-SS16650g02007	-0.703233	1.3029e-05	0.000321053
Ntab-TN90_AYMY-SS6792g02019	-0.819993	1.30247e-05	0.000321053
Ntab-TN90_AYMY-SS7986g00005	1.75482	1.31284e-05	0.000322977
Ntab-TN90_AYMY-SS1439g03010	1.39585	1.31248e-05	0.000322977
Ntab-TN90_AYMY-SS11457g03006	0.802074	1.31905e-05	0.000324328
Ntab-TN90_AYMY-SS892g04003	2.00699	1.31987e-05	0.00032435
Ntab-TN90_AYMY-SS7678g04003	-0.951473	1.32128e-05	0.000324517
Ntab-TN90_AYMY-SS1174g04004	-1.20433	1.32337e-05	0.000324852
Ntab-TN90_AYMY-SS10126g00004	0.571996	1.32524e-05	0.000325132
Ntab-TN90_AYMY-SS438g08015	-0.640845	1.32961e-05	0.000326025
Ntab-TN90_AYMY-SS4543g00005	0.466461	1.33663e-05	0.000327567
Ntab-TN90_AYMY-SS16925g05019	1.636	1.34994e-05	0.000330647
Ntab-TN90_AYMY-SS8003g00011	0.971217	1.35207e-05	0.000330986
Ntab-TN90_AYMY-SS5785g00002	1.21841	1.35916e-05	0.00033254
Ntab-TN90_AYMY-SS1067g00024	-1.22247	1.36158e-05	0.00033295
Ntab-TN90_AYMY-SS1217g04033	-0.516742	1.36299e-05	0.00033311
Ntab-TN90_AYMY-SS135502g00006	1.08916	1.36942e-05	0.000334317
Ntab-TN90_AYMY-SS503g04020	-0.858514	1.3693e-05	0.000334317
Ntab-TN90_AYMY-SS4995g03006	0.689108	1.38121e-05	0.00033701
Ntab-TN90_AYMY-SS7043g00012	-1.18925	1.39189e-05	0.000339432
Ntab-TN90_AYMY-SS17951g00015	-0.656182	1.39593e-05	0.000340231
Ntab-TN90_AYMY-SS8813g02012	1.48989	1.39957e-05	0.000340932
Ntab-TN90_AYMY-SS2019g01018	-0.747614	1.41191e-05	0.000343749
Ntab-TN90_AYMY-SS8036g00013	-0.565596	1.41426e-05	0.000344135
Ntab-TN90_AYMY-SS7231g00001	0.483228	1.4196e-05	0.000345047
Ntab-TN90_AYMY-SS8088g01010	2.05253	1.41924e-05	0.000345047
Ntab-TN90_AYMY-SS9768g04005	-2.14343	1.42033e-05	0.000345047
Ntab-TN90_AYMY-SS17110g03003	-0.778603	1.42385e-05	0.000345672
Ntab-TN90_AYMY-SS1565g00003	1.59498	1.42445e-05	0.000345672
Ntab-TN90_AYMY-SS8497g02010	1.08863	1.43175e-05	0.000347253
Ntab-TN90_AYMY-SS9761g00003	1.0401	1.4515e-05	0.000351853
Ntab-TN90_AYMY-SS16410g09011	-0.788569	1.45916e-05	0.000353516
Ntab-TN90_AYMY-SS5588g00003	1.30029	1.46635e-05	0.000355067
Ntab-TN90_AYMY-SS6283g04008	-0.830707	1.47805e-05	0.00035754
Ntab-TN90_AYMY-SS630g08008	-0.846446	1.47817e-05	0.00035754
Ntab-TN90_AYMY-SS2710g00013	-0.599159	1.48476e-05	0.000358939
Ntab-TN90_AYMY-SS3303g00003	2.01075	1.48615e-05	0.000359082
Ntab-TN90_AYMY-SS5098g00002	2.10934	1.49414e-05	0.000360817
Ntab-TN90_AYMY-SS16931g03022	1.80439	1.50145e-05	0.000362386
Ntab-TN90_AYMY-SS10718g00005	-1.68116	1.51433e-05	0.000365296
Ntab-TN90_AYMY-SS7627g02011	-0.915023	1.51861e-05	0.000366131
Ntab-TN90_AYMY-SS782g01017	2.14242	1.52345e-05	0.000367101
Ntab-TN90_AYMY-SS12149g05015	-0.628411	1.52831e-05	0.000368074
Ntab-TN90_AYMY-SS10994g02002	2.04275	1.5311e-05	0.000368545
Ntab-TN90_AYMY-SS12408g00015	1.13302	1.53408e-05	0.000369065
Ntab-TN90_AYMY-SS330g02015	0.883032	1.54302e-05	0.000370816
Ntab-TN90_AYMY-SS16030g02009	0.606166	1.54236e-05	0.000370816
Ntab-TN90_AYMY-SS18011g03017	-0.837988	1.54524e-05	0.000371149
Ntab-TN90_AYMY-SS19g00002	1.49837	1.55024e-05	0.000372149
Ntab-TN90_AYMY-SS459g00015	1.14698	1.55117e-05	0.000372173
Ntab-TN90_AYMY-SS18220g01003	1.98107	1.55347e-05	0.000372525
Ntab-TN90_AYMY-SS1125g00003	0.713713	1.55578e-05	0.000372877
Ntab-TN90_AYMY-SS10952g03011	-0.792047	1.55928e-05	0.000373515
Ntab-TN90_AYMY-SS11953g00008	1.28564	1.56082e-05	0.000373685
Ntab-TN90_AYMY-SS18483g00025	0.825846	1.56166e-05	0.000373685
Ntab-TN90_AYMY-SS10973g00001	0.937083	1.56339e-05	0.000373899
Ntab-TN90_AYMY-SS167847g00006	0.833771	1.56925e-05	0.000375098
Ntab-TN90_AYMY-SS5380g00003	0.66393	1.57048e-05	0.000375192
Ntab-TN90_AYMY-SS7333g00018	1.8133	1.57256e-05	0.000375287
Ntab-TN90_AYMY-SS6561g00002	0.86113	1.57221e-05	0.000375287
Ntab-TN90_AYMY-SS2067g00001	1.84361	1.57918e-05	0.000376665
Ntab-TN90_AYMY-SS1071g00014	0.929818	1.59008e-05	0.000379061
Ntab-TN90_AYMY-SS10929g00001	-1.01631	1.60426e-05	0.000382238
Ntab-TN90_AYMY-SS1969g00004	1.36087	1.61907e-05	0.000385562
Ntab-TN90_AYMY-SS17465g00029	0.90868	1.62535e-05	0.00038685
Ntab-TN90_AYMY-SS25g08003	2.13742	1.62926e-05	0.000387574
Ntab-TN90_AYMY-SS8129g01029	1.95188	1.64178e-05	0.000390234
Ntab-TN90_AYMY-SS8462g03002	-0.928075	1.64219e-05	0.000390234
Ntab-TN90_AYMY-SS16580g00016	-0.720021	1.65425e-05	0.000392892
Ntab-TN90_AYMY-SS1241g00002	0.587206	1.67469e-05	0.000397534
Ntab-TN90_AYMY-SS568g06003	1.38341	1.6757e-05	0.000397562
Ntab-TN90_AYMY-SS12g05003	1.7951	1.69936e-05	0.000402961
Ntab-TN90_AYMY-SS161780g00008	0.868529	1.7031e-05	0.000403419
Ntab-TN90_AYMY-SS16588g05003	-2.10958	1.70252e-05	0.000403419
Ntab-TN90_AYMY-SS176711g00006	-0.49534	1.70909e-05	0.000404623
Ntab-TN90_AYMY-SS12154g02012	2.04591	1.7105e-05	0.000404743
Ntab-TN90_AYMY-SS8590g03013	1.67625	1.71757e-05	0.000406201
Ntab-TN90_AYMY-SS1562g01011	0.735241	1.73686e-05	0.000410545
Ntab-TN90_AYMY-SS4987g01022	0.593043	1.74046e-05	0.000411178
Ntab-TN90_AYMY-SS1234g00009	1.31785	1.74389e-05	0.000411769
Ntab-TN90_AYMY-SS17114g01004	1.36977	1.74497e-05	0.000411806
Ntab-TN90_AYMY-SS365g03008	0.697322	1.7514e-05	0.000413106
Ntab-TN90_AYMY-SS7100g02010	2.12779	1.76296e-05	0.000415612
Ntab-TN90_AYMY-SS4537g05014	1.44124	1.78579e-05	0.000420329
Ntab-TN90_AYMY-SS8201g01011	-0.754103	1.784e-05	0.000420329
Ntab-TN90_AYMY-SS9604g00008	1.24655	1.78503e-05	0.000420329
Ntab-TN90_AYMY-SS14579g00007	0.647835	1.79093e-05	0.000421316
Ntab-TN90_AYMY-SS1289g00003	0.792875	1.79291e-05	0.00042156
Ntab-TN90_AYMY-SS11556g04003	1.87745	1.79391e-05	0.000421573
Ntab-TN90_AYMY-SS323g00014	-1.13929	1.81104e-05	0.000425374
Ntab-TN90_AYMY-SS817g06009	1.93959	1.82536e-05	0.000428343
Ntab-TN90_AYMY-SS2713g04007	2.00816	1.82559e-05	0.000428343
Ntab-TN90_AYMY-SS1167g02001	-1.10083	1.83281e-05	0.000429809
Ntab-TN90_AYMY-SS190g00028	1.04874	1.84044e-05	0.000431373
Ntab-TN90_AYMY-SS27g02004	-0.553867	1.84908e-05	0.000433169
Ntab-TN90_AYMY-SS1209g03036	2.01992	1.85043e-05	0.00043326
Ntab-TN90_AYMY-SS16760g05022	0.734988	1.85538e-05	0.000434189
Ntab-TN90_AYMY-SS549g00010	-1.48964	1.86277e-05	0.000435545
Ntab-TN90_AYMY-SS432g05021	1.72228	1.86312e-05	0.000435545
Ntab-TN90_AYMY-SS957g04012	1.32119	1.87792e-05	0.000438546
Ntab-TN90_AYMY-SS12924g01018	-1.44174	1.87757e-05	0.000438546
Ntab-TN90_AYMY-SS133g00032	1.16997	1.87969e-05	0.000438728
Ntab-TN90_AYMY-SS6801g00006	0.931013	1.88232e-05	0.00043895
Ntab-TN90_AYMY-SS632g05013	0.940796	1.8826e-05	0.00043895
Ntab-TN90_AYMY-SS8024g06004	2.03448	1.88831e-05	0.00044005
Ntab-TN90_AYMY-SS7319g00006	1.62387	1.89152e-05	0.000440569
Ntab-TN90_AYMY-SS3464g00009	-0.920119	1.902e-05	0.000442777
Ntab-TN90_AYMY-SS11940g00003	1.14705	1.91162e-05	0.000444785
Ntab-TN90_AYMY-SS962g04009	1.09488	1.9177e-05	0.000445969
Ntab-TN90_AYMY-SS17505g00004	1.09152	1.92336e-05	0.00044705
Ntab-TN90_AYMY-SS8409g03010	0.702909	1.92593e-05	0.000447416
Ntab-TN90_AYMY-SS6594g00013	2.0567	1.9282e-05	0.00044771
Ntab-TN90_AYMY-SS615g03001	1.27551	1.94147e-05	0.000450556
Ntab-TN90_AYMY-SS2876g02024	1.07245	1.95107e-05	0.000452549
Ntab-TN90_AYMY-SS18431g00005	2.0996	1.95915e-05	0.000454188
Ntab-TN90_AYMY-SS32g01009	1.41896	1.97424e-05	0.000457448
Ntab-TN90_AYMY-SS5648g03026	-0.774356	1.97805e-05	0.000457837
Ntab-TN90_AYMY-SS95261g00002	0.891756	1.97715e-05	0.000457837
Ntab-TN90_AYMY-SS14447g00008	-0.722908	1.979e-05	0.000457837
Ntab-TN90_AYMY-SS1152g03027	-2.08658	1.98628e-05	0.000459285
Ntab-TN90_AYMY-SS4611g01013	0.835595	2.00183e-05	0.00046264
Ntab-TN90_AYMY-SS10001g03009	1.82713	2.01083e-05	0.000464239
Ntab-TN90_AYMY-SS1729g01003	-0.736125	2.01071e-05	0.000464239
Ntab-TN90_AYMY-SS954g04006	-0.861503	2.02232e-05	0.00046665
Ntab-TN90_AYMY-SS1317g01011	-1.06513	2.02641e-05	0.000467351
Ntab-TN90_AYMY-SS10037g03001	1.5127	2.02769e-05	0.000467406
Ntab-TN90_AYMY-SS6973g10009	1.82431	2.02987e-05	0.000467667
Ntab-TN90_AYMY-SS6214g00008	-0.801679	2.03104e-05	0.000467696
Ntab-TN90_AYMY-SS17585g02002	-0.65047	2.03386e-05	0.000468102
Ntab-TN90_AYMY-SS5334g00001	1.81485	2.03656e-05	0.000468483
Ntab-TN90_AYMY-SS5577g01030	1.49919	2.04372e-05	0.000469886
Ntab-TN90_AYMY-SS14826g00002	2.03653	2.05907e-05	0.000472373
Ntab-TN90_AYMY-SS10060g00015	0.902351	2.05686e-05	0.000472373
Ntab-TN90_AYMY-SS16621g01001	-0.962553	2.05636e-05	0.000472373
Ntab-TN90_AYMY-SS9512g01008	-0.805116	2.05944e-05	0.000472373
Ntab-TN90_AYMY-SS12680g00007	2.09212	2.05982e-05	0.000472373
Ntab-TN90_AYMY-SS204917g00001	2.10894	2.06583e-05	0.000473272
Ntab-TN90_AYMY-SS939g04008	1.41308	2.06587e-05	0.000473272
Ntab-TN90_AYMY-SS5321g01016	-0.928863	2.07709e-05	0.0004756
Ntab-TN90_AYMY-SS15248g09017	-0.68361	2.09991e-05	0.000480578
Ntab-TN90_AYMY-SS7246g01001	0.925839	2.11091e-05	0.0004826
Ntab-TN90_AYMY-SS11910g04002	1.16032	2.11037e-05	0.0004826
Ntab-TN90_AYMY-SS1655g02009	0.721648	2.11702e-05	0.000483748
Ntab-TN90_AYMY-SS4033g03013	0.607276	2.13334e-05	0.000487229
Ntab-TN90_AYMY-SS10833g01032	0.841288	2.13757e-05	0.000487946
Ntab-TN90_AYMY-SS11034g01007	2.02343	2.14224e-05	0.000488762
Ntab-TN90_AYMY-SS7918g02038	0.982465	2.15131e-05	0.00049058
Ntab-TN90_AYMY-SS615g02012	-0.562754	2.1541e-05	0.000490966
Ntab-TN90_AYMY-SS69345g00011	1.25194	2.16041e-05	0.000492153
Ntab-TN90_AYMY-SS2828g02011	-1.13339	2.17691e-05	0.000495659
Ntab-TN90_AYMY-SS18465g00005	1.2301	2.20142e-05	0.000500942
Ntab-TN90_AYMY-SS203659g00009	-0.593699	2.20348e-05	0.000500942
Ntab-TN90_AYMY-SS16420g01013	2.0833	2.20241e-05	0.000500942
Ntab-TN90_AYMY-SS1235g01002	1.02268	2.21441e-05	0.000503169
Ntab-TN90_AYMY-SS18434g04011	-1.2747	2.21827e-05	0.000503791
Ntab-TN90_AYMY-SS238g00007	0.569229	2.22592e-05	0.000505017
Ntab-TN90_AYMY-SS1232g02020	0.576068	2.22594e-05	0.000505017
Ntab-TN90_AYMY-SS5806g01036	-0.965292	2.23214e-05	0.000506167
Ntab-TN90_AYMY-SS2785g01002	2.03334	2.23696e-05	0.000507002
Ntab-TN90_AYMY-SS905g01007	1.94331	2.23847e-05	0.000507087
Ntab-TN90_AYMY-SS16582g03018	1.65982	2.24324e-05	0.000507911
Ntab-TN90_AYMY-SS1057g01021	0.83537	2.25429e-05	0.000510154
Ntab-TN90_AYMY-SS1978g00004	1.64438	2.2575e-05	0.000510621
Ntab-TN90_AYMY-SS11042g00005	1.24992	2.25914e-05	0.000510733
Ntab-TN90_AYMY-SS9418g03033	0.547769	2.26427e-05	0.000511633
Ntab-TN90_AYMY-SS14836g00008	0.983168	2.28536e-05	0.000516136
Ntab-TN90_AYMY-SS2875g02001	1.51943	2.30229e-05	0.000519699
Ntab-TN90_AYMY-SS3285g01011	1.04307	2.31146e-05	0.000521505
Ntab-TN90_AYMY-SS2338g00006	2.02507	2.31763e-05	0.000522633
Ntab-TN90_AYMY-SS12926g01001	1.94971	2.32412e-05	0.000523831
Ntab-TN90_AYMY-SS365g03014	1.00933	2.33305e-05	0.000525579
Ntab-TN90_AYMY-SS11490g01001	1.03897	2.38427e-05	0.000536846
Ntab-TN90_AYMY-SS653g02003	-0.565967	2.38793e-05	0.000537398
Ntab-TN90_AYMY-SS97779g00016	1.3022	2.39089e-05	0.000537545
Ntab-TN90_AYMY-SS8371g01027	1.18141	2.39099e-05	0.000537545
Ntab-TN90_AYMY-SS5235g00019	0.771921	2.41899e-05	0.000543565
Ntab-TN90_AYMY-SS15009g00003	-0.553288	2.42075e-05	0.000543687
Ntab-TN90_AYMY-SS17007g01016	0.800882	2.42397e-05	0.000543865
Ntab-TN90_AYMY-SS162073g00001	2.0807	2.42368e-05	0.000543865
Ntab-TN90_AYMY-SS12533g00006	-1.1565	2.42566e-05	0.000543969
Ntab-TN90_AYMY-SS1354g02001	0.750482	2.42926e-05	0.000544503
Ntab-TN90_AYMY-SS16890g05024	1.34596	2.43588e-05	0.000545713
Ntab-TN90_AYMY-SS1718g04003	-0.627805	2.43867e-05	0.000546064
Ntab-TN90_AYMY-SS937g03016	0.690538	2.44526e-05	0.000547265
Ntab-TN90_AYMY-SS17344g00011	0.832722	2.44773e-05	0.000547542
Ntab-TN90_AYMY-SS187612g00006	1.01521	2.46137e-05	0.000550319
Ntab-TN90_AYMY-SS16498g03002	1.48655	2.46907e-05	0.000551764
Ntab-TN90_AYMY-SS78626g00002	1.96424	2.47301e-05	0.000552367
[truncated: 70,868 more rows]

## Sheet: AOC-RNAi
Table S4 WT and AOC-RNAi tobacco transcriptomic changes after dodders were treated with CLW feeding
Gene ID	log2FoldChange(Treatment/Control)	p value	padj
Ntab-TN90_AYMY-SS1515g02006	5.24249	1.82806e-65	7.79649e-61
Ntab-TN90_AYMY-SS11980g00002	3.50559	3.07881e-53	6.5654e-49
Ntab-TN90_AYMY-SS857g02002	2.69679	1.27918e-52	1.81852e-48
Ntab-TN90_AYMY-SS2427g00016	3.16002	8.01441e-44	6.83613e-40
Ntab-TN90_AYMY-SS11693g00008	-3.55348	6.94668e-44	6.83613e-40
Ntab-TN90_AYMY-SS18297g01002	2.53647	5.46897e-42	3.88743e-38
Ntab-TN90_AYMY-SS1342g03016	3.11793	1.33763e-41	8.14977e-38
Ntab-TN90_AYMY-SS2588g04011	3.78087	4.77185e-33	2.54393e-29
Ntab-TN90_AYMY-SS5303g03015	-3.19228	7.20633e-30	3.41492e-26
Ntab-TN90_AYMY-SS262g00007	-2.57799	5.55579e-29	2.36949e-25
Ntab-TN90_AYMY-SS12465g00026	2.367	2.26339e-28	8.77559e-25
Ntab-TN90_AYMY-SS6g00016	-3.76618	3.67758e-28	1.30704e-24
Ntab-TN90_AYMY-SS419g00003	1.77268	4.54039e-28	1.48956e-24
Ntab-TN90_AYMY-SS866g03013	-3.19676	6.78275e-28	2.06627e-24
Ntab-TN90_AYMY-SS255g04001	-3.43615	1.73928e-26	4.94524e-23
Ntab-TN90_AYMY-SS10952g03004	2.18598	4.5326e-26	1.20819e-22
Ntab-TN90_AYMY-SS11937g00017	-3.43813	6.15712e-26	1.54468e-22
Ntab-TN90_AYMY-SS1140g02001	-3.69672	1.44288e-25	3.41875e-22
Ntab-TN90_AYMY-SS14851g02002	2.45685	2.02158e-25	4.53781e-22
Ntab-TN90_AYMY-SS7588g00002	2.31446	8.86279e-25	1.88995e-21
Ntab-TN90_AYMY-SS5015g00002	0.946347	1.20683e-24	2.45095e-21
Ntab-TN90_AYMY-SS2368g06013	2.0983	1.45534e-23	2.82131e-20
Ntab-TN90_AYMY-SS5875g00003	3.37268	3.27001e-23	6.06359e-20
Ntab-TN90_AYMY-SS12092g00002	-2.06938	3.77281e-23	6.70445e-20
Ntab-TN90_AYMY-SS10724g00004	-2.65895	2.32419e-22	3.96498e-19
Ntab-TN90_AYMY-SS5695g03002	1.98409	2.6756e-22	4.38892e-19
Ntab-TN90_AYMY-SS1916g00006	-3.2083	4.06669e-22	6.42371e-19
Ntab-TN90_AYMY-SS21455g00005	1.68725	4.80477e-22	7.31852e-19
Ntab-TN90_AYMY-SS16077g04001	-3.09742	5.71457e-22	8.40416e-19
Ntab-TN90_AYMY-SS2347g04010	2.20402	8.34975e-22	1.16942e-18
Ntab-TN90_AYMY-SS1518g02005	2.11593	8.50011e-22	1.16942e-18
Ntab-TN90_AYMY-SS8567g00002	-2.65142	1.0153e-21	1.35318e-18
Ntab-TN90_AYMY-SS30364g00018	2.35412	1.95675e-21	2.5289e-18
Ntab-TN90_AYMY-SS13161g00005	3.02927	2.35409e-21	2.95293e-18
Ntab-TN90_AYMY-SS6668g00001	2.61226	3.59604e-21	4.38193e-18
Ntab-TN90_AYMY-SS7317g02001	-2.48604	4.61793e-21	5.47083e-18
Ntab-TN90_AYMY-SS1370g05005	2.43671	1.03339e-20	1.19117e-17
Ntab-TN90_AYMY-SS5151g00016	1.61907	1.5441e-20	1.68857e-17
Ntab-TN90_AYMY-SS6274g00010	-3.25698	1.51135e-20	1.68857e-17
Ntab-TN90_AYMY-SS91249g00008	-1.47606	1.89398e-20	2.01941e-17
Ntab-TN90_AYMY-SS1141g03006	-2.82226	2.22689e-20	2.31645e-17
Ntab-TN90_AYMY-SS13459g01015	-2.01056	4.07123e-20	4.13414e-17
Ntab-TN90_AYMY-SS4140g02012	2.41264	4.3706e-20	4.33492e-17
Ntab-TN90_AYMY-SS17024g01005	4.45135	5.81273e-20	5.63425e-17
Ntab-TN90_AYMY-SS323g00008	-2.03872	9.01834e-20	8.54718e-17
Ntab-TN90_AYMY-SS110369g00011	1.96623	9.22268e-20	8.55083e-17
Ntab-TN90_AYMY-SS7900g00018	2.8569	1.01115e-19	9.17548e-17
Ntab-TN90_AYMY-SS7538g02009	2.92511	1.26015e-19	1.11967e-16
Ntab-TN90_AYMY-SS17229g00003	-2.35735	2.53664e-19	2.20786e-16
Ntab-TN90_AYMY-SS369g06001	1.18757	3.68781e-19	3.08395e-16
Ntab-TN90_AYMY-SS11105g01001	3.64359	3.67265e-19	3.08395e-16
Ntab-TN90_AYMY-SS16963g00027	-1.99496	6.69375e-19	5.49004e-16
Ntab-TN90_AYMY-SS14511g00001	-0.909359	8.43967e-19	6.79139e-16
Ntab-TN90_AYMY-SS16701g03011	1.33092	1.25949e-18	9.94737e-16
Ntab-TN90_AYMY-SS782g06017	1.67303	1.39273e-18	1.07998e-15
Ntab-TN90_AYMY-SS7339g01023	1.98347	1.48254e-18	1.12908e-15
Ntab-TN90_AYMY-SS179155g00001	-2.58587	1.92746e-18	1.44218e-15
Ntab-TN90_AYMY-SS1992g00001	-1.30834	2.17193e-18	1.59708e-15
Ntab-TN90_AYMY-SS17446g00004	3.15629	2.9928e-18	2.16339e-15
Ntab-TN90_AYMY-SS3473g00025	3.27031	3.86137e-18	2.74473e-15
Ntab-TN90_AYMY-SS12g02007	1.66871	4.43696e-18	3.10217e-15
Ntab-TN90_AYMY-SS5454g10002	-1.40624	5.67267e-18	3.90216e-15
Ntab-TN90_AYMY-SS7040g03014	2.82538	1.39382e-17	9.43575e-15
Ntab-TN90_AYMY-SS5968g07008	-1.59794	1.50259e-17	1.00131e-14
Ntab-TN90_AYMY-SS561g01014	-2.77662	1.57284e-17	1.032e-14
Ntab-TN90_AYMY-SS16268g00005	1.47509	1.78855e-17	1.15575e-14
Ntab-TN90_AYMY-SS10331g04017	1.77148	1.82713e-17	1.16306e-14
Ntab-TN90_AYMY-SS13291g02008	-1.90681	2.21651e-17	1.39018e-14
Ntab-TN90_AYMY-SS8242g00010	-1.0347	3.10002e-17	1.91613e-14
Ntab-TN90_AYMY-SS5927g02002	3.6518	3.20522e-17	1.95285e-14
Ntab-TN90_AYMY-SS15806g00007	3.3226	3.35702e-17	2.01653e-14
Ntab-TN90_AYMY-SS17952g03001	1.32308	3.45975e-17	2.04937e-14
Ntab-TN90_AYMY-SS18348g00007	-1.64888	3.70702e-17	2.16577e-14
Ntab-TN90_AYMY-SS42g07001	2.63394	4.71313e-17	2.71636e-14
Ntab-TN90_AYMY-SS11812g01008	-1.26037	6.56648e-17	3.73405e-14
Ntab-TN90_AYMY-SS195g09006	-1.23764	8.92968e-17	5.01108e-14
Ntab-TN90_AYMY-SS7681g02018	3.53052	9.7305e-17	5.38956e-14
Ntab-TN90_AYMY-SS7742g00034	1.34558	1.99656e-16	1.09168e-13
Ntab-TN90_AYMY-SS8242g02015	2.03053	2.25011e-16	1.21475e-13
Ntab-TN90_AYMY-SS11246g00001	2.04251	3.07877e-16	1.62107e-13
Ntab-TN90_AYMY-SS5235g00019	1.47285	3.06711e-16	1.62107e-13
Ntab-TN90_AYMY-SS11911g00011	-2.32443	6.18364e-16	3.21617e-13
Ntab-TN90_AYMY-SS892g04009	2.18851	1.22755e-15	6.30769e-13
Ntab-TN90_AYMY-SS123028g00004	1.75689	1.35132e-15	6.86102e-13
Ntab-TN90_AYMY-SS17447g01001	2.60787	1.54963e-15	7.77533e-13
Ntab-TN90_AYMY-SS16753g00006	-2.44264	2.32466e-15	1.15284e-12
Ntab-TN90_AYMY-SS13598g00006	1.42537	2.61118e-15	1.28005e-12
Ntab-TN90_AYMY-SS3951g06011	-1.7547	3.03125e-15	1.46909e-12
Ntab-TN90_AYMY-SS11113g06022	1.40984	3.13584e-15	1.5027e-12
Ntab-TN90_AYMY-SS18622g00002	1.52518	3.17388e-15	1.50403e-12
Ntab-TN90_AYMY-SS638g05015	-1.19397	3.56369e-15	1.6702e-12
Ntab-TN90_AYMY-SS15604g00002	-2.26764	5.21528e-15	2.41768e-12
Ntab-TN90_AYMY-SS9276g00003	2.27803	6.35459e-15	2.91416e-12
Ntab-TN90_AYMY-SS17967g00002	0.978038	7.1526e-15	3.24523e-12
Ntab-TN90_AYMY-SS16474g00011	1.12275	8.28139e-15	3.71782e-12
Ntab-TN90_AYMY-SS36755g00005	-2.96975	8.97261e-15	3.98618e-12
Ntab-TN90_AYMY-SS2964g04006	-1.6179	9.43737e-15	4.14943e-12
Ntab-TN90_AYMY-SS646g03008	2.13565	1.22171e-14	5.31679e-12
Ntab-TN90_AYMY-SS7165g03013	1.09477	1.31269e-14	5.65506e-12
Ntab-TN90_AYMY-SS9628g01021	-1.62529	1.42052e-14	6.05839e-12
Ntab-TN90_AYMY-SS17648g04025	-2.37236	1.7087e-14	7.21528e-12
Ntab-TN90_AYMY-SS967g01002	2.48049	1.75478e-14	7.33033e-12
Ntab-TN90_AYMY-SS9182g02002	-1.44638	1.77032e-14	7.33033e-12
Ntab-TN90_AYMY-SS8129g01008	1.6544	1.87401e-14	7.68505e-12
Ntab-TN90_AYMY-SS14929g00004	2.66976	1.94646e-14	7.90616e-12
Ntab-TN90_AYMY-SS328g07007	1.17728	2.0298e-14	8.1669e-12
Ntab-TN90_AYMY-SS15959g00006	-2.13999	2.17698e-14	8.67722e-12
Ntab-TN90_AYMY-SS1011g05003	1.62786	2.70002e-14	1.06623e-11
Ntab-TN90_AYMY-SS8285g00021	2.68649	3.48593e-14	1.36396e-11
Ntab-TN90_AYMY-SS5275g00026	1.2087	3.89243e-14	1.50815e-11
Ntab-TN90_AYMY-SS1290g00008	1.47851	3.92517e-14	1.50815e-11
Ntab-TN90_AYMY-SS5513g02001	-1.92255	4.20829e-14	1.60249e-11
Ntab-TN90_AYMY-SS247g02024	-2.13732	4.8482e-14	1.82983e-11
Ntab-TN90_AYMY-SS8918g00006	2.24955	5.11084e-14	1.91204e-11
Ntab-TN90_AYMY-SS537g00004	2.35009	5.41037e-14	2.0065e-11
Ntab-TN90_AYMY-SS134730g00009	3.11291	5.81865e-14	2.13931e-11
Ntab-TN90_AYMY-SS176g02015	1.62947	6.54233e-14	2.38482e-11
Ntab-TN90_AYMY-SS10515g03009	-2.9852	7.12252e-14	2.57431e-11
Ntab-TN90_AYMY-SS211g00016	1.43208	7.87631e-14	2.82283e-11
Ntab-TN90_AYMY-SS14784g04001	-2.72033	8.56261e-14	3.04322e-11
Ntab-TN90_AYMY-SS11694g00010	1.4801	8.90736e-14	3.13959e-11
Ntab-TN90_AYMY-SS4525g01001	-1.50975	1.01647e-13	3.55338e-11
Ntab-TN90_AYMY-SS8947g03008	-1.97157	1.07716e-13	3.73496e-11
Ntab-TN90_AYMY-SS3437g06006	2.2914	1.48376e-13	5.1033e-11
Ntab-TN90_AYMY-SS7099g00014	2.06817	1.7579e-13	5.99783e-11
Ntab-TN90_AYMY-SS14662g00010	3.27395	1.96438e-13	6.64911e-11
Ntab-TN90_AYMY-SS64818g00002	1.37217	2.22284e-13	7.4647e-11
Ntab-TN90_AYMY-SS14835g03003	1.34742	2.45781e-13	8.18931e-11
Ntab-TN90_AYMY-SS7762g00009	1.62533	2.67257e-13	8.83586e-11
Ntab-TN90_AYMY-SS1072g07001	-1.32999	2.74291e-13	8.99865e-11
Ntab-TN90_AYMY-SS5877g00010	1.70705	4.64006e-13	1.51064e-10
Ntab-TN90_AYMY-SS12122g00001	2.89282	4.77874e-13	1.544e-10
Ntab-TN90_AYMY-SS4102g07014	-1.76238	5.04662e-13	1.6183e-10
Ntab-TN90_AYMY-SS11631g00017	2.76525	7.36365e-13	2.34367e-10
Ntab-TN90_AYMY-SS1201g01015	1.03376	7.67612e-13	2.42503e-10
Ntab-TN90_AYMY-SS1289g01005	1.20767	8.1612e-13	2.55932e-10
Ntab-TN90_AYMY-SS11674g02014	1.43053	9.00796e-13	2.80424e-10
Ntab-TN90_AYMY-SS16763g03006	2.80319	9.92082e-13	3.06604e-10
Ntab-TN90_AYMY-SS4102g06005	-2.30889	1.1052e-12	3.38075e-10
Ntab-TN90_AYMY-SS5181g01002	-2.58367	1.10977e-12	3.38075e-10
Ntab-TN90_AYMY-SS9394g02012	1.93437	1.16002e-12	3.50878e-10
Ntab-TN90_AYMY-SS379g02003	2.45349	1.20198e-12	3.61009e-10
Ntab-TN90_AYMY-SS16375g00005	2.06192	1.21488e-12	3.62333e-10
Ntab-TN90_AYMY-SS6298g00001	1.01866	1.29704e-12	3.8415e-10
Ntab-TN90_AYMY-SS4228g00001	1.98636	1.42354e-12	4.18707e-10
Ntab-TN90_AYMY-SS7236g04031	2.10604	1.53142e-12	4.47353e-10
Ntab-TN90_AYMY-SS3663g00004	-2.24893	1.64752e-12	4.77993e-10
Ntab-TN90_AYMY-SS8892g00014	-1.09163	1.67553e-12	4.82836e-10
Ntab-TN90_AYMY-SS239733g00001	1.53324	1.85248e-12	5.30243e-10
Ntab-TN90_AYMY-SS18833g06015	2.3125	1.89313e-12	5.36365e-10
Ntab-TN90_AYMY-SS17125g01016	-2.32581	1.89901e-12	5.36365e-10
Ntab-TN90_AYMY-SS12765g00006	2.09987	1.98546e-12	5.57091e-10
Ntab-TN90_AYMY-SS17973g00002	1.61778	2.0074e-12	5.59565e-10
Ntab-TN90_AYMY-SS2843g07006	-1.02075	2.1784e-12	6.03288e-10
Ntab-TN90_AYMY-SS6612g01001	-1.65743	2.22687e-12	6.12735e-10
Ntab-TN90_AYMY-SS11446g03013	2.24848	2.42798e-12	6.62881e-10
Ntab-TN90_AYMY-SS7504g04012	2.94147	2.44021e-12	6.62881e-10
Ntab-TN90_AYMY-SS13662g01002	0.933413	2.46651e-12	6.65785e-10
Ntab-TN90_AYMY-SS1263g04006	3.16028	3.05615e-12	8.19759e-10
Ntab-TN90_AYMY-SS16147g00001	-0.880585	3.08709e-12	8.22884e-10
Ntab-TN90_AYMY-SS14390g01013	1.617	3.11192e-12	8.2435e-10
Ntab-TN90_AYMY-SS9764g02001	1.69277	3.24876e-12	8.55285e-10
Ntab-TN90_AYMY-SS1022g01029	2.49775	3.31991e-12	8.58128e-10
Ntab-TN90_AYMY-SS3361g00006	2.23892	3.2984e-12	8.58128e-10
Ntab-TN90_AYMY-SS5573g02003	2.07762	3.31272e-12	8.58128e-10
Ntab-TN90_AYMY-SS4249g00002	1.10329	3.54529e-12	9.10861e-10
Ntab-TN90_AYMY-SS321g16006	1.28043	3.60996e-12	9.21924e-10
Ntab-TN90_AYMY-SS2003g05009	1.66951	3.79491e-12	9.63389e-10
Ntab-TN90_AYMY-SS5634g00017	-1.91196	4.16499e-12	1.05108e-09
Ntab-TN90_AYMY-SS183g06058	1.84673	4.41986e-12	1.10884e-09
Ntab-TN90_AYMY-SS1713g00004	1.60804	4.67181e-12	1.16519e-09
Ntab-TN90_AYMY-SS8188g00003	1.78666	4.81579e-12	1.19412e-09
Ntab-TN90_AYMY-SS11115g01024	-1.25241	6.07403e-12	1.49741e-09
Ntab-TN90_AYMY-SS1969g02005	2.12362	6.75112e-12	1.65476e-09
Ntab-TN90_AYMY-SS905g00002	1.83199	7.03633e-12	1.71481e-09
Ntab-TN90_AYMY-SS489g00016	2.34862	7.09776e-12	1.71996e-09
Ntab-TN90_AYMY-SS2758g00014	2.35768	7.3326e-12	1.76683e-09
Ntab-TN90_AYMY-SS17585g01023	2.41566	9.15833e-12	2.19435e-09
Ntab-TN90_AYMY-SS945g06019	-2.46591	9.70208e-12	2.31164e-09
Ntab-TN90_AYMY-SS18071g04002	1.73568	1.22121e-11	2.89353e-09
Ntab-TN90_AYMY-SS16931g04018	-2.1781	1.30509e-11	3.07519e-09
Ntab-TN90_AYMY-SS7232g04009	-2.66687	1.39677e-11	3.27312e-09
Ntab-TN90_AYMY-SS9620g00002	1.06307	1.47981e-11	3.44877e-09
Ntab-TN90_AYMY-SS2675g07006	1.49843	1.6371e-11	3.79459e-09
Ntab-TN90_AYMY-SS190g08030	-1.69536	1.82469e-11	4.20654e-09
Ntab-TN90_AYMY-SS8478g00013	2.24193	2.00506e-11	4.59751e-09
Ntab-TN90_AYMY-SS4415g03001	-2.55241	2.24919e-11	5.12972e-09
Ntab-TN90_AYMY-SS12762g00004	1.63258	2.37048e-11	5.37759e-09
Ntab-TN90_AYMY-SS596g06015	-1.40159	2.4363e-11	5.49766e-09
Ntab-TN90_AYMY-SS11105g01016	3.27627	2.70729e-11	6.07701e-09
Ntab-TN90_AYMY-SS4224g00001	-1.57386	2.8424e-11	6.34689e-09
Ntab-TN90_AYMY-SS360g03007	-1.44624	2.85736e-11	6.34706e-09
Ntab-TN90_AYMY-SS11710g02005	1.60357	3.1835e-11	7.03488e-09
Ntab-TN90_AYMY-SS2628g00011	2.19476	3.25571e-11	7.15735e-09
Ntab-TN90_AYMY-SS73622g00010	1.44507	3.62762e-11	7.93408e-09
Ntab-TN90_AYMY-SS6556g01013	1.24959	3.82435e-11	8.32168e-09
Ntab-TN90_AYMY-SS730g02028	2.55937	4.13301e-11	8.94766e-09
Ntab-TN90_AYMY-SS491g14016	1.96092	4.51603e-11	9.72748e-09
Ntab-TN90_AYMY-SS15890g03004	2.58417	4.75128e-11	1.01828e-08
Ntab-TN90_AYMY-SS9407g01003	1.99476	4.83059e-11	1.0301e-08
Ntab-TN90_AYMY-SS16337g05003	-1.65093	5.10441e-11	1.08307e-08
Ntab-TN90_AYMY-SS11535g01008	-1.71418	5.84344e-11	1.23375e-08
Ntab-TN90_AYMY-SS4443g02012	-2.80154	5.88207e-11	1.23578e-08
Ntab-TN90_AYMY-SS4068g00004	2.62238	6.02166e-11	1.24945e-08
Ntab-TN90_AYMY-SS17711g00009	-1.9058	6.03498e-11	1.24945e-08
Ntab-TN90_AYMY-SS996g00012	-2.59228	6.0063e-11	1.24945e-08
Ntab-TN90_AYMY-SS13729g00001	3.19979	6.16697e-11	1.2706e-08
Ntab-TN90_AYMY-SS18012g00013	-2.52731	6.37202e-11	1.30654e-08
Ntab-TN90_AYMY-SS1056g03016	-1.31299	6.62923e-11	1.35278e-08
Ntab-TN90_AYMY-SS13497g00003	1.18085	7.07483e-11	1.43683e-08
Ntab-TN90_AYMY-SS16486g08013	2.06564	8.70422e-11	1.75937e-08
Ntab-TN90_AYMY-SS8546g06037	0.749831	8.79832e-11	1.77e-08
Ntab-TN90_AYMY-SS16925g03012	-1.79564	9.15654e-11	1.83341e-08
Ntab-TN90_AYMY-SS330g01012	2.51961	9.33073e-11	1.85956e-08
Ntab-TN90_AYMY-SS10410g00008	-1.16844	9.49056e-11	1.88262e-08
Ntab-TN90_AYMY-SS11328g00002	-1.98071	9.71821e-11	1.91885e-08
Ntab-TN90_AYMY-SS1254g05026	2.5111	9.77618e-11	1.9214e-08
Ntab-TN90_AYMY-SS7406g02017	0.722793	1.05913e-10	2.07206e-08
Ntab-TN90_AYMY-SS10473g00010	1.91233	1.09346e-10	2.12945e-08
Ntab-TN90_AYMY-SS10328g00006	1.13764	1.10442e-10	2.14102e-08
Ntab-TN90_AYMY-SS9389g03006	2.13933	1.11101e-10	2.14406e-08
Ntab-TN90_AYMY-SS14158g00001	-2.54519	1.13788e-10	2.18601e-08
Ntab-TN90_AYMY-SS6461g04012	1.77892	1.17808e-10	2.25309e-08
Ntab-TN90_AYMY-SS337g10004	-1.90026	1.23064e-10	2.3431e-08
Ntab-TN90_AYMY-SS1468g01002	-2.58535	1.36894e-10	2.58335e-08
Ntab-TN90_AYMY-SS6899g00003	0.814041	1.36584e-10	2.58335e-08
Ntab-TN90_AYMY-SS4817g00012	1.02253	1.3901e-10	2.61174e-08
Ntab-TN90_AYMY-SS17961g00008	2.65868	1.47167e-10	2.75286e-08
Ntab-TN90_AYMY-SS213g00004	-1.74022	1.49546e-10	2.78435e-08
Ntab-TN90_AYMY-SS6208g00004	-1.58329	1.50183e-10	2.78435e-08
Ntab-TN90_AYMY-SS466g02013	2.52242	1.50809e-10	2.78435e-08
Ntab-TN90_AYMY-SS8693g02031	2.38682	1.52858e-10	2.81002e-08
Ntab-TN90_AYMY-SS14838g00009	-1.73782	1.59926e-10	2.92733e-08
Ntab-TN90_AYMY-SS4903g01002	-1.20757	1.63779e-10	2.98504e-08
Ntab-TN90_AYMY-SS18128g01007	-1.17252	1.67974e-10	3.04848e-08
Ntab-TN90_AYMY-SS6698g00005	-0.857481	1.69324e-10	3.05996e-08
Ntab-TN90_AYMY-SS6257g08002	-1.30878	1.78549e-10	3.21306e-08
Ntab-TN90_AYMY-SS75g06007	1.04708	1.85308e-10	3.32067e-08
Ntab-TN90_AYMY-SS312g00001	1.82393	1.87348e-10	3.34319e-08
Ntab-TN90_AYMY-SS15182g22002	-1.20352	1.89246e-10	3.36298e-08
Ntab-TN90_AYMY-SS1090g00012	2.72249	2.12465e-10	3.75992e-08
Ntab-TN90_AYMY-SS9720g00016	1.2679	2.25581e-10	3.97553e-08
Ntab-TN90_AYMY-SS12899g00011	2.25175	2.28114e-10	4.00363e-08
Ntab-TN90_AYMY-SS13g15002	1.54828	2.41527e-10	4.22168e-08
Ntab-TN90_AYMY-SS15928g00012	1.52685	2.51408e-10	4.37644e-08
Ntab-TN90_AYMY-SS13369g00001	2.16249	2.77668e-10	4.81393e-08
Ntab-TN90_AYMY-SS10986g00011	2.81517	3.00008e-10	5.18017e-08
Ntab-TN90_AYMY-SS13268g07018	-1.0025	3.09444e-10	5.32157e-08
Ntab-TN90_AYMY-SS10506g00017	1.50337	3.20364e-10	5.48724e-08
Ntab-TN90_AYMY-SS2101g00004	2.90615	3.26623e-10	5.57206e-08
Ntab-TN90_AYMY-SS2327g00005	1.62755	3.32731e-10	5.65365e-08
Ntab-TN90_AYMY-SS217973g00001	0.970316	3.35007e-10	5.66973e-08
Ntab-TN90_AYMY-SS12227g00003	1.62757	3.3944e-10	5.72205e-08
Ntab-TN90_AYMY-SS18155g00019	-1.38462	3.42655e-10	5.75349e-08
Ntab-TN90_AYMY-SS17873g00020	1.03104	3.53624e-10	5.9144e-08
Ntab-TN90_AYMY-SS2402g00004	-1.51363	3.68554e-10	6.13716e-08
Ntab-TN90_AYMY-SS321g02009	1.26889	3.7126e-10	6.13716e-08
Ntab-TN90_AYMY-SS1149g00008	2.65946	3.70183e-10	6.13716e-08
Ntab-TN90_AYMY-SS6090g00001	1.75543	3.93431e-10	6.47855e-08
Ntab-TN90_AYMY-SS16638g03018	1.50032	4.02676e-10	6.60528e-08
Ntab-TN90_AYMY-SS7094g01003	3.07528	4.0554e-10	6.62677e-08
Ntab-TN90_AYMY-SS1370g03001	2.01387	4.1475e-10	6.7514e-08
Ntab-TN90_AYMY-SS10447g00014	-1.75244	4.24684e-10	6.86074e-08
Ntab-TN90_AYMY-SS1731g00033	1.69219	4.23956e-10	6.86074e-08
Ntab-TN90_AYMY-SS15260g00023	-1.11667	4.42154e-10	7.11601e-08
Ntab-TN90_AYMY-SS2152g02014	-1.11099	4.52478e-10	7.25478e-08
Ntab-TN90_AYMY-SS2545g00009	1.5938	4.58849e-10	7.32939e-08
Ntab-TN90_AYMY-SS8729g01001	2.61819	4.7813e-10	7.60886e-08
Ntab-TN90_AYMY-SS2028g03001	2.85499	5.26804e-10	8.35229e-08
Ntab-TN90_AYMY-SS460g00044	1.62742	5.61979e-10	8.87698e-08
Ntab-TN90_AYMY-SS219010g00001	1.49553	5.65442e-10	8.89872e-08
Ntab-TN90_AYMY-SS15375g00031	-1.09379	5.75942e-10	9.03064e-08
Ntab-TN90_AYMY-SS945g03002	2.17478	5.93875e-10	9.27773e-08
Ntab-TN90_AYMY-SS6119g01004	2.51479	5.98704e-10	9.31903e-08
Ntab-TN90_AYMY-SS17109g03005	-1.44158	6.02062e-10	9.33721e-08
Ntab-TN90_AYMY-SS16933g00001	1.36979	6.19899e-10	9.57901e-08
Ntab-TN90_AYMY-SS5904g02018	1.03813	6.51282e-10	1.00276e-07
Ntab-TN90_AYMY-SS11543g00013	1.4039	6.55736e-10	1.00599e-07
Ntab-TN90_AYMY-SS345g06019	2.51785	6.58267e-10	1.00625e-07
Ntab-TN90_AYMY-SS7655g02002	0.948678	7.14768e-10	1.08872e-07
Ntab-TN90_AYMY-SS1435g03006	1.99781	7.34883e-10	1.11538e-07
Ntab-TN90_AYMY-SS190g07005	-1.66248	7.39751e-10	1.11878e-07
Ntab-TN90_AYMY-SS8006g00006	1.08247	7.48731e-10	1.12836e-07
Ntab-TN90_AYMY-SS12305g01004	1.11139	7.99539e-10	1.20069e-07
Ntab-TN90_AYMY-SS15110g02032	1.52338	8.24371e-10	1.23364e-07
Ntab-TN90_AYMY-SS1018g09021	-1.54314	8.53171e-10	1.27227e-07
Ntab-TN90_AYMY-SS270g01016	-1.08774	8.66889e-10	1.28822e-07
Ntab-TN90_AYMY-SS1334g02006	1.31492	9.03443e-10	1.33788e-07
Ntab-TN90_AYMY-SS5074g00015	1.9367	9.21329e-10	1.35965e-07
Ntab-TN90_AYMY-SS131g01022	-1.19151	9.72012e-10	1.42949e-07
Ntab-TN90_AYMY-SS2347g13027	2.00122	9.82366e-10	1.43976e-07
Ntab-TN90_AYMY-SS17392g00023	2.14847	1.05794e-09	1.54521e-07
Ntab-TN90_AYMY-SS1508g00011	2.28994	1.12146e-09	1.63239e-07
Ntab-TN90_AYMY-SS8866g06004	-2.17423	1.13001e-09	1.63925e-07
Ntab-TN90_AYMY-SS466g02012	1.98006	1.13796e-09	1.64518e-07
Ntab-TN90_AYMY-SS3237g00012	1.43434	1.18172e-09	1.70268e-07
Ntab-TN90_AYMY-SS2907g00008	2.04637	1.21014e-09	1.73776e-07
Ntab-TN90_AYMY-SS821g01002	2.27962	1.23009e-09	1.76048e-07
Ntab-TN90_AYMY-SS549g00010	2.00896	1.25405e-09	1.78876e-07
Ntab-TN90_AYMY-SS13755g00003	1.54868	1.26685e-09	1.801e-07
Ntab-TN90_AYMY-SS4814g01015	-1.55215	1.33355e-09	1.88951e-07
Ntab-TN90_AYMY-SS6028g02002	2.57352	1.3452e-09	1.89971e-07
Ntab-TN90_AYMY-SS17900g01017	2.79024	1.37013e-09	1.92853e-07
Ntab-TN90_AYMY-SS1240g00026	2.97746	1.38554e-09	1.94382e-07
Ntab-TN90_AYMY-SS6356g03011	2.54342	1.43297e-09	2.00376e-07
Ntab-TN90_AYMY-SS17780g01001	2.82019	1.46104e-09	2.03634e-07
Ntab-TN90_AYMY-SS190986g00001	1.50274	1.5168e-09	2.10716e-07
Ntab-TN90_AYMY-SS540g01008	1.42729	1.56897e-09	2.17256e-07
Ntab-TN90_AYMY-SS3657g00007	-2.61256	1.63591e-09	2.25793e-07
Ntab-TN90_AYMY-SS2948g10006	1.62406	1.67409e-09	2.30317e-07
Ntab-TN90_AYMY-SS4033g02002	2.20999	1.72005e-09	2.35879e-07
Ntab-TN90_AYMY-SS651g02003	2.97785	1.9684e-09	2.69072e-07
Ntab-TN90_AYMY-SS965g01023	2.90399	1.9906e-09	2.71236e-07
Ntab-TN90_AYMY-SS10766g01024	2.91635	2.19996e-09	2.98809e-07
Ntab-TN90_AYMY-SS9113g00007	-1.46946	2.21786e-09	3.00284e-07
Ntab-TN90_AYMY-SS12467g00010	1.95384	2.3172e-09	3.12741e-07
Ntab-TN90_AYMY-SS1168g02015	-1.27397	2.35177e-09	3.16406e-07
Ntab-TN90_AYMY-SS16934g01006	2.53296	2.38319e-09	3.19625e-07
Ntab-TN90_AYMY-SS15110g02042	1.38435	2.49481e-09	3.33545e-07
Ntab-TN90_AYMY-SS7201g02004	-2.12903	2.50262e-09	3.33545e-07
Ntab-TN90_AYMY-SS1528g01014	1.12963	2.53589e-09	3.36543e-07
Ntab-TN90_AYMY-SS7481g00014	-1.1512	2.55669e-09	3.36543e-07
Ntab-TN90_AYMY-SS6666g00034	-1.06054	2.5525e-09	3.36543e-07
Ntab-TN90_AYMY-SS14552g00013	1.48508	2.54104e-09	3.36543e-07
Ntab-TN90_AYMY-SS12473g02003	1.57493	2.62901e-09	3.44999e-07
Ntab-TN90_AYMY-SS375g04028	1.83404	2.78655e-09	3.64389e-07
Ntab-TN90_AYMY-SS91249g00007	0.912263	2.79386e-09	3.64389e-07
Ntab-TN90_AYMY-SS14952g00012	2.31609	2.84917e-09	3.7047e-07
Ntab-TN90_AYMY-SS1293g02009	0.787537	2.89052e-09	3.74705e-07
Ntab-TN90_AYMY-SS1328g04008	1.08385	2.92496e-09	3.7802e-07
Ntab-TN90_AYMY-SS18510g05022	1.43846	2.95407e-09	3.80629e-07
Ntab-TN90_AYMY-SS1311g02002	1.60734	2.99495e-09	3.84734e-07
Ntab-TN90_AYMY-SS625g03006	1.90132	3.14183e-09	4.02391e-07
Ntab-TN90_AYMY-SS2125g10005	-1.92512	3.15473e-09	4.02833e-07
Ntab-TN90_AYMY-SS6856g00004	2.11046	3.23067e-09	4.10074e-07
Ntab-TN90_AYMY-SS6959g00023	-1.44069	3.22153e-09	4.10074e-07
Ntab-TN90_AYMY-SS15g00008	1.81503	3.25439e-09	4.11859e-07
Ntab-TN90_AYMY-SS962g03005	1.48582	3.26788e-09	4.12343e-07
Ntab-TN90_AYMY-SS4228g00006	1.82261	3.38796e-09	4.26233e-07
Ntab-TN90_AYMY-SS3106g00003	2.86885	3.66089e-09	4.59216e-07
Ntab-TN90_AYMY-SS11249g00012	-1.44316	3.67675e-09	4.59852e-07
Ntab-TN90_AYMY-SS6766g01002	1.53248	3.93222e-09	4.90367e-07
Ntab-TN90_AYMY-SS3765g03010	-1.72566	3.95563e-09	4.91847e-07
Ntab-TN90_AYMY-SS8845g04017	1.17014	4.14302e-09	5.1365e-07
Ntab-TN90_AYMY-SS1061g00010	1.95288	4.33125e-09	5.3543e-07
Ntab-TN90_AYMY-SS15902g02020	0.826194	4.37911e-09	5.39782e-07
Ntab-TN90_AYMY-SS121g01005	-1.07663	4.4528e-09	5.47284e-07
Ntab-TN90_AYMY-SS15708g01005	1.41627	4.47531e-09	5.4847e-07
Ntab-TN90_AYMY-SS5638g00007	-1.02157	4.53138e-09	5.5375e-07
Ntab-TN90_AYMY-SS6647g00001	-2.58137	4.83394e-09	5.89036e-07
Ntab-TN90_AYMY-SS7437g00005	1.92998	4.85057e-09	5.89379e-07
Ntab-TN90_AYMY-SS17359g00016	-1.6095	4.95748e-09	6.00658e-07
Ntab-TN90_AYMY-SS6656g00009	0.951428	5.0218e-09	6.06727e-07
Ntab-TN90_AYMY-SS2331g08019	0.910214	5.0747e-09	6.11386e-07
Ntab-TN90_AYMY-SS7157g01007	-1.8742	5.2219e-09	6.27349e-07
Ntab-TN90_AYMY-SS5099g03017	1.55071	5.27351e-09	6.3177e-07
Ntab-TN90_AYMY-SS18149g03003	-0.920908	5.38113e-09	6.41061e-07
Ntab-TN90_AYMY-SS11469g00014	2.89105	5.36735e-09	6.41061e-07
Ntab-TN90_AYMY-SS1487g05012	2.44911	5.40523e-09	6.42138e-07
Ntab-TN90_AYMY-SS11906g02012	-1.92392	5.47008e-09	6.48037e-07
Ntab-TN90_AYMY-SS259g01023	2.24485	5.55816e-09	6.56648e-07
Ntab-TN90_AYMY-SS797g02002	1.58564	5.6665e-09	6.65759e-07
Ntab-TN90_AYMY-SS5191g00002	-1.36332	5.65387e-09	6.65759e-07
Ntab-TN90_AYMY-SS913g01002	-1.01564	5.72826e-09	6.71167e-07
Ntab-TN90_AYMY-SS11676g00006	1.3382	6.07642e-09	7.10009e-07
Ntab-TN90_AYMY-SS329g02002	-1.59695	6.15908e-09	7.17701e-07
Ntab-TN90_AYMY-SS871g00004	1.82748	6.26637e-09	7.28213e-07
Ntab-TN90_AYMY-SS243624g00001	2.78375	6.41477e-09	7.43434e-07
Ntab-TN90_AYMY-SS29253g00003	2.63828	6.79319e-09	7.85156e-07
Ntab-TN90_AYMY-SS14078g01004	1.57674	7.10455e-09	8.18924e-07
Ntab-TN90_AYMY-SS18772g01001	2.22641	7.1566e-09	8.22701e-07
Ntab-TN90_AYMY-SS9866g00010	-1.61543	7.31114e-09	8.38207e-07
Ntab-TN90_AYMY-SS11424g04026	2.44346	7.37327e-09	8.43063e-07
Ntab-TN90_AYMY-SS851g01002	-1.59382	7.42555e-09	8.44512e-07
Ntab-TN90_AYMY-SS15352g04007	1.12609	7.41518e-09	8.44512e-07
Ntab-TN90_AYMY-SS630g02002	-1.58485	7.45392e-09	8.45484e-07
Ntab-TN90_AYMY-SS6543g00002	1.8534	7.53895e-09	8.52861e-07
Ntab-TN90_AYMY-SS11490g01001	1.41965	7.86948e-09	8.87898e-07
Ntab-TN90_AYMY-SS249g00006	1.44109	8.38066e-09	9.43078e-07
Ntab-TN90_AYMY-SS861g07016	2.07531	8.79853e-09	9.87496e-07
Ntab-TN90_AYMY-SS1046g03027	1.54701	9.08404e-09	1.01686e-06
Ntab-TN90_AYMY-SS5669g08001	2.40885	9.26969e-09	1.03493e-06
Ntab-TN90_AYMY-SS17936g00002	1.31965	9.42867e-09	1.04993e-06
Ntab-TN90_AYMY-SS15352g11015	-0.930258	9.55494e-09	1.06122e-06
Ntab-TN90_AYMY-SS12872g00006	2.05203	1.03686e-08	1.14859e-06
Ntab-TN90_AYMY-SS11633g00008	-1.26464	1.04059e-08	1.14974e-06
Ntab-TN90_AYMY-SS1381g00003	2.60984	1.05376e-08	1.16128e-06
Ntab-TN90_AYMY-SS1505g01013	1.33246	1.09697e-08	1.20579e-06
Ntab-TN90_AYMY-SS1185g06001	1.57687	1.15578e-08	1.26716e-06
Ntab-TN90_AYMY-SS10779g00002	-0.736661	1.17551e-08	1.2855e-06
Ntab-TN90_AYMY-SS14113g00009	1.47858	1.19586e-08	1.30441e-06
Ntab-TN90_AYMY-SS4965g00026	2.27755	1.25689e-08	1.36748e-06
Ntab-TN90_AYMY-SS10971g03003	1.26138	1.29402e-08	1.40429e-06
Ntab-TN90_AYMY-SS1525g01004	2.57654	1.29891e-08	1.40602e-06
Ntab-TN90_AYMY-SS12282g03003	-1.55753	1.34904e-08	1.45659e-06
Ntab-TN90_AYMY-SS8397g00007	1.33762	1.3651e-08	1.47021e-06
Ntab-TN90_AYMY-SS8486g08003	1.56751	1.44753e-08	1.55505e-06
Ntab-TN90_AYMY-SS14340g01001	1.95654	1.48558e-08	1.59192e-06
Ntab-TN90_AYMY-SS202g00020	-0.775072	1.5037e-08	1.6073e-06
Ntab-TN90_AYMY-SS201350g00026	1.00985	1.5311e-08	1.6325e-06
Ntab-TN90_AYMY-SS7047g00020	1.18878	1.55889e-08	1.65798e-06
Ntab-TN90_AYMY-SS17120g01004	-0.843392	1.57512e-08	1.67107e-06
Ntab-TN90_AYMY-SS999g03003	1.09604	1.59627e-08	1.68932e-06
Ntab-TN90_AYMY-SS3584g00012	1.77323	1.61707e-08	1.70709e-06
Ntab-TN90_AYMY-SS14835g08023	1.18724	1.66553e-08	1.75391e-06
Ntab-TN90_AYMY-SS8g01002	-1.96582	1.68959e-08	1.77486e-06
Ntab-TN90_AYMY-SS18050g00004	-1.84473	1.7053e-08	1.78697e-06
Ntab-TN90_AYMY-SS16331g06009	1.75594	1.7383e-08	1.81707e-06
Ntab-TN90_AYMY-SS4090g04004	-1.52022	1.87021e-08	1.95018e-06
Ntab-TN90_AYMY-SS379g01010	1.07768	1.88831e-08	1.96426e-06
Ntab-TN90_AYMY-SS942g04009	1.97279	1.90749e-08	1.97938e-06
Ntab-TN90_AYMY-SS654g02015	-1.11703	1.92096e-08	1.98852e-06
Ntab-TN90_AYMY-SS17110g00016	1.69192	1.93182e-08	1.99492e-06
Ntab-TN90_AYMY-SS3363g05014	1.11831	2.0546e-08	2.11659e-06
Ntab-TN90_AYMY-SS2398g00010	-1.85693	2.16783e-08	2.22785e-06
Ntab-TN90_AYMY-SS1274g05006	-0.746456	2.18703e-08	2.2368e-06
Ntab-TN90_AYMY-SS16730g00009	-1.75511	2.1831e-08	2.2368e-06
Ntab-TN90_AYMY-SS3799g03005	1.6171	2.21054e-08	2.25544e-06
Ntab-TN90_AYMY-SS4090g02001	2.53229	2.23502e-08	2.27498e-06
Ntab-TN90_AYMY-SS749g05010	0.865229	2.29658e-08	2.33207e-06
Ntab-TN90_AYMY-SS5205g04015	1.30401	2.31662e-08	2.34682e-06
Ntab-TN90_AYMY-SS10669g00033	-0.852892	2.32547e-08	2.35021e-06
Ntab-TN90_AYMY-SS3368g01005	-1.71616	2.38174e-08	2.40139e-06
Ntab-TN90_AYMY-SS9597g00015	-1.22433	2.46002e-08	2.47446e-06
Ntab-TN90_AYMY-SS17075g00008	1.82579	2.47289e-08	2.47573e-06
Ntab-TN90_AYMY-SS180g04018	1.68739	2.4712e-08	2.47573e-06
Ntab-TN90_AYMY-SS7780g01004	1.2327	2.60732e-08	2.6042e-06
Ntab-TN90_AYMY-SS1155g02016	1.559	2.66476e-08	2.64917e-06
Ntab-TN90_AYMY-SS17585g00026	1.74424	2.66255e-08	2.64917e-06
Ntab-TN90_AYMY-SS11424g03024	-1.20675	2.70102e-08	2.67898e-06
Ntab-TN90_AYMY-SS7422g00028	1.20752	2.76884e-08	2.73636e-06
Ntab-TN90_AYMY-SS4882g00004	-2.1463	2.77171e-08	2.73636e-06
Ntab-TN90_AYMY-SS69345g00010	-1.44708	2.80117e-08	2.75906e-06
Ntab-TN90_AYMY-SS44759g00001	2.60676	2.86396e-08	2.8144e-06
Ntab-TN90_AYMY-SS8693g02006	2.15508	2.87907e-08	2.82274e-06
Ntab-TN90_AYMY-SS930g07014	1.4227	2.88788e-08	2.82489e-06
Ntab-TN90_AYMY-SS6513g05001	1.10506	3.03387e-08	2.9609e-06
Ntab-TN90_AYMY-SS4090g03003	2.0779	3.06775e-08	2.98713e-06
Ntab-TN90_AYMY-SS16329g05004	1.13359	3.14762e-08	3.05793e-06
Ntab-TN90_AYMY-SS17968g03001	1.31258	3.16675e-08	3.06952e-06
Ntab-TN90_AYMY-SS7368g01022	2.63612	3.18517e-08	3.08037e-06
Ntab-TN90_AYMY-SS379g05014	1.56027	3.203e-08	3.09061e-06
Ntab-TN90_AYMY-SS7330g01021	2.36619	3.23861e-08	3.11791e-06
Ntab-TN90_AYMY-SS260g03004	-2.03936	3.30905e-08	3.17141e-06
Ntab-TN90_AYMY-SS12374g01029	2.65482	3.30649e-08	3.17141e-06
Ntab-TN90_AYMY-SS964g01003	1.74905	3.70554e-08	3.54345e-06
Ntab-TN90_AYMY-SS1733g03030	-0.982873	3.71929e-08	3.54863e-06
Ntab-TN90_AYMY-SS8154g00003	-1.38516	3.83724e-08	3.653e-06
Ntab-TN90_AYMY-SS1192g00006	1.41727	3.86084e-08	3.66728e-06
Ntab-TN90_AYMY-SS6947g02004	2.12288	4.01867e-08	3.78842e-06
Ntab-TN90_AYMY-SS10234g03007	2.00418	4.0239e-08	3.78842e-06
Ntab-TN90_AYMY-SS17460g00017	-1.05476	4.00905e-08	3.78842e-06
Ntab-TN90_AYMY-SS4784g00008	-1.2878	4.01893e-08	3.78842e-06
Ntab-TN90_AYMY-SS887g00017	1.4363	4.06206e-08	3.81592e-06
Ntab-TN90_AYMY-SS18787g00018	1.62559	4.13626e-08	3.87709e-06
Ntab-TN90_AYMY-SS16500g01010	1.48628	4.18656e-08	3.91563e-06
Ntab-TN90_AYMY-SS5453g01002	0.763456	4.34516e-08	4.05296e-06
Ntab-TN90_AYMY-SS4383g00017	-0.928541	4.3524e-08	4.05296e-06
Ntab-TN90_AYMY-SS1185g05007	0.696884	4.3797e-08	4.0695e-06
Ntab-TN90_AYMY-SS11780g00008	0.80838	4.41003e-08	4.08877e-06
Ntab-TN90_AYMY-SS14123g00008	1.57363	4.43266e-08	4.10083e-06
Ntab-TN90_AYMY-SS861g04005	-1.03229	4.47529e-08	4.13131e-06
Ntab-TN90_AYMY-SS7918g01006	0.723679	4.53695e-08	4.17919e-06
Ntab-TN90_AYMY-SS851g03005	-0.993206	4.57938e-08	4.19112e-06
Ntab-TN90_AYMY-SS13132g00012	-1.24652	4.57131e-08	4.19112e-06
Ntab-TN90_AYMY-SS4784g00006	2.44231	4.56744e-08	4.19112e-06
Ntab-TN90_AYMY-SS11958g00019	2.29281	4.7461e-08	4.3344e-06
Ntab-TN90_AYMY-SS10953g00002	0.804653	4.8557e-08	4.42502e-06
Ntab-TN90_AYMY-SS10344g00004	0.96595	5.0086e-08	4.55462e-06
Ntab-TN90_AYMY-SS7672g00001	-1.01634	5.04133e-08	4.57463e-06
Ntab-TN90_AYMY-SS16937g03004	1.28267	5.17975e-08	4.69025e-06
Ntab-TN90_AYMY-SS7800g00022	-1.73706	5.2206e-08	4.71724e-06
Ntab-TN90_AYMY-SS4712g00005	1.56691	5.37705e-08	4.84832e-06
Ntab-TN90_AYMY-SS9809g01001	1.01573	5.39671e-08	4.85578e-06
Ntab-TN90_AYMY-SS17201g00008	-1.57123	5.43414e-08	4.87917e-06
Ntab-TN90_AYMY-SS6506g02054	1.25322	5.48575e-08	4.91517e-06
Ntab-TN90_AYMY-SS624g04022	1.04022	5.65107e-08	5.05267e-06
Ntab-TN90_AYMY-SS9360g00007	1.44822	5.7261e-08	5.10905e-06
Ntab-TN90_AYMY-SS13926g00007	-1.28625	5.76367e-08	5.13183e-06
Ntab-TN90_AYMY-SS655g00006	-0.587067	5.82509e-08	5.17572e-06
Ntab-TN90_AYMY-SS640g00010	-1.17701	5.97702e-08	5.29966e-06
Ntab-TN90_AYMY-SS11741g00012	-1.29135	6.29412e-08	5.56925e-06
Ntab-TN90_AYMY-SS9729g04032	-1.11953	6.32819e-08	5.58781e-06
Ntab-TN90_AYMY-SS198063g00002	0.783287	6.50895e-08	5.73554e-06
Ntab-TN90_AYMY-SS16187g00008	-1.00976	6.67486e-08	5.86961e-06
Ntab-TN90_AYMY-SS17746g04001	1.02679	6.94395e-08	6.09368e-06
Ntab-TN90_AYMY-SS160155g00005	1.71829	6.98174e-08	6.11426e-06
Ntab-TN90_AYMY-SS199g02008	-1.3098	7.26814e-08	6.35203e-06
Ntab-TN90_AYMY-SS12504g02003	-1.02476	7.45226e-08	6.49962e-06
Ntab-TN90_AYMY-SS646g09006	-1.1431	7.51912e-08	6.54455e-06
Ntab-TN90_AYMY-SS14835g00001	1.31943	7.54368e-08	6.55255e-06
Ntab-TN90_AYMY-SS11536g01002	1.6228	7.77241e-08	6.73751e-06
Ntab-TN90_AYMY-SS219010g00006	1.09161	7.81739e-08	6.76275e-06
Ntab-TN90_AYMY-SS17276g00012	1.82854	7.90651e-08	6.82601e-06
Ntab-TN90_AYMY-SS16958g01008	-2.00244	7.95947e-08	6.85785e-06
Ntab-TN90_AYMY-SS14361g03003	-0.797248	8.13377e-08	6.99389e-06
Ntab-TN90_AYMY-SS16269g02002	-1.64708	8.18072e-08	7.02011e-06
Ntab-TN90_AYMY-SS17897g00022	1.13713	8.19752e-08	7.02041e-06
Ntab-TN90_AYMY-SS12180g01003	-0.917093	8.25269e-08	7.05349e-06
Ntab-TN90_AYMY-SS16896g00011	1.41617	8.30121e-08	7.08077e-06
Ntab-TN90_AYMY-SS3166g00013	1.23261	8.51476e-08	7.24842e-06
Ntab-TN90_AYMY-SS10294g02008	0.97965	8.63474e-08	7.32389e-06
Ntab-TN90_AYMY-SS4426g01002	-1.31805	8.63775e-08	7.32389e-06
Ntab-TN90_AYMY-SS14627g01019	1.18764	9.14547e-08	7.73899e-06
Ntab-TN90_AYMY-SS1777g00015	-1.00495	9.1731e-08	7.747e-06
Ntab-TN90_AYMY-SS17540g01008	2.38003	9.35551e-08	7.88544e-06
Ntab-TN90_AYMY-SS18274g01022	1.73737	9.51661e-08	8.0054e-06
Ntab-TN90_AYMY-SS6g00020	-1.63987	9.62687e-08	8.08222e-06
Ntab-TN90_AYMY-SS3742g01029	-1.52865	9.91877e-08	8.31092e-06
Ntab-TN90_AYMY-SS654g05013	1.00592	1.01124e-07	8.45652e-06
Ntab-TN90_AYMY-SS10183g06011	1.94988	1.0223e-07	8.53231e-06
Ntab-TN90_AYMY-SS16958g01011	-1.53643	1.04959e-07	8.74293e-06
Ntab-TN90_AYMY-SS69345g00011	-1.66842	1.08891e-07	9.0528e-06
Ntab-TN90_AYMY-SS250g04006	1.32301	1.12621e-07	9.34468e-06
Ntab-TN90_AYMY-SS6882g00013	-1.16964	1.18153e-07	9.78465e-06
Ntab-TN90_AYMY-SS16723g01010	1.90593	1.18493e-07	9.79378e-06
Ntab-TN90_AYMY-SS218123g00001	1.60969	1.23626e-07	1.01983e-05
Ntab-TN90_AYMY-SS1305g04004	1.62461	1.247e-07	1.02671e-05
Ntab-TN90_AYMY-SS3418g07006	1.79653	1.27197e-07	1.04323e-05
Ntab-TN90_AYMY-SS9858g00002	-2.13865	1.27151e-07	1.04323e-05
Ntab-TN90_AYMY-SS89940g00005	-2.2552	1.30576e-07	1.06889e-05
Ntab-TN90_AYMY-SS9929g00004	1.33745	1.31944e-07	1.07802e-05
Ntab-TN90_AYMY-SS540g01001	2.05803	1.32496e-07	1.08046e-05
Ntab-TN90_AYMY-SS1505g02005	1.2225	1.33742e-07	1.08854e-05
Ntab-TN90_AYMY-SS4532g00010	1.22337	1.36294e-07	1.1072e-05
Ntab-TN90_AYMY-SS13294g00003	-1.14144	1.37307e-07	1.11331e-05
Ntab-TN90_AYMY-SS9768g11001	1.12889	1.40804e-07	1.13733e-05
Ntab-TN90_AYMY-SS1050g09005	-0.994719	1.40777e-07	1.13733e-05
Ntab-TN90_AYMY-SS8042g01014	-1.53426	1.4415e-07	1.16216e-05
Ntab-TN90_AYMY-SS11008g11009	-1.03943	1.47688e-07	1.18844e-05
Ntab-TN90_AYMY-SS14835g05001	2.19342	1.48394e-07	1.19188e-05
Ntab-TN90_AYMY-SS8492g06006	-2.20922	1.51219e-07	1.21001e-05
Ntab-TN90_AYMY-SS17268g00005	1.11585	1.51066e-07	1.21001e-05
Ntab-TN90_AYMY-SS10649g00002	-0.915613	1.55892e-07	1.23972e-05
Ntab-TN90_AYMY-SS8892g02003	-1.31541	1.55351e-07	1.23972e-05
Ntab-TN90_AYMY-SS221799g00001	1.15625	1.56063e-07	1.23972e-05
Ntab-TN90_AYMY-SS379g05013	1.95534	1.56095e-07	1.23972e-05
Ntab-TN90_AYMY-SS1340g01007	-1.2146	1.58525e-07	1.25439e-05
Ntab-TN90_AYMY-SS18627g00003	-1.79652	1.5853e-07	1.25439e-05
Ntab-TN90_AYMY-SS92g00014	1.26944	1.63087e-07	1.28806e-05
Ntab-TN90_AYMY-SS1411g08001	2.59191	1.6464e-07	1.29791e-05
Ntab-TN90_AYMY-SS1159g00001	2.15249	1.66017e-07	1.30635e-05
Ntab-TN90_AYMY-SS3331g00009	-0.889716	1.67486e-07	1.31549e-05
Ntab-TN90_AYMY-SS1848g00001	1.1746	1.68311e-07	1.31954e-05
Ntab-TN90_AYMY-SS3159g01038	1.07533	1.70843e-07	1.33693e-05
Ntab-TN90_AYMY-SS2560g01007	1.61708	1.74055e-07	1.35957e-05
Ntab-TN90_AYMY-SS12138g02001	-1.20058	1.75557e-07	1.36834e-05
Ntab-TN90_AYMY-SS8929g00011	2.5435	1.75819e-07	1.36834e-05
Ntab-TN90_AYMY-SS1421g05003	1.02302	1.77599e-07	1.37717e-05
Ntab-TN90_AYMY-SS491g22001	1.63759	1.77574e-07	1.37717e-05
Ntab-TN90_AYMY-SS4865g01008	2.30853	1.81092e-07	1.39917e-05
Ntab-TN90_AYMY-SS7119g00004	1.83008	1.81071e-07	1.39917e-05
Ntab-TN90_AYMY-SS579g02013	1.53073	1.87972e-07	1.4497e-05
Ntab-TN90_AYMY-SS1057g06006	1.54076	1.93639e-07	1.49071e-05
Ntab-TN90_AYMY-SS1383g03011	1.40557	1.95869e-07	1.49706e-05
Ntab-TN90_AYMY-SS10116g00008	-1.07021	1.95801e-07	1.49706e-05
Ntab-TN90_AYMY-SS9671g01001	1.89123	1.95626e-07	1.49706e-05
Ntab-TN90_AYMY-SS2660g04004	-1.02338	1.95746e-07	1.49706e-05
Ntab-TN90_AYMY-SS8668g00002	-1.26124	1.97949e-07	1.51026e-05
Ntab-TN90_AYMY-SS824g01006	0.909915	2.01437e-07	1.53413e-05
Ntab-TN90_AYMY-SS10964g00021	1.71783	2.05738e-07	1.56409e-05
Ntab-TN90_AYMY-SS328g01004	2.57313	2.13121e-07	1.61733e-05
Ntab-TN90_AYMY-SS8g04021	1.12212	2.24639e-07	1.70171e-05
Ntab-TN90_AYMY-SS2198g00012	-1.25047	2.35832e-07	1.78333e-05
Ntab-TN90_AYMY-SS371g03001	0.581464	2.38429e-07	1.79978e-05
Ntab-TN90_AYMY-SS1505g03005	1.72273	2.40008e-07	1.80849e-05
Ntab-TN90_AYMY-SS1095g01011	1.80905	2.42443e-07	1.82041e-05
Ntab-TN90_AYMY-SS10612g03001	1.00326	2.42205e-07	1.82041e-05
Ntab-TN90_AYMY-SS467g00015	0.712803	2.49912e-07	1.87053e-05
Ntab-TN90_AYMY-SS2017g00002	0.724453	2.49994e-07	1.87053e-05
Ntab-TN90_AYMY-SS15948g00002	1.43778	2.57001e-07	1.91958e-05
Ntab-TN90_AYMY-SS11708g06002	2.1872	2.58007e-07	1.92373e-05
Ntab-TN90_AYMY-SS4030g05010	0.789231	2.65464e-07	1.97244e-05
Ntab-TN90_AYMY-SS5661g00009	-1.20111	2.65397e-07	1.97244e-05
Ntab-TN90_AYMY-SS35153g00002	-1.39451	2.66008e-07	1.97304e-05
Ntab-TN90_AYMY-SS147387g00012	-1.91125	2.7541e-07	2.03923e-05
Ntab-TN90_AYMY-SS173830g00015	-1.76513	2.79547e-07	2.06627e-05
Ntab-TN90_AYMY-SS10823g05014	-1.76068	2.80347e-07	2.0686e-05
Ntab-TN90_AYMY-SS4867g00007	0.670306	2.84923e-07	2.09874e-05
Ntab-TN90_AYMY-SS176971g00008	-0.90073	2.86729e-07	2.1084e-05
Ntab-TN90_AYMY-SS3021g03009	-0.896045	2.93182e-07	2.15198e-05
Ntab-TN90_AYMY-SS13043g03016	-1.12952	2.93665e-07	2.15198e-05
Ntab-TN90_AYMY-SS138g06001	1.24615	2.96565e-07	2.1695e-05
Ntab-TN90_AYMY-SS18057g00025	0.96907	3.00631e-07	2.19548e-05
Ntab-TN90_AYMY-SS19g00002	1.77841	3.01492e-07	2.19801e-05
Ntab-TN90_AYMY-SS56744g00009	2.14148	3.19506e-07	2.32536e-05
Ntab-TN90_AYMY-SS11434g01043	2.12084	3.24031e-07	2.35112e-05
Ntab-TN90_AYMY-SS14719g00003	2.35533	3.24148e-07	2.35112e-05
Ntab-TN90_AYMY-SS17084g01011	1.56229	3.25646e-07	2.35398e-05
Ntab-TN90_AYMY-SS870g09001	-1.58956	3.25145e-07	2.35398e-05
Ntab-TN90_AYMY-SS1628g10011	1.48601	3.35766e-07	2.41486e-05
Ntab-TN90_AYMY-SS1293g03016	-1.51768	3.35335e-07	2.41486e-05
Ntab-TN90_AYMY-SS16197g00018	1.38447	3.34899e-07	2.41486e-05
Ntab-TN90_AYMY-SS27g01016	1.22567	3.39416e-07	2.437e-05
Ntab-TN90_AYMY-SS18789g03008	1.1025	3.41838e-07	2.45026e-05
Ntab-TN90_AYMY-SS169608g00003	-1.29833	3.43857e-07	2.4606e-05
Ntab-TN90_AYMY-SS72472g00002	-1.31887	3.50262e-07	2.50223e-05
Ntab-TN90_AYMY-SS7594g07006	-1.45713	3.51459e-07	2.50658e-05
Ntab-TN90_AYMY-SS650g11003	-1.33724	3.55307e-07	2.5298e-05
Ntab-TN90_AYMY-SS253g03012	2.28558	3.64355e-07	2.5899e-05
Ntab-TN90_AYMY-SS15184g00002	1.25441	3.65738e-07	2.5954e-05
Ntab-TN90_AYMY-SS3694g02002	-1.86504	3.67337e-07	2.60242e-05
Ntab-TN90_AYMY-SS707g01032	-1.22058	3.6835e-07	2.60527e-05
Ntab-TN90_AYMY-SS10797g00007	-1.69932	3.77416e-07	2.65618e-05
Ntab-TN90_AYMY-SS16591g06017	1.07482	3.76648e-07	2.65618e-05
Ntab-TN90_AYMY-SS142468g00002	2.39411	3.77322e-07	2.65618e-05
Ntab-TN90_AYMY-SS820g21018	1.1674	3.86103e-07	2.71284e-05
Ntab-TN90_AYMY-SS643g05003	-0.978133	3.902e-07	2.73711e-05
Ntab-TN90_AYMY-SS10740g01010	-0.879769	3.9543e-07	2.76924e-05
Ntab-TN90_AYMY-SS10680g01011	1.63046	3.96382e-07	2.77136e-05
Ntab-TN90_AYMY-SS4177g02004	2.41604	3.98124e-07	2.77898e-05
Ntab-TN90_AYMY-SS15963g01003	2.02063	4.08002e-07	2.84328e-05
Ntab-TN90_AYMY-SS4720g01019	-1.87694	4.08781e-07	2.84406e-05
Ntab-TN90_AYMY-SS8580g00011	1.51528	4.254e-07	2.95007e-05
Ntab-TN90_AYMY-SS11740g00002	1.19347	4.24836e-07	2.95007e-05
Ntab-TN90_AYMY-SS2322g00003	-1.48904	4.27745e-07	2.96151e-05
Ntab-TN90_AYMY-SS11921g00012	1.67785	4.39613e-07	3.03875e-05
Ntab-TN90_AYMY-SS13105g00010	1.3894	4.45043e-07	3.0713e-05
Ntab-TN90_AYMY-SS1561g02001	1.56723	4.46304e-07	3.07502e-05
Ntab-TN90_AYMY-SS1200g01023	2.07358	4.52253e-07	3.11099e-05
Ntab-TN90_AYMY-SS1024g01007	1.98742	4.54931e-07	3.11935e-05
Ntab-TN90_AYMY-SS84482g00001	1.90974	4.54344e-07	3.11935e-05
Ntab-TN90_AYMY-SS2059g01007	-1.83432	4.59089e-07	3.14281e-05
Ntab-TN90_AYMY-SS8845g04002	-0.869725	4.64498e-07	3.17474e-05
Ntab-TN90_AYMY-SS8902g00002	1.82144	4.68472e-07	3.19678e-05
Ntab-TN90_AYMY-SS7165g01003	1.93853	4.7785e-07	3.25037e-05
Ntab-TN90_AYMY-SS625g02001	1.04551	4.7775e-07	3.25037e-05
Ntab-TN90_AYMY-SS947g02007	1.64537	4.8412e-07	3.28778e-05
Ntab-TN90_AYMY-SS165861g00005	2.00269	4.90866e-07	3.32829e-05
Ntab-TN90_AYMY-SS18686g00012	1.24662	4.95472e-07	3.35419e-05
Ntab-TN90_AYMY-SS6227g03005	2.25404	5.06258e-07	3.42177e-05
Ntab-TN90_AYMY-SS3558g10010	1.31374	5.08757e-07	3.43322e-05
Ntab-TN90_AYMY-SS11060g00003	1.20265	5.21664e-07	3.51476e-05
Ntab-TN90_AYMY-SS11443g00003	1.05191	5.24171e-07	3.52608e-05
Ntab-TN90_AYMY-SS8016g03012	1.737	5.29736e-07	3.5579e-05
Ntab-TN90_AYMY-SS142382g00004	-1.43783	5.3269e-07	3.57212e-05
Ntab-TN90_AYMY-SS130213g00003	2.12344	5.38411e-07	3.60482e-05
Ntab-TN90_AYMY-SS9418g00001	2.15689	5.54629e-07	3.70758e-05
Ntab-TN90_AYMY-SS817g01005	0.982464	5.67643e-07	3.78864e-05
Ntab-TN90_AYMY-SS2044g00015	1.34263	5.73046e-07	3.81872e-05
Ntab-TN90_AYMY-SS328g03005	2.15418	5.76115e-07	3.83319e-05
Ntab-TN90_AYMY-SS237g08010	-0.624952	5.77278e-07	3.83494e-05
Ntab-TN90_AYMY-SS1079g03002	-0.879953	5.85258e-07	3.8781e-05
Ntab-TN90_AYMY-SS12371g00018	1.29969	5.86695e-07	3.8781e-05
Ntab-TN90_AYMY-SS1418g09006	1.73146	5.86332e-07	3.8781e-05
Ntab-TN90_AYMY-SS18543g05001	1.0521	5.87411e-07	3.8781e-05
Ntab-TN90_AYMY-SS8466g07025	-1.59676	5.91903e-07	3.90171e-05
Ntab-TN90_AYMY-SS6480g00007	-1.51055	5.94499e-07	3.91278e-05
Ntab-TN90_AYMY-SS17578g01026	1.52402	6.04648e-07	3.97344e-05
Ntab-TN90_AYMY-SS14975g00014	-0.784226	6.0828e-07	3.99116e-05
Ntab-TN90_AYMY-SS758g06007	1.76351	6.16553e-07	4.03923e-05
Ntab-TN90_AYMY-SS11502g04003	-1.02859	6.1807e-07	4.04295e-05
Ntab-TN90_AYMY-SS10100g00012	2.18377	6.27772e-07	4.09185e-05
Ntab-TN90_AYMY-SS8473g05023	1.33164	6.28423e-07	4.09185e-05
Ntab-TN90_AYMY-SS398g00012	0.806667	6.27465e-07	4.09185e-05
Ntab-TN90_AYMY-SS203g03002	-1.28652	6.34239e-07	4.12342e-05
Ntab-TN90_AYMY-SS11843g01010	1.05364	6.38458e-07	4.14454e-05
Ntab-TN90_AYMY-SS2125g00002	-1.33315	6.4758e-07	4.19736e-05
Ntab-TN90_AYMY-SS18060g00009	0.612511	6.4975e-07	4.20503e-05
Ntab-TN90_AYMY-SS877g01014	1.62714	6.55578e-07	4.23633e-05
Ntab-TN90_AYMY-SS1307g01004	1.13878	6.63677e-07	4.28217e-05
Ntab-TN90_AYMY-SS16331g06008	1.68134	6.65452e-07	4.28618e-05
Ntab-TN90_AYMY-SS8111g02010	-2.02211	6.66308e-07	4.28618e-05
Ntab-TN90_AYMY-SS9550g00009	2.45779	6.67836e-07	4.28642e-05
Ntab-TN90_AYMY-SS18031g00007	-1.29765	6.68356e-07	4.28642e-05
Ntab-TN90_AYMY-SS17830g01017	0.682701	6.76579e-07	4.32207e-05
Ntab-TN90_AYMY-SS5g01014	-1.46147	6.76955e-07	4.32207e-05
Ntab-TN90_AYMY-SS4714g01003	1.97315	6.74962e-07	4.32207e-05
Ntab-TN90_AYMY-SS1364g06028	-1.52631	6.81619e-07	4.34535e-05
Ntab-TN90_AYMY-SS8409g02002	1.66895	6.99154e-07	4.45048e-05
Ntab-TN90_AYMY-SS5414g00003	1.83034	7.03336e-07	4.47043e-05
Ntab-TN90_AYMY-SS17133g02030	-1.197	7.09873e-07	4.49857e-05
Ntab-TN90_AYMY-SS1806g00004	0.950871	7.0937e-07	4.49857e-05
Ntab-TN90_AYMY-SS11115g00016	-0.718424	7.31733e-07	4.63022e-05
Ntab-TN90_AYMY-SS1970g01014	-1.31043	7.33406e-07	4.63393e-05
Ntab-TN90_AYMY-SS17146g01007	2.27964	7.54242e-07	4.75853e-05
Ntab-TN90_AYMY-SS7677g02009	1.69713	7.69153e-07	4.84544e-05
Ntab-TN90_AYMY-SS8042g00007	-1.13511	7.7052e-07	4.84689e-05
Ntab-TN90_AYMY-SS14742g00003	2.34289	7.7271e-07	4.85351e-05
Ntab-TN90_AYMY-SS9775g00012	2.07891	7.75444e-07	4.86352e-05
Ntab-TN90_AYMY-SS14170g06009	-0.97098	7.80288e-07	4.88671e-05
Ntab-TN90_AYMY-SS6869g01037	0.790115	7.9238e-07	4.95369e-05
Ntab-TN90_AYMY-SS5798g01002	0.871662	7.93306e-07	4.95369e-05
Ntab-TN90_AYMY-SS17912g00005	1.2212	7.98619e-07	4.97958e-05
Ntab-TN90_AYMY-SS16765g00004	1.0213	8.01088e-07	4.98768e-05
Ntab-TN90_AYMY-SS59g00006	2.31604	8.24012e-07	5.11547e-05
Ntab-TN90_AYMY-SS926g01015	1.57091	8.23028e-07	5.11547e-05
Ntab-TN90_AYMY-SS236076g00019	-1.20892	8.41165e-07	5.21437e-05
Ntab-TN90_AYMY-SS8042g02001	-1.43105	8.52382e-07	5.27623e-05
Ntab-TN90_AYMY-SS14917g00015	1.30889	8.59313e-07	5.31143e-05
Ntab-TN90_AYMY-SS10157g02010	0.633323	8.61544e-07	5.31751e-05
Ntab-TN90_AYMY-SS15083g00014	1.21214	9.13976e-07	5.63297e-05
Ntab-TN90_AYMY-SS18509g01002	-2.22127	9.17387e-07	5.6442e-05
Ntab-TN90_AYMY-SS17892g01005	1.30082	9.18444e-07	5.6442e-05
Ntab-TN90_AYMY-SS18323g01033	2.06375	9.28435e-07	5.69738e-05
Ntab-TN90_AYMY-SS9165g00001	1.55908	9.32634e-07	5.71493e-05
Ntab-TN90_AYMY-SS2426g08001	-1.95734	9.45637e-07	5.78629e-05
Ntab-TN90_AYMY-SS16852g01015	0.637931	9.67961e-07	5.91441e-05
Ntab-TN90_AYMY-SS18568g03009	1.09753	9.69829e-07	5.91734e-05
Ntab-TN90_AYMY-SS988g00010	1.57441	9.80516e-07	5.974e-05
Ntab-TN90_AYMY-SS6722g01005	2.05742	9.86343e-07	6.00094e-05
Ntab-TN90_AYMY-SS15420g00011	2.08487	9.91935e-07	6.02636e-05
Ntab-TN90_AYMY-SS2167g00001	-1.36122	1.00328e-06	6.08642e-05
Ntab-TN90_AYMY-SS386g00015	-2.05698	1.00467e-06	6.08642e-05
Ntab-TN90_AYMY-SS942g00011	1.68929	1.01919e-06	6.16557e-05
Ntab-TN90_AYMY-SS11500g00005	-1.30995	1.0493e-06	6.33878e-05
Ntab-TN90_AYMY-SS645g00008	1.99115	1.07159e-06	6.45844e-05
Ntab-TN90_AYMY-SS15084g00012	-1.38212	1.07214e-06	6.45844e-05
Ntab-TN90_AYMY-SS708g01018	-2.22817	1.07529e-06	6.45917e-05
Ntab-TN90_AYMY-SS16060g00002	0.965695	1.07488e-06	6.45917e-05
Ntab-TN90_AYMY-SS547g04004	-1.788	1.0915e-06	6.54733e-05
Ntab-TN90_AYMY-SS6459g08001	1.06319	1.10547e-06	6.6218e-05
Ntab-TN90_AYMY-SS8911g00003	-2.10072	1.11057e-06	6.64304e-05
Ntab-TN90_AYMY-SS2985g00011	1.74602	1.11785e-06	6.67717e-05
Ntab-TN90_AYMY-SS2580g04011	-1.4895	1.13106e-06	6.74666e-05
Ntab-TN90_AYMY-SS2347g13019	1.15915	1.13865e-06	6.78245e-05
Ntab-TN90_AYMY-SS13208g00005	0.759544	1.14245e-06	6.79558e-05
Ntab-TN90_AYMY-SS7059g01005	-2.11971	1.14623e-06	6.80859e-05
Ntab-TN90_AYMY-SS2036g04009	2.40988	1.14983e-06	6.82044e-05
Ntab-TN90_AYMY-SS851g04030	1.42486	1.15882e-06	6.86426e-05
Ntab-TN90_AYMY-SS17174g01017	-1.38801	1.17796e-06	6.96796e-05
Ntab-TN90_AYMY-SS364g04020	-0.739781	1.18447e-06	6.98707e-05
Ntab-TN90_AYMY-SS10693g02020	1.10639	1.18305e-06	6.98707e-05
Ntab-TN90_AYMY-SS5205g04012	1.4995	1.19342e-06	7.03016e-05
Ntab-TN90_AYMY-SS6392g00033	1.9842	1.19922e-06	7.05457e-05
Ntab-TN90_AYMY-SS7742g00023	-2.12062	1.26513e-06	7.43205e-05
Ntab-TN90_AYMY-SS16570g02002	-0.815609	1.27425e-06	7.47529e-05
Ntab-TN90_AYMY-SS6332g03002	1.36895	1.31066e-06	7.67833e-05
Ntab-TN90_AYMY-SS5462g00013	1.35392	1.31396e-06	7.68714e-05
Ntab-TN90_AYMY-SS10344g00008	2.32822	1.32153e-06	7.72081e-05
Ntab-TN90_AYMY-SS4424g02008	-1.50657	1.32995e-06	7.75936e-05
Ntab-TN90_AYMY-SS364g02002	0.779681	1.35102e-06	7.87153e-05
Ntab-TN90_AYMY-SS1127g06003	1.91657	1.39676e-06	8.1269e-05
Ntab-TN90_AYMY-SS9g12003	1.25282	1.44679e-06	8.40658e-05
Ntab-TN90_AYMY-SS14132g01005	-1.56356	1.44969e-06	8.41192e-05
Ntab-TN90_AYMY-SS579g02015	1.56833	1.47214e-06	8.53061e-05
Ntab-TN90_AYMY-SS13444g05004	-1.46105	1.48407e-06	8.5881e-05
Ntab-TN90_AYMY-SS12736g07003	1.32014	1.50346e-06	8.6885e-05
Ntab-TN90_AYMY-SS2916g01039	1.14043	1.50824e-06	8.69268e-05
Ntab-TN90_AYMY-SS615g04008	1.32443	1.50826e-06	8.69268e-05
Ntab-TN90_AYMY-SS17585g00018	-1.2719	1.55337e-06	8.94059e-05
Ntab-TN90_AYMY-SS10221g00004	0.960662	1.58799e-06	9.12752e-05
Ntab-TN90_AYMY-SS15110g02041	0.898464	1.59786e-06	9.1719e-05
Ntab-TN90_AYMY-SS439g02008	1.90338	1.61711e-06	9.26988e-05
Ntab-TN90_AYMY-SS10416g06007	1.20293	1.62235e-06	9.28745e-05
Ntab-TN90_AYMY-SS6923g00002	-1.23568	1.67032e-06	9.54926e-05
Ntab-TN90_AYMY-SS17137g00010	-0.989866	1.68823e-06	9.63871e-05
Ntab-TN90_AYMY-SS75589g00001	-0.927415	1.73746e-06	9.90102e-05
Ntab-TN90_AYMY-SS17165g03005	-1.24556	1.73881e-06	9.90102e-05
Ntab-TN90_AYMY-SS18476g04006	0.64072	1.7551e-06	9.98046e-05
Ntab-TN90_AYMY-SS16141g01022	-0.826176	1.75787e-06	9.9829e-05
Ntab-TN90_AYMY-SS2106g01027	-1.68308	1.76482e-06	0.00010009
Ntab-TN90_AYMY-SS16331g06005	1.00285	1.77041e-06	0.000100274
Ntab-TN90_AYMY-SS92888g00006	1.35726	1.82946e-06	0.000103481
Ntab-TN90_AYMY-SS3598g00013	1.60337	1.88701e-06	0.000106595
Ntab-TN90_AYMY-SS1559g02005	-1.2012	1.91109e-06	0.000107812
Ntab-TN90_AYMY-SS545g00007	-1.779	2.0557e-06	0.000115817
Ntab-TN90_AYMY-SS16050g04003	-1.30207	2.07021e-06	0.000116481
Ntab-TN90_AYMY-SS3726g00003	0.98736	2.0806e-06	0.000116911
Ntab-TN90_AYMY-SS176g00006	-0.60393	2.1011e-06	0.000117908
Ntab-TN90_AYMY-SS11245g00008	-0.608141	2.11369e-06	0.000118459
Ntab-TN90_AYMY-SS17112g00004	1.53856	2.12682e-06	0.000119038
Ntab-TN90_AYMY-SS26642g00009	0.836207	2.13458e-06	0.000119316
Ntab-TN90_AYMY-SS5461g05001	2.27096	2.1419e-06	0.000119568
Ntab-TN90_AYMY-SS379g03001	1.74756	2.19036e-06	0.000122113
Ntab-TN90_AYMY-SS11622g01017	1.41254	2.20377e-06	0.000122701
Ntab-TN90_AYMY-SS6700g00001	1.11352	2.23449e-06	0.000124249
Ntab-TN90_AYMY-SS9568g00002	1.359	2.24021e-06	0.000124404
Ntab-TN90_AYMY-SS129339g00001	2.27252	2.25947e-06	0.000125311
Ntab-TN90_AYMY-SS16556g04008	1.99954	2.2675e-06	0.000125593
Ntab-TN90_AYMY-SS16599g06006	1.12259	2.2733e-06	0.000125751
Ntab-TN90_AYMY-SS10693g02018	1.56983	2.27881e-06	0.000125893
Ntab-TN90_AYMY-SS1121g02009	-1.19584	2.33262e-06	0.000128698
Ntab-TN90_AYMY-SS18144g00006	1.72149	2.39686e-06	0.000132072
Ntab-TN90_AYMY-SS10823g05005	-1.56087	2.42441e-06	0.000133417
Ntab-TN90_AYMY-SS10929g00001	-1.11181	2.43874e-06	0.000134033
Ntab-TN90_AYMY-SS4459g00005	2.16571	2.5142e-06	0.000138003
Ntab-TN90_AYMY-SS228018g00007	2.12433	2.54292e-06	0.000139399
Ntab-TN90_AYMY-SS10183g06012	1.71897	2.59271e-06	0.000141947
Ntab-TN90_AYMY-SS18679g04015	2.1926	2.67778e-06	0.000146416
Ntab-TN90_AYMY-SS12992g00005	1.25446	2.69578e-06	0.000147211
Ntab-TN90_AYMY-SS143986g00003	0.961079	2.69927e-06	0.000147214
Ntab-TN90_AYMY-SS9788g00005	1.12919	2.7102e-06	0.000147621
Ntab-TN90_AYMY-SS16378g04002	1.43021	2.725e-06	0.000148238
Ntab-TN90_AYMY-SS642g00001	1.6067	2.73103e-06	0.000148376
Ntab-TN90_AYMY-SS16630g02006	-0.882615	2.82951e-06	0.000153531
Ntab-TN90_AYMY-SS698g00011	-0.907932	2.85264e-06	0.00015459
Ntab-TN90_AYMY-SS17469g01033	2.29662	2.8901e-06	0.000156421
Ntab-TN90_AYMY-SS13992g00007	1.3529	2.96351e-06	0.000160191
Ntab-TN90_AYMY-SS17005g00004	0.729613	2.98234e-06	0.000161005
Ntab-TN90_AYMY-SS12128g04005	1.16222	3.02911e-06	0.000163323
Ntab-TN90_AYMY-SS18343g04006	-1.03357	3.07244e-06	0.00016545
Ntab-TN90_AYMY-SS63586g00002	1.96117	3.08728e-06	0.00016604
Ntab-TN90_AYMY-SS12214g02002	1.41769	3.15506e-06	0.000169296
Ntab-TN90_AYMY-SS523g00004	1.87524	3.15577e-06	0.000169296
Ntab-TN90_AYMY-SS14835g05002	2.01043	3.15977e-06	0.000169298
Ntab-TN90_AYMY-SS1877g00020	0.899757	3.17816e-06	0.00017007
Ntab-TN90_AYMY-SS11424g05009	0.744142	3.20016e-06	0.000170756
Ntab-TN90_AYMY-SS7317g00005	-2.15001	3.20301e-06	0.000170756
Ntab-TN90_AYMY-SS8682g01002	-0.763739	3.2018e-06	0.000170756
Ntab-TN90_AYMY-SS2898g05013	0.786522	3.21106e-06	0.000170972
Ntab-TN90_AYMY-SS17142g00023	1.18672	3.21685e-06	0.000171066
Ntab-TN90_AYMY-SS15902g06007	1.38553	3.23869e-06	0.000172013
Ntab-TN90_AYMY-SS239463g00004	1.29716	3.25163e-06	0.000172486
Ntab-TN90_AYMY-SS16456g00005	0.840481	3.30312e-06	0.000175
Ntab-TN90_AYMY-SS1361g08006	1.54639	3.3347e-06	0.000176454
Ntab-TN90_AYMY-SS6651g00001	2.11757	3.37373e-06	0.000178298
Ntab-TN90_AYMY-SS10680g01013	1.56446	3.37932e-06	0.000178372
Ntab-TN90_AYMY-SS12145g00003	-0.723382	3.42533e-06	0.000180577
Ntab-TN90_AYMY-SS9192g00014	-1.18379	3.45721e-06	0.000182033
Ntab-TN90_AYMY-SS681g03003	-1.34678	3.49812e-06	0.00018396
Ntab-TN90_AYMY-SS2749g00003	1.34659	3.51264e-06	0.000184496
Ntab-TN90_AYMY-SS59g00011	1.96129	3.62357e-06	0.000190088
Ntab-TN90_AYMY-SS10725g00007	1.57046	3.67723e-06	0.000192666
Ntab-TN90_AYMY-SS1200g00014	1.93078	3.75494e-06	0.000196474
Ntab-TN90_AYMY-SS939g03006	1.74497	3.75912e-06	0.000196474
Ntab-TN90_AYMY-SS12783g00009	-0.979338	3.77617e-06	0.000197123
Ntab-TN90_AYMY-SS1525g03008	0.811101	3.88457e-06	0.000202004
Ntab-TN90_AYMY-SS1613g00001	1.46814	3.88221e-06	0.000202004
Ntab-TN90_AYMY-SS2650g04033	1.08764	3.87869e-06	0.000202004
Ntab-TN90_AYMY-SS638g05005	1.95111	3.88861e-06	0.000202004
Ntab-TN90_AYMY-SS9962g02007	1.69172	3.93643e-06	0.000204239
Ntab-TN90_AYMY-SS12149g03001	1.07554	3.96086e-06	0.000205008
Ntab-TN90_AYMY-SS11153g01006	2.135	3.9571e-06	0.000205008
Ntab-TN90_AYMY-SS6881g03012	1.61781	3.96636e-06	0.000205044
Ntab-TN90_AYMY-SS10694g00008	1.58156	3.98308e-06	0.000205659
Ntab-TN90_AYMY-SS14445g00002	1.6288	4.02225e-06	0.00020743
Ntab-TN90_AYMY-SS16053g00001	1.25438	4.05802e-06	0.000209022
Ntab-TN90_AYMY-SS379g07005	0.788073	4.10052e-06	0.000210956
Ntab-TN90_AYMY-SS11784g02002	-0.934403	4.12028e-06	0.000211718
Ntab-TN90_AYMY-SS10052g03015	-1.6272	4.17829e-06	0.00021444
Ntab-TN90_AYMY-SS9911g00010	-0.996125	4.20016e-06	0.000215304
Ntab-TN90_AYMY-SS4645g05007	2.2166	4.31121e-06	0.00022056
Ntab-TN90_AYMY-SS522g05001	1.95879	4.31305e-06	0.00022056
Ntab-TN90_AYMY-SS2063g00003	-0.955734	4.33046e-06	0.000221185
Ntab-TN90_AYMY-SS9066g00002	1.6293	4.34106e-06	0.000221338
Ntab-TN90_AYMY-SS6735g06020	-1.60088	4.34383e-06	0.000221338
Ntab-TN90_AYMY-SS482g00022	1.56794	4.46971e-06	0.00022748
Ntab-TN90_AYMY-SS4516g00001	1.10858	4.49821e-06	0.000228386
Ntab-TN90_AYMY-SS7175g03010	1.79854	4.49751e-06	0.000228386
Ntab-TN90_AYMY-SS280g02014	-0.601136	4.52082e-06	0.000229261
Ntab-TN90_AYMY-SS1435g00002	0.935417	4.52987e-06	0.000229447
Ntab-TN90_AYMY-SS18254g03002	0.693159	4.53582e-06	0.000229476
Ntab-TN90_AYMY-SS12479g05003	1.34219	4.55659e-06	0.000230253
Ntab-TN90_AYMY-SS544g01002	1.47663	4.58521e-06	0.000231426
Ntab-TN90_AYMY-SS5788g00012	-1.78266	4.61538e-06	0.000232443
Ntab-TN90_AYMY-SS16931g05032	-1.45631	4.61627e-06	0.000232443
Ntab-TN90_AYMY-SS17167g02016	1.66776	4.69872e-06	0.000236316
Ntab-TN90_AYMY-SS212837g00007	1.423	4.84413e-06	0.000243241
Ntab-TN90_AYMY-SS16150g00001	1.24401	4.84782e-06	0.000243241
Ntab-TN90_AYMY-SS11435g00005	-0.509788	4.87494e-06	0.000244314
Ntab-TN90_AYMY-SS6209g00009	-1.02153	4.92051e-06	0.000246309
Ntab-TN90_AYMY-SS1022g01043	1.82892	4.98169e-06	0.000249079
Ntab-TN90_AYMY-SS14958g00005	1.42184	5.00659e-06	0.000250031
Ntab-TN90_AYMY-SS4753g09011	1.20342	5.09747e-06	0.000254271
Ntab-TN90_AYMY-SS10034g00001	2.19714	5.15976e-06	0.000257078
Ntab-TN90_AYMY-SS15344g00003	2.05514	5.19118e-06	0.000258342
Ntab-TN90_AYMY-SS7343g01002	0.994819	5.21177e-06	0.000259064
Ntab-TN90_AYMY-SS7500g03019	1.43536	5.2582e-06	0.000261068
Ntab-TN90_AYMY-SS5870g00007	1.61431	5.28885e-06	0.000262284
Ntab-TN90_AYMY-SS6498g05008	1.36844	5.31397e-06	0.000262716
Ntab-TN90_AYMY-SS15653g10003	1.17192	5.31605e-06	0.000262716
Ntab-TN90_AYMY-SS4552g02006	-0.839658	5.31278e-06	0.000262716
Ntab-TN90_AYMY-SS4954g00001	-0.835859	5.40221e-06	0.000266665
Ntab-TN90_AYMY-SS470g04009	-0.898685	5.41559e-06	0.000267017
Ntab-TN90_AYMY-SS2154g02003	0.895326	5.43901e-06	0.000267862
Ntab-TN90_AYMY-SS2152g03006	1.55864	5.50556e-06	0.000270826
Ntab-TN90_AYMY-SS704g01042	1.68398	5.52924e-06	0.000271678
Ntab-TN90_AYMY-SS8400g01001	1.62707	5.59332e-06	0.00027451
Ntab-TN90_AYMY-SS7461g01006	-1.70593	5.60231e-06	0.000274635
Ntab-TN90_AYMY-SS8137g00036	0.798825	5.60977e-06	0.000274686
Ntab-TN90_AYMY-SS1536g07001	1.07089	5.6209e-06	0.000274915
Ntab-TN90_AYMY-SS10800g01016	1.06911	5.65167e-06	0.000276103
Ntab-TN90_AYMY-SS8019g01014	0.724625	5.68988e-06	0.000277652
Ntab-TN90_AYMY-SS1011g07019	1.31567	5.70919e-06	0.000278276
Ntab-TN90_AYMY-SS806g08010	1.84518	5.76604e-06	0.000280406
Ntab-TN90_AYMY-SS4707g00005	1.05669	5.76515e-06	0.000280406
Ntab-TN90_AYMY-SS11812g01007	-1.1397	5.9643e-06	0.000289717
Ntab-TN90_AYMY-SS6797g07002	-0.817813	5.98636e-06	0.000290458
Ntab-TN90_AYMY-SS10079g03019	-0.97023	6.01639e-06	0.000291583
Ntab-TN90_AYMY-SS17154g01025	0.522969	6.03262e-06	0.000292038
Ntab-TN90_AYMY-SS4437g01025	1.66794	6.05782e-06	0.000292925
Ntab-TN90_AYMY-SS1354g01007	1.88724	6.075e-06	0.000293423
Ntab-TN90_AYMY-SS14156g00001	1.75223	6.14248e-06	0.000296347
Ntab-TN90_AYMY-SS7424g01001	1.47241	6.17816e-06	0.000297731
Ntab-TN90_AYMY-SS1155g02015	1.01486	6.18839e-06	0.000297888
Ntab-TN90_AYMY-SS1070g10001	-1.08403	6.21297e-06	0.000298734
Ntab-TN90_AYMY-SS718g02015	-2.03557	6.2286e-06	0.000299148
Ntab-TN90_AYMY-SS15451g00002	-1.35588	6.33226e-06	0.000303785
Ntab-TN90_AYMY-SS10300g01003	1.22864	6.39001e-06	0.000306211
Ntab-TN90_AYMY-SS11816g01003	1.94656	6.42134e-06	0.000307022
Ntab-TN90_AYMY-SS13175g00029	1.76215	6.41825e-06	0.000307022
Ntab-TN90_AYMY-SS1309g01008	-1.25485	6.45016e-06	0.000308055
Ntab-TN90_AYMY-SS6568g04033	-1.07338	6.45967e-06	0.000308164
Ntab-TN90_AYMY-SS7789g01008	1.16564	6.59898e-06	0.000313757
Ntab-TN90_AYMY-SS17194g00011	1.706	6.59272e-06	0.000313757
Ntab-TN90_AYMY-SS11005g01005	1.36418	6.59176e-06	0.000313757
Ntab-TN90_AYMY-SS18272g00001	2.0721	6.63076e-06	0.000314917
Ntab-TN90_AYMY-SS11839g00005	0.93892	6.72282e-06	0.000318934
Ntab-TN90_AYMY-SS5863g00022	1.34209	6.73703e-06	0.000319253
Ntab-TN90_AYMY-SS107g06002	-1.55221	6.99794e-06	0.000330515
Ntab-TN90_AYMY-SS16461g03005	0.854954	6.98602e-06	0.000330515
Ntab-TN90_AYMY-SS4767g00001	0.682977	6.99673e-06	0.000330515
Ntab-TN90_AYMY-SS15895g03018	1.05454	7.06164e-06	0.000333155
Ntab-TN90_AYMY-SS4090g00009	-1.53298	7.10873e-06	0.000335006
Ntab-TN90_AYMY-SS4477g00051	-0.70179	7.14175e-06	0.00033582
Ntab-TN90_AYMY-SS2964g04003	-1.13399	7.13935e-06	0.00033582
Ntab-TN90_AYMY-SS7556g00012	1.84158	7.16853e-06	0.000336708
Ntab-TN90_AYMY-SS12518g00011	1.2696	7.1992e-06	0.000337776
Ntab-TN90_AYMY-SS962g04009	1.14928	7.23465e-06	0.000339067
Ntab-TN90_AYMY-SS17126g02031	1.39537	7.24493e-06	0.000339175
Ntab-TN90_AYMY-SS11339g00007	1.39732	7.27698e-06	0.000340303
Ntab-TN90_AYMY-SS11286g00006	0.782217	7.49635e-06	0.000350177
Ntab-TN90_AYMY-SS4297g00001	1.49094	7.60552e-06	0.000354888
Ntab-TN90_AYMY-SS13350g00014	0.858324	7.75489e-06	0.000361462
Ntab-TN90_AYMY-SS17318g00005	-0.611393	7.77618e-06	0.000362059
Ntab-TN90_AYMY-SS1067g00024	-1.26483	7.80413e-06	0.000362543
Ntab-TN90_AYMY-SS1368g04005	-0.929522	7.80515e-06	0.000362543
Ntab-TN90_AYMY-SS154116g00001	0.860284	7.81208e-06	0.000362543
Ntab-TN90_AYMY-SS3385g00001	2.21103	7.87579e-06	0.000365103
Ntab-TN90_AYMY-SS236076g00022	-1.38941	7.90212e-06	0.000365925
Ntab-TN90_AYMY-SS17285g00008	-0.650781	7.9861e-06	0.000368614
Ntab-TN90_AYMY-SS13469g00003	0.626041	7.97934e-06	0.000368614
Ntab-TN90_AYMY-SS807g04001	-0.834205	7.97495e-06	0.000368614
Ntab-TN90_AYMY-SS1348g01003	1.10002	8.10631e-06	0.000373758
Ntab-TN90_AYMY-SS11285g04007	2.06562	8.20424e-06	0.000377472
Ntab-TN90_AYMY-SS213g02014	1.17543	8.21311e-06	0.000377472
Ntab-TN90_AYMY-SS15738g01014	1.56146	8.21341e-06	0.000377472
Ntab-TN90_AYMY-SS4007g00001	1.44095	8.23947e-06	0.000378262
Ntab-TN90_AYMY-SS835g01010	1.19538	8.35594e-06	0.000383026
Ntab-TN90_AYMY-SS4980g00001	1.80582	8.3612e-06	0.000383026
Ntab-TN90_AYMY-SS5992g01007	-1.1106	8.49542e-06	0.000388757
Ntab-TN90_AYMY-SS5758g02007	-1.81446	8.52474e-06	0.00038968
Ntab-TN90_AYMY-SS2332g09007	1.35024	8.59199e-06	0.000392334
Ntab-TN90_AYMY-SS3816g02006	1.79005	8.71939e-06	0.000397289
Ntab-TN90_AYMY-SS4806g02013	2.04081	8.72845e-06	0.000397289
Ntab-TN90_AYMY-SS6495g00003	1.70138	8.71484e-06	0.000397289
Ntab-TN90_AYMY-SS332g00005	-1.6946	8.76996e-06	0.000398753
Ntab-TN90_AYMY-SS972g04001	2.09612	8.80224e-06	0.000399346
Ntab-TN90_AYMY-SS464g03003	1.44699	8.794e-06	0.000399346
Ntab-TN90_AYMY-SS16863g01031	1.16545	8.81111e-06	0.000399346
Ntab-TN90_AYMY-SS16850g01019	0.750154	8.83786e-06	0.000400134
Ntab-TN90_AYMY-SS18197g00006	1.3217	8.93243e-06	0.000403986
Ntab-TN90_AYMY-SS1000g00016	-1.45301	8.94336e-06	0.000404052
Ntab-TN90_AYMY-SS208g01006	-0.865877	8.9564e-06	0.000404213
Ntab-TN90_AYMY-SS1768g00007	-0.655185	8.96883e-06	0.000404347
Ntab-TN90_AYMY-SS3923g00008	-1.39721	9.05429e-06	0.000407768
Ntab-TN90_AYMY-SS12451g01012	-0.926779	9.06796e-06	0.000407953
Ntab-TN90_AYMY-SS2068g00001	1.22699	9.09526e-06	0.00040832
Ntab-TN90_AYMY-SS5461g00004	1.65618	9.08798e-06	0.00040832
Ntab-TN90_AYMY-SS796g00013	0.705074	9.19158e-06	0.00041221
Ntab-TN90_AYMY-SS6382g00005	2.07582	9.2263e-06	0.000413332
Ntab-TN90_AYMY-SS17001g01010	-1.37172	9.2413e-06	0.00041357
Ntab-TN90_AYMY-SS1439g01004	0.564978	9.27984e-06	0.000414859
Ntab-TN90_AYMY-SS8923g00008	1.23252	9.43619e-06	0.000421407
Ntab-TN90_AYMY-SS589g02002	-1.32662	9.46486e-06	0.000422246
Ntab-TN90_AYMY-SS11651g00006	1.47441	9.49991e-06	0.000423233
Ntab-TN90_AYMY-SS12118g00008	-1.1353	9.50685e-06	0.000423233
Ntab-TN90_AYMY-SS3799g03008	1.65211	9.53414e-06	0.000424006
Ntab-TN90_AYMY-SS4213g01034	-1.10475	9.58882e-06	0.000425993
Ntab-TN90_AYMY-SS7647g02010	0.990839	9.62591e-06	0.000427196
Ntab-TN90_AYMY-SS11042g00005	1.30496	9.6472e-06	0.000427696
Ntab-TN90_AYMY-SS4198g00004	0.863282	9.80114e-06	0.000434069
Ntab-TN90_AYMY-SS18139g00007	1.16245	9.88124e-06	0.000437163
Ntab-TN90_AYMY-SS7918g00006	1.23498	9.90424e-06	0.000437726
Ntab-TN90_AYMY-SS249g04006	1.03414	9.93458e-06	0.000438613
Ntab-TN90_AYMY-SS3473g00023	1.5795	9.99913e-06	0.000441006
Ntab-TN90_AYMY-SS13833g00001	1.93806	1.00411e-05	0.000442398
Ntab-TN90_AYMY-SS13330g00007	0.851263	1.00516e-05	0.000442407
Ntab-TN90_AYMY-SS7865g03004	-0.703188	1.01052e-05	0.000444305
Ntab-TN90_AYMY-SS15578g02004	1.52063	1.01429e-05	0.000445046
Ntab-TN90_AYMY-SS1027g00015	0.630284	1.01416e-05	0.000445046
Ntab-TN90_AYMY-SS354g01001	0.678978	1.02621e-05	0.000449811
Ntab-TN90_AYMY-SS7281g00003	0.585242	1.03357e-05	0.000452576
Ntab-TN90_AYMY-SS10503g01002	1.58254	1.03661e-05	0.000453438
Ntab-TN90_AYMY-SS102838g00001	1.79207	1.04325e-05	0.000455878
Ntab-TN90_AYMY-SS8466g01004	-1.30337	1.04885e-05	0.000457853
Ntab-TN90_AYMY-SS18622g00001	1.27665	1.05106e-05	0.00045835
Ntab-TN90_AYMY-SS1439g09004	0.643146	1.06951e-05	0.000465919
Ntab-TN90_AYMY-SS8528g01009	0.508387	1.07847e-05	0.000469342
Ntab-TN90_AYMY-SS8483g00003	-1.80473	1.0828e-05	0.000470747
Ntab-TN90_AYMY-SS349g01002	0.502557	1.08934e-05	0.000473111
Ntab-TN90_AYMY-SS9767g01001	-0.653153	1.10021e-05	0.000477342
Ntab-TN90_AYMY-SS12298g00008	0.920586	1.10314e-05	0.000478129
Ntab-TN90_AYMY-SS11286g01018	1.51225	1.10813e-05	0.000479801
Ntab-TN90_AYMY-SS11114g03002	-1.34212	1.10989e-05	0.000480077
Ntab-TN90_AYMY-SS7100g01029	1.52838	1.11406e-05	0.000481395
Ntab-TN90_AYMY-SS15515g01040	1.19275	1.1168e-05	0.00048209
Ntab-TN90_AYMY-SS8061g00003	1.97388	1.12071e-05	0.000483287
Ntab-TN90_AYMY-SS945g04009	1.41316	1.12857e-05	0.000486185
Ntab-TN90_AYMY-SS622g10011	-0.882512	1.13058e-05	0.000486559
Ntab-TN90_AYMY-SS5957g08022	-1.60138	1.13521e-05	0.000488062
Ntab-TN90_AYMY-SS11512g00017	2.02839	1.14125e-05	0.000490162
Ntab-TN90_AYMY-SS6346g02002	-1.47396	1.14479e-05	0.000490693
Ntab-TN90_AYMY-SS12413g03015	0.848658	1.14407e-05	0.000490693
Ntab-TN90_AYMY-SS6275g05007	-1.46155	1.1483e-05	0.000491704
Ntab-TN90_AYMY-SS16928g05001	-1.21353	1.17223e-05	0.000501447
Ntab-TN90_AYMY-SS17559g00019	-1.22163	1.1748e-05	0.000502046
Ntab-TN90_AYMY-SS12491g02005	1.33534	1.17654e-05	0.000502287
Ntab-TN90_AYMY-SS1004g01014	1.3638	1.18473e-05	0.000505275
Ntab-TN90_AYMY-SS18628g00004	-1.12159	1.19118e-05	0.00050752
Ntab-TN90_AYMY-SS139g14010	1.53952	1.1969e-05	0.000509448
Ntab-TN90_AYMY-SS2125g12013	-1.74719	1.20312e-05	0.000511584
Ntab-TN90_AYMY-SS1059g01013	1.53566	1.20439e-05	0.000511612
Ntab-TN90_AYMY-SS15573g03006	1.05133	1.20709e-05	0.00051225
Ntab-TN90_AYMY-SS74111g00006	0.995371	1.20842e-05	0.000512304
Ntab-TN90_AYMY-SS17810g00007	1.95193	1.2098e-05	0.000512382
Ntab-TN90_AYMY-SS6356g05003	1.85439	1.2111e-05	0.000512422
Ntab-TN90_AYMY-SS2358g00025	1.51868	1.22048e-05	0.00051588
Ntab-TN90_AYMY-SS158619g00012	-1.63276	1.224e-05	0.000516855
Ntab-TN90_AYMY-SS602g02006	1.46755	1.22794e-05	0.000518007
Ntab-TN90_AYMY-SS9936g04010	0.928714	1.22997e-05	0.000518351
Ntab-TN90_AYMY-SS1377g08017	1.01762	1.23229e-05	0.000518814
Ntab-TN90_AYMY-SS1505g04001	2.05231	1.2571e-05	0.000528738
Ntab-TN90_AYMY-SS10017g06003	1.0387	1.26176e-05	0.000530175
Ntab-TN90_AYMY-SS615g02010	1.34727	1.27412e-05	0.000534844
Ntab-TN90_AYMY-SS17780g02032	1.04263	1.28304e-05	0.000538058
Ntab-TN90_AYMY-SS6363g00003	-1.64106	1.29036e-05	0.000540595
Ntab-TN90_AYMY-SS3975g02024	1.21824	1.29717e-05	0.000542114
Ntab-TN90_AYMY-SS1994g00003	1.78595	1.29603e-05	0.000542114
Ntab-TN90_AYMY-SS6544g00001	-2.03018	1.2978e-05	0.000542114
Ntab-TN90_AYMY-SS7298g00013	-1.24688	1.3007e-05	0.000542316
Ntab-TN90_AYMY-SS1713g07025	1.04466	1.30083e-05	0.000542316
Ntab-TN90_AYMY-SS9171g01009	-1.35223	1.30416e-05	0.000543175
Ntab-TN90_AYMY-SS16244g00001	-0.78087	1.30564e-05	0.000543259
Ntab-TN90_AYMY-SS8430g01005	0.909041	1.3094e-05	0.000544295
Ntab-TN90_AYMY-SS16787g01001	2.12275	1.31904e-05	0.000547767
Ntab-TN90_AYMY-SS10192g00001	1.91788	1.32197e-05	0.000548401
Ntab-TN90_AYMY-SS4070g00013	1.85286	1.32314e-05	0.000548401
Ntab-TN90_AYMY-SS483g03019	-1.20373	1.3246e-05	0.000548473
Ntab-TN90_AYMY-SS5892g04006	-1.27979	1.33104e-05	0.000550609
Ntab-TN90_AYMY-SS9757g01011	-0.728425	1.34349e-05	0.000555218
Ntab-TN90_AYMY-SS303g01005	1.97402	1.35116e-05	0.000557849
Ntab-TN90_AYMY-SS578g03004	1.94686	1.35402e-05	0.000558487
Ntab-TN90_AYMY-SS14409g00004	1.99644	1.35857e-05	0.000559825
Ntab-TN90_AYMY-SS17446g00015	-1.63076	1.36541e-05	0.000562099
Ntab-TN90_AYMY-SS2436g00009	0.93538	1.36843e-05	0.0005628
Ntab-TN90_AYMY-SS2588g05009	1.54163	1.37865e-05	0.000566453
Ntab-TN90_AYMY-SS17271g00008	1.32267	1.38249e-05	0.000567487
Ntab-TN90_AYMY-SS348g01011	-1.84154	1.38678e-05	0.000568699
Ntab-TN90_AYMY-SS16655g00005	1.22192	1.40218e-05	0.000574465
Ntab-TN90_AYMY-SS16978g03003	-1.53178	1.40477e-05	0.000574971
Ntab-TN90_AYMY-SS1812g06004	1.0601	1.41483e-05	0.000578533
Ntab-TN90_AYMY-SS6507g03021	1.95252	1.42412e-05	0.000581775
Ntab-TN90_AYMY-SS153g00005	1.79525	1.42724e-05	0.000582492
Ntab-TN90_AYMY-SS16723g01011	1.53111	1.43491e-05	0.000585064
Ntab-TN90_AYMY-SS836g12013	1.91568	1.43734e-05	0.000585135
Ntab-TN90_AYMY-SS8828g00008	2.13967	1.43783e-05	0.000585135
Ntab-TN90_AYMY-SS8209g00012	-0.68739	1.45868e-05	0.000593053
Ntab-TN90_AYMY-SS8513g00012	1.67649	1.4621e-05	0.000593877
Ntab-TN90_AYMY-SS16850g00004	1.36532	1.47383e-05	0.000598071
Ntab-TN90_AYMY-SS60021g00020	-0.659391	1.48537e-05	0.00060218
Ntab-TN90_AYMY-SS2697g05015	-1.25808	1.48797e-05	0.000602662
Ntab-TN90_AYMY-SS15454g01001	-0.726609	1.49172e-05	0.000603611
Ntab-TN90_AYMY-SS9075g01005	1.7976	1.49682e-05	0.000604526
Ntab-TN90_AYMY-SS4468g16041	-0.560586	1.49658e-05	0.000604526
Ntab-TN90_AYMY-SS648g05006	1.4069	1.5023e-05	0.000606163
Ntab-TN90_AYMY-SS920g03001	-0.67735	1.50405e-05	0.000606295
Ntab-TN90_AYMY-SS1636g00009	1.2162	1.50551e-05	0.000606312
Ntab-TN90_AYMY-SS5367g00015	1.16247	1.51145e-05	0.000608132
Ntab-TN90_AYMY-SS19511g00018	1.81367	1.51406e-05	0.000608605
Ntab-TN90_AYMY-SS17215g00050	-0.783547	1.5177e-05	0.000609495
Ntab-TN90_AYMY-SS132g05011	1.77425	1.52163e-05	0.000610497
Ntab-TN90_AYMY-SS8016g02005	-1.32628	1.52904e-05	0.000612895
Ntab-TN90_AYMY-SS10975g02001	-1.29172	1.53345e-05	0.000614085
Ntab-TN90_AYMY-SS11611g00001	0.649209	1.53675e-05	0.000614828
Ntab-TN90_AYMY-SS3639g01049	1.24733	1.55697e-05	0.000622335
Ntab-TN90_AYMY-SS16680g01021	1.99766	1.56082e-05	0.000623292
Ntab-TN90_AYMY-SS729g01003	-1.33772	1.56635e-05	0.000624915
Ntab-TN90_AYMY-SS146g00001	0.724846	1.57279e-05	0.000626898
Ntab-TN90_AYMY-SS17298g04005	1.53889	1.59397e-05	0.000634747
Ntab-TN90_AYMY-SS259g01033	1.91173	1.60472e-05	0.000638287
Ntab-TN90_AYMY-SS4823g02001	1.69875	1.60586e-05	0.000638287
Ntab-TN90_AYMY-SS11071g00009	0.565916	1.61442e-05	0.000639901
Ntab-TN90_AYMY-SS649g03004	1.87125	1.613e-05	0.000639901
Ntab-TN90_AYMY-SS12355g03004	0.664979	1.61187e-05	0.000639901
Ntab-TN90_AYMY-SS957g03013	1.11861	1.63411e-05	0.000646705
Ntab-TN90_AYMY-SS14679g01008	1.37824	1.63462e-05	0.000646705
Ntab-TN90_AYMY-SS1254g01014	-1.00778	1.64918e-05	0.000651861
Ntab-TN90_AYMY-SS9280g01002	1.37786	1.65463e-05	0.000653412
Ntab-TN90_AYMY-SS278g04006	-1.20596	1.65764e-05	0.000653994
Ntab-TN90_AYMY-SS16520g00022	-1.35346	1.6621e-05	0.000655146
Ntab-TN90_AYMY-SS5087g01005	1.9284	1.67048e-05	0.00065784
Ntab-TN90_AYMY-SS322g01012	1.26839	1.6814e-05	0.000661531
Ntab-TN90_AYMY-SS3151g00004	-1.01946	1.70418e-05	0.000669877
Ntab-TN90_AYMY-SS1526g02023	0.660018	1.71019e-05	0.000671619
Ntab-TN90_AYMY-SS2096g00004	1.50239	1.72176e-05	0.00067492
Ntab-TN90_AYMY-SS11247g01008	2.10362	1.72036e-05	0.00067492
Ntab-TN90_AYMY-SS18472g02027	0.552749	1.73234e-05	0.000678443
Ntab-TN90_AYMY-SS74384g00001	1.08275	1.73845e-05	0.000680212
Ntab-TN90_AYMY-SS7425g00011	1.76477	1.74212e-05	0.000681025
Ntab-TN90_AYMY-SS11619g00001	1.24316	1.74663e-05	0.000682163
Ntab-TN90_AYMY-SS5957g06017	0.663812	1.76659e-05	0.000688516
Ntab-TN90_AYMY-SS1490g00001	0.549377	1.76774e-05	0.000688516
Ntab-TN90_AYMY-SS1688g00008	1.04249	1.7665e-05	0.000688516
Ntab-TN90_AYMY-SS517g10008	-1.33988	1.78042e-05	0.000692821
Ntab-TN90_AYMY-SS8257g02022	-0.952727	1.78947e-05	0.000695707
Ntab-TN90_AYMY-SS8773g00004	-0.649914	1.79659e-05	0.00069784
Ntab-TN90_AYMY-SS15803g00006	0.955094	1.80565e-05	0.000700719
Ntab-TN90_AYMY-SS7419g00001	-2.06085	1.81755e-05	0.000704699
Ntab-TN90_AYMY-SS14018g01001	-0.922768	1.82271e-05	0.000706054
Ntab-TN90_AYMY-SS17194g00012	1.17	1.82536e-05	0.000706442
Ntab-TN90_AYMY-SS16591g04019	1.61805	1.84335e-05	0.000712721
Ntab-TN90_AYMY-SS237g10017	-0.696867	1.84493e-05	0.000712721
Ntab-TN90_AYMY-SS352g03012	2.09894	1.84681e-05	0.000712802
Ntab-TN90_AYMY-SS11784g01017	-0.878545	1.87437e-05	0.000720831
Ntab-TN90_AYMY-SS16638g03002	1.07433	1.87358e-05	0.000720831
Ntab-TN90_AYMY-SS1899g02001	0.645491	1.87117e-05	0.000720831
Ntab-TN90_AYMY-SS5938g03031	-0.625679	1.8694e-05	0.000720831
Ntab-TN90_AYMY-SS3378g02001	1.66308	1.89803e-05	0.000729273
Ntab-TN90_AYMY-SS12511g00001	0.461642	1.90012e-05	0.000729415
Ntab-TN90_AYMY-SS1046g04014	1.61767	1.90214e-05	0.000729535
Ntab-TN90_AYMY-SS15343g00003	1.4588	1.90556e-05	0.000730192
Ntab-TN90_AYMY-SS70305g00004	-0.913351	1.90804e-05	0.000730485
Ntab-TN90_AYMY-SS2358g00024	1.84566	1.93132e-05	0.000738735
Ntab-TN90_AYMY-SS18076g00003	2.11849	1.94473e-05	0.000743198
Ntab-TN90_AYMY-SS1899g03008	-1.5636	1.96266e-05	0.000749379
Ntab-TN90_AYMY-SS7990g00008	1.38231	1.98085e-05	0.000755645
Ntab-TN90_AYMY-SS12238g00007	2.08526	1.98773e-05	0.000757592
Ntab-TN90_AYMY-SS10596g01008	1.88711	2.00405e-05	0.000763133
Ntab-TN90_AYMY-SS16958g03003	0.811505	2.02295e-05	0.000769641
Ntab-TN90_AYMY-SS6722g05001	1.07933	2.04721e-05	0.000778177
Ntab-TN90_AYMY-SS9561g01009	1.08098	2.05724e-05	0.000781293
Ntab-TN90_AYMY-SS8393g00001	1.31879	2.07852e-05	0.000788674
Ntab-TN90_AYMY-SS9833g00002	0.895369	2.08399e-05	0.000790047
Ntab-TN90_AYMY-SS8466g07012	-1.25216	2.08993e-05	0.000791593
Ntab-TN90_AYMY-SS11754g01008	1.47876	2.11546e-05	0.000800552
Ntab-TN90_AYMY-SS18354g02011	2.04264	2.11856e-05	0.000801014
Ntab-TN90_AYMY-SS1294g05005	-0.749785	2.14494e-05	0.000809584
Ntab-TN90_AYMY-SS7209g04003	1.84168	2.14502e-05	0.000809584
Ntab-TN90_AYMY-SS16691g00002	-0.847007	2.15175e-05	0.000811407
Ntab-TN90_AYMY-SS7248g00003	-1.89161	2.18352e-05	0.000822659
Ntab-TN90_AYMY-SS14921g00005	-1.06636	2.22179e-05	0.000836338
Ntab-TN90_AYMY-SS10664g03001	-0.724955	2.24978e-05	0.000846128
Ntab-TN90_AYMY-SS7232g04007	-1.3073	2.25635e-05	0.000847235
Ntab-TN90_AYMY-SS6973g10009	1.81298	2.2567e-05	0.000847235
Ntab-TN90_AYMY-SS3846g00007	1.57451	2.26881e-05	0.000851035
Ntab-TN90_AYMY-SS5798g01010	0.900341	2.31581e-05	0.0008679
Ntab-TN90_AYMY-SS966g14001	0.67538	2.33051e-05	0.000872641
Ntab-TN90_AYMY-SS15248g09017	-0.680449	2.33884e-05	0.000874951
Ntab-TN90_AYMY-SS13813g00002	1.63548	2.34078e-05	0.000874951
Ntab-TN90_AYMY-SS27g01010	0.640388	2.35149e-05	0.000878183
Ntab-TN90_AYMY-SS14523g00007	-0.754893	2.35486e-05	0.000878674
Ntab-TN90_AYMY-SS834g12012	1.28027	2.37254e-05	0.000884497
Ntab-TN90_AYMY-SS12325g01002	0.781039	2.38571e-05	0.000888629
Ntab-TN90_AYMY-SS17865g01014	1.86459	2.38784e-05	0.000888646
Ntab-TN90_AYMY-SS2310g03004	0.475696	2.39075e-05	0.000888956
Ntab-TN90_AYMY-SS2053g02022	1.60363	2.39295e-05	0.000888999
Ntab-TN90_AYMY-SS1094g04011	-1.08625	2.40657e-05	0.000893281
Ntab-TN90_AYMY-SS957g01012	-0.777594	2.40976e-05	0.000893685
Ntab-TN90_AYMY-SS152738g00002	0.957876	2.4163e-05	0.000895334
Ntab-TN90_AYMY-SS8919g00003	1.03006	2.4305e-05	0.000899186
Ntab-TN90_AYMY-SS7484g02010	2.0288	2.43092e-05	0.000899186
Ntab-TN90_AYMY-SS281g02010	1.83773	2.46545e-05	0.000911168
Ntab-TN90_AYMY-SS9877g03004	1.99715	2.50813e-05	0.00092614
Ntab-TN90_AYMY-SS4965g00027	2.05983	2.51545e-05	0.000928038
Ntab-TN90_AYMY-SS161g04005	1.16311	2.52232e-05	0.000929772
Ntab-TN90_AYMY-SS107g02001	-0.904795	2.54341e-05	0.000936735
Ntab-TN90_AYMY-SS12381g03022	-1.49334	2.5656e-05	0.00094409
Ntab-TN90_AYMY-SS1819g00007	-1.16127	2.577e-05	0.00094747
Ntab-TN90_AYMY-SS2418g00004	0.600343	2.58408e-05	0.000949255
Ntab-TN90_AYMY-SS17292g00003	-1.48995	2.59164e-05	0.000951211
Ntab-TN90_AYMY-SS728g06014	1.53279	2.61447e-05	0.000958766
Ntab-TN90_AYMY-SS6364g00004	0.958374	2.63983e-05	0.000967233
Ntab-TN90_AYMY-SS11606g00006	0.675277	2.64297e-05	0.000967555
Ntab-TN90_AYMY-SS935g00028	-1.24041	2.65221e-05	0.000970103
Ntab-TN90_AYMY-SS3765g00002	1.69884	2.65859e-05	0.000970773
Ntab-TN90_AYMY-SS8042g02024	0.599388	2.65764e-05	0.000970773
Ntab-TN90_AYMY-SS4477g00060	0.826352	2.66165e-05	0.000971057
Ntab-TN90_AYMY-SS16897g03012	-0.909169	2.68352e-05	0.000978201
Ntab-TN90_AYMY-SS18789g03011	1.09158	2.68923e-05	0.000979446
Ntab-TN90_AYMY-SS4537g01013	-1.94313	2.714e-05	0.000987622
Ntab-TN90_AYMY-SS10982g02010	-1.23959	2.72539e-05	0.000990923
Ntab-TN90_AYMY-SS92g02014	-0.811825	2.73062e-05	0.000991908
Ntab-TN90_AYMY-SS4482g05006	-0.576832	2.73275e-05	0.000991908
Ntab-TN90_AYMY-SS856g02038	-1.7659	2.75085e-05	0.000997629
Ntab-TN90_AYMY-SS1152g02003	1.51264	2.7838e-05	0.00100872
Ntab-TN90_AYMY-SS549g09016	-0.924449	2.80026e-05	0.00101382
Ntab-TN90_AYMY-SS271g10010	0.951635	2.81701e-05	0.00101902
Ntab-TN90_AYMY-SS833g00014	1.63633	2.82112e-05	0.00101931
Ntab-TN90_AYMY-SS5709g02008	1.88958	2.82258e-05	0.00101931
Ntab-TN90_AYMY-SS6842g00004	-0.700661	2.83003e-05	0.00102113
Ntab-TN90_AYMY-SS6227g04008	1.02384	2.84347e-05	0.00102449
Ntab-TN90_AYMY-SS103g07013	0.525128	2.84414e-05	0.00102449
Ntab-TN90_AYMY-SS1193g00022	1.61922	2.87845e-05	0.00103597
Ntab-TN90_AYMY-SS13587g00010	0.672348	2.89094e-05	0.00103959
Ntab-TN90_AYMY-SS595g05002	0.717846	2.90413e-05	0.00104346
Ntab-TN90_AYMY-SS17713g00001	1.89486	2.93719e-05	0.00105445
Ntab-TN90_AYMY-SS7319g08013	1.01832	2.96277e-05	0.00106273
Ntab-TN90_AYMY-SS1065g00001	1.64848	2.96739e-05	0.0010635
Ntab-TN90_AYMY-SS7766g00005	0.953845	2.99609e-05	0.00107288
Ntab-TN90_AYMY-SS11460g00015	1.16632	3.02101e-05	0.0010809
Ntab-TN90_AYMY-SS4722g01020	0.506405	3.04467e-05	0.00108845
Ntab-TN90_AYMY-SS5170g02029	0.731524	3.05147e-05	0.00108997
Ntab-TN90_AYMY-SS164g06002	1.63232	3.06254e-05	0.00109301
Ntab-TN90_AYMY-SS3956g07013	1.02589	3.08518e-05	0.00109925
Ntab-TN90_AYMY-SS15987g00007	-1.45901	3.08386e-05	0.00109925
Ntab-TN90_AYMY-SS2985g00012	1.44985	3.10147e-05	0.00110413
Ntab-TN90_AYMY-SS12376g10025	-0.896231	3.11122e-05	0.00110668
Ntab-TN90_AYMY-SS1001g01004	-1.75563	3.11859e-05	0.00110837
Ntab-TN90_AYMY-SS16897g11006	2.04994	3.12126e-05	0.0011084
Ntab-TN90_AYMY-SS11938g00005	-1.13844	3.14354e-05	0.00111538
Ntab-TN90_AYMY-SS3063g00002	-1.33503	3.14681e-05	0.00111561
Ntab-TN90_AYMY-SS1463g01023	-1.40633	3.17365e-05	0.00112419
Ntab-TN90_AYMY-SS705g04020	0.750013	3.18228e-05	0.00112632
Ntab-TN90_AYMY-SS17133g02025	-0.891952	3.20624e-05	0.00113386
Ntab-TN90_AYMY-SS834g07002	0.638515	3.22375e-05	0.0011391
Ntab-TN90_AYMY-SS16165g01027	-0.831775	3.23033e-05	0.00113954
Ntab-TN90_AYMY-SS5904g03018	1.44541	3.22767e-05	0.00113954
Ntab-TN90_AYMY-SS16350g02003	-1.54281	3.27107e-05	0.001152
Ntab-TN90_AYMY-SS16952g07012	0.695099	3.26941e-05	0.001152
Ntab-TN90_AYMY-SS13183g02010	1.25028	3.28899e-05	0.00115736
Ntab-TN90_AYMY-SS16137g01025	0.973827	3.31076e-05	0.00116406
Ntab-TN90_AYMY-SS3531g00010	-0.814888	3.31837e-05	0.00116578
Ntab-TN90_AYMY-SS7185g00004	1.90145	3.35416e-05	0.0011756
Ntab-TN90_AYMY-SS13017g01006	0.751789	3.35053e-05	0.0011756
Ntab-TN90_AYMY-SS9884g02010	-1.32565	3.35461e-05	0.0011756
Ntab-TN90_AYMY-SS15902g06016	1.92827	3.3631e-05	0.00117761
Ntab-TN90_AYMY-SS117259g00003	0.829223	3.36853e-05	0.00117854
Ntab-TN90_AYMY-SS13043g00007	-1.34788	3.38588e-05	0.00118364
Ntab-TN90_AYMY-SS11108g00002	1.89655	3.40096e-05	0.00118794
Ntab-TN90_AYMY-SS15390g07001	-0.894522	3.42047e-05	0.00119378
Ntab-TN90_AYMY-SS13456g00004	0.696704	3.44235e-05	0.00120043
Ntab-TN90_AYMY-SS3026g00001	-1.07687	3.46043e-05	0.00120483
Ntab-TN90_AYMY-SS4365g00002	1.6808	3.46063e-05	0.00120483
Ntab-TN90_AYMY-SS6253g01014	-1.04251	3.49171e-05	0.00121467
Ntab-TN90_AYMY-SS8285g00024	0.761857	3.49871e-05	0.00121611
Ntab-TN90_AYMY-SS8368g06008	-0.779897	3.50464e-05	0.00121619
Ntab-TN90_AYMY-SS2636g07004	-1.08922	3.50284e-05	0.00121619
Ntab-TN90_AYMY-SS17295g00017	0.719089	3.51293e-05	0.00121807
Ntab-TN90_AYMY-SS6797g10001	1.54574	3.51876e-05	0.0012191
Ntab-TN90_AYMY-SS13202g00003	0.966509	3.57725e-05	0.00123656
Ntab-TN90_AYMY-SS12506g00003	1.70423	3.57785e-05	0.00123656
Ntab-TN90_AYMY-SS16599g06011	-0.930625	3.57728e-05	0.00123656
Ntab-TN90_AYMY-SS5153g00010	1.43366	3.59969e-05	0.0012431
Ntab-TN90_AYMY-SS17124g00004	-1.23828	3.64346e-05	0.0012572
Ntab-TN90_AYMY-SS11574g04009	-1.23023	3.65405e-05	0.00125984
Ntab-TN90_AYMY-SS10743g00006	1.054	3.65958e-05	0.00126072
Ntab-TN90_AYMY-SS475g01017	1.68725	3.68742e-05	0.00126827
Ntab-TN90_AYMY-SS11432g06012	0.845417	3.68697e-05	0.00126827
Ntab-TN90_AYMY-SS15902g03039	-0.764234	3.71731e-05	0.00127751
Ntab-TN90_AYMY-SS11932g01013	1.60067	3.73561e-05	0.00128277
Ntab-TN90_AYMY-SS10410g00013	-1.87623	3.76979e-05	0.00129347
Ntab-TN90_AYMY-SS7993g02001	0.732006	3.77497e-05	0.0012942
Ntab-TN90_AYMY-SS13686g00015	-1.01856	3.79084e-05	0.0012986
Ntab-TN90_AYMY-SS1340g03002	-1.20341	3.84002e-05	0.00131123
Ntab-TN90_AYMY-SS1853g01007	0.806054	3.83527e-05	0.00131123
Ntab-TN90_AYMY-SS11871g00002	1.64875	3.83775e-05	0.00131123
Ntab-TN90_AYMY-SS16734g02006	0.9501	3.83228e-05	0.00131123
Ntab-TN90_AYMY-SS14299g07011	1.58678	3.84518e-05	0.00131195
Ntab-TN90_AYMY-SS12412g02030	-0.818674	3.87374e-05	0.00132063
Ntab-TN90_AYMY-SS116540g00001	0.842684	3.90817e-05	0.0013313
Ntab-TN90_AYMY-SS1133g06003	2.02714	3.92846e-05	0.00133715
Ntab-TN90_AYMY-SS4888g00004	1.12545	3.94959e-05	0.00134327
Ntab-TN90_AYMY-SS1919g01004	-0.639109	3.96071e-05	0.00134598
Ntab-TN90_AYMY-SS17133g02018	-0.959495	3.98998e-05	0.00135485
Ntab-TN90_AYMY-SS76716g00015	0.902357	4.00556e-05	0.00135905
Ntab-TN90_AYMY-SS11166g01026	-1.18494	4.01219e-05	0.00136022
Ntab-TN90_AYMY-SS587g00027	-0.874674	4.03934e-05	0.00136834
Ntab-TN90_AYMY-SS14476g00003	-1.42511	4.04293e-05	0.00136847
Ntab-TN90_AYMY-SS15401g00007	0.570791	4.05451e-05	0.00137061
Ntab-TN90_AYMY-SS6962g03001	1.65853	4.06532e-05	0.00137061
Ntab-TN90_AYMY-SS1414g08001	0.941932	4.06383e-05	0.00137061
Ntab-TN90_AYMY-SS710g06012	1.24843	4.06354e-05	0.00137061
Ntab-TN90_AYMY-SS195g11004	1.03101	4.06517e-05	0.00137061
Ntab-TN90_AYMY-SS2898g04025	0.800164	4.11033e-05	0.00138301
Ntab-TN90_AYMY-SS10542g02004	1.9058	4.11015e-05	0.00138301
Ntab-TN90_AYMY-SS6738g00002	1.70686	4.11183e-05	0.00138301
Ntab-TN90_AYMY-SS121g00022	1.19758	4.12708e-05	0.00138595
Ntab-TN90_AYMY-SS1519g00001	-0.999012	4.12565e-05	0.00138595
Ntab-TN90_AYMY-SS12473g00019	1.53661	4.13238e-05	0.00138664
Ntab-TN90_AYMY-SS17328g06016	1.08478	4.17098e-05	0.00139849
Ntab-TN90_AYMY-SS1421g01001	-1.2	4.18533e-05	0.0014022
Ntab-TN90_AYMY-SS4644g00006	1.10992	4.19623e-05	0.00140475
Ntab-TN90_AYMY-SS8681g01006	1.1861	4.24597e-05	0.00142028
Ntab-TN90_AYMY-SS7319g00006	1.55378	4.25098e-05	0.00142075
Ntab-TN90_AYMY-SS18681g00010	-0.937835	4.25734e-05	0.00142075
Ntab-TN90_AYMY-SS1899g06017	1.78569	4.25527e-05	0.00142075
Ntab-TN90_AYMY-SS489g05001	1.09035	4.27161e-05	0.00142439
Ntab-TN90_AYMY-SS17037g02014	0.866141	4.27889e-05	0.0014257
Ntab-TN90_AYMY-SS196332g00002	1.20243	4.29116e-05	0.00142615
Ntab-TN90_AYMY-SS13612g00035	1.37001	4.29696e-05	0.00142615
Ntab-TN90_AYMY-SS7786g04004	-0.788738	4.29548e-05	0.00142615
Ntab-TN90_AYMY-SS8145g00029	0.882748	4.29518e-05	0.00142615
Ntab-TN90_AYMY-SS1396g03018	1.62806	4.28922e-05	0.00142615
Ntab-TN90_AYMY-SS15540g00002	-0.997085	4.30676e-05	0.0014283
Ntab-TN90_AYMY-SS1259g00017	-0.604401	4.32141e-05	0.00143204
Ntab-TN90_AYMY-SS16206g02018	-1.0053	4.35845e-05	0.0014432
Ntab-TN90_AYMY-SS4680g04001	0.839226	4.37765e-05	0.00144843
Ntab-TN90_AYMY-SS8378g00012	1.35217	4.3984e-05	0.00145417
Ntab-TN90_AYMY-SS17138g01008	-1.17677	4.41778e-05	0.00145944
Ntab-TN90_AYMY-SS5847g00001	-1.19251	4.47727e-05	0.00147795
Ntab-TN90_AYMY-SS110g11013	2.01714	4.56535e-05	0.00150586
Ntab-TN90_AYMY-SS10108g00002	1.15952	4.59905e-05	0.0015158
Ntab-TN90_AYMY-SS2659g00013	-1.3101	4.63351e-05	0.00152598
Ntab-TN90_AYMY-SS7089g00002	0.623738	4.64333e-05	0.00152804
Ntab-TN90_AYMY-SS8641g00011	1.19349	4.64696e-05	0.00152805
Ntab-TN90_AYMY-SS115344g00013	-1.21091	4.65475e-05	0.00152943
Ntab-TN90_AYMY-SS245771g00008	-0.915298	4.67416e-05	0.00153463
Ntab-TN90_AYMY-SS11239g01004	0.529757	4.75071e-05	0.00155856
Ntab-TN90_AYMY-SS1g05002	0.990032	4.75972e-05	0.00155939
Ntab-TN90_AYMY-SS8115g03005	-1.28555	4.76055e-05	0.00155939
Ntab-TN90_AYMY-SS3388g02011	-0.539014	4.76807e-05	0.00156065
Ntab-TN90_AYMY-SS384g10009	1.11505	4.77669e-05	0.00156228
Ntab-TN90_AYMY-SS16145g00001	1.2965	4.78448e-05	0.00156363
Ntab-TN90_AYMY-SS10563g02011	-0.616904	4.81776e-05	0.0015733
Ntab-TN90_AYMY-SS1624g01006	1.80834	4.84024e-05	0.00157943
Ntab-TN90_AYMY-SS572g02005	-1.74842	4.90234e-05	0.00159847
Ntab-TN90_AYMY-SS10379g01012	0.910776	4.94809e-05	0.00161136
Ntab-TN90_AYMY-SS5710g02003	0.92614	4.94942e-05	0.00161136
Ntab-TN90_AYMY-SS3295g01005	1.95345	4.96302e-05	0.00161455
Ntab-TN90_AYMY-SS4814g00002	-1.91512	4.98139e-05	0.00161929
Ntab-TN90_AYMY-SS6138g00002	1.03536	5.00919e-05	0.00162709
Ntab-TN90_AYMY-SS8590g04011	1.75843	5.01337e-05	0.00162721
Ntab-TN90_AYMY-SS10559g01001	-0.942323	5.02523e-05	0.00162982
Ntab-TN90_AYMY-SS1418g01011	-1.02254	5.06304e-05	0.00164083
Ntab-TN90_AYMY-SS7671g00002	-1.41106	5.15848e-05	0.00167049
Ntab-TN90_AYMY-SS624g11006	-0.442275	5.16386e-05	0.00167097
Ntab-TN90_AYMY-SS13573g00004	2.00563	5.19257e-05	0.00167898
Ntab-TN90_AYMY-SS7461g04005	-1.27804	5.20717e-05	0.00168243
Ntab-TN90_AYMY-SS15596g02001	0.625948	5.22465e-05	0.0016868
Ntab-TN90_AYMY-SS8660g03007	1.15385	5.27541e-05	0.0017019
Ntab-TN90_AYMY-SS70650g00004	-1.34818	5.31055e-05	0.00171194
Ntab-TN90_AYMY-SS16150g03006	1.05258	5.32072e-05	0.00171268
Ntab-TN90_AYMY-SS13017g01018	-1.81238	5.32087e-05	0.00171268
Ntab-TN90_AYMY-SS9326g00002	1.63289	5.34809e-05	0.00172014
Ntab-TN90_AYMY-SS12786g02006	-1.42747	5.40804e-05	0.00173811
Ntab-TN90_AYMY-SS17194g00031	1.21208	5.44325e-05	0.00174811
Ntab-TN90_AYMY-SS7634g04006	1.59844	5.48512e-05	0.00176023
Ntab-TN90_AYMY-SS16351g03003	1.42906	5.51012e-05	0.00176693
Ntab-TN90_AYMY-SS4760g10004	-1.16579	5.5967e-05	0.00179334
Ntab-TN90_AYMY-SS7330g01018	0.822536	5.60891e-05	0.0017959
Ntab-TN90_AYMY-SS99g07001	0.994308	5.63244e-05	0.00180209
Ntab-TN90_AYMY-SS12083g08015	-0.947497	5.67051e-05	0.00181155
Ntab-TN90_AYMY-SS203g04018	-1.20339	5.66656e-05	0.00181155
Ntab-TN90_AYMY-SS16475g06001	1.26115	5.68666e-05	0.00181399
Ntab-TN90_AYMY-SS4873g00004	1.84332	5.68468e-05	0.00181399
Ntab-TN90_AYMY-SS5275g01020	1.76999	5.72912e-05	0.0018222
Ntab-TN90_AYMY-SS94g00005	1.09761	5.7295e-05	0.0018222
Ntab-TN90_AYMY-SS7966g03017	-1.19593	5.72821e-05	0.0018222
Ntab-TN90_AYMY-SS1434g00027	1.16909	5.72852e-05	0.0018222
Ntab-TN90_AYMY-SS8512g00021	1.78832	5.7342e-05	0.00182234
Ntab-TN90_AYMY-SS16965g04005	-1.2739	5.74694e-05	0.00182503
Ntab-TN90_AYMY-SS1541g00001	0.684398	5.78511e-05	0.00183578
Ntab-TN90_AYMY-SS17279g02014	-1.44137	5.7951e-05	0.00183758
Ntab-TN90_AYMY-SS17043g00010	-1.06451	5.80955e-05	0.0018408
Ntab-TN90_AYMY-SS7349g00002	-0.977358	5.81933e-05	0.00184158
Ntab-TN90_AYMY-SS9877g02015	1.03229	5.82067e-05	0.00184158
Ntab-TN90_AYMY-SS14961g00014	0.95341	5.82753e-05	0.00184239
Ntab-TN90_AYMY-SS3855g04010	-1.28147	5.90646e-05	0.00186596
Ntab-TN90_AYMY-SS18565g01007	0.490315	5.92676e-05	0.00187099
Ntab-TN90_AYMY-SS1537g05014	1.38767	5.96779e-05	0.00188255
Ntab-TN90_AYMY-SS705g03004	1.18521	5.99079e-05	0.00188841
Ntab-TN90_AYMY-SS889g01013	-1.52265	6.0578e-05	0.00190812
Ntab-TN90_AYMY-SS16638g01005	-1.52225	6.07404e-05	0.00191182
Ntab-TN90_AYMY-SS446g00017	1.01482	6.12281e-05	0.00192575
Ntab-TN90_AYMY-SS135671g00006	-0.996617	6.15151e-05	0.00193335
Ntab-TN90_AYMY-SS11557g05010	1.79376	6.17152e-05	0.00193821
Ntab-TN90_AYMY-SS9g05006	-1.16442	6.20526e-05	0.00194737
Ntab-TN90_AYMY-SS11993g06010	1.43929	6.22432e-05	0.00195192
Ntab-TN90_AYMY-SS3073g00016	1.71912	6.24026e-05	0.00195548
Ntab-TN90_AYMY-SS2676g00003	0.985202	6.25944e-05	0.00195861
Ntab-TN90_AYMY-SS8813g01015	0.87287	6.25829e-05	0.00195861
Ntab-TN90_AYMY-SS12485g00011	1.41559	6.26585e-05	0.00195918
Ntab-TN90_AYMY-SS16909g00025	-1.1999	6.27288e-05	0.00195994
Ntab-TN90_AYMY-SS7484g01010	1.71251	6.28979e-05	0.00196379
Ntab-TN90_AYMY-SS9171g03009	-1.54937	6.33544e-05	0.00197659
Ntab-TN90_AYMY-SS7286g01011	-0.955291	6.34073e-05	0.0019768
Ntab-TN90_AYMY-SS14879g00014	-1.21744	6.34653e-05	0.00197716
Ntab-TN90_AYMY-SS632g00003	-1.11348	6.37265e-05	0.00198385
Ntab-TN90_AYMY-SS16672g00006	0.94697	6.38798e-05	0.00198717
Ntab-TN90_AYMY-SS6148g00003	-0.492841	6.41556e-05	0.00199429
Ntab-TN90_AYMY-SS898g04005	0.734627	6.44719e-05	0.00200267
Ntab-TN90_AYMY-SS190g04021	0.74052	6.45244e-05	0.00200284
Ntab-TN90_AYMY-SS861g00003	-1.10644	6.46449e-05	0.00200512
Ntab-TN90_AYMY-SS7345g02004	0.920528	6.5994e-05	0.00204548
Ntab-TN90_AYMY-SS14299g00024	-1.02334	6.61605e-05	0.00204915
Ntab-TN90_AYMY-SS12351g03002	1.08747	6.62282e-05	0.00204976
Ntab-TN90_AYMY-SS5893g02004	1.23337	6.64972e-05	0.00205659
Ntab-TN90_AYMY-SS411g03009	-1.42899	6.71529e-05	0.00207537
Ntab-TN90_AYMY-SS1402g03011	-1.51972	6.7276e-05	0.00207699
Ntab-TN90_AYMY-SS6068g04005	1.81697	6.73028e-05	0.00207699
Ntab-TN90_AYMY-SS615g06006	1.49432	6.779e-05	0.00209051
Ntab-TN90_AYMY-SS11070g00003	0.511868	6.79215e-05	0.00209154
Ntab-TN90_AYMY-SS1342g03010	1.97224	6.79202e-05	0.00209154
Ntab-TN90_AYMY-SS3672g07015	-0.799782	6.82379e-05	0.00209977
Ntab-TN90_AYMY-SS132g04022	-0.966814	6.82967e-05	0.00210006
Ntab-TN90_AYMY-SS16972g03017	-0.88724	6.84314e-05	0.00210269
Ntab-TN90_AYMY-SS11195g00001	0.656282	6.86591e-05	0.00210817
Ntab-TN90_AYMY-SS18274g01027	1.67514	6.87209e-05	0.00210855
Ntab-TN90_AYMY-SS231g06009	1.36648	6.92732e-05	0.00212244
Ntab-TN90_AYMY-SS11735g00013	1.28386	6.92402e-05	0.00212244
Ntab-TN90_AYMY-SS12349g01001	0.521833	7.01478e-05	0.00214356
Ntab-TN90_AYMY-SS13g03028	0.808555	7.00253e-05	0.00214356
Ntab-TN90_AYMY-SS1729g01003	-0.687092	7.01438e-05	0.00214356
Ntab-TN90_AYMY-SS5371g03005	-1.17152	7.01637e-05	0.00214356
Ntab-TN90_AYMY-SS11809g00006	-1.55232	7.03753e-05	0.00214849
Ntab-TN90_AYMY-SS456g01014	0.855759	7.07146e-05	0.0021573
Ntab-TN90_AYMY-SS9413g00005	-1.243	7.09379e-05	0.00216257
Ntab-TN90_AYMY-SS6440g00006	1.55127	7.15209e-05	0.00217878
Ntab-TN90_AYMY-SS8363g00033	-1.03441	7.20212e-05	0.00219246
Ntab-TN90_AYMY-SS219010g00009	0.928813	7.23356e-05	0.00220046
Ntab-TN90_AYMY-SS18005g00011	-1.17446	7.24519e-05	0.00220242
Ntab-TN90_AYMY-SS143390g00009	-0.704154	7.25065e-05	0.00220251
Ntab-TN90_AYMY-SS14201g00004	1.93384	7.26919e-05	0.00220658
Ntab-TN90_AYMY-SS7522g02001	0.836549	7.30401e-05	0.00221516
Ntab-TN90_AYMY-SS4753g02010	1.93303	7.30786e-05	0.00221516
Ntab-TN90_AYMY-SS78626g00002	1.84873	7.3145e-05	0.0022156
Ntab-TN90_AYMY-SS220g00005	1.45753	7.3521e-05	0.00222541
Ntab-TN90_AYMY-SS15949g01030	0.512326	7.36528e-05	0.00222781
Ntab-TN90_AYMY-SS4805g00006	1.35166	7.38577e-05	0.00223243
Ntab-TN90_AYMY-SS10740g00016	1.00299	7.39863e-05	0.00223473
Ntab-TN90_AYMY-SS7481g01005	1.22654	7.42643e-05	0.00224154
Ntab-TN90_AYMY-SS7407g05003	1.94272	7.43222e-05	0.0022417
Ntab-TN90_AYMY-SS2952g00002	1.13258	7.46866e-05	0.0022511
Ntab-TN90_AYMY-SS225838g00008	0.758133	7.50269e-05	0.00225976
Ntab-TN90_AYMY-SS2440g00016	0.937991	7.52024e-05	0.00226345
Ntab-TN90_AYMY-SS9966g06016	-0.584011	7.54163e-05	0.00226829
Ntab-TN90_AYMY-SS2877g02007	0.812275	7.58036e-05	0.00227833
Ntab-TN90_AYMY-SS14285g00001	0.667644	7.60385e-05	0.00228333
Ntab-TN90_AYMY-SS1234g02002	0.712899	7.60771e-05	0.00228333
Ntab-TN90_AYMY-SS16471g04002	-1.21078	7.64916e-05	0.00229416
Ntab-TN90_AYMY-SS205228g00001	-1.49019	7.73429e-05	0.00231806
Ntab-TN90_AYMY-SS1372g00006	1.47754	7.75611e-05	0.00232297
Ntab-TN90_AYMY-SS767g01004	1.3872	7.79435e-05	0.00233278
Ntab-TN90_AYMY-SS11629g00001	1.83753	7.91846e-05	0.00236826
Ntab-TN90_AYMY-SS411g00003	-0.619093	7.92624e-05	0.00236893
Ntab-TN90_AYMY-SS7043g00015	0.698935	7.95351e-05	0.00237375
Ntab-TN90_AYMY-SS2265g00037	-1.42707	7.95198e-05	0.00237375
Ntab-TN90_AYMY-SS9310g00015	-1.14418	7.96013e-05	0.00237407
Ntab-TN90_AYMY-SS911g05005	-1.13274	7.97415e-05	0.00237659
Ntab-TN90_AYMY-SS11549g00004	1.24925	7.98302e-05	0.00237757
Ntab-TN90_AYMY-SS17368g01006	1.24615	8.00308e-05	0.00238188
Ntab-TN90_AYMY-SS14001g00003	0.920697	8.05095e-05	0.00239445
Ntab-TN90_AYMY-SS14931g00007	1.3257	8.07109e-05	0.00239877
Ntab-TN90_AYMY-SS1214g00008	-1.3367	8.09289e-05	0.00240358
Ntab-TN90_AYMY-SS9781g01013	1.37901	8.11505e-05	0.00240848
Ntab-TN90_AYMY-SS17433g00003	0.817207	8.23421e-05	0.00244045
Ntab-TN90_AYMY-SS691g04007	-1.15074	8.22888e-05	0.00244045
Ntab-TN90_AYMY-SS9806g01012	-1.17899	8.25589e-05	0.00244518
Ntab-TN90_AYMY-SS4995g03002	0.616907	8.29043e-05	0.0024537
Ntab-TN90_AYMY-SS18357g02016	-1.32884	8.33118e-05	0.00246157
Ntab-TN90_AYMY-SS18434g04010	-1.64364	8.34011e-05	0.00246157
Ntab-TN90_AYMY-SS1991g00009	-1.91429	8.33434e-05	0.00246157
Ntab-TN90_AYMY-SS1161g00008	-1.22999	8.33985e-05	0.00246157
Ntab-TN90_AYMY-SS12505g01034	1.08363	8.39666e-05	0.00247628
Ntab-TN90_AYMY-SS16393g10006	-1.13108	8.40156e-05	0.00247628
Ntab-TN90_AYMY-SS1106g04014	0.859115	8.41679e-05	0.00247906
Ntab-TN90_AYMY-SS2407g02001	1.791	8.48842e-05	0.00249576
Ntab-TN90_AYMY-SS9690g00007	1.25371	8.48595e-05	0.00249576
Ntab-TN90_AYMY-SS1181g04021	0.576961	8.49105e-05	0.00249576
Ntab-TN90_AYMY-SS7053g01005	1.07705	8.56508e-05	0.00251406
Ntab-TN90_AYMY-SS13187g01003	-0.815027	8.56227e-05	0.00251406
Ntab-TN90_AYMY-SS8241g00003	-1.35069	8.5735e-05	0.0025148
Ntab-TN90_AYMY-SS14299g04008	-1.17039	8.60542e-05	0.00252242
Ntab-TN90_AYMY-SS2633g00009	1.10798	8.62496e-05	0.00252641
Ntab-TN90_AYMY-SS141528g00002	1.51823	8.64739e-05	0.00253125
Ntab-TN90_AYMY-SS5191g00003	-1.09342	8.65932e-05	0.002533
Ntab-TN90_AYMY-SS1256g00004	0.888309	8.67883e-05	0.00253353
Ntab-TN90_AYMY-SS17258g00003	-1.27951	8.67894e-05	0.00253353
Ntab-TN90_AYMY-SS8936g00016	1.20596	8.67151e-05	0.00253353
Ntab-TN90_AYMY-SS1202g01012	0.62822	8.70146e-05	0.00253836
Ntab-TN90_AYMY-SS8765g02004	-1.20954	8.72292e-05	0.00254288
Ntab-TN90_AYMY-SS11516g03003	-0.846652	8.73882e-05	0.00254408
Ntab-TN90_AYMY-SS14277g00002	-0.702321	8.73896e-05	0.00254408
Ntab-TN90_AYMY-SS46704g00001	1.32311	8.75513e-05	0.00254531
Ntab-TN90_AYMY-SS9312g02006	-0.999233	8.75037e-05	0.00254531
Ntab-TN90_AYMY-SS1234g06001	-0.755751	8.78124e-05	0.00255117
Ntab-TN90_AYMY-SS861g06006	0.965502	8.79356e-05	0.00255301
Ntab-TN90_AYMY-SS76406g00007	1.42152	8.81099e-05	0.00255633
Ntab-TN90_AYMY-SS8697g00001	-1.19561	8.83737e-05	0.00256224
Ntab-TN90_AYMY-SS4493g00007	0.904042	8.86897e-05	0.00256931
Ntab-TN90_AYMY-SS10169g03001	-1.64039	8.87382e-05	0.00256931
Ntab-TN90_AYMY-SS9666g05001	-1.23572	8.90465e-05	0.00257649
Ntab-TN90_AYMY-SS1274g07002	-1.26124	8.91279e-05	0.0025771
Ntab-TN90_AYMY-SS143774g00011	0.696264	8.93538e-05	0.00258188
Ntab-TN90_AYMY-SS4356g00011	0.90428	8.94634e-05	0.00258329
Ntab-TN90_AYMY-SS7104g02002	1.69028	9.00612e-05	0.0025988
Ntab-TN90_AYMY-SS11461g09001	0.572621	9.03184e-05	0.00260381
Ntab-TN90_AYMY-SS1223g07022	1.65689	9.03571e-05	0.00260381
Ntab-TN90_AYMY-SS24236g00002	1.51655	9.07354e-05	0.00261201
Ntab-TN90_AYMY-SS7693g00011	1.32494	9.07641e-05	0.00261201
Ntab-TN90_AYMY-SS5103g02021	-0.660209	9.10248e-05	0.00261774
Ntab-TN90_AYMY-SS17085g02010	1.62665	9.11031e-05	0.00261823
Ntab-TN90_AYMY-SS142443g00001	-1.49053	9.1354e-05	0.00262367
Ntab-TN90_AYMY-SS216g00013	0.950471	9.16894e-05	0.00263153
Ntab-TN90_AYMY-SS5927g02021	0.636353	9.18699e-05	0.00263494
Ntab-TN90_AYMY-SS11281g00020	-1.46911	9.21421e-05	0.00264097
Ntab-TN90_AYMY-SS6320g02004	-0.740461	9.23672e-05	0.00264511
Ntab-TN90_AYMY-SS328g00001	1.54598	9.24106e-05	0.00264511
Ntab-TN90_AYMY-SS11296g02019	-0.743311	9.28998e-05	0.00265733
Ntab-TN90_AYMY-SS16953g03001	1.65965	9.31424e-05	0.00266249
Ntab-TN90_AYMY-SS1085g02013	0.683778	9.3388e-05	0.00266772
Ntab-TN90_AYMY-SS8409g06015	-0.762742	9.37734e-05	0.00267336
Ntab-TN90_AYMY-SS1011g02001	1.92916	9.36972e-05	0.00267336
Ntab-TN90_AYMY-SS6122g16042	-0.495805	9.37659e-05	0.00267336
Ntab-TN90_AYMY-SS2811g00009	1.32322	9.40164e-05	0.00267849
Ntab-TN90_AYMY-SS4902g00008	1.90044	9.41655e-05	0.00268095
Ntab-TN90_AYMY-SS9844g02001	1.29113	9.43644e-05	0.00268482
Ntab-TN90_AYMY-SS6591g00003	-0.939482	9.71289e-05	0.00276156
Ntab-TN90_AYMY-SS7240g05001	1.91714	9.7191e-05	0.00276156
Ntab-TN90_AYMY-SS15686g00030	1.54661	9.74125e-05	0.00276601
Ntab-TN90_AYMY-SS16101g01010	1.86478	9.76362e-05	0.00277052
Ntab-TN90_AYMY-SS7594g02011	0.621857	9.82506e-05	0.00277871
Ntab-TN90_AYMY-SS575g06008	-0.499404	9.81389e-05	0.00277871
Ntab-TN90_AYMY-SS939g04007	1.86749	9.81157e-05	0.00277871
Ntab-TN90_AYMY-SS9216g00003	-1.07182	9.82488e-05	0.00277871
Ntab-TN90_AYMY-SS12138g01005	-0.892186	9.81301e-05	0.00277871
Ntab-TN90_AYMY-SS127966g00001	-1.40061	9.84615e-05	0.00278283
Ntab-TN90_AYMY-SS1509g01003	0.897324	9.87269e-05	0.00278848
Ntab-TN90_AYMY-SS6333g02018	-1.43295	9.90799e-05	0.00278921
Ntab-TN90_AYMY-SS545g00008	-1.44083	9.90711e-05	0.00278921
Ntab-TN90_AYMY-SS954g02002	-0.725273	9.90101e-05	0.00278921
Ntab-TN90_AYMY-SS1045g02014	-0.787236	9.90467e-05	0.00278921
Ntab-TN90_AYMY-SS1010g01003	-0.484522	9.88721e-05	0.00278921
Ntab-TN90_AYMY-SS11860g00004	1.26895	9.92173e-05	0.00279124
Ntab-TN90_AYMY-SS17862g00002	1.3982	0.000100152	0.00281567
Ntab-TN90_AYMY-SS15473g00011	1.7704	0.000100355	0.00281952
Ntab-TN90_AYMY-SS45087g00003	-1.14509	0.000100689	0.00282704
Ntab-TN90_AYMY-SS481g07012	1.08834	0.000101262	0.00284125
Ntab-TN90_AYMY-SS298g00008	-0.955529	0.000101348	0.0028418
Ntab-TN90_AYMY-SS3391g00015	0.879261	0.000101475	0.00284351
Ntab-TN90_AYMY-SS16163g00019	1.00157	0.000101859	0.00285237
Ntab-TN90_AYMY-SS165861g00010	1.19829	0.000102506	0.00286862
Ntab-TN90_AYMY-SS7681g03016	-0.756081	0.000102697	0.00287208
Ntab-TN90_AYMY-SS1045g00002	1.58277	0.000103089	0.00288116
Ntab-TN90_AYMY-SS9206g03008	-0.770862	0.000103198	0.00288221
Ntab-TN90_AYMY-SS6065g00013	1.18015	0.000103262	0.00288221
Ntab-TN90_AYMY-SS78710g00003	1.59972	0.000103569	0.0028889
Ntab-TN90_AYMY-SS1513g00003	-1.91472	0.000103764	0.00289244
Ntab-TN90_AYMY-SS537g03025	0.717681	0.000104421	0.00290727
Ntab-TN90_AYMY-SS6398g00005	1.65353	0.000104432	0.00290727
Ntab-TN90_AYMY-SS1634g02001	-1.31419	0.00010472	0.00291337
Ntab-TN90_AYMY-SS3814g00003	0.759039	0.000105396	0.00293026
Ntab-TN90_AYMY-SS7531g02004	-1.02614	0.000105567	0.00293312
Ntab-TN90_AYMY-SS9766g00006	-1.13862	0.000105703	0.00293499
Ntab-TN90_AYMY-SS192693g00012	0.808292	0.000106848	0.00296484
Ntab-TN90_AYMY-SS2913g00004	-1.52493	0.000107314	0.00297495
Ntab-TN90_AYMY-SS9561g00003	1.07559	0.000107352	0.00297495
Ntab-TN90_AYMY-SS6209g08034	-0.573316	0.000107902	0.00298825
Ntab-TN90_AYMY-SS12186g00003	0.814657	0.000108036	0.00299001
Ntab-TN90_AYMY-SS7763g00006	0.913189	0.000108138	0.00299091
Ntab-TN90_AYMY-SS17638g00013	0.837567	0.000108611	0.00300205
Ntab-TN90_AYMY-SS10782g00002	-0.851519	0.000108975	0.00301015
Ntab-TN90_AYMY-SS437g01001	1.48994	0.000109086	0.00301127
Ntab-TN90_AYMY-SS11137g00014	-0.85002	0.000109731	0.00302712
Ntab-TN90_AYMY-SS17619g05001	0.933144	0.000109932	0.00303071
Ntab-TN90_AYMY-SS15517g00017	1.56324	0.000110256	0.00303767
Ntab-TN90_AYMY-SS6686g02004	0.86879	0.000112143	0.00308766
Ntab-TN90_AYMY-SS2603g00002	0.863767	0.000112865	0.00310553
Ntab-TN90_AYMY-SS1036g02002	-1.27926	0.000113208	0.00311296
Ntab-TN90_AYMY-SS15207g00037	1.01237	0.000113506	0.00311914
Ntab-TN90_AYMY-SS8475g01012	1.76125	0.000113611	0.00312003
Ntab-TN90_AYMY-SS80565g00003	0.663893	0.000113997	0.0031286
Ntab-TN90_AYMY-SS11785g00009	-1.45678	0.000114131	0.00313027
Ntab-TN90_AYMY-SS217981g00003	-1.02727	0.000114213	0.00313052
Ntab-TN90_AYMY-SS17739g03001	1.33613	0.000114614	0.00313949
Ntab-TN90_AYMY-SS8891g05007	-1.43499	0.00011489	0.00314352
Ntab-TN90_AYMY-SS1877g00024	1.10239	0.000114909	0.00314352
Ntab-TN90_AYMY-SS1328g03008	1.72499	0.000115026	0.00314471
Ntab-TN90_AYMY-SS7882g01013	1.17585	0.000115384	0.00315084
Ntab-TN90_AYMY-SS6874g00021	1.80451	0.000115398	0.00315084
Ntab-TN90_AYMY-SS10952g02006	1.70978	0.000116658	0.00318319
Ntab-TN90_AYMY-SS166533g00011	0.71896	0.000117296	0.00319856
Ntab-TN90_AYMY-SS1768g02020	-0.771232	0.000117521	0.00320266
Ntab-TN90_AYMY-SS12412g01011	1.24545	0.000117774	0.00320751
Ntab-TN90_AYMY-SS17316g00011	-0.653223	0.000118539	0.00322629
Ntab-TN90_AYMY-SS2112g03012	-1.74398	0.000118758	0.00323016
Ntab-TN90_AYMY-SS7701g01006	1.14834	0.000119095	0.00323727
Ntab-TN90_AYMY-SS6392g00018	1.81628	0.000119569	0.0032481
Ntab-TN90_AYMY-SS2650g01007	-1.13634	0.000119933	0.00325589
Ntab-TN90_AYMY-SS1175g02012	-1.10185	0.00012033	0.00326253
Ntab-TN90_AYMY-SS1779g00006	1.47824	0.000120274	0.00326253
Ntab-TN90_AYMY-SS1561g05005	-1.06448	0.00012043	0.00326318
Ntab-TN90_AYMY-SS7175g04005	1.85253	0.000121939	0.00330196
Ntab-TN90_AYMY-SS1112g06001	0.533	0.000122129	0.003305
Ntab-TN90_AYMY-SS18792g02031	-1.15451	0.000122455	0.00331172
Ntab-TN90_AYMY-SS6160g00001	-1.05527	0.000123085	0.00332665
Ntab-TN90_AYMY-SS54647g00001	0.544702	0.000123413	0.00333339
Ntab-TN90_AYMY-SS12752g00004	-0.86849	0.000124407	0.00335812
Ntab-TN90_AYMY-SS5087g00002	1.63553	0.000124959	0.0033594
Ntab-TN90_AYMY-SS92g02017	0.896165	0.000124992	0.0033594
Ntab-TN90_AYMY-SS1568g02024	1.86545	0.000125006	0.0033594
Ntab-TN90_AYMY-SS2916g01036	-0.827939	0.000124805	0.0033594
Ntab-TN90_AYMY-SS4534g05001	-1.36791	0.000124973	0.0033594
Ntab-TN90_AYMY-SS1233g07007	0.563156	0.000124796	0.0033594
Ntab-TN90_AYMY-SS6653g04006	0.892946	0.000124604	0.0033594
Ntab-TN90_AYMY-SS10017g08008	0.965288	0.000125136	0.00336079
Ntab-TN90_AYMY-SS1931g00010	1.43029	0.000125285	0.00336266
Ntab-TN90_AYMY-SS15048g04009	0.846993	0.000125672	0.00337092
Ntab-TN90_AYMY-SS668g06001	-1.45654	0.000125814	0.00337263
Ntab-TN90_AYMY-SS84349g00001	1.71367	0.000126358	0.00338509
Ntab-TN90_AYMY-SS7050g02003	1.15853	0.000126625	0.00339011
Ntab-TN90_AYMY-SS4337g00002	-0.669932	0.000128667	0.00344045
Ntab-TN90_AYMY-SS7299g00004	1.77438	0.000128628	0.00344045
Ntab-TN90_AYMY-SS16881g00002	1.2345	0.000129239	0.00345358
Ntab-TN90_AYMY-SS11468g01003	-1.43689	0.00013002	0.00347013
Ntab-TN90_AYMY-SS11124g00017	1.25724	0.000130021	0.00347013
Ntab-TN90_AYMY-SS181460g00004	1.1171	0.000130395	0.00347792
Ntab-TN90_AYMY-SS231g09030	-1.13258	0.000130664	0.00348292
Ntab-TN90_AYMY-SS9637g00008	1.2803	0.000131061	0.00349132
Ntab-TN90_AYMY-SS10137g00004	0.763834	0.000131343	0.00349666
Ntab-TN90_AYMY-SS17051g02005	-1.03788	0.00013218	0.00351675
Ntab-TN90_AYMY-SS10993g02016	0.954941	0.000132462	0.00352204
Ntab-TN90_AYMY-SS13193g00022	1.43815	0.000134484	0.00357136
Ntab-TN90_AYMY-SS16330g00009	1.52225	0.000134415	0.00357136
Ntab-TN90_AYMY-SS463g00024	-0.674019	0.000135343	0.00359194
Ntab-TN90_AYMY-SS85961g00007	-0.532063	0.000135548	0.00359515
Ntab-TN90_AYMY-SS1229g00010	1.27015	0.000135682	0.00359647
Ntab-TN90_AYMY-SS4987g01004	1.87587	0.000136426	0.00361393
Ntab-TN90_AYMY-SS271g06009	0.550232	0.000137464	0.00363916
Ntab-TN90_AYMY-SS833g04009	1.66695	0.000137811	0.0036461
Ntab-TN90_AYMY-SS9742g00003	0.74028	0.000137975	0.00364818
Ntab-TN90_AYMY-SS5904g06001	0.815087	0.000138325	0.00365515
Ntab-TN90_AYMY-SS8031g04009	1.75405	0.000138672	0.00366207
Ntab-TN90_AYMY-SS14737g05019	1.04301	0.000139272	0.00367267
Ntab-TN90_AYMY-SS5316g01036	-1.18371	0.000139296	0.00367267
Ntab-TN90_AYMY-SS16631g03014	-1.61829	0.000139332	0.00367267
Ntab-TN90_AYMY-SS7789g01003	-1.67298	0.000140243	0.0036944
Ntab-TN90_AYMY-SS5881g01008	-0.699876	0.000140697	0.00370407
Ntab-TN90_AYMY-SS4194g02004	1.83744	0.000141107	0.00370842
Ntab-TN90_AYMY-SS18564g00016	-0.563139	0.000141067	0.00370842
Ntab-TN90_AYMY-SS11461g09032	1.19618	0.000141123	0.00370842
Ntab-TN90_AYMY-SS1139g01025	1.52435	0.000142245	0.00373559
Ntab-TN90_AYMY-SS10266g00007	0.878839	0.000143199	0.00375507
Ntab-TN90_AYMY-SS1223g04004	1.24871	0.000143339	0.00375507
Ntab-TN90_AYMY-SS1719g00001	1.20419	0.000143301	0.00375507
Ntab-TN90_AYMY-SS7425g00004	1.69877	0.000143178	0.00375507
Ntab-TN90_AYMY-SS18029g03003	1.87671	0.000143712	0.00376092
Ntab-TN90_AYMY-SS18262g00004	0.561874	0.000143738	0.00376092
Ntab-TN90_AYMY-SS5796g00011	-0.648102	0.000144353	0.00376777
Ntab-TN90_AYMY-SS9623g03004	0.612075	0.000144294	0.00376777
Ntab-TN90_AYMY-SS9571g02001	0.784766	0.000144307	0.00376777
Ntab-TN90_AYMY-SS15805g00002	1.12953	0.000144211	0.00376777
Ntab-TN90_AYMY-SS1086g07004	-0.79761	0.000144468	0.00376844
Ntab-TN90_AYMY-SS16260g01003	-1.11026	0.000145073	0.00378191
Ntab-TN90_AYMY-SS8354g00016	1.88369	0.000145229	0.00378366
Ntab-TN90_AYMY-SS4663g04013	1.53163	0.000146054	0.00380141
Ntab-TN90_AYMY-SS11211g00033	-1.3138	0.000146088	0.00380141
Ntab-TN90_AYMY-SS8149g02002	1.26293	0.000146222	0.00380257
Ntab-TN90_AYMY-SS50g00013	1.1737	0.000146897	0.00381612
Ntab-TN90_AYMY-SS4862g00029	0.737104	0.000146922	0.00381612
Ntab-TN90_AYMY-SS979g00002	1.86992	0.000147212	0.00382134
Ntab-TN90_AYMY-SS622g12027	-1.59607	0.000147368	0.00382306
Ntab-TN90_AYMY-SS15502g00005	1.10157	0.000147995	0.00383679
Ntab-TN90_AYMY-SS8590g03013	1.46955	0.000148077	0.00383679
Ntab-TN90_AYMY-SS7415g00001	1.32116	0.000148335	0.00384114
Ntab-TN90_AYMY-SS11166g01027	0.647121	0.000148805	0.00385095
Ntab-TN90_AYMY-SS15653g10004	1.6847	0.000149231	0.00385965
Ntab-TN90_AYMY-SS16819g02001	-0.8011	0.000150236	0.00388329
Ntab-TN90_AYMY-SS15948g01001	1.29433	0.00015033	0.00388336
Ntab-TN90_AYMY-SS351g00005	0.637744	0.000150704	0.00389067
Ntab-TN90_AYMY-SS11326g01008	0.590938	0.000151286	0.00390155
Ntab-TN90_AYMY-SS16965g02010	1.01067	0.000151309	0.00390155
Ntab-TN90_AYMY-SS16144g01002	0.586667	0.000151797	0.00391178
Ntab-TN90_AYMY-SS5941g00013	-0.77074	0.000152117	0.00391765
Ntab-TN90_AYMY-SS43680g00002	1.20441	0.000152486	0.00392479
Ntab-TN90_AYMY-SS1223g10003	-0.944736	0.000152617	0.00392579
Ntab-TN90_AYMY-SS11631g00010	0.937262	0.000152867	0.0039296
Ntab-TN90_AYMY-SS25793g00003	-0.948791	0.000152949	0.0039296
Ntab-TN90_AYMY-SS17167g02007	-1.46297	0.000154345	0.00396308
Ntab-TN90_AYMY-SS5069g00004	1.05041	0.000154899	0.00397252
Ntab-TN90_AYMY-SS17830g01018	-0.665833	0.000154814	0.00397252
Ntab-TN90_AYMY-SS17826g00001	0.608512	0.00015511	0.00397554
Ntab-TN90_AYMY-SS4628g04008	0.689008	0.000155652	0.00398552
Ntab-TN90_AYMY-SS1328g03001	0.718009	0.000155686	0.00398552
Ntab-TN90_AYMY-SS5968g03001	-1.8611	0.000156034	0.00399201
Ntab-TN90_AYMY-SS16504g00011	0.975979	0.000156273	0.00399573
Ntab-TN90_AYMY-SS2660g04002	0.626635	0.000156894	0.00400738
Ntab-TN90_AYMY-SS13017g01024	1.61309	0.000157001	0.00400738
Ntab-TN90_AYMY-SS11261g01040	0.685816	0.00015701	0.00400738
Ntab-TN90_AYMY-SS1045g06012	1.23281	0.000157383	0.0040145
Ntab-TN90_AYMY-SS5797g00002	1.07733	0.00015749	0.00401483
Ntab-TN90_AYMY-SS878g02008	0.8176	0.000158827	0.00404648
Ntab-TN90_AYMY-SS1440g03005	1.30545	0.000159257	0.00405501
Ntab-TN90_AYMY-SS5758g00014	1.25815	0.000159954	0.00407033
Ntab-TN90_AYMY-SS25g05009	1.06033	0.000161989	0.00411966
Ntab-TN90_AYMY-SS1439g00022	1.31836	0.000163001	0.00414292
Ntab-TN90_AYMY-SS215793g00002	1.151	0.000163625	0.0041563
Ntab-TN90_AYMY-SS541g03038	1.14484	0.000163734	0.00415661
Ntab-TN90_AYMY-SS1534g07001	1.15666	0.000164396	0.00416649
Ntab-TN90_AYMY-SS8111g04019	0.700917	0.000164316	0.00416649
Ntab-TN90_AYMY-SS17613g01020	-0.868845	0.000164417	0.00416649
Ntab-TN90_AYMY-SS531g02001	-1.19799	0.000164548	0.00416735
Ntab-TN90_AYMY-SS7115g02014	-1.38897	0.00016529	0.00418366
Ntab-TN90_AYMY-SS5130g02014	1.12966	0.000167628	0.0042403
Ntab-TN90_AYMY-SS3589g06001	1.37326	0.000167738	0.00424058
Ntab-TN90_AYMY-SS844g00015	1.01595	0.000169073	0.00426966
Ntab-TN90_AYMY-SS3598g03001	-1.26761	0.000169089	0.00426966
Ntab-TN90_AYMY-SS16967g00018	-0.788287	0.00016927	0.0042717
Ntab-TN90_AYMY-SS7594g11010	0.542924	0.000169636	0.00427842
Ntab-TN90_AYMY-SS1071g00014	0.803324	0.000171038	0.00431123
Ntab-TN90_AYMY-SS8149g06007	1.7421	0.000171321	0.00431452
Ntab-TN90_AYMY-SS108326g00003	0.962138	0.000171371	0.00431452
Ntab-TN90_AYMY-SS6751g00010	1.32236	0.000171908	0.0043255
Ntab-TN90_AYMY-SS2670g02036	1.55732	0.000172017	0.00432569
Ntab-TN90_AYMY-SS5166g01009	0.805635	0.000172252	0.00432905
Ntab-TN90_AYMY-SS7703g00007	0.50659	0.000172511	0.00433299
Ntab-TN90_AYMY-SS5832g01002	1.02202	0.000172654	0.00433403
Ntab-TN90_AYMY-SS9518g03001	0.619387	0.00017321	0.00434031
Ntab-TN90_AYMY-SS179459g00004	-1.08294	0.000173172	0.00434031
Ntab-TN90_AYMY-SS939g04008	1.23679	0.000173202	0.00434031
Ntab-TN90_AYMY-SS65948g00002	-1.16415	0.000173475	0.00434442
Ntab-TN90_AYMY-SS8703g02001	1.7037	0.000174367	0.00436418
Ntab-TN90_AYMY-SS1471g02014	-1.54703	0.000174947	0.00437613
Ntab-TN90_AYMY-SS15142g00004	1.44412	0.000175349	0.00438362
Ntab-TN90_AYMY-SS6435g00008	-1.13786	0.000175824	0.00439292
Ntab-TN90_AYMY-SS538g01001	0.797461	0.000176026	0.00439539
Ntab-TN90_AYMY-SS7951g01005	-0.872858	0.000176438	0.00440312
Ntab-TN90_AYMY-SS18138g00006	1.24108	0.000176748	0.00440827
Ntab-TN90_AYMY-SS15774g00002	1.32603	0.000177694	0.00442927
Ntab-TN90_AYMY-SS17747g00009	0.749038	0.000178971	0.0044585
Ntab-TN90_AYMY-SS7903g00007	1.20458	0.000179094	0.00445895
Ntab-TN90_AYMY-SS11418g02001	0.935077	0.000179238	0.00445993
Ntab-TN90_AYMY-SS8170g01047	1.44459	0.000180628	0.00449189
Ntab-TN90_AYMY-SS138887g00003	1.04974	0.000181401	0.0045085
Ntab-TN90_AYMY-SS1571g04001	0.589201	0.000182204	0.0045258
Ntab-TN90_AYMY-SS11521g03027	-1.21647	0.000182904	0.00454056
Ntab-TN90_AYMY-SS9757g01029	-0.631745	0.000183065	0.00454191
Ntab-TN90_AYMY-SS891g00002	-0.995636	0.000183277	0.00454451
Ntab-TN90_AYMY-SS133g00031	1.3648	0.00018359	0.00454964
Ntab-TN90_AYMY-SS1439g01017	-0.468516	0.000183817	0.00455261
Ntab-TN90_AYMY-SS66g04006	0.661339	0.000184046	0.00455565
Ntab-TN90_AYMY-SS9369g05011	0.704927	0.000184741	0.00457019
Ntab-TN90_AYMY-SS2050g01023	1.60566	0.00018537	0.00458311
Ntab-TN90_AYMY-SS8713g00004	0.624649	0.00018565	0.00458735
Ntab-TN90_AYMY-SS18671g01011	1.25815	0.000186297	0.00460069
Ntab-TN90_AYMY-SS1512g02019	-1.05313	0.000186958	0.00461434
Ntab-TN90_AYMY-SS3366g00006	1.24672	0.000187918	0.00463266
Ntab-TN90_AYMY-SS15778g00009	0.501663	0.000187828	0.00463266
Ntab-TN90_AYMY-SS5150g03012	0.921541	0.000188488	0.00464403
Ntab-TN90_AYMY-SS17972g00003	0.856525	0.000188836	0.00464993
Ntab-TN90_AYMY-SS14505g01004	-1.16259	0.00018953	0.00465992
Ntab-TN90_AYMY-SS14993g00017	0.590827	0.00018957	0.00465992
Ntab-TN90_AYMY-SS72g02001	0.88227	0.000189472	0.00465992
Ntab-TN90_AYMY-SS1183g07003	-1.1634	0.000190064	0.00466937
Ntab-TN90_AYMY-SS2118g03022	-0.676427	0.000190216	0.00467043
Ntab-TN90_AYMY-SS9250g00012	-0.812831	0.000190974	0.00468511
Ntab-TN90_AYMY-SS18433g00021	-0.628106	0.000191034	0.00468511
Ntab-TN90_AYMY-SS3761g02029	0.576008	0.00019246	0.00471736
Ntab-TN90_AYMY-SS384g07030	0.63722	0.000194675	0.00476893
Ntab-TN90_AYMY-SS337g08001	-1.00393	0.00019564	0.0047898
Ntab-TN90_AYMY-SS3113g00005	0.892032	0.000196332	0.00480125
Ntab-TN90_AYMY-SS18805g04011	1.54804	0.000196322	0.00480125
Ntab-TN90_AYMY-SS17427g00001	-0.613332	0.000196641	0.00480604
Ntab-TN90_AYMY-SS6171g10004	-0.782283	0.000196928	0.00480904
Ntab-TN90_AYMY-SS2637g00009	0.979016	0.000196989	0.00480904
Ntab-TN90_AYMY-SS12439g00003	0.924469	0.00019798	0.00483046
Ntab-TN90_AYMY-SS3875g01014	-1.46477	0.000199109	0.00485522
Ntab-TN90_AYMY-SS9648g03001	0.652679	0.00020048	0.00488309
Ntab-TN90_AYMY-SS2017g00001	-1.15777	0.000200474	0.00488309
Ntab-TN90_AYMY-SS13079g06008	-0.549987	0.000202173	0.0049103
Ntab-TN90_AYMY-SS5736g00007	1.70423	0.00020197	0.0049103
Ntab-TN90_AYMY-SS613g04001	0.727104	0.000202169	0.0049103
Ntab-TN90_AYMY-SS15770g01003	-0.765148	0.000202126	0.0049103
Ntab-TN90_AYMY-SS7690g00004	-1.09114	0.000201789	0.0049103
Ntab-TN90_AYMY-SS7918g02033	1.61813	0.000202446	0.00491413
Ntab-TN90_AYMY-SS7238g00005	0.689611	0.000202809	0.00492013
Ntab-TN90_AYMY-SS2675g08006	-1.02443	0.000203241	0.00492782
Ntab-TN90_AYMY-SS911g04003	-1.10666	0.000203386	0.00492852
Ntab-TN90_AYMY-SS11192g05025	1.40303	0.000203637	0.00492951
Ntab-TN90_AYMY-SS3988g01010	0.948104	0.000203658	0.00492951
Ntab-TN90_AYMY-SS257g01002	-1.07008	0.000204074	0.0049368
Ntab-TN90_AYMY-SS1773g00002	-0.632224	0.000204588	0.00494641
Ntab-TN90_AYMY-SS194g00003	1.72624	0.000205981	0.00497727
Ntab-TN90_AYMY-SS608g07002	1.42122	0.000207516	0.00501152
Ntab-TN90_AYMY-SS9573g01002	-1.14873	0.000208838	0.00504058
Ntab-TN90_AYMY-SS17326g01010	-1.17886	0.000209975	0.00506517
Ntab-TN90_AYMY-SS8837g01003	-1.66551	0.000211191	0.00509161
Ntab-TN90_AYMY-SS1294g04019	-0.592209	0.000211676	0.00510044
Ntab-TN90_AYMY-SS6612g02007	1.60387	0.000211991	0.00510515
Ntab-TN90_AYMY-SS5202g10008	1.28275	0.000212662	0.00511841
Ntab-TN90_AYMY-SS6392g00003	1.12696	0.000213078	0.00512552
Ntab-TN90_AYMY-SS6315g01003	1.52446	0.000215052	0.0051701
Ntab-TN90_AYMY-SS13882g00001	1.46124	0.000216758	0.00520818
Ntab-TN90_AYMY-SS97g07009	-1.07992	0.000217166	0.00521505
Ntab-TN90_AYMY-SS7893g00002	-1.13507	0.000217933	0.00523053
Ntab-TN90_AYMY-SS4145g00017	0.690546	0.000219617	0.00526796
Ntab-TN90_AYMY-SS202g02015	-1.71465	0.000220306	0.00528046
Ntab-TN90_AYMY-SS1121g02008	0.473617	0.000220385	0.00528046
Ntab-TN90_AYMY-SS2876g01012	-0.487149	0.000221636	0.00530745
Ntab-TN90_AYMY-SS6112g00006	0.525211	0.000221793	0.00530775
Ntab-TN90_AYMY-SS13726g00001	0.585908	0.000221999	0.00530775
Ntab-TN90_AYMY-SS1428g05003	-1.02019	0.000222022	0.00530775
Ntab-TN90_AYMY-SS8888g00006	-1.37847	0.000223231	0.00533365
Ntab-TN90_AYMY-SS7006g02016	-0.800165	0.000224983	0.00537252
Ntab-TN90_AYMY-SS16888g08009	1.71151	0.00022515	0.00537349
Ntab-TN90_AYMY-SS705g00005	0.62253	0.000225955	0.00538968
Ntab-TN90_AYMY-SS151484g00005	1.37483	0.000226714	0.00540476
Ntab-TN90_AYMY-SS6624g03024	0.530875	0.000226875	0.00540558
Ntab-TN90_AYMY-SS4657g04019	0.847918	0.000227677	0.00542167
Ntab-TN90_AYMY-SS18573g00002	-0.881407	0.000228719	0.00544343
Ntab-TN90_AYMY-SS37788g00001	1.35751	0.000229156	0.0054508
Ntab-TN90_AYMY-SS967g01003	-1.14373	0.000229858	0.00546443
Ntab-TN90_AYMY-SS1394g01004	-1.35905	0.000230431	0.005475
Ntab-TN90_AYMY-SS3g00002	1.22319	0.000231337	0.00549349
Ntab-TN90_AYMY-SS2734g02011	-0.681182	0.000231514	0.00549451
Ntab-TN90_AYMY-SS933g00014	-0.838052	0.000231638	0.00549451
Ntab-TN90_AYMY-SS1450g00008	-0.875415	0.000232986	0.00552342
Ntab-TN90_AYMY-SS8577g00001	1.7475	0.000233536	0.00553338
Ntab-TN90_AYMY-SS648g06008	0.66427	0.000234358	0.00554789
Ntab-TN90_AYMY-SS1300g01010	-0.562639	0.000234409	0.00554789
Ntab-TN90_AYMY-SS8780g02007	-0.961009	0.00023532	0.00556638
Ntab-TN90_AYMY-SS7168g00004	-0.91315	0.000235541	0.0055685
Ntab-TN90_AYMY-SS99g07002	0.750634	0.000236035	0.0055771
Ntab-TN90_AYMY-SS6129g01019	-1.08214	0.000236666	0.00558891
Ntab-TN90_AYMY-SS481g02002	-0.608657	0.000236803	0.00558905
Ntab-TN90_AYMY-SS9718g05018	0.684823	0.000238035	0.00560882
Ntab-TN90_AYMY-SS12300g00001	-0.780403	0.000238029	0.00560882
Ntab-TN90_AYMY-SS14219g02008	1.81165	0.000237774	0.00560882
Ntab-TN90_AYMY-SS10700g00002	1.21908	0.00023839	0.00561408
Ntab-TN90_AYMY-SS12416g01022	0.574604	0.000238919	0.00562344
Ntab-TN90_AYMY-SS581g00004	-1.32994	0.000239176	0.00562636
Ntab-TN90_AYMY-SS14001g00017	1.26014	0.000239731	0.00563322
Ntab-TN90_AYMY-SS5845g00021	-0.98916	0.000239648	0.00563322
Ntab-TN90_AYMY-SS10982g01017	-0.815249	0.000240214	0.00564146
Ntab-TN90_AYMY-SS179743g00004	1.22659	0.000241253	0.00566275
Ntab-TN90_AYMY-SS1088g04027	-0.560168	0.000243148	0.00570408
Ntab-TN90_AYMY-SS1314g00012	-1.49016	0.000244964	0.00574353
Ntab-TN90_AYMY-SS34659g00002	-1.27705	0.000245216	0.00574627
Ntab-TN90_AYMY-SS12386g01002	1.74253	0.000245822	0.00575732
Ntab-TN90_AYMY-SS10974g00008	-0.5786	0.000245958	0.00575734
Ntab-TN90_AYMY-SS132475g00003	1.35974	0.000246284	0.0057618
Ntab-TN90_AYMY-SS18774g01011	0.884092	0.000246518	0.00576411
Ntab-TN90_AYMY-SS450g03009	1.42039	0.000246654	0.00576413
Ntab-TN90_AYMY-SS15803g02019	-1.21452	0.000247243	0.00577474
Ntab-TN90_AYMY-SS5038g00003	-1.30389	0.00024794	0.00578784
Ntab-TN90_AYMY-SS8031g02002	-0.589363	0.000249228	0.00581473
Ntab-TN90_AYMY-SS15125g00007	1.21714	0.000250454	0.00584014
Ntab-TN90_AYMY-SS737g00002	1.53981	0.000251158	0.00585336
Ntab-TN90_AYMY-SS8012g02015	-1.19167	0.00025233	0.00587746
Ntab-TN90_AYMY-SS11617g03009	-0.690562	0.000252895	0.0058874
Ntab-TN90_AYMY-SS18795g00002	1.77465	0.000255422	0.00593975
Ntab-TN90_AYMY-SS1347g00020	1.25995	0.000255317	0.00593975
Ntab-TN90_AYMY-SS2289g01007	1.38676	0.000256455	0.00596051
Ntab-TN90_AYMY-SS213133g00003	0.930971	0.000256615	0.00596099
Ntab-TN90_AYMY-SS746g09001	0.883022	0.000256892	0.0059618
Ntab-TN90_AYMY-SS6129g01016	-1.09522	0.00025693	0.0059618
Ntab-TN90_AYMY-SS12491g00004	0.593472	0.000258288	0.00599007
Ntab-TN90_AYMY-SS729g04011	-0.874863	0.000259386	0.00600899
Ntab-TN90_AYMY-SS1206g01018	-0.585206	0.000259269	0.00600899
Ntab-TN90_AYMY-SS12813g00010	1.05647	0.000260032	0.0060207
Ntab-TN90_AYMY-SS13673g00003	1.78997	0.000261023	0.00604036
Ntab-TN90_AYMY-SS817g06009	1.67169	0.000262825	0.00607216
Ntab-TN90_AYMY-SS9584g04007	-1.04717	0.000262809	0.00607216
Ntab-TN90_AYMY-SS635g03008	-0.756016	0.000262741	0.00607216
Ntab-TN90_AYMY-SS3416g05027	-1.34374	0.000263031	0.00607364
Ntab-TN90_AYMY-SS29540g00004	-0.612793	0.000263391	0.00607865
Ntab-TN90_AYMY-SS395g09014	-0.872748	0.000263584	0.00607982
Ntab-TN90_AYMY-SS17686g00009	-1.62085	0.000265061	0.0061106
Ntab-TN90_AYMY-SS709g00014	-0.615442	0.000265343	0.00611379
Ntab-TN90_AYMY-SS6019g00001	1.63408	0.000266415	0.00613449
Ntab-TN90_AYMY-SS11756g10006	-0.912893	0.000266529	0.00613449
Ntab-TN90_AYMY-SS5141g01001	1.69091	0.000266908	0.00613988
Ntab-TN90_AYMY-SS136g00009	1.54935	0.000268361	0.00616998
Ntab-TN90_AYMY-SS6881g02010	1.36327	0.000269585	0.0061948
Ntab-TN90_AYMY-SS8782g00009	-0.571783	0.0002706	0.00621142
Ntab-TN90_AYMY-SS18127g00010	1.44928	0.000270467	0.00621142
Ntab-TN90_AYMY-SS10574g00010	-0.574794	0.000271429	0.00622709
Ntab-TN90_AYMY-SS6568g05028	0.87621	0.000272917	0.00625787
Ntab-TN90_AYMY-SS203g04006	-0.643952	0.000276143	0.00632844
Ntab-TN90_AYMY-SS18313g05015	-0.753484	0.000276496	0.00633313
Ntab-TN90_AYMY-SS51231g00005	0.737289	0.000276747	0.00633548
Ntab-TN90_AYMY-SS13079g02012	-1.24882	0.00027735	0.00634588
Ntab-TN90_AYMY-SS13639g00001	0.775724	0.000278204	0.00636199
Ntab-TN90_AYMY-SS1347g01020	1.76765	0.000278614	0.00636454
Ntab-TN90_AYMY-SS18153g00008	1.79218	0.000278496	0.00636454
Ntab-TN90_AYMY-SS5819g03001	0.70321	0.000279007	0.0063701
Ntab-TN90_AYMY-SS98617g00004	-1.28944	0.000280803	0.00640085
Ntab-TN90_AYMY-SS977g04023	0.926751	0.000280753	0.00640085
Ntab-TN90_AYMY-SS8616g02001	0.824316	0.000280798	0.00640085
Ntab-TN90_AYMY-SS16677g01010	1.7849	0.000283434	0.00645737
Ntab-TN90_AYMY-SS18444g00016	-0.568265	0.000284429	0.00647657
Ntab-TN90_AYMY-SS6993g04003	0.904719	0.000284895	0.00648371
Ntab-TN90_AYMY-SS13886g00001	-1.36734	0.000286691	0.00652111
Ntab-TN90_AYMY-SS716g00011	-1.74863	0.000287366	0.00652602
Ntab-TN90_AYMY-SS17810g00005	1.7238	0.000287183	0.00652602
Ntab-TN90_AYMY-SS6392g00006	0.963261	0.00028729	0.00652602
Ntab-TN90_AYMY-SS8005g00017	0.958828	0.000288131	0.00653992
Ntab-TN90_AYMY-SS1064g01010	-1.39585	0.000289707	0.00657218
Ntab-TN90_AYMY-SS9437g03018	-0.897474	0.000292106	0.00662309
Ntab-TN90_AYMY-SS17049g03015	1.4189	0.000292689	0.00663277
Ntab-TN90_AYMY-SS16269g03020	1.65429	0.000293274	0.00664251
Ntab-TN90_AYMY-SS5389g00008	-0.630127	0.000293814	0.00664768
Ntab-TN90_AYMY-SS14435g01007	1.74268	0.000293709	0.00664768
Ntab-TN90_AYMY-SS17038g03005	1.78716	0.00029412	0.00665108
Ntab-TN90_AYMY-SS1081g00003	1.25116	0.000294578	0.00665791
Ntab-TN90_AYMY-SS5205g06004	0.966097	0.000294958	0.00666296
Ntab-TN90_AYMY-SS59000g00012	1.33158	0.000295517	0.00666853
Ntab-TN90_AYMY-SS320g00003	1.31541	0.000295473	0.00666853
Ntab-TN90_AYMY-SS447g05001	-1.01382	0.000295796	0.0066713
Ntab-TN90_AYMY-SS1318g01015	0.863795	0.0002963	0.00667911
Ntab-TN90_AYMY-SS14511g00004	1.11693	0.000297495	0.00670252
Ntab-TN90_AYMY-SS10169g03004	1.41655	0.000298411	0.00671961
Ntab-TN90_AYMY-SS149583g00009	1.04592	0.000298632	0.00672103
Ntab-TN90_AYMY-SS5572g00003	0.996032	0.000299614	0.00673959
Ntab-TN90_AYMY-SS9395g00014	0.701267	0.00030406	0.00683238
Ntab-TN90_AYMY-SS5513g05007	-0.671222	0.000304006	0.00683238
Ntab-TN90_AYMY-SS3071g00009	0.88624	0.000304578	0.00684041
Ntab-TN90_AYMY-SS16319g03024	0.594859	0.000304964	0.00684547
Ntab-TN90_AYMY-SS10757g00007	0.747611	0.000305389	0.00685141
Ntab-TN90_AYMY-SS11247g01014	-1.01127	0.000306941	0.00688247
Ntab-TN90_AYMY-SS14485g01013	-1.11363	0.000307096	0.00688247
Ntab-TN90_AYMY-SS10971g03008	-1.04221	0.000307524	0.00688787
Ntab-TN90_AYMY-SS183g03002	1.36937	0.000307812	0.00688787
Ntab-TN90_AYMY-SS11712g01001	1.32891	0.000307822	0.00688787
Ntab-TN90_AYMY-SS205481g00002	0.882634	0.000308983	0.00691024
Ntab-TN90_AYMY-SS4909g03004	-0.892532	0.000310332	0.00693677
Ntab-TN90_AYMY-SS10694g02010	0.931627	0.000311199	0.00695251
Ntab-TN90_AYMY-SS1057g06052	-1.0778	0.00031155	0.0069567
Ntab-TN90_AYMY-SS11262g00001	1.30016	0.000312951	0.00698066
Ntab-TN90_AYMY-SS11947g00008	-1.57692	0.000312936	0.00698066
Ntab-TN90_AYMY-SS7072g01017	1.52044	0.000314475	0.00700368
Ntab-TN90_AYMY-SS10969g01006	1.23713	0.000314381	0.00700368
Ntab-TN90_AYMY-SS1377g14002	-1.72901	0.000314311	0.00700368
Ntab-TN90_AYMY-SS6602g00006	-0.901953	0.00031547	0.00701851
Ntab-TN90_AYMY-SS889g00011	1.54798	0.000315363	0.00701851
Ntab-TN90_AYMY-SS437g00001	1.60007	0.000316146	0.00702988
Ntab-TN90_AYMY-SS161g01001	-1.46873	0.000317477	0.0070558
Ntab-TN90_AYMY-SS13612g00034	-1.0732	0.000318267	0.00706966
Ntab-TN90_AYMY-SS403g03002	-1.30858	0.00031904	0.00708316
Ntab-TN90_AYMY-SS6157g03010	1.16038	0.000319795	0.00709622
Ntab-TN90_AYMY-SS5909g00002	0.61367	0.000320278	0.00710324
Ntab-TN90_AYMY-SS2128g04002	1.50811	0.000322091	0.00713975
Ntab-TN90_AYMY-SS756g03004	1.1691	0.000322408	0.00714126
Ntab-TN90_AYMY-SS9941g02004	0.889438	0.000322495	0.00714126
Ntab-TN90_AYMY-SS16742g00001	1.38175	0.00032271	0.00714233
Ntab-TN90_AYMY-SS11862g02009	1.40736	0.000323148	0.00714832
Ntab-TN90_AYMY-SS14456g01016	0.776413	0.000324596	0.00717289
Ntab-TN90_AYMY-SS17133g02019	-0.971158	0.000324444	0.00717289
Ntab-TN90_AYMY-SS8585g01003	1.08097	0.000326461	0.00721037
Ntab-TN90_AYMY-SS69021g00002	1.22068	0.000327052	0.00721596
Ntab-TN90_AYMY-SS18467g02011	0.525459	0.000326886	0.00721596
Ntab-TN90_AYMY-SS3603g00010	1.54532	0.000329013	0.00725548
Ntab-TN90_AYMY-SS17195g01009	-0.920197	0.000330308	0.00727651
Ntab-TN90_AYMY-SS1139g01027	-0.843606	0.000330199	0.00727651
Ntab-TN90_AYMY-SS1525g02009	1.45531	0.000331102	0.00729022
Ntab-TN90_AYMY-SS954g03007	0.797946	0.000331791	0.00730163
Ntab-TN90_AYMY-SS1539g07001	1.51001	0.000333443	0.0073342
Ntab-TN90_AYMY-SS425g05017	-0.537743	0.000333831	0.00733894
Ntab-TN90_AYMY-SS9914g00033	0.524463	0.000334307	0.00734562
Ntab-TN90_AYMY-SS2084g00002	-0.903339	0.000335883	0.00737646
Ntab-TN90_AYMY-SS962g01003	-0.700393	0.000338396	0.00742781
Ntab-TN90_AYMY-SS565g03014	1.74553	0.000342477	0.00751352
Ntab-TN90_AYMY-SS470g03030	1.44693	0.000343242	0.00752643
Ntab-TN90_AYMY-SS391g03001	-1.65175	0.000344975	0.00756055
Ntab-TN90_AYMY-SS18357g02024	-1.51473	0.000346351	0.00758538
Ntab-TN90_AYMY-SS7368g02001	1.63668	0.000346463	0.00758538
Ntab-TN90_AYMY-SS491g22005	-0.883868	0.000347414	0.00760101
Ntab-TN90_AYMY-SS17878g00003	-1.08345	0.000347534	0.00760101
Ntab-TN90_AYMY-SS1500g04003	0.719811	0.000349826	0.00764721
Ntab-TN90_AYMY-SS16165g00009	-1.06071	0.000350666	0.00765774
Ntab-TN90_AYMY-SS633g02004	1.42601	0.000350546	0.00765774
Ntab-TN90_AYMY-SS12541g00004	-1.7597	0.00035142	0.00766244
Ntab-TN90_AYMY-SS11353g03006	0.796163	0.000351354	0.00766244
Ntab-TN90_AYMY-SS507g05011	-1.72197	0.000351271	0.00766244
Ntab-TN90_AYMY-SS11353g04029	-1.01265	0.000351664	0.00766383
Ntab-TN90_AYMY-SS8546g00003	-1.18135	0.000352156	0.00767064
Ntab-TN90_AYMY-SS5593g02032	0.433538	0.000352517	0.00767403
Ntab-TN90_AYMY-SS5325g01005	-0.957471	0.000352672	0.00767403
Ntab-TN90_AYMY-SS1340g08001	-0.670046	0.000352918	0.00767546
Ntab-TN90_AYMY-SS1744g00006	-0.693153	0.00035402	0.00768575
Ntab-TN90_AYMY-SS10602g00015	1.28362	0.000354106	0.00768575
Ntab-TN90_AYMY-SS17051g00015	1.41032	0.000354075	0.00768575
Ntab-TN90_AYMY-SS16405g01013	-1.49589	0.000354112	0.00768575
Ntab-TN90_AYMY-SS543g02001	1.05203	0.00035481	0.00769699
Ntab-TN90_AYMY-SS5454g19021	1.32907	0.000355689	0.00771215
Ntab-TN90_AYMY-SS16178g01008	0.917858	0.000356863	0.00773367
Ntab-TN90_AYMY-SS1512g00009	1.32801	0.000358734	0.00777026
Ntab-TN90_AYMY-SS8845g05007	1.28726	0.000362452	0.00784682
Ntab-TN90_AYMY-SS183g00021	0.614159	0.000364384	0.00788464
Ntab-TN90_AYMY-SS6761g02008	1.7056	0.000366544	0.00792734
Ntab-TN90_AYMY-SS1948g02022	0.649966	0.000370766	0.00801459
Ntab-TN90_AYMY-SS4266g00003	-0.838749	0.000372413	0.00803797
Ntab-TN90_AYMY-SS1881g05004	-0.783993	0.000372332	0.00803797
Ntab-TN90_AYMY-SS222g02008	1.58235	0.000372393	0.00803797
Ntab-TN90_AYMY-SS9833g00050	0.487142	0.000373876	0.00806495
Ntab-TN90_AYMY-SS2291g03021	0.608566	0.000374241	0.00806495
Ntab-TN90_AYMY-SS2806g00012	1.70653	0.000374419	0.00806495
Ntab-TN90_AYMY-SS2964g01017	1.28991	0.000374352	0.00806495
Ntab-TN90_AYMY-SS8621g01001	1.39402	0.000375332	0.00808053
Ntab-TN90_AYMY-SS12154g01003	-0.410348	0.000376101	0.00808842
Ntab-TN90_AYMY-SS16906g00003	-0.504425	0.00037597	0.00808842
Ntab-TN90_AYMY-SS2380g02014	-0.840773	0.000376267	0.00808842
Ntab-TN90_AYMY-SS545g00003	1.48633	0.000377567	0.00811228
Ntab-TN90_AYMY-SS15948g00003	1.47585	0.000378108	0.00811979
Ntab-TN90_AYMY-SS34384g00002	1.66048	0.000378683	0.00812805
Ntab-TN90_AYMY-SS1243g04003	-0.98946	0.000379796	0.00814786
Ntab-TN90_AYMY-SS2771g00004	1.58809	0.00038025	0.00815348
Ntab-TN90_AYMY-SS18323g01034	0.418	0.000381893	0.00818461
Ntab-TN90_AYMY-SS15344g00035	0.917192	0.000384773	0.00824218
Ntab-TN90_AYMY-SS2529g00006	-1.255	0.000385308	0.00824951
Ntab-TN90_AYMY-SS5379g02016	1.27677	0.000385651	0.0082527
Ntab-TN90_AYMY-SS12558g05023	0.959755	0.000387495	0.008288
Ntab-TN90_AYMY-SS17039g02005	0.832767	0.000388092	0.00829662
Ntab-TN90_AYMY-SS12570g02028	-0.912653	0.00038846	0.00830032
Ntab-TN90_AYMY-SS14418g01011	0.774448	0.000389936	0.00832351
Ntab-TN90_AYMY-SS8257g02015	-0.615478	0.00038989	0.00832351
[truncated: 70,868 more rows]
