# Supplementary material for: The host jasmonic acid pathway regulates the transcriptomic changes of dodder and host plant under the scenario of caterpillar feeding on dodder
Source: BMC Plant Biol. 2019 Dec 4;19:540. doi: 10.1186/s12870-019-2161-8 (PMC6894313; doi:10.1186/s12870-019-2161-8)
Supplement: Supplementary file 6 — Additional file 6: Table S5. The DEGs and their GOs of WT and AOC-RNAi tobacco plants after CLW feeding on dodders. [file 12870_2019_2161_MOESM6_ESM.xlsx]

## Sheet: WT DEGs (Up)
Table S5 The DEGs and their GOs of WT and AOC-RNAi tobacco plants after CLW feeding on dodders
Gene ID	log2FoldChange	Annotation
Ntab-TN90_AYMY-SS18370g00001	6.22671	ARM repeat superfamily protein LENGTH=1116
Ntab-TN90_AYMY-SS2529g00007	5.37799	lectin [Nicotiana tabacum]
Ntab-TN90_AYMY-SS10932g00001	3.90829	DNAJ homologue 2 LENGTH=419
Ntab-TN90_AYMY-SS8068g00007	5.57274	SKU5 similar 5 LENGTH=541
Ntab-TN90_AYMY-SS310g00007	2.79092	Late embryogenesis abundant (LEA) hydroxyproline-rich glycoprotein family LENGTH=208
Ntab-TN90_AYMY-SS12305g00006	2.97678	Fatty acid hydroxylase superfamily LENGTH=632
Ntab-TN90_AYMY-SS11124g00017	4.02097	Leucine-rich receptor-like protein kinase family protein LENGTH=1136
Ntab-TN90_AYMY-SS239g03003	6.06349	conserved hypothetical protein [Ricinus communis] gb|EEF26527.1| conserved hypothetical protein [Ricinus communis]
Ntab-TN90_AYMY-SS11355g03006	2.73273	Protein of unknown function (DUF1677) LENGTH=165
Ntab-TN90_AYMY-SS60627g00002	4.05083	Disease resistance protein (CC-NBS-LRR class) family LENGTH=1049
Ntab-TN90_AYMY-SS168g10003	6.06793	unknown protein; FUNCTIONS IN: molecular_function unknown; INVOLVED IN: biological_process unknown; LOCATED IN: chloroplast; BEST Arabidopsis thaliana protein match is: unknown protein . LENGTH=193
Ntab-TN90_AYMY-SS6995g00008	2.98249	Protein of unknown function, DUF538 LENGTH=179
Ntab-TN90_AYMY-SS1713g05004	3.97127	Aminotransferase-like, plant mobile domain family protein LENGTH=667
Ntab-TN90_AYMY-SS2529g00006	4.08729	phloem protein 2-B1 LENGTH=336
Ntab-TN90_AYMY-SS13004g00011	3.64365	Unknown protein
Ntab-TN90_AYMY-SS2898g05013	1.8888	Mitochondrial amidoxime reducing component 2
Ntab-TN90_AYMY-SS16981g08012	4.9636	unknown protein; Has 35333 Blast hits to 34131 proteins in 2444 species: Archae - 798; Bacteria - 22429; Metazoa - 974; Fungi - 991; Plants - 531; Viruses - 0; Other Eukaryotes - 9610 (source: NCBI BLink). LENGTH=211
Ntab-TN90_AYMY-SS379g11009	2.984	E3 ubiquitin-protein ligase RNF185
Ntab-TN90_AYMY-SS2707g00002	3.46608	Unknown protein
Ntab-TN90_AYMY-SS190g07005	2.72578	Serine/arginine-rich splicing factor 3
Ntab-TN90_AYMY-SS999g03003	2.09006	RNA-binding protein-defense related 1 LENGTH=441
Ntab-TN90_AYMY-SS16734g01004	2.52762	Protein of unknown function (DUF1005) LENGTH=432
Ntab-TN90_AYMY-SS1828g04009	4.27408	evolutionarily conserved C-terminal region 2 LENGTH=667
Ntab-TN90_AYMY-SS7966g00022	3.07553	Wound-induced protein WIN1
Ntab-TN90_AYMY-SS858g02009	4.19119	S-adenosyl-L-methionine:salicylic acid carboxyl methyltransferase [Nicotiana alata]
Ntab-TN90_AYMY-SS6751g00010	3.78865	lectin-receptor kinase LENGTH=661
Ntab-TN90_AYMY-SS6257g01014	5.27412	alpha/beta-Hydrolases superfamily protein LENGTH=467
Ntab-TN90_AYMY-SS74501g00008	2.72044	tubulin alpha-4 chain LENGTH=450
Ntab-TN90_AYMY-SS4493g03001	3.22926	Ornithine decarboxylase
Ntab-TN90_AYMY-SS12354g02001	2.52665	allene oxide synthase LENGTH=518
Ntab-TN90_AYMY-SS1377g02002	4.30299	Protein of unknown function (DUF626) LENGTH=312
Ntab-TN90_AYMY-SS16973g01029	2.35953	phloem protein 2-B1 LENGTH=336
Ntab-TN90_AYMY-SS16068g01005	3.80233	Bifunctional inhibitor/lipid-transfer protein/seed storage 2S albumin superfamily protein LENGTH=193
Ntab-TN90_AYMY-SS18221g02006	2.9284	MOB kinase activator-like 1
Ntab-TN90_AYMY-SS295g04018	1.05187	5'-AMP-activated protein kinase beta-2 subunit protein LENGTH=261
Ntab-TN90_AYMY-SS13373g00002	2.46541	unknown protein; BEST Arabidopsis thaliana protein match is: unknown protein . LENGTH=734
Ntab-TN90_AYMY-SS16420g00003	4.7031	expansin B2 LENGTH=273
Ntab-TN90_AYMY-SS649g00009	2.67285	SAUR-like auxin-responsive protein family LENGTH=154
Ntab-TN90_AYMY-SS12538g05008	4.84614	unknown protein; BEST Arabidopsis thaliana protein match is: unknown protein . LENGTH=195
Ntab-TN90_AYMY-SS10669g00033	1.48069	methylenetetrahydrofolate reductase 2 LENGTH=594
Ntab-TN90_AYMY-SS14220g02016	4.08021	Pentatricopeptide repeat-containing protein
Ntab-TN90_AYMY-SS921g03009	3.15107	Disease resistance protein
Ntab-TN90_AYMY-SS10512g00011	2.78042	S-adenosyl-L-methionine-dependent methyltransferases superfamily protein LENGTH=829
Ntab-TN90_AYMY-SS13254g00021	3.55171	Unknown protein
Ntab-TN90_AYMY-SS10833g01040	2.11293	Unknown protein
Ntab-TN90_AYMY-SS17215g00015	2.98758	Leucine-rich receptor-like protein kinase family protein LENGTH=967
Ntab-TN90_AYMY-SS11124g00015	3.80949	Leucine-rich receptor-like protein kinase family protein LENGTH=1136
Ntab-TN90_AYMY-SS88181g00003	1.53525	G-type lectin S-receptor-like serine/threonine-protein kinase
Ntab-TN90_AYMY-SS1377g12017	3.17294	tonoplast intrinsic protein 2 LENGTH=253
Ntab-TN90_AYMY-SS14450g00042	4.51299	AMP-dependent synthetase and ligase family protein LENGTH=572
Ntab-TN90_AYMY-SS4619g00007	3.65661	Fatty acid hydroxylase superfamily LENGTH=630
Ntab-TN90_AYMY-SS8312g00003	1.60115	UDP-D-apiose/UDP-D-xylose synthase 2 LENGTH=389
Ntab-TN90_AYMY-SS543g00011	2.5964	FAR1-related sequence 9 LENGTH=545
Ntab-TN90_AYMY-SS17368g01006	2.97644	Ferredoxin-3, chloroplastic
Ntab-TN90_AYMY-SS11816g01003	3.97841	arogenate dehydratase 6 LENGTH=413
Ntab-TN90_AYMY-SS1531g03009	4.47056	smr (Small MutS Related) domain-containing protein LENGTH=519
Ntab-TN90_AYMY-SS4980g00001	3.81048	NADH-ubiquinone oxidoreductase chain 4
Ntab-TN90_AYMY-SS15048g04010	3.71504	Mitochondrial transcription termination factor family protein LENGTH=390
Ntab-TN90_AYMY-SS1245g07006	3.32212	Unknown protein
Ntab-TN90_AYMY-SS16734g00004	1.71512	myosin 1 LENGTH=1520
Ntab-TN90_AYMY-SS918g00011	3.93868	Avr9/Cf-9 rapidly elicited protein 151, partial [Nicotiana tabacum]
Ntab-TN90_AYMY-SS133339g00002	3.66314	Unknown protein
Ntab-TN90_AYMY-SS16783g00010	2.16398	Chitinase family protein LENGTH=321
Ntab-TN90_AYMY-SS11629g00001	4.28529	phenylalanine ammonia-lyase 2 LENGTH=717
Ntab-TN90_AYMY-SS3277g00002	3.14697	cytochrome P450, family 71 subfamily B, polypeptide 7 LENGTH=504
Ntab-TN90_AYMY-SS10183g03018	4.15831	Unknown protein
Ntab-TN90_AYMY-SS8535g00003	4.00143	4-coumarate:CoA ligase 2 LENGTH=556
Ntab-TN90_AYMY-SS12077g02019	3.14666	RING/U-box superfamily protein LENGTH=404
Ntab-TN90_AYMY-SS1713g00004	2.10878	Aminotransferase-like, plant mobile domain family protein LENGTH=667
Ntab-TN90_AYMY-SS1828g04022	3.58549	evolutionarily conserved C-terminal region 2 LENGTH=667
Ntab-TN90_AYMY-SS16989g00001	1.47548	Unknown protein
Ntab-TN90_AYMY-SS28227g00002	3.90141	FASCICLIN-like arabinogalactan 2 LENGTH=403
Ntab-TN90_AYMY-SS2876g02010	3.22906	Unknown protein
Ntab-TN90_AYMY-SS889g01013	3.20482	Ribonuclease H-like superfamily protein LENGTH=575
Ntab-TN90_AYMY-SS225831g00002	3.73104	Unknown protein
Ntab-TN90_AYMY-SS13037g00016	3.01296	Unknown protein
Ntab-TN90_AYMY-SS4671g00034	2.75729	unknown protein; BEST Arabidopsis thaliana protein match is: unknown protein . LENGTH=357
Ntab-TN90_AYMY-SS1701g00001	3.62593	AP2-like ethylene-responsive transcription factor TOE3
Ntab-TN90_AYMY-SS5241g00003	1.48729	Transcription factor ILI6
Ntab-TN90_AYMY-SS147387g00012	3.17801	expansin 11 LENGTH=252
Ntab-TN90_AYMY-SS1178g02004	1.4332	unknown protein; FUNCTIONS IN: molecular_function unknown; INVOLVED IN: biological_process unknown; LOCATED IN: endomembrane system; EXPRESSED IN: root; Has 31 Blast hits to 31 proteins in 9 species: Archae - 0; Bacteria - 0; Metazoa - 0; Fungi - 0; Plants - 31; Viruses - 0; Other Eukaryotes - 0 (source: NCBI BLink). LENGTH=112
Ntab-TN90_AYMY-SS1898g00001	1.83072	Plant protein of unknown function (DUF946) LENGTH=583
Ntab-TN90_AYMY-SS11990g00010	2.72113	Ketol-acid reductoisomerase
Ntab-TN90_AYMY-SS18567g02026	3.20039	SKU5 similar 5 LENGTH=541
Ntab-TN90_AYMY-SS7638g00011	1.36478	cellulose synthase 1 LENGTH=1081
Ntab-TN90_AYMY-SS5859g00002	2.08086	expansin A8 LENGTH=253
Ntab-TN90_AYMY-SS1347g03015	2.84153	Trans-cinnamate 4-monooxygenase
Ntab-TN90_AYMY-SS10620g01010	1.69375	RuvB-like helicase 2
Ntab-TN90_AYMY-SS14464g00014	2.57174	Leucine-rich repeat transmembrane protein kinase LENGTH=1047
Ntab-TN90_AYMY-SS9276g00003	2.49915	Phospho-2-dehydro-3-deoxyheptonate aldolase 1, chloroplastic
Ntab-TN90_AYMY-SS7671g00001	2.27673	zinc ion binding;nucleic acid binding LENGTH=515
Ntab-TN90_AYMY-SS17903g02003	4.15088	Calmodulin-binding transcription activator 4
Ntab-TN90_AYMY-SS14355g01006	2.72653	Protein kinase family protein LENGTH=429
Ntab-TN90_AYMY-SS1751g00006	1.63372	Subtilisin-like serine endopeptidase family protein LENGTH=741
Ntab-TN90_AYMY-SS14534g00001	3.75394	Ribonuclease H-like superfamily protein LENGTH=343
Ntab-TN90_AYMY-SS1421g11006	2.62107	Pentatricopeptide repeat-containing protein
Ntab-TN90_AYMY-SS27g01016	2.02765	Abhydrolase domain-containing protein 3
Ntab-TN90_AYMY-SS6849g01002	3.48437	Unknown protein
Ntab-TN90_AYMY-SS15839g00001	3.42801	HXXXD-type acyl-transferase family protein LENGTH=461
Ntab-TN90_AYMY-SS14224g01002	3.35234	Pentatricopeptide repeat-containing protein
Ntab-TN90_AYMY-SS6506g02047	2.83179	SAUR-like auxin-responsive protein family LENGTH=154
Ntab-TN90_AYMY-SS1309g01008	2.27788	Unknown protein
Ntab-TN90_AYMY-SS1241g02020	1.44903	conserved hypothetical protein [Ricinus communis] gb|EEF48488.1| conserved hypothetical protein [Ricinus communis]
Ntab-TN90_AYMY-SS2154g04009	3.48952	Protein of unknown function, DUF538 LENGTH=179
Ntab-TN90_AYMY-SS8342g00009	2.90076	alpha/beta-Hydrolases superfamily protein LENGTH=382
Ntab-TN90_AYMY-SS11937g01013	2.95256	zinc ion binding;nucleic acid binding LENGTH=515
Ntab-TN90_AYMY-SS225g00002	2.50826	Unknown protein
Ntab-TN90_AYMY-SS2435g00014	2.3245	Polyadenylate-binding protein 2
Ntab-TN90_AYMY-SS8475g01014	4.09869	Lipoxygenase 2.3, chloroplastic
Ntab-TN90_AYMY-SS6532g00004	2.65111	glycine-rich protein 3 LENGTH=145
Ntab-TN90_AYMY-SS11196g00027	3.14487	Phosphoethanolamine N-methyltransferase 1
Ntab-TN90_AYMY-SS5342g00004	3.75054	NADH-ubiquinone oxidoreductase chain 2
Ntab-TN90_AYMY-SS16862g01020	2.98052	Pentatricopeptide repeat-containing protein
Ntab-TN90_AYMY-SS12077g03026	3.0642	RING/U-box superfamily protein LENGTH=404
Ntab-TN90_AYMY-SS608g09001	3.17733	50S ribosomal protein L4
Ntab-TN90_AYMY-SS245391g00006	1.82092	unknown protein; FUNCTIONS IN: molecular_function unknown; INVOLVED IN: biological_process unknown; LOCATED IN: chloroplast; EXPRESSED IN: 22 plant structures; EXPRESSED DURING: 13 growth stages; Has 41 Blast hits to 41 proteins in 16 species: Archae - 0; Bacteria - 0; Metazoa - 0; Fungi - 0; Plants - 40; Viruses - 0; Other Eukaryotes - 1 (source: NCBI BLink). LENGTH=437
Ntab-TN90_AYMY-SS4468g16047	2.03184	jasmonate-zim-domain protein 6 LENGTH=269
Ntab-TN90_AYMY-SS17480g00014	1.5142	evolutionarily conserved C-terminal region 5 LENGTH=634
Ntab-TN90_AYMY-SS225898g00006	2.80782	Phosphoethanolamine N-methyltransferase 1
Ntab-TN90_AYMY-SS1414g09007	1.9255	60S ribosomal protein L18-2
Ntab-TN90_AYMY-SS82g00006	1.79646	orf112a (mitochondrion) [Batis maritima] gb|AIC83331.1| orf112a (mitochondrion) [Batis maritima]
Ntab-TN90_AYMY-SS2407g02002	3.04146	early nodulin-like protein 14 LENGTH=182
Ntab-TN90_AYMY-SS8058g00009	1.84108	unknown protein; BEST Arabidopsis thaliana protein match is: unknown protein . LENGTH=449
Ntab-TN90_AYMY-SS12412g01011	2.61565	Eukaryotic aspartyl protease family protein LENGTH=430
Ntab-TN90_AYMY-SS2728g00060	1.29614	microtubule-associated proteins 70-2 LENGTH=634
Ntab-TN90_AYMY-SS15364g00007	1.70986	RNA-binding KH domain-containing protein LENGTH=548
Ntab-TN90_AYMY-SS8880g00005	1.10384	Serine carboxypeptidase S28 family protein LENGTH=515
Ntab-TN90_AYMY-SS328g03005	3.48526	MADS-box transcription factor 27
Ntab-TN90_AYMY-SS15716g00001	2.45757	Transforming growth factor-beta receptor-associated protein 1 homolog
Ntab-TN90_AYMY-SS6332g03002	2.28606	Unknown protein
Ntab-TN90_AYMY-SS4471g00007	2.90441	hydroxyproline-rich glycoprotein family protein LENGTH=370
Ntab-TN90_AYMY-SS1219g06017	3.49607	Cytochrome b561 and DOMON domain-containing protein
Ntab-TN90_AYMY-SS11980g00002	1.84385	Unknown protein
Ntab-TN90_AYMY-SS2063g00003	1.66477	COP1-interacting protein 7 LENGTH=1058
Ntab-TN90_AYMY-SS18193g06012	1.7155	Plant invertase/pectin methylesterase inhibitor superfamily LENGTH=598
Ntab-TN90_AYMY-SS5104g05021	1.50566	Unknown protein
Ntab-TN90_AYMY-SS4666g00008	1.73579	RING/U-box superfamily protein LENGTH=594
Ntab-TN90_AYMY-SS15414g03003	3.60262	PPPDE putative thiol peptidase family protein LENGTH=255
Ntab-TN90_AYMY-SS14913g00013	3.13858	Domain of unknown function (DUF23) LENGTH=504
Ntab-TN90_AYMY-SS13398g00016	2.56206	myb domain protein 43 LENGTH=327
Ntab-TN90_AYMY-SS18840g00001	3.35239	phospholipase D alpha 1 LENGTH=810
Ntab-TN90_AYMY-SS12113g00002	3.41794	Aspartic protease inhibitor 5
Ntab-TN90_AYMY-SS12376g07011	3.85159	phenylalanine ammonia-lyase 2 LENGTH=717
Ntab-TN90_AYMY-SS113885g00001	3.15023	Bifunctional inhibitor/lipid-transfer protein/seed storage 2S albumin superfamily protein LENGTH=149
Ntab-TN90_AYMY-SS16007g00014	3.67075	Cellulose-synthase-like C5 LENGTH=692
Ntab-TN90_AYMY-SS8005g00017	2.0567	Pectin lyase-like superfamily protein LENGTH=388
Ntab-TN90_AYMY-SS24209g00004	2.89354	Unknown protein
Ntab-TN90_AYMY-SS10943g00001	2.91602	PHD finger protein ALFIN-LIKE 3
Ntab-TN90_AYMY-SS7437g00005	2.5757	lipid transfer protein 4 LENGTH=112
Ntab-TN90_AYMY-SS1308g02002	3.13582	Unknown protein
Ntab-TN90_AYMY-SS220g00006	2.88811	ARM repeat superfamily protein LENGTH=1003
Ntab-TN90_AYMY-SS15142g00004	2.98981	jasmonate-zim-domain protein 1 LENGTH=253
Ntab-TN90_AYMY-SS32678g00005	2.33806	unknown protein; FUNCTIONS IN: molecular_function unknown; INVOLVED IN: N-terminal protein myristoylation; LOCATED IN: cellular_component unknown; EXPRESSED IN: 22 plant structures; EXPRESSED DURING: 13 growth stages; BEST Arabidopsis thaliana protein match is: unknown protein . LENGTH=168
Ntab-TN90_AYMY-SS2289g00006	3.17607	cytochrome P450, family 98, subfamily A, polypeptide 3 LENGTH=508
Ntab-TN90_AYMY-SS220g00005	2.85192	early nodulin-like protein 14 LENGTH=182
Ntab-TN90_AYMY-SS12077g03025	3.1988	RING/U-box superfamily protein LENGTH=404
Ntab-TN90_AYMY-SS12376g07007	1.73574	adenosine kinase 2 LENGTH=345
Ntab-TN90_AYMY-SS615g06006	2.86888	GPI ethanolamine phosphate transferase 3
Ntab-TN90_AYMY-SS881g04010	3.63605	G-type lectin S-receptor-like serine/threonine-protein kinase
Ntab-TN90_AYMY-SS6978g00005	3.79253	carbonic anhydrase 1 LENGTH=347
Ntab-TN90_AYMY-SS159g14003	3.2435	Unknown protein
Ntab-TN90_AYMY-SS16935g00001	2.62688	Transmembrane 9 superfamily member 9
Ntab-TN90_AYMY-SS5613g00002	1.76004	Thioredoxin superfamily protein LENGTH=137
Ntab-TN90_AYMY-SS18272g00001	3.5465	Leucine-rich repeat receptor-like protein kinase family protein LENGTH=1045
Ntab-TN90_AYMY-SS1282g05026	2.80276	Nucleolar histone methyltransferase-related protein LENGTH=240
Ntab-TN90_AYMY-SS836g06014	2.19118	ATP synthase subunit a, chloroplastic
Ntab-TN90_AYMY-SS12801g00004	2.29061	Nucleolar histone methyltransferase-related protein LENGTH=240
Ntab-TN90_AYMY-SS10859g00002	2.0748	HXXXD-type acyl-transferase family protein LENGTH=450
Ntab-TN90_AYMY-SS11153g01006	3.63521	Bidirectional sugar transporter SWEET15
Ntab-TN90_AYMY-SS9117g01003	3.68347	Protein of unknown function, DUF617 LENGTH=277
Ntab-TN90_AYMY-SS4722g02024	2.92121	Calmodulin-binding transcription activator 1
Ntab-TN90_AYMY-SS1386g00011	1.96418	Integrase-type DNA-binding superfamily protein LENGTH=183
Ntab-TN90_AYMY-SS15673g00010	1.57804	Leucine-rich repeat protein kinase family protein LENGTH=658
Ntab-TN90_AYMY-SS664g00009	2.04038	gibberellin 20 oxidase 2 LENGTH=378
Ntab-TN90_AYMY-SS7094g00009	1.52087	Plant invertase/pectin methylesterase inhibitor superfamily LENGTH=669
Ntab-TN90_AYMY-SS892g04009	1.97424	Bifunctional inhibitor/lipid-transfer protein/seed storage 2S albumin superfamily protein LENGTH=113
Ntab-TN90_AYMY-SS16486g08013	2.3239	HXXXD-type acyl-transferase family protein LENGTH=461
Ntab-TN90_AYMY-SS6187g08004	3.57407	leucine-rich repeat/extensin 2 LENGTH=826
Ntab-TN90_AYMY-SS3666g01002	1.32838	cellulose synthase 1 LENGTH=1081
Ntab-TN90_AYMY-SS7392g12001	3.07974	Metallocarboxypeptidase inhibitor
Ntab-TN90_AYMY-SS7528g00001	1.23392	Eukaryotic aspartyl protease family protein LENGTH=500
Ntab-TN90_AYMY-SS2220g01005	2.4442	Serine/threonine-protein kinase 38-like
Ntab-TN90_AYMY-SS14053g01010	2.22525	Uncharacterised protein family (UPF0497) LENGTH=170
Ntab-TN90_AYMY-SS18169g01022	2.44875	CRT (chloroquine-resistance transporter)-like transporter 2 LENGTH=431
Ntab-TN90_AYMY-SS15803g02019	2.39522	Leucine-rich receptor-like protein kinase family protein LENGTH=1136
Ntab-TN90_AYMY-SS4980g00002	1.83939	NADH-ubiquinone oxidoreductase chain 4
Ntab-TN90_AYMY-SS10902g03001	1.31383	subtilisin-like serine protease 2 LENGTH=764
Ntab-TN90_AYMY-SS10092g00018	3.07106	RING/U-box protein with C6HC-type zinc finger LENGTH=384
Ntab-TN90_AYMY-SS1269g00004	2.75443	cellulose synthase 6 LENGTH=1084
Ntab-TN90_AYMY-SS7212g00001	3.28274	HCO3- transporter family LENGTH=683
Ntab-TN90_AYMY-SS14320g00007	1.91306	Flavin-containing monooxygenase FMO GS-OX-like 9
Ntab-TN90_AYMY-SS15691g01003	2.43403	Defensin-like protein
Ntab-TN90_AYMY-SS583g02002	3.15707	Cytochrome P450 superfamily protein LENGTH=513
Ntab-TN90_AYMY-SS8845g04002	1.25308	G-type lectin S-receptor-like serine/threonine-protein kinase
Ntab-TN90_AYMY-SS12124g00001	2.51509	LOCATED IN: endoplasmic reticulum, plasma membrane; EXPRESSED IN: 23 plant structures; EXPRESSED DURING: 14 growth stages;
Ntab-TN90_AYMY-SS2297g03021	3.19698	Phototropic-responsive NPH3 family protein LENGTH=592
Ntab-TN90_AYMY-SS7786g00002	1.11535	Unknown protein
Ntab-TN90_AYMY-SS16548g03003	2.36304	DNAse I-like superfamily protein LENGTH=626
Ntab-TN90_AYMY-SS190012g00009	2.98677	Unknown protein
Ntab-TN90_AYMY-SS7560g00021	1.63348	Trihelix transcription factor GT-2
Ntab-TN90_AYMY-SS982g00002	1.94548	receptor lectin kinase LENGTH=675
Ntab-TN90_AYMY-SS84845g00005	3.24727	Plant protein of unknown function (DUF247) LENGTH=529
Ntab-TN90_AYMY-SS348g01024	2.74726	Unknown protein
Ntab-TN90_AYMY-SS1056g00011	1.15268	B3 domain-containing protein
Ntab-TN90_AYMY-SS6459g08001	1.54763	Peroxidase superfamily protein LENGTH=325
Ntab-TN90_AYMY-SS2225g04012	3.13993	GATA transcription factor 11 LENGTH=303
Ntab-TN90_AYMY-SS7174g00039	2.96975	GDSL esterase/lipase
Ntab-TN90_AYMY-SS10541g00013	1.50888	zinc ion binding;nucleic acid binding LENGTH=515
Ntab-TN90_AYMY-SS6620g03027	2.70724	Glucan endo-1,3-beta-glucosidase 11
Ntab-TN90_AYMY-SS1219g06026	2.21135	Cytochrome b561 and DOMON domain-containing protein
Ntab-TN90_AYMY-SS38246g00006	2.09944	E3 ubiquitin-protein ligase FANCL
Ntab-TN90_AYMY-SS342g00006	1.47109	26S protease regulatory subunit 6B homolog
Ntab-TN90_AYMY-SS18696g00021	3.25491	Unknown protein
Ntab-TN90_AYMY-SS1132g10001	2.05437	Arabidopsis protein of unknown function (DUF241) LENGTH=226
Ntab-TN90_AYMY-SS14618g00007	1.27308	unknown protein; FUNCTIONS IN: molecular_function unknown; INVOLVED IN: biological_process unknown; LOCATED IN: cellular_component unknown; Has 30201 Blast hits to 17322 proteins in 780 species: Archae - 12; Bacteria - 1396; Metazoa - 17338; Fungi - 3422; Plants - 5037; Viruses - 0; Other Eukaryotes - 2996 (source: NCBI BLink). LENGTH=78
Ntab-TN90_AYMY-SS540g01001	2.76714	Mitotic checkpoint serine/threonine-protein kinase BUB1
Ntab-TN90_AYMY-SS8722g02013	2.11987	MATE efflux family protein LENGTH=542
Ntab-TN90_AYMY-SS6800g02003	2.69338	Pentatricopeptide repeat-containing protein
Ntab-TN90_AYMY-SS174190g00001	1.45034	S-adenosyl-L-methionine-dependent methyltransferases superfamily protein LENGTH=684
Ntab-TN90_AYMY-SS2006g00002	1.53228	Polynucleotidyl transferase, ribonuclease H-like superfamily protein LENGTH=258
Ntab-TN90_AYMY-SS1086g02030	1.5665	Disease resistance protein (CC-NBS-LRR class) family LENGTH=927
Ntab-TN90_AYMY-SS4670g05012	2.02049	unknown protein; BEST Arabidopsis thaliana protein match is: unknown protein . LENGTH=357
Ntab-TN90_AYMY-SS18476g00007	2.11198	ABC transporter G family member 14
Ntab-TN90_AYMY-SS133g00031	2.56399	Lysine--tRNA ligase
Ntab-TN90_AYMY-SS390g00003	2.13151	Unknown protein
Ntab-TN90_AYMY-SS10982g02015	2.75475	PATATIN-like protein 4 LENGTH=428
Ntab-TN90_AYMY-SS543g01002	3.45656	ribonuclease 1 LENGTH=230
Ntab-TN90_AYMY-SS5157g00004	1.3212	60S ribosomal protein L30
Ntab-TN90_AYMY-SS838g00027	1.53672	Unknown protein
Ntab-TN90_AYMY-SS375g04028	2.15274	unknown protein; FUNCTIONS IN: molecular_function unknown; INVOLVED IN: biological_process unknown; LOCATED IN: chloroplast; EXPRESSED IN: 22 plant structures; EXPRESSED DURING: 13 growth stages. LENGTH=517
Ntab-TN90_AYMY-SS7174g00038	2.64971	GDSL esterase/lipase
Ntab-TN90_AYMY-SS532g00041	3.17056	casein kinase I LENGTH=457
Ntab-TN90_AYMY-SS12558g00020	1.46005	S-aden isoform 3 [Theobroma cacao]
Ntab-TN90_AYMY-SS237g10009	2.40675	SAGA-associated factor 11 homolog
Ntab-TN90_AYMY-SS8383g00001	1.89453	Ankyrin repeat family protein LENGTH=243
Ntab-TN90_AYMY-SS4311g00008	1.59596	geranylgeranyl pyrophosphate synthase 1 LENGTH=371
Ntab-TN90_AYMY-SS16271g00002	2.83308	Nucleotide-diphospho-sugar transferases superfamily protein LENGTH=259
Ntab-TN90_AYMY-SS7286g02018	1.92621	Alcohol-forming fatty acyl-CoA reductase
Ntab-TN90_AYMY-SS1555g05001	1.9498	Abscisic acid 8'-hydroxylase 4
Ntab-TN90_AYMY-SS5090g00009	1.98242	unknown protein; BEST Arabidopsis thaliana protein match is: unknown protein . LENGTH=394
Ntab-TN90_AYMY-SS17361g02016	1.3951	Kinesin motor family protein LENGTH=1055
Ntab-TN90_AYMY-SS17166g02004	1.26985	general regulatory factor 2 LENGTH=259
Ntab-TN90_AYMY-SS364g04020	1.02545	DNA replication ATP-dependent helicase/nuclease DNA2
Ntab-TN90_AYMY-SS10363g00014	1.45364	Ethylene receptor 2
Ntab-TN90_AYMY-SS1188g00009	1.06469	cytochrome P450, family 718 LENGTH=485
Ntab-TN90_AYMY-SS16524g00004	2.66935	UDP-D-glucuronate 4-epimerase 6 LENGTH=460
Ntab-TN90_AYMY-SS10013g03001	2.95194	Fasciclin-like arabinogalactan protein 17
Ntab-TN90_AYMY-SS17853g01003	3.22834	Unknown protein
Ntab-TN90_AYMY-SS2600g02011	2.84325	Unknown protein
Ntab-TN90_AYMY-SS8315g00001	2.37246	Pathogenesis-related thaumatin superfamily protein LENGTH=345
Ntab-TN90_AYMY-SS17229g00003	1.67352	purine permease 3 LENGTH=351
Ntab-TN90_AYMY-SS14261g00025	1.91413	Pentatricopeptide repeat-containing protein
Ntab-TN90_AYMY-SS249g00006	1.70695	Caffeic acid 3-O-methyltransferase
Ntab-TN90_AYMY-SS10813g00001	1.21051	ATP synthase subunit c, chloroplastic
Ntab-TN90_AYMY-SS15194g00005	2.86956	NAD(P)-binding Rossmann-fold superfamily protein LENGTH=343
Ntab-TN90_AYMY-SS7588g00002	1.52642	Costars family protein ABRACL
Ntab-TN90_AYMY-SS16375g00005	1.98441	ASR4 protein [Solanum chilense]
Ntab-TN90_AYMY-SS14835g08006	1.08867	F-box family protein LENGTH=427
Ntab-TN90_AYMY-SS15229g02002	2.22885	GDSL esterase/lipase
Ntab-TN90_AYMY-SS7209g02001	1.43345	Cellulose synthase family protein LENGTH=1065
Ntab-TN90_AYMY-SS1066g01014	2.43441	methylenetetrahydrofolate reductase 2 LENGTH=594
Ntab-TN90_AYMY-SS17195g01004	1.3464	F-box family protein with a domain of unknown function (DUF295) LENGTH=407
Ntab-TN90_AYMY-SS11423g00016	1.56089	fatty acid desaturase 2 LENGTH=383
Ntab-TN90_AYMY-SS5467g00003	2.86545	U-box domain-containing protein 21
Ntab-TN90_AYMY-SS15574g00004	2.51052	N-MYC downregulated-like 2 LENGTH=344
Ntab-TN90_AYMY-SS4865g01008	3.01314	Acyl-CoA N-acyltransferases (NAT) superfamily protein LENGTH=403
Ntab-TN90_AYMY-SS2232g00016	1.44141	DNA repair protein RAD50
Ntab-TN90_AYMY-SS14736g00009	1.66294	plasmodesmata callose-binding protein 3 LENGTH=184
Ntab-TN90_AYMY-SS2588g07015	2.90814	Ribosomal RNA adenine dimethylase family protein LENGTH=380
Ntab-TN90_AYMY-SS5872g00011	2.20288	Auxin-responsive GH3 family protein LENGTH=590
Ntab-TN90_AYMY-SS17159g01009	2.87335	unknown protein; BEST Arabidopsis thaliana protein match is: unknown protein . LENGTH=367
Ntab-TN90_AYMY-SS2480g01007	2.45043	unknown protein; BEST Arabidopsis thaliana protein match is: unknown protein . LENGTH=156
Ntab-TN90_AYMY-SS10938g00004	2.3116	Caffeic acid 3-O-methyltransferase
Ntab-TN90_AYMY-SS16269g04023	2.03298	HXXXD-type acyl-transferase family protein LENGTH=443
Ntab-TN90_AYMY-SS8139g02002	3.30535	Zinc-finger homeodomain protein 3
Ntab-TN90_AYMY-SS1768g02017	1.71048	Galactose mutarotase-like superfamily protein LENGTH=312
Ntab-TN90_AYMY-SS11722g00005	1.68625	NOD26-like intrinsic protein 6;1 LENGTH=305
Ntab-TN90_AYMY-SS1099g06010	2.85164	unknown protein; FUNCTIONS IN: molecular_function unknown; INVOLVED IN: biological_process unknown; LOCATED IN: cellular_component unknown; Has 30201 Blast hits to 17322 proteins in 780 species: Archae - 12; Bacteria - 1396; Metazoa - 17338; Fungi - 3422; Plants - 5037; Viruses - 0; Other Eukaryotes - 2996 (source: NCBI BLink). LENGTH=78
Ntab-TN90_AYMY-SS1723g00006	1.80329	Ankyrin repeat family protein LENGTH=243
Ntab-TN90_AYMY-SS1244g06022	2.87948	calcium-dependent protein kinase 29 LENGTH=561
Ntab-TN90_AYMY-SS13621g01007	1.59761	Cytochrome P450 superfamily protein LENGTH=513
Ntab-TN90_AYMY-SS12282g04025	1.59266	Protein of Unknown Function (DUF239) LENGTH=411
Ntab-TN90_AYMY-SS190g01024	1.04523	Leucine-rich repeat transmembrane protein kinase LENGTH=969
Ntab-TN90_AYMY-SS6455g00015	1.85608	Transmembrane 9 superfamily member 7
Ntab-TN90_AYMY-SS1484g02001	1.83547	F-box/RNI-like superfamily protein LENGTH=416
Ntab-TN90_AYMY-SS16925g03012	1.84038	Auxin-responsive GH3 family protein LENGTH=612
Ntab-TN90_AYMY-SS16538g03010	1.07117	LOB domain-containing protein 27 LENGTH=328
Ntab-TN90_AYMY-SS16885g03010	2.66159	GDSL esterase/lipase
Ntab-TN90_AYMY-SS16351g02008	2.08255	phospholipase D alpha 1 LENGTH=810
Ntab-TN90_AYMY-SS11282g03008	3.03737	Plastid-lipid associated protein PAP / fibrillin family protein LENGTH=273
Ntab-TN90_AYMY-SS190g06003	2.5268	Serine/arginine-rich splicing factor 3
Ntab-TN90_AYMY-SS88g02024	1.3249	Ribonuclease H-like superfamily protein LENGTH=575
Ntab-TN90_AYMY-SS11713g03012	1.33438	Integrase-type DNA-binding superfamily protein LENGTH=295
Ntab-TN90_AYMY-SS8016g03018	3.19305	TRAM, LAG1 and CLN8 (TLC) lipid-sensing domain containing protein LENGTH=231
Ntab-TN90_AYMY-SS10506g00017	1.58721	Bifunctional inhibitor/lipid-transfer protein/seed storage 2S albumin superfamily protein LENGTH=134
Ntab-TN90_AYMY-SS4280g04022	1.7748	Pentatricopeptide repeat-containing protein
Ntab-TN90_AYMY-SS95g00003	1.67041	Transcription factor IIIC, subunit 5 LENGTH=554
Ntab-TN90_AYMY-SS1420g04002	2.29596	Pentatricopeptide repeat-containing protein
Ntab-TN90_AYMY-SS861g06006	1.62318	Endo-1,3(4)-beta-glucanase 1
Ntab-TN90_AYMY-SS16683g00002	1.10103	Adenosylhomocysteinase
Ntab-TN90_AYMY-SS3437g06006	2.03671	TRICHOME BIREFRINGENCE-LIKE 34 LENGTH=410
Ntab-TN90_AYMY-SS172042g00004	1.24514	Leucine-rich receptor-like protein kinase family protein LENGTH=967
Ntab-TN90_AYMY-SS1206g01018	1.02886	RING/U-box superfamily protein LENGTH=404
Ntab-TN90_AYMY-SS4938g00004	2.76382	Ethylene receptor 2
Ntab-TN90_AYMY-SS15653g01003	1.3347	ADP-ribosylation factor GTPase-activating protein 1
Ntab-TN90_AYMY-SS15791g03010	2.29897	Protein SUPPRESSOR OF GENE SILENCING 3
Ntab-TN90_AYMY-SS728g05005	1.80994	serine carboxypeptidase-like 29 LENGTH=479
Ntab-TN90_AYMY-SS1109g01005	1.07719	MADS-box transcription factor 22
Ntab-TN90_AYMY-SS2232g00018	1.68922	DNA repair protein RAD50
Ntab-TN90_AYMY-SS6531g01002	2.60791	glycine-rich protein 3 LENGTH=145
Ntab-TN90_AYMY-SS17619g05001	1.56839	Unknown protein
Ntab-TN90_AYMY-SS7504g04012	2.75456	L-ascorbate oxidase
Ntab-TN90_AYMY-SS1848g00001	1.46175	Prefoldin subunit 3
Ntab-TN90_AYMY-SS1099g08008	1.55298	unknown protein; FUNCTIONS IN: molecular_function unknown; INVOLVED IN: biological_process unknown; LOCATED IN: cellular_component unknown; Has 30201 Blast hits to 17322 proteins in 780 species: Archae - 12; Bacteria - 1396; Metazoa - 17338; Fungi - 3422; Plants - 5037; Viruses - 0; Other Eukaryotes - 2996 (source: NCBI BLink). LENGTH=78
Ntab-TN90_AYMY-SS29862g00007	1.05059	Pentatricopeptide repeat-containing protein
Ntab-TN90_AYMY-SS4943g01002	1.95735	unknown protein; LOCATED IN: chloroplast; BEST Arabidopsis thaliana protein match is: unknown protein . LENGTH=125
Ntab-TN90_AYMY-SS99013g00019	1.6009	zinc ion binding;nucleic acid binding LENGTH=515
Ntab-TN90_AYMY-SS120849g00015	1.55451	Ribonuclease H-like superfamily protein LENGTH=343
Ntab-TN90_AYMY-SS7140g01019	1.32301	Glycine cleavage T-protein family LENGTH=393
Ntab-TN90_AYMY-SS4015g00002	2.67362	LanC-like protein 2
Ntab-TN90_AYMY-SS998g00012	1.46388	Unknown protein
Ntab-TN90_AYMY-SS619g00010	3.20393	Pentatricopeptide repeat-containing protein
Ntab-TN90_AYMY-SS10477g04020	2.18094	NAD(P)-binding Rossmann-fold superfamily protein LENGTH=333
Ntab-TN90_AYMY-SS16793g00001	2.47322	Glucan endo-1,3-beta-glucosidase
Ntab-TN90_AYMY-SS710g06010	3.20019	Glycosyl hydrolase family protein LENGTH=608
Ntab-TN90_AYMY-SS8414g01004	1.99414	Proteasome subunit beta type-7-A
Ntab-TN90_AYMY-SS18168g05011	1.6243	glutamine dumper 3 LENGTH=148
Ntab-TN90_AYMY-SS2393g00006	2.8362	Pollen Ole e 1 allergen and extensin family protein LENGTH=171
Ntab-TN90_AYMY-SS3933g02002	3.17117	NADH-ubiquinone oxidoreductase chain 4
Ntab-TN90_AYMY-SS87783g00002	3.15505	RNA-binding (RRM/RBD/RNP motifs) family protein LENGTH=471
Ntab-TN90_AYMY-SS8590g02022	1.53384	unknown protein; BEST Arabidopsis thaliana protein match is: unknown protein . LENGTH=347
Ntab-TN90_AYMY-SS4231g01005	1.56639	RING/U-box superfamily protein LENGTH=199
Ntab-TN90_AYMY-SS12545g02020	2.10707	glutathione S-transferase TAU 19 LENGTH=219
Ntab-TN90_AYMY-SS1560g01016	1.47456	Protein kinase superfamily protein LENGTH=493
Ntab-TN90_AYMY-SS2005g07007	2.17727	Plant invertase/pectin methylesterase inhibitor superfamily LENGTH=547
Ntab-TN90_AYMY-SS228g00019	2.79727	CYCLIN B2;4 LENGTH=431
Ntab-TN90_AYMY-SS322g03015	2.72373	Unknown protein
Ntab-TN90_AYMY-SS16134g00002	1.1389	Adenosylhomocysteinase
Ntab-TN90_AYMY-SS2028g03001	2.9289	Low temperature and salt responsive protein family LENGTH=54
Ntab-TN90_AYMY-SS13972g01012	2.06464	zinc ion binding;nucleic acid binding LENGTH=515
Ntab-TN90_AYMY-SS12899g00011	2.26633	transcription factor-related LENGTH=232
Ntab-TN90_AYMY-SS4830g01001	2.23989	Dehydration-responsive element-binding protein 1A
Ntab-TN90_AYMY-SS8929g01010	2.0375	Histone-lysine N-methyltransferase, H3 lysine-9 specific SUVH6
Ntab-TN90_AYMY-SS13175g00029	2.47118	Unknown protein
Ntab-TN90_AYMY-SS54004g00003	1.96256	ENTH/ANTH/VHS superfamily protein LENGTH=635
Ntab-TN90_AYMY-SS11424g03024	1.31026	unknown protein; Has 91 Blast hits to 91 proteins in 12 species: Archae - 0; Bacteria - 0; Metazoa - 0; Fungi - 0; Plants - 91; Viruses - 0; Other Eukaryotes - 0 (source: NCBI BLink). LENGTH=128
Ntab-TN90_AYMY-SS14315g01010	1.8191	Tetratricopeptide repeat protein 27 homolog
Ntab-TN90_AYMY-SS1602g00011	1.82176	beta-amylase 1 LENGTH=575
Ntab-TN90_AYMY-SS14510g00002	1.60103	RING/U-box superfamily protein LENGTH=594
Ntab-TN90_AYMY-SS2667g00002	1.23057	Phosphatidyl-N-methylethanolamine N-methyltransferase
Ntab-TN90_AYMY-SS7375g00013	2.81778	dCTP pyrophosphatase 1
Ntab-TN90_AYMY-SS17064g00011	2.89138	expansin A8 LENGTH=253
Ntab-TN90_AYMY-SS7335g00016	3.13435	unknown protein; FUNCTIONS IN: molecular_function unknown; INVOLVED IN: biological_process unknown; LOCATED IN: chloroplast; EXPRESSED IN: 22 plant structures; EXPRESSED DURING: 13 growth stages; BEST Arabidopsis thaliana protein match is: unknown protein . LENGTH=162
Ntab-TN90_AYMY-SS9448g00009	1.76155	unknown protein; FUNCTIONS IN: molecular_function unknown; INVOLVED IN: biological_process unknown; LOCATED IN: chloroplast; EXPRESSED IN: 19 plant structures; EXPRESSED DURING: 13 growth stages; Has 121 Blast hits to 121 proteins in 12 species: Archae - 0; Bacteria - 0; Metazoa - 0; Fungi - 0; Plants - 121; Viruses - 0; Other Eukaryotes - 0 (source: NCBI BLink). LENGTH=208
Ntab-TN90_AYMY-SS10410g00008	1.10012	NAD(P)-binding Rossmann-fold superfamily protein LENGTH=333
Ntab-TN90_AYMY-SS8009g04025	2.47965	Pectin lyase-like superfamily protein LENGTH=388
Ntab-TN90_AYMY-SS9274g01006	2.46916	peroxisomal 3-ketoacyl-CoA thiolase 3 LENGTH=462
Ntab-TN90_AYMY-SS8159g00005	1.45874	unknown protein; BEST Arabidopsis thaliana protein match is: unknown protein . LENGTH=208
Ntab-TN90_AYMY-SS148g00003	3.07547	transcription factor-related LENGTH=232
Ntab-TN90_AYMY-SS7799g06022	2.37723	Exosome complex component RRP41
Ntab-TN90_AYMY-SS464g03003	2.04659	squamosa promoter binding protein-like 8 LENGTH=333
Ntab-TN90_AYMY-SS74111g00006	1.41896	Adenine nucleotide alpha hydrolases-like superfamily protein LENGTH=160
Ntab-TN90_AYMY-SS6353g00001	3.01678	Unknown protein
Ntab-TN90_AYMY-SS1400g04014	1.83919	Leucine-rich receptor-like protein kinase family protein LENGTH=1173
Ntab-TN90_AYMY-SS11712g01011	3.09725	Integrase-type DNA-binding superfamily protein LENGTH=295
Ntab-TN90_AYMY-SS1860g01014	1.66959	Regulator of Vps4 activity in the MVB pathway protein LENGTH=381
Ntab-TN90_AYMY-SS20104g00005	1.96958	Auxin-induced protein AUX22
Ntab-TN90_AYMY-SS16215g01015	2.20328	fatty acid desaturase 2 LENGTH=383
Ntab-TN90_AYMY-SS17085g02011	1.93265	terpene synthase 21 LENGTH=547
Ntab-TN90_AYMY-SS6993g05010	1.89232	Ubiquitin conjugation factor E4 B
Ntab-TN90_AYMY-SS2347g09011	1.45731	Arabinose 5-phosphate isomerase KdsD
Ntab-TN90_AYMY-SS4552g02013	1.4011	Disease resistance protein (CC-NBS-LRR class) family LENGTH=900
Ntab-TN90_AYMY-SS158702g00006	1.97437	Glycine-rich protein
Ntab-TN90_AYMY-SS17249g01002	2.33032	stachyose synthase LENGTH=876
Ntab-TN90_AYMY-SS8396g00007	2.59207	jasmonate-zim-domain protein 1 LENGTH=253
Ntab-TN90_AYMY-SS16527g02001	1.08301	Serine/threonine-protein kinase SRK2E
Ntab-TN90_AYMY-SS17866g00014	1.98356	Protein kinase superfamily protein LENGTH=725
Ntab-TN90_AYMY-SS395g07001	2.98629	Leucine-rich receptor-like protein kinase family protein LENGTH=980
Ntab-TN90_AYMY-SS10724g00004	1.69208	NAD(P)-binding Rossmann-fold superfamily protein LENGTH=285
Ntab-TN90_AYMY-SS17597g00008	2.18427	Polygalacturonase inhibitor
Ntab-TN90_AYMY-SS11343g00002	2.57027	G-type lectin S-receptor-like serine/threonine-protein kinase
Ntab-TN90_AYMY-SS642g00001	2.1129	Unknown protein
Ntab-TN90_AYMY-SS13418g00015	2.27235	Serine/threonine-protein kinase mph1
Ntab-TN90_AYMY-SS4594g00006	2.6039	Leucine-rich repeat receptor-like protein kinase family protein LENGTH=1124
Ntab-TN90_AYMY-SS1070g08024	3.05615	Flavonol synthase/flavanone 3-hydroxylase
Ntab-TN90_AYMY-SS8929g00009	2.02495	Histone-lysine N-methyltransferase, H3 lysine-9 specific SUVH6
Ntab-TN90_AYMY-SS4070g00013	2.62582	BEST Arabidopsis thaliana protein match is: embryo defective 2170 . LENGTH=258
Ntab-TN90_AYMY-SS9024g02004	1.53933	Protein NRT1/ PTR FAMILY 5.5
Ntab-TN90_AYMY-SS1509g02006	2.5402	unknown protein; FUNCTIONS IN: molecular_function unknown; INVOLVED IN: biological_process unknown; LOCATED IN: chloroplast thylakoid membrane, chloroplast; Has 37 Blast hits to 37 proteins in 13 species: Archae - 0; Bacteria - 0; Metazoa - 0; Fungi - 0; Plants - 37; Viruses - 0; Other Eukaryotes - 0 (source: NCBI BLink). LENGTH=192
Ntab-TN90_AYMY-SS2494g00004	1.48113	Calmodulin binding protein-like LENGTH=494
Ntab-TN90_AYMY-SS16927g00010	2.59782	Auxin-responsive GH3 family protein LENGTH=612
Ntab-TN90_AYMY-SS60563g00004	2.75432	Wall-associated receptor kinase-like 22
Ntab-TN90_AYMY-SS24236g00002	2.38341	terpene synthase 1 LENGTH=598
Ntab-TN90_AYMY-SS45539g00001	2.92405	Lipoxygenase 2.1, chloroplastic
Ntab-TN90_AYMY-SS17830g01005	2.30831	5-formyltetrahydrofolate cyclo-ligase, mitochondrial
Ntab-TN90_AYMY-SS14147g02004	2.56223	alpha carbonic anhydrase 2 LENGTH=217
Ntab-TN90_AYMY-SS4641g00006	1.31671	prohibitin 3 LENGTH=277
Ntab-TN90_AYMY-SS9407g01003	1.86124	O-methyltransferase family protein LENGTH=325
Ntab-TN90_AYMY-SS12g02007	1.18069	Unknown protein
Ntab-TN90_AYMY-SS2327g00005	1.60001	F-box/RNI-like superfamily protein LENGTH=416
Ntab-TN90_AYMY-SS1424g03008	1.53873	Pentatricopeptide repeat-containing protein
Ntab-TN90_AYMY-SS7472g00002	2.35179	Plastid-lipid associated protein PAP / fibrillin family protein LENGTH=242
Ntab-TN90_AYMY-SS18521g04006	2.94077	GASA/GAST/Snakin [Medicago truncatula]
Ntab-TN90_AYMY-SS17780g02002	2.44183	Homeobox-leucine zipper protein family LENGTH=294
Ntab-TN90_AYMY-SS15563g00001	2.70932	Ethylene-responsive transcription factor 1
Ntab-TN90_AYMY-SS6513g05001	1.21172	unknown protein; Has 30201 Blast hits to 17322 proteins in 780 species: Archae - 12; Bacteria - 1396; Metazoa - 17338; Fungi - 3422; Plants - 5037; Viruses - 0; Other Eukaryotes - 2996 (source: NCBI BLink). LENGTH=182
Ntab-TN90_AYMY-SS247786g00002	1.40057	Ypt/Rab-GAP domain of gyp1p superfamily protein LENGTH=424
Ntab-TN90_AYMY-SS4468g14017	1.18912	3-ketoacyl-CoA synthase 6 LENGTH=497
Ntab-TN90_AYMY-SS17559g01021	2.41897	Leucine-rich receptor-like protein kinase family protein LENGTH=1173
Ntab-TN90_AYMY-SS7538g05012	1.612	UDP-Glycosyltransferase superfamily protein LENGTH=492
Ntab-TN90_AYMY-SS360g03007	1.27095	Vacuolar protein sorting-associated protein 13
Ntab-TN90_AYMY-SS395g05024	1.65759	Leucine-rich receptor-like protein kinase family protein LENGTH=980
Ntab-TN90_AYMY-SS3459g00014	2.313	Fasciclin-like arabinogalactan protein 7
Ntab-TN90_AYMY-SS1526g08015	1.68508	Unknown protein
Ntab-TN90_AYMY-SS1079g06020	1.27416	xyloglucan endotransglucosylase/hydrolase 8 LENGTH=305
Ntab-TN90_AYMY-SS201801g00001	1.24529	F-box family protein LENGTH=380
Ntab-TN90_AYMY-SS15110g00026	1.39145	inhibitor/interactor with cyclin-dependent kinase LENGTH=240
Ntab-TN90_AYMY-SS17424g08005	1.21385	unknown protein; FUNCTIONS IN: molecular_function unknown; INVOLVED IN: biological_process unknown; LOCATED IN: chloroplast; EXPRESSED IN: 21 plant structures; EXPRESSED DURING: 13 growth stages; BEST Arabidopsis thaliana protein match is: unknown protein . LENGTH=382
Ntab-TN90_AYMY-SS76g00001	2.98808	Pentatricopeptide repeat-containing protein
Ntab-TN90_AYMY-SS4549g04007	2.45555	F-box family protein LENGTH=422
Ntab-TN90_AYMY-SS17354g04001	2.68633	Heavy metal transport/detoxification superfamily protein LENGTH=302
Ntab-TN90_AYMY-SS1219g04004	2.43573	Cytochrome b561 and DOMON domain-containing protein
Ntab-TN90_AYMY-SS862g02013	1.26939	40S ribosomal protein S18
Ntab-TN90_AYMY-SS145709g00003	1.74508	MATE efflux family protein LENGTH=500
Ntab-TN90_AYMY-SS16586g00003	2.01814	Mitochondrial outer membrane protein porin 4
Ntab-TN90_AYMY-SS18362g01003	1.35635	tubulin alpha-4 chain LENGTH=450
Ntab-TN90_AYMY-SS4464g00003	1.83478	AP2/B3-like transcriptional factor family protein LENGTH=244
Ntab-TN90_AYMY-SS9798g01009	2.14369	Heme oxygenase 1
Ntab-TN90_AYMY-SS6480g00007	1.7726	Protein of unknown function (DUF630 and DUF632) LENGTH=865
Ntab-TN90_AYMY-SS569g04023	1.05068	Heavy metal transport/detoxification superfamily protein LENGTH=358
Ntab-TN90_AYMY-SS6187g10006	2.47729	Nucleotide-diphospho-sugar transferases superfamily protein LENGTH=525
Ntab-TN90_AYMY-SS18730g00001	2.73733	SKU5 similar 1 LENGTH=589
Ntab-TN90_AYMY-SS8645g01001	2.84665	FASCICLIN-like arabinogalactan-protein 12 LENGTH=249
Ntab-TN90_AYMY-SS11876g00012	1.21399	galacturonosyltransferase 9 LENGTH=561
Ntab-TN90_AYMY-SS13742g00003	1.44484	HORMA domain-containing protein 1
Ntab-TN90_AYMY-SS583g01009	1.38346	Cytochrome P450 superfamily protein LENGTH=513
Ntab-TN90_AYMY-SS2763g01007	2.95529	mitogen-activated protein kinase kinase kinase 5 LENGTH=716
Ntab-TN90_AYMY-SS878g00006	2.23645	Unknown protein
Ntab-TN90_AYMY-SS2407g02001	2.72801	early nodulin-like protein 14 LENGTH=182
Ntab-TN90_AYMY-SS232791g00006	1.85394	F-box/RNI-like superfamily protein LENGTH=416
Ntab-TN90_AYMY-SS782g01018	1.39582	Unknown protein
Ntab-TN90_AYMY-SS7153g00001	2.23136	Peroxidase superfamily protein LENGTH=329
Ntab-TN90_AYMY-SS16650g00015	1.82106	Calcium-binding EF-hand family protein LENGTH=222
Ntab-TN90_AYMY-SS15902g06016	2.73331	Unknown protein
Ntab-TN90_AYMY-SS4065g00001	2.17147	Caffeic acid 3-O-methyltransferase 1
Ntab-TN90_AYMY-SS7181g00006	2.51556	Phototropic-responsive NPH3 family protein LENGTH=593
Ntab-TN90_AYMY-SS16964g00009	1.41754	Galactose oxidase/kelch repeat superfamily protein LENGTH=421
Ntab-TN90_AYMY-SS5443g00006	1.98029	F-box and associated interaction domains-containing protein LENGTH=435
Ntab-TN90_AYMY-SS622g10013	2.57018	calmodulin-binding family protein LENGTH=575
Ntab-TN90_AYMY-SS14390g01013	1.37098	Unknown protein
Ntab-TN90_AYMY-SS17976g00004	2.02152	6-phosphogluconolactonase 1 LENGTH=268
Ntab-TN90_AYMY-SS4897g01007	1.57299	RING/U-box superfamily protein LENGTH=493
Ntab-TN90_AYMY-SS10242g00005	2.37136	Thioredoxin superfamily protein LENGTH=140
Ntab-TN90_AYMY-SS4670g02007	1.82771	unknown protein; BEST Arabidopsis thaliana protein match is: unknown protein . LENGTH=357
Ntab-TN90_AYMY-SS968g01010	1.65397	Transducin/WD40 repeat-like superfamily protein LENGTH=468
Ntab-TN90_AYMY-SS4623g00007	2.16494	Sister chromatid cohesion protein DCC1
Ntab-TN90_AYMY-SS13474g00001	2.21845	Glycosyl hydrolase family 10 protein LENGTH=562
Ntab-TN90_AYMY-SS10017g00012	1.794	Lysine histidine transporter-like 8
Ntab-TN90_AYMY-SS397g01006	1.5992	Pectin lyase-like superfamily protein LENGTH=444
Ntab-TN90_AYMY-SS5004g00011	2.52579	Unknown protein
Ntab-TN90_AYMY-SS1294g12014	2.92794	Leucine-rich repeat (LRR) family protein LENGTH=397
Ntab-TN90_AYMY-SS17903g03001	2.3734	Calmodulin-binding transcription activator 4
Ntab-TN90_AYMY-SS1070g02015	2.70147	Cellulose-synthase-like C5 LENGTH=692
Ntab-TN90_AYMY-SS1421g04003	1.69882	Pentatricopeptide repeat-containing protein
Ntab-TN90_AYMY-SS3347g00008	2.79695	diacylglycerol kinase 7 LENGTH=492
Ntab-TN90_AYMY-SS7175g03010	2.29939	patatin-like protein 6 LENGTH=488
Ntab-TN90_AYMY-SS1508g04014	1.15642	EF hand calcium-binding protein family LENGTH=163
Ntab-TN90_AYMY-SS541g03011	1.82681	telomere repeat binding factor 3 LENGTH=295
Ntab-TN90_AYMY-SS727g04003	2.5344	Alcohol-forming fatty acyl-CoA reductase
Ntab-TN90_AYMY-SS1474g01005	2.08826	Homeobox-leucine zipper protein family LENGTH=278
Ntab-TN90_AYMY-SS1022g01029	2.10601	Plant invertase/pectin methylesterase inhibitor superfamily protein LENGTH=188
Ntab-TN90_AYMY-SS17173g00005	2.62779	Cyclin D2;1 LENGTH=362
Ntab-TN90_AYMY-SS861g04005	1.09593	Acyl carrier protein 1, chloroplastic
Ntab-TN90_AYMY-SS7363g03025	1.88402	RING/U-box superfamily protein LENGTH=204
Ntab-TN90_AYMY-SS16897g04011	2.32852	TRICHOME BIREFRINGENCE-LIKE 22 LENGTH=414
Ntab-TN90_AYMY-SS13624g00012	1.99383	Delta(8)-fatty-acid desaturase 2
Ntab-TN90_AYMY-SS3933g02001	2.84738	Lipoxygenase 2, chloroplastic
Ntab-TN90_AYMY-SS1023g06015	1.2389	Thioredoxin superfamily protein LENGTH=140
Ntab-TN90_AYMY-SS1589g03001	1.26782	GRF zinc finger / Zinc knuckle protein LENGTH=353
Ntab-TN90_AYMY-SS7680g00030	1.48787	ATP synthase subunit alpha, mitochondrial
Ntab-TN90_AYMY-SS11714g03008	1.54291	jasmonate ZIM domain protein c.1 [Nicotiana attenuata]
Ntab-TN90_AYMY-SS9389g03006	1.92809	Maturase K
Ntab-TN90_AYMY-SS12939g01005	2.37921	unknown protein; BEST Arabidopsis thaliana protein match is: unknown protein . LENGTH=594
Ntab-TN90_AYMY-SS8762g04018	2.09517	plasma membrane intrinsic protein 2 LENGTH=285
Ntab-TN90_AYMY-SS1463g01023	1.9486	FAR1-related sequence 5 LENGTH=788
Ntab-TN90_AYMY-SS19409g00003	2.05419	Double-stranded RNA-binding protein 2
Ntab-TN90_AYMY-SS17703g00004	2.31293	Histidine decarboxylase
Ntab-TN90_AYMY-SS1502g03006	1.40821	unknown protein; Has 1807 Blast hits to 1807 proteins in 277 species: Archae - 0; Bacteria - 0; Metazoa - 736; Fungi - 347; Plants - 385; Viruses - 0; Other Eukaryotes - 339 (source: NCBI BLink). LENGTH=159
Ntab-TN90_AYMY-SS17046g00006	2.69994	Calcium-dependent lipid-binding (CaLB domain) family protein LENGTH=540
Ntab-TN90_AYMY-SS202154g00001	2.37375	casein kinase I-like 3 LENGTH=415
Ntab-TN90_AYMY-SS688g00011	1.98081	hydroxycinnamoyl-CoA shikimate/quinate hydroxycinnamoyl transferase LENGTH=433
Ntab-TN90_AYMY-SS17114g05002	2.12911	hydroxyproline-rich glycoprotein family protein LENGTH=449
Ntab-TN90_AYMY-SS176971g00008	1.00654	homeobox-leucine zipper protein 17 LENGTH=275
Ntab-TN90_AYMY-SS259g09003	1.78605	Unknown protein
Ntab-TN90_AYMY-SS2145g03006	1.41328	Polyadenylate-binding protein 2
Ntab-TN90_AYMY-SS5200g00013	1.36719	Chromodomain-helicase-DNA-binding protein 3
Ntab-TN90_AYMY-SS252g02014	2.0241	lectin [Nicotiana tabacum]
Ntab-TN90_AYMY-SS7799g06003	1.38821	Ankyrin repeat family protein LENGTH=578
Ntab-TN90_AYMY-SS8475g01013	2.69626	Lipoxygenase 2.3, chloroplastic
Ntab-TN90_AYMY-SS18842g00005	2.47543	glycosyl hydrolase 9B5 LENGTH=515
Ntab-TN90_AYMY-SS1097g06007	2.54784	Unknown protein
Ntab-TN90_AYMY-SS1497g00004	2.81129	Bifunctional inhibitor/lipid-transfer protein/seed storage 2S albumin superfamily protein LENGTH=134
Ntab-TN90_AYMY-SS4102g02004	1.92335	xylulose kinase-2 LENGTH=558
Ntab-TN90_AYMY-SS14722g00013	1.64293	HXXXD-type acyl-transferase family protein LENGTH=442
Ntab-TN90_AYMY-SS10327g00009	2.26166	Unknown protein
Ntab-TN90_AYMY-SS1360g03001	1.3748	Glutathione S-transferase family protein LENGTH=235
Ntab-TN90_AYMY-SS12958g03020	1.51409	Geranylgeranyl diphosphate reductase
Ntab-TN90_AYMY-SS654g04002	2.01198	S-adenosyl-L-methionine-dependent methyltransferases superfamily protein LENGTH=354
Ntab-TN90_AYMY-SS729g04011	1.35756	Leucine-rich repeat protein kinase family protein LENGTH=1011
Ntab-TN90_AYMY-SS9527g03007	1.81187	CBL-interacting protein kinase 2 LENGTH=456
Ntab-TN90_AYMY-SS2353g01015	1.65248	Deoxycytidine kinase
Ntab-TN90_AYMY-SS18138g00006	1.8787	Ribulose bisphosphate carboxylase large chain
Ntab-TN90_AYMY-SS42990g00002	2.30947	Translocon-associated protein subunit alpha
Ntab-TN90_AYMY-SS16508g04005	1.68528	Pentatricopeptide repeat-containing protein
Ntab-TN90_AYMY-SS9186g00004	2.39383	BEST Arabidopsis thaliana protein match is: nucleolar protein gar2-related . LENGTH=671
Ntab-TN90_AYMY-SS17359g00016	1.54267	V-type proton ATPase subunit e1
Ntab-TN90_AYMY-SS8009g05022	1.70479	Pectin lyase-like superfamily protein LENGTH=388
Ntab-TN90_AYMY-SS16308g00010	1.8859	WD repeat domain phosphoinositide-interacting protein 3
Ntab-TN90_AYMY-SS1450g00008	1.32696	P-loop containing nucleoside triphosphate hydrolases superfamily protein LENGTH=326
Ntab-TN90_AYMY-SS1112g07012	2.76598	heptahelical transmembrane protein1 LENGTH=332
Ntab-TN90_AYMY-SS9847g00012	1.89035	formin homology 1 LENGTH=1051
Ntab-TN90_AYMY-SS4864g00001	2.12933	methyl esterase 10 LENGTH=288
Ntab-TN90_AYMY-SS13581g00013	1.91816	LOB domain-containing protein 27 LENGTH=328
Ntab-TN90_AYMY-SS17250g01016	2.23987	AGAMOUS-like 62 LENGTH=299
Ntab-TN90_AYMY-SS8237g00002	2.08706	Disease resistance protein (CC-NBS-LRR class) family LENGTH=901
Ntab-TN90_AYMY-SS1501g03045	1.57108	unknown protein; Has 1807 Blast hits to 1807 proteins in 277 species: Archae - 0; Bacteria - 0; Metazoa - 736; Fungi - 347; Plants - 385; Viruses - 0; Other Eukaryotes - 339 (source: NCBI BLink). LENGTH=159
Ntab-TN90_AYMY-SS6028g03002	1.10048	Nuclear transport factor 2 (NTF2) family protein with RNA binding (RRM-RBD-RNP motifs) domain LENGTH=460
Ntab-TN90_AYMY-SS281g05025	1.39317	17.6 kDa class II heat shock protein LENGTH=155
Ntab-TN90_AYMY-SS11606g00007	1.45736	receptor like protein 35 LENGTH=943
Ntab-TN90_AYMY-SS10251g00004	2.77545	exoribonuclease 2 LENGTH=1023
Ntab-TN90_AYMY-SS18265g03006	1.70785	alpha/beta-Hydrolases superfamily protein LENGTH=382
Ntab-TN90_AYMY-SS10943g00002	2.50918	Polygalacturonase-1 non-catalytic subunit beta
Ntab-TN90_AYMY-SS217g03027	1.83301	unknown protein; FUNCTIONS IN: molecular_function unknown; INVOLVED IN: biological_process unknown; LOCATED IN: cellular_component unknown; EXPRESSED IN: 22 plant structures; EXPRESSED DURING: 13 growth stages; BEST Arabidopsis thaliana protein match is: unknown protein . LENGTH=248
Ntab-TN90_AYMY-SS1489g00015	2.73247	transcription factor-related LENGTH=232
Ntab-TN90_AYMY-SS6507g01014	1.41128	SAUR-like auxin-responsive protein family LENGTH=154
Ntab-TN90_AYMY-SS6623g01006	1.14953	Protein disulfide isomerase-like 2-1
Ntab-TN90_AYMY-SS6227g03005	2.49916	CBL-interacting protein kinase 20 LENGTH=439
Ntab-TN90_AYMY-SS17540g01008	2.49554	tRNA(His) guanylyltransferase 1
Ntab-TN90_AYMY-SS7567g00003	1.35427	cellulose synthase 6 LENGTH=1084
Ntab-TN90_AYMY-SS1294g09007	1.68257	histidine-containing phosphotransmitter 2 LENGTH=156
Ntab-TN90_AYMY-SS10130g00001	1.78936	Unknown protein
Ntab-TN90_AYMY-SS6777g00003	2.06183	xyloglucan endotransglucosylase/hydrolase 5 LENGTH=293
Ntab-TN90_AYMY-SS6356g04004	2.38531	Unknown protein
Ntab-TN90_AYMY-SS158260g00004	1.76126	cytochrome P450, family 76, subfamily G, polypeptide 1 LENGTH=530
Ntab-TN90_AYMY-SS276g07023	2.58125	60S acidic ribosomal protein family LENGTH=111
Ntab-TN90_AYMY-SS220159g00001	1.07325	histone-lysine N-methyltransferase ASHH3 LENGTH=363
Ntab-TN90_AYMY-SS15375g01019	1.63297	F-box family protein LENGTH=427
Ntab-TN90_AYMY-SS360g00020	2.22974	Endoglucanase 6
Ntab-TN90_AYMY-SS1223g03004	2.1085	xyloglucan endotransglucosylase/hydrolase 5 LENGTH=293
Ntab-TN90_AYMY-SS8281g03008	1.35458	green-ripe protein [Petunia x hybrida]
Ntab-TN90_AYMY-SS3511g00005	2.30921	Adenosine deaminase-like protein
Ntab-TN90_AYMY-SS5797g00002	1.58205	phloem protein 2-A9 LENGTH=180
Ntab-TN90_AYMY-SS15015g00012	1.85187	unknown protein; Has 1807 Blast hits to 1807 proteins in 277 species: Archae - 0; Bacteria - 0; Metazoa - 736; Fungi - 347; Plants - 385; Viruses - 0; Other Eukaryotes - 339 (source: NCBI BLink). LENGTH=159
Ntab-TN90_AYMY-SS9042g00005	2.28332	transcription factor-related LENGTH=225
Ntab-TN90_AYMY-SS2179g03016	2.3482	Mannose-6-phosphate isomerase 1
Ntab-TN90_AYMY-SS12426g02011	2.05331	Major facilitator superfamily protein LENGTH=495
Ntab-TN90_AYMY-SS877g01014	1.81657	Polyphenol oxidase E, chloroplastic
Ntab-TN90_AYMY-SS7185g00004	2.54278	Phototropic-responsive NPH3 family protein LENGTH=593
Ntab-TN90_AYMY-SS232g00007	1.24926	SWIB/MDM2 domain superfamily protein LENGTH=143
Ntab-TN90_AYMY-SS2317g00001	2.17612	FASCICLIN-like arabinogalactan protein 8 LENGTH=420
Ntab-TN90_AYMY-SS11855g00006	1.58629	UDP-glucose 6-dehydrogenase family protein LENGTH=480
Ntab-TN90_AYMY-SS364g00014	2.35178	DNA replication ATP-dependent helicase/nuclease DNA2
Ntab-TN90_AYMY-SS14529g00003	1.82552	Pentatricopeptide repeat (PPR) superfamily protein LENGTH=607
Ntab-TN90_AYMY-SS17404g00002	2.0214	Cytochrome b561 and DOMON domain-containing protein
Ntab-TN90_AYMY-SS377g00005	1.95877	Serine/threonine-protein phosphatase PP2A-2 catalytic subunit
Ntab-TN90_AYMY-SS16050g10036	2.48283	response regulator 9 LENGTH=234
Ntab-TN90_AYMY-SS16965g03004	1.31683	oxophytodienoate-reductase 3 LENGTH=391
Ntab-TN90_AYMY-SS6579g06003	2.37832	Calcium-dependent lipid-binding (CaLB domain) family protein LENGTH=537
Ntab-TN90_AYMY-SS427g11004	1.00028	Zinc knuckle (CCHC-type) family protein LENGTH=457
Ntab-TN90_AYMY-SS5532g10016	2.2359	cyclin p1;1 LENGTH=221
Ntab-TN90_AYMY-SS151183g00003	1.60853	Protein kinase family protein LENGTH=569
Ntab-TN90_AYMY-SS11063g06010	2.65337	OsI_25053 [Oryza sativa Indica Group]
Ntab-TN90_AYMY-SS9461g00003	2.03395	Acidic endochitinase
Ntab-TN90_AYMY-SS183g06003	1.80508	30S ribosomal protein S12-B, chloroplastic
Ntab-TN90_AYMY-SS622g11007	2.03651	calmodulin-binding family protein LENGTH=575
Ntab-TN90_AYMY-SS15708g06002	2.68036	2-oxoglutarate (2OG) and Fe(II)-dependent oxygenase superfamily protein LENGTH=549
Ntab-TN90_AYMY-SS5235g00010	2.28402	GRAS family transcription factor family protein LENGTH=587
Ntab-TN90_AYMY-SS7789g01008	1.41369	Target SNARE coiled-coil domain protein LENGTH=137
Ntab-TN90_AYMY-SS1570g04001	2.69136	Transforming growth factor-beta receptor-associated protein 1 homolog
Ntab-TN90_AYMY-SS967g04016	1.30284	Unknown protein
Ntab-TN90_AYMY-SS582g07021	2.67228	unknown protein; FUNCTIONS IN: molecular_function unknown; INVOLVED IN: biological_process unknown; LOCATED IN: endomembrane system; EXPRESSED IN: 18 plant structures; EXPRESSED DURING: 12 growth stages; BEST Arabidopsis thaliana protein match is: unknown protein . LENGTH=379
Ntab-TN90_AYMY-SS1327g00005	1.76322	Unknown protein
Ntab-TN90_AYMY-SS8139g03004	2.69891	Serine protease inhibitor, potato inhibitor I-type family protein LENGTH=99
Ntab-TN90_AYMY-SS10762g02012	1.0124	AGAMOUS-like 62 LENGTH=299
Ntab-TN90_AYMY-SS16267g00004	2.63075	unknown protein; BEST Arabidopsis thaliana protein match is: unknown protein . LENGTH=147
Ntab-TN90_AYMY-SS8257g03008	1.76211	inositol polyphosphate 5-phosphatase I LENGTH=590
Ntab-TN90_AYMY-SS18528g00001	2.17741	Dirigent protein 21
Ntab-TN90_AYMY-SS11365g06012	1.05971	AdoMet-dependent rRNA methyltransferase spb1
Ntab-TN90_AYMY-SS1504g00010	1.17426	RING-H2 finger protein 2B LENGTH=147
Ntab-TN90_AYMY-SS14963g00021	1.10735	unknown protein; INVOLVED IN: biological_process unknown; LOCATED IN: mitochondrion; EXPRESSED IN: inflorescence meristem, root, flower; EXPRESSED DURING: petal differentiation and expansion stage;
Ntab-TN90_AYMY-SS14274g00002	1.86349	Pentatricopeptide repeat-containing protein
Ntab-TN90_AYMY-SS1416g05002	1.09827	Glucan endo-1,3-beta-glucosidase 13
Ntab-TN90_AYMY-SS208g03002	1.38677	unknown protein; BEST Arabidopsis thaliana protein match is: unknown protein . LENGTH=367
Ntab-TN90_AYMY-SS16850g01021	1.04177	Calvin cycle protein CP12-3, chloroplastic
Ntab-TN90_AYMY-SS5690g00006	2.626	unknown protein; FUNCTIONS IN: molecular_function unknown; INVOLVED IN: biological_process unknown; LOCATED IN: mitochondrion, plasma membrane, mitochondrial respiratory chain complex I, respiratory chain complex I; EXPRESSED IN: 24 plant structures; EXPRESSED DURING: 15 growth stages; Has 30201 Blast hits to 17322 proteins in 780 species: Archae - 12; Bacteria - 1396; Metazoa - 17338; Fungi - 34…
Ntab-TN90_AYMY-SS2917g03001	2.55428	UDP-Glycosyltransferase superfamily protein LENGTH=496
Ntab-TN90_AYMY-SS10294g01004	1.4983	dual specificity protein phosphatase 1 LENGTH=228
Ntab-TN90_AYMY-SS12381g03022	1.78065	Unknown protein
Ntab-TN90_AYMY-SS16531g03003	2.1349	Leucine-rich repeat protein kinase family protein LENGTH=1020
Ntab-TN90_AYMY-SS11574g00001	1.792	DNA polymerase V [Medicago truncatula]
Ntab-TN90_AYMY-SS17585g01019	2.36836	Ornithine decarboxylase
Ntab-TN90_AYMY-SS1361g08006	1.77898	Glucose-methanol-choline (GMC) oxidoreductase family protein LENGTH=594
Ntab-TN90_AYMY-SS15412g00004	2.60746	PPPDE putative thiol peptidase family protein LENGTH=255
Ntab-TN90_AYMY-SS11605g00003	2.35441	receptor like protein 35 LENGTH=943
Ntab-TN90_AYMY-SS11432g06012	1.1088	Calcium-dependent lipid-binding (CaLB domain) family protein LENGTH=560
Ntab-TN90_AYMY-SS16557g01014	1.98121	Pectinacetylesterase family protein LENGTH=397
Ntab-TN90_AYMY-SS6624g00003	1.47528	unknown protein; FUNCTIONS IN: molecular_function unknown; INVOLVED IN: biological_process unknown; LOCATED IN: cellular_component unknown; EXPRESSED IN: 24 plant structures; EXPRESSED DURING: 15 growth stages. LENGTH=690
Ntab-TN90_AYMY-SS265g05010	1.60231	AMP-dependent synthetase and ligase family protein LENGTH=544
Ntab-TN90_AYMY-SS1183g01001	1.12432	calmodulin-binding family protein LENGTH=575
Ntab-TN90_AYMY-SS14953g00003	1.27618	myosin 1 LENGTH=1520
Ntab-TN90_AYMY-SS11067g03001	2.09254	Potassium channel AKT1
Ntab-TN90_AYMY-SS6146g00012	2.65643	phosphate transporter 4;2 LENGTH=512
Ntab-TN90_AYMY-SS7201g02002	2.12797	cytochrome P450, family 71 subfamily B, polypeptide 7 LENGTH=504
Ntab-TN90_AYMY-SS379g03001	1.9939	E3 ubiquitin-protein ligase RNF185
Ntab-TN90_AYMY-SS2220g01007	2.16845	Serine/threonine-protein kinase 38-like
Ntab-TN90_AYMY-SS4876g00019	2.39963	Protein kinase superfamily protein LENGTH=720
Ntab-TN90_AYMY-SS5316g00036	1.40698	Far upstream element-binding protein 2
Ntab-TN90_AYMY-SS9206g03008	1.05066	Unknown protein
Ntab-TN90_AYMY-SS16638g03002	1.35281	Pyrophosphate-energized vacuolar membrane proton pump
Ntab-TN90_AYMY-SS7461g03002	2.02539	Kinase interacting (KIP1-like) family protein LENGTH=947
Ntab-TN90_AYMY-SS3855g05001	2.56419	cinnamyl alcohol dehydrogenase 9 LENGTH=360
Ntab-TN90_AYMY-SS328g00001	2.11592	MADS-box transcription factor 27
Ntab-TN90_AYMY-SS1059g01013	1.88453	Kelch repeat-containing protein
Ntab-TN90_AYMY-SS18191g01001	1.58496	Uncharacterised protein family (UPF0497) LENGTH=152
Ntab-TN90_AYMY-SS17402g09025	1.15363	E3 ubiquitin ligase complex SCF subunit sconC
Ntab-TN90_AYMY-SS1263g04007	1.83469	unknown protein; BEST Arabidopsis thaliana protein match is: unknown protein . LENGTH=322
Ntab-TN90_AYMY-SS220562g00001	2.35082	histone-lysine N-methyltransferase ASHH3 LENGTH=363
Ntab-TN90_AYMY-SS14835g00001	1.31717	unknown protein; BEST Arabidopsis thaliana protein match is: unknown protein . LENGTH=177
Ntab-TN90_AYMY-SS4724g01010	2.14565	Phosphatidylinositol 4-kinase gamma 3
Ntab-TN90_AYMY-SS4805g00003	2.12892	RAB GDP dissociation inhibitor 2 LENGTH=444
Ntab-TN90_AYMY-SS12915g01011	1.82219	2-oxoglutarate (2OG) and Fe(II)-dependent oxygenase superfamily protein LENGTH=289
Ntab-TN90_AYMY-SS10694g02009	2.63133	expansin A8 LENGTH=253
Ntab-TN90_AYMY-SS2017g02016	1.31248	F-box family protein LENGTH=380
Ntab-TN90_AYMY-SS14325g00027	1.27278	tRNA (adenine(58)-N(1))-methyltransferase catalytic subunit trmt61a
Ntab-TN90_AYMY-SS11006g00001	2.50268	unknown protein; FUNCTIONS IN: molecular_function unknown; INVOLVED IN: biological_process unknown; LOCATED IN: cellular_component unknown; Has 30201 Blast hits to 17322 proteins in 780 species: Archae - 12; Bacteria - 1396; Metazoa - 17338; Fungi - 3422; Plants - 5037; Viruses - 0; Other Eukaryotes - 2996 (source: NCBI BLink). LENGTH=78
Ntab-TN90_AYMY-SS17276g00012	1.82119	receptor like protein 15 LENGTH=965
Ntab-TN90_AYMY-SS954g01022	1.58525	ATP-citrate synthase
Ntab-TN90_AYMY-SS10023g00011	1.3989	Unknown protein
Ntab-TN90_AYMY-SS4376g01002	1.1401	F-box/kelch-repeat protein
Ntab-TN90_AYMY-SS11692g07009	2.40677	tonoplast intrinsic protein 2;2 LENGTH=250
Ntab-TN90_AYMY-SS12736g07003	1.46237	Slit homolog 2 protein
Ntab-TN90_AYMY-SS11740g00002	1.26008	SKU5 similar 12 LENGTH=555
Ntab-TN90_AYMY-SS11424g06009	1.85808	Plant invertase/pectin methylesterase inhibitor superfamily LENGTH=669
Ntab-TN90_AYMY-SS16765g00003	2.64593	Cellulose-synthase-like C5 LENGTH=692
Ntab-TN90_AYMY-SS1095g02019	1.25799	unknown protein; FUNCTIONS IN: molecular_function unknown; INVOLVED IN: pollen development; LOCATED IN: chloroplast; Has 44 Blast hits to 44 proteins in 20 species: Archae - 0; Bacteria - 4; Metazoa - 0; Fungi - 0; Plants - 39; Viruses - 0; Other Eukaryotes - 1 (source: NCBI BLink). LENGTH=212
Ntab-TN90_AYMY-SS3808g00001	2.63529	E3 ubiquitin-protein ligase RNF185
Ntab-TN90_AYMY-SS11462g01004	2.63521	lysine-rich arabinogalactan protein 18-like precursor [Solanum tuberosum] gb|ADD81255.1| arabinogalactan [Solanum tuberosum]
Ntab-TN90_AYMY-SS7990g00006	2.57998	1-aminocyclopropane-1-carboxylate oxidase 1
Ntab-TN90_AYMY-SS12293g00006	1.01313	Unknown protein
Ntab-TN90_AYMY-SS227g02039	1.90815	Disease resistance protein (CC-NBS-LRR class) family LENGTH=900
Ntab-TN90_AYMY-SS247879g00004	1.87436	Ypt/Rab-GAP domain of gyp1p superfamily protein LENGTH=424
Ntab-TN90_AYMY-SS5125g00002	1.69802	Polygalacturonase inhibitor
Ntab-TN90_AYMY-SS6171g11001	2.58956	nodulin MtN21 /EamA-like transporter family protein LENGTH=343
Ntab-TN90_AYMY-SS16761g02001	1.48451	spermidine synthase 1 LENGTH=378
Ntab-TN90_AYMY-SS16705g01002	2.21637	Thaumatin-like protein
Ntab-TN90_AYMY-SS9573g01002	1.62448	unknown protein; Has 204 Blast hits to 201 proteins in 58 species: Archae - 0; Bacteria - 10; Metazoa - 72; Fungi - 8; Plants - 41; Viruses - 0; Other Eukaryotes - 73 (source: NCBI BLink). LENGTH=700
Ntab-TN90_AYMY-SS14670g00002	1.41136	K-box region and MADS-box transcription factor family protein LENGTH=211
Ntab-TN90_AYMY-SS2003g05034	1.84345	Heavy metal transport/detoxification superfamily protein LENGTH=319
Ntab-TN90_AYMY-SS8039g00014	2.18855	Hsc70-interacting protein
Ntab-TN90_AYMY-SS379g05013	1.96926	E3 ubiquitin-protein ligase RNF185
Ntab-TN90_AYMY-SS470g03035	1.78444	Epstein-Barr nuclear antigen, putative [Ricinus communis] gb|EEF52100.1| Epstein-Barr nuclear antigen, putative [Ricinus communis]
Ntab-TN90_AYMY-SS7244g00001	2.29704	N-MYC downregulated-like 1 LENGTH=346
Ntab-TN90_AYMY-SS11282g02007	1.60234	Plastid-lipid associated protein PAP / fibrillin family protein LENGTH=273
Ntab-TN90_AYMY-SS9929g00004	1.33622	ATP-citrate synthase alpha chain protein 1
Ntab-TN90_AYMY-SS6052g00003	2.54439	L-ascorbate oxidase
Ntab-TN90_AYMY-SS10070g02005	2.20842	UDP-Glycosyltransferase superfamily protein LENGTH=479
Ntab-TN90_AYMY-SS2907g00009	1.79188	Ubiquitin carboxyl-terminal hydrolase family protein LENGTH=390
Ntab-TN90_AYMY-SS18011g02006	1.19391	Protein NRT1/ PTR FAMILY 6.1
Ntab-TN90_AYMY-SS5634g00014	1.43126	Disease resistance protein (CC-NBS-LRR class) family LENGTH=1049
Ntab-TN90_AYMY-SS5382g01017	1.70394	BEST Arabidopsis thaliana protein match is: glycine-rich protein . LENGTH=1476
Ntab-TN90_AYMY-SS202004g00003	1.70173	casein kinase I-like 3 LENGTH=415
Ntab-TN90_AYMY-SS219g00003	2.1597	histone-lysine N-methyltransferase ASHH3 LENGTH=363
Ntab-TN90_AYMY-SS16600g00008	1.44079	armadillo repeat kinesin 3 LENGTH=920
Ntab-TN90_AYMY-SS1223g04004	1.72038	ralf-like 33 LENGTH=116
Ntab-TN90_AYMY-SS9395g04010	1.76141	Unknown protein
Ntab-TN90_AYMY-SS4656g00011	2.47976	Armadillo repeat-containing protein LFR
Ntab-TN90_AYMY-SS16695g01017	1.94786	GDSL esterase/lipase
Ntab-TN90_AYMY-SS106770g00007	1.24569	Peptidyl-prolyl cis-trans isomerase FKBP1B
Ntab-TN90_AYMY-SS9720g00016	1.04927	proteinaceous RNase P 2 LENGTH=528
Ntab-TN90_AYMY-SS13058g00001	2.22197	Unknown protein
Ntab-TN90_AYMY-SS5577g00014	1.73275	Hydroxymethylglutaryl-CoA synthase
Ntab-TN90_AYMY-SS11459g01013	1.09897	fatty acid desaturase 8 LENGTH=435
Ntab-TN90_AYMY-SS322g01012	1.54541	Unknown protein
Ntab-TN90_AYMY-SS866g03002	1.82501	Unknown protein
Ntab-TN90_AYMY-SS376g01019	1.16713	O-fucosyltransferase family protein LENGTH=422
Ntab-TN90_AYMY-SS16042g00003	1.83695	Gag-pol polyprotein, putative [Solanum demissum]
Ntab-TN90_AYMY-SS8253g00003	2.59739	2-oxoglutarate (2OG) and Fe(II)-dependent oxygenase superfamily protein LENGTH=371
Ntab-TN90_AYMY-SS704g01042	1.9398	F-box and associated interaction domains-containing protein LENGTH=351
Ntab-TN90_AYMY-SS1497g05005	2.30898	EH domain-containing protein 1
Ntab-TN90_AYMY-SS611g02001	1.6789	60S ribosomal protein L8
Ntab-TN90_AYMY-SS8134g02036	2.23193	alpha/beta-Hydrolases superfamily protein LENGTH=357
Ntab-TN90_AYMY-SS218g00024	1.53628	TGACG-sequence-specific DNA-binding protein TGA-1A
Ntab-TN90_AYMY-SS862g07002	1.56657	40S ribosomal protein S18
Ntab-TN90_AYMY-SS17493g00007	1.38947	auxin response factor 6 LENGTH=935
Ntab-TN90_AYMY-SS841g04007	1.06672	ADP-ribosylation factor 1 LENGTH=181
Ntab-TN90_AYMY-SS16507g00003	1.31469	Glycosyl hydrolase family protein LENGTH=624
Ntab-TN90_AYMY-SS10169g03001	2.15549	galacturonosyltransferase-like 3 LENGTH=345
Ntab-TN90_AYMY-SS15417g00008	1.55869	PPPDE putative thiol peptidase family protein LENGTH=255
Ntab-TN90_AYMY-SS18099g00007	2.05808	inositol polyphosphate 5-phosphatase 11 LENGTH=334
Ntab-TN90_AYMY-SS187173g00002	2.41562	Terpenoid cyclases/Protein prenyltransferases superfamily protein LENGTH=604
Ntab-TN90_AYMY-SS2778g01009	2.11368	nodulin MtN21 /EamA-like transporter family protein LENGTH=360
Ntab-TN90_AYMY-SS7693g00006	1.74828	basic helix-loop-helix (bHLH) DNA-binding superfamily protein LENGTH=320
Ntab-TN90_AYMY-SS239g01009	2.03524	Cysteine-rich receptor-like protein kinase 10
Ntab-TN90_AYMY-SS295g05009	1.88658	5'-AMP-activated protein kinase beta-2 subunit protein LENGTH=261
Ntab-TN90_AYMY-SS16995g02027	1.6053	cytochrome P450, family 98, subfamily A, polypeptide 3 LENGTH=508
Ntab-TN90_AYMY-SS126g01033	2.52844	flowering promoting factor 1 LENGTH=110
Ntab-TN90_AYMY-SS1382g05002	1.62995	Protein of unknown function (DUF1442) LENGTH=236
Ntab-TN90_AYMY-SS11113g00005	1.5656	UDP-D-glucuronate 4-epimerase 5 LENGTH=436
Ntab-TN90_AYMY-SS6947g05006	1.95802	Eukaryotic aspartyl protease family protein LENGTH=430
Ntab-TN90_AYMY-SS979g00002	2.54855	evolutionarily conserved C-terminal region 2 LENGTH=667
Ntab-TN90_AYMY-SS11000g00003	1.3619	unknown protein; FUNCTIONS IN: molecular_function unknown; INVOLVED IN: biological_process unknown; LOCATED IN: cellular_component unknown; Has 30201 Blast hits to 17322 proteins in 780 species: Archae - 12; Bacteria - 1396; Metazoa - 17338; Fungi - 3422; Plants - 5037; Viruses - 0; Other Eukaryotes - 2996 (source: NCBI BLink). LENGTH=78
Ntab-TN90_AYMY-SS278g06010	1.81661	Unknown protein
Ntab-TN90_AYMY-SS16330g00009	2.06693	Glutamate 5-kinase
Ntab-TN90_AYMY-SS18162g00003	1.20031	Protein COBRA
Ntab-TN90_AYMY-SS12505g01034	1.42141	D-3-phosphoglycerate dehydrogenase LENGTH=651
Ntab-TN90_AYMY-SS1011g11001	2.27753	Unknown protein
Ntab-TN90_AYMY-SS16141g00010	1.26528	beta-galactosidase 8 LENGTH=852
Ntab-TN90_AYMY-SS6356g05003	2.17594	Unknown protein
Ntab-TN90_AYMY-SS14838g00009	1.27859	UDP-Glycosyltransferase superfamily protein LENGTH=467
Ntab-TN90_AYMY-SS1275g08001	2.47816	ATP-dependent 6-phosphofructokinase 3
Ntab-TN90_AYMY-SS18313g04002	1.24871	S-locus lectin protein kinase family protein LENGTH=783
Ntab-TN90_AYMY-SS1459g03006	1.43746	Fatty acid hydroxylase superfamily LENGTH=613
Ntab-TN90_AYMY-SS357g04003	1.63945	conserved hypothetical protein [Ricinus communis] gb|EEF40628.1| conserved hypothetical protein [Ricinus communis]
Ntab-TN90_AYMY-SS13673g00001	1.14334	ARM repeat superfamily protein LENGTH=1040
Ntab-TN90_AYMY-SS14997g00013	1.2876	Unknown protein
Ntab-TN90_AYMY-SS1433g00020	2.5187	ATP synthase subunit alpha chrC:9938-11461 REVERSE LENGTH=507
Ntab-TN90_AYMY-SS15653g05014	1.00872	cytochrome P450, family 71, subfamily B, polypeptide 34 LENGTH=500
Ntab-TN90_AYMY-SS10596g01008	2.27105	Plant transposase (Ptta/En/Spm family) LENGTH=390
Ntab-TN90_AYMY-SS17160g00001	2.29412	Protein of unknown function (DUF1677) LENGTH=165
Ntab-TN90_AYMY-SS18671g03014	1.79767	Unknown protein
Ntab-TN90_AYMY-SS1495g01021	2.51702	unknown protein; INVOLVED IN: biological_process unknown; LOCATED IN: mitochondrion; EXPRESSED IN: inflorescence meristem, root, flower; EXPRESSED DURING: petal differentiation and expansion stage;
Ntab-TN90_AYMY-SS18718g02003	1.82462	unknown protein; FUNCTIONS IN: molecular_function unknown; INVOLVED IN: biological_process unknown; LOCATED IN: chloroplast thylakoid membrane, Golgi apparatus, plasma membrane, membrane; EXPRESSED IN: 25 plant structures; EXPRESSED DURING: 15 growth stages; BEST Arabidopsis thaliana protein match is: unknown protein . LENGTH=261
Ntab-TN90_AYMY-SS4525g01009	2.29622	galacturonosyltransferase-like 3 LENGTH=345
Ntab-TN90_AYMY-SS10829g00001	2.30792	basic helix-loop-helix (bHLH) DNA-binding superfamily protein LENGTH=264
Ntab-TN90_AYMY-SS239733g00001	1.14342	Pollen Ole e 1 allergen and extensin family protein LENGTH=171
Ntab-TN90_AYMY-SS1527g03001	2.49183	Ribonuclease T2 family protein LENGTH=228
Ntab-TN90_AYMY-SS1181g03004	1.01106	Amino acid permease family protein LENGTH=479
Ntab-TN90_AYMY-SS404g01008	2.12883	SAUR-like auxin-responsive protein family LENGTH=105
Ntab-TN90_AYMY-SS595g04005	1.07429	Photosystem II reaction center protein I
Ntab-TN90_AYMY-SS6026g01010	1.46126	NAD(P)H dehydrogenase C1 LENGTH=519
Ntab-TN90_AYMY-SS11715g00016	1.48532	phosphoenolpyruvate carboxylase 1 LENGTH=967
Ntab-TN90_AYMY-SS237853g00003	2.07949	Mechanosensitive ion channel family protein LENGTH=849
Ntab-TN90_AYMY-SS2650g04013	1.78326	Unknown protein
Ntab-TN90_AYMY-SS16940g03012	1.08041	mitogen-activated protein kinase kinase kinase 21 LENGTH=336
Ntab-TN90_AYMY-SS17619g07024	2.49047	Calcium-binding EF-hand family protein LENGTH=195
Ntab-TN90_AYMY-SS2879g03004	1.55137	Bifunctional inhibitor/lipid-transfer protein/seed storage 2S albumin superfamily protein LENGTH=204
Ntab-TN90_AYMY-SS4133g03006	1.95948	pirin LENGTH=287
Ntab-TN90_AYMY-SS7104g02002	2.1839	ATP synthase subunit beta, chloroplastic
Ntab-TN90_AYMY-SS17968g03001	1.20134	Sugar transport protein 13
Ntab-TN90_AYMY-SS17641g00001	2.45008	Domain of unknown function (DUF23) LENGTH=519
Ntab-TN90_AYMY-SS15125g00007	1.68483	MATE efflux family protein LENGTH=494
Ntab-TN90_AYMY-SS13459g01015	1.02972	U-box domain-containing protein 27
Ntab-TN90_AYMY-SS37726g00003	1.65844	nudix hydrolase homolog 17 LENGTH=182
Ntab-TN90_AYMY-SS11488g00026	2.48684	arabinogalactan protein [Nicotiana alata]
Ntab-TN90_AYMY-SS1468g01002	2.02738	Chlorophyllide a oxygenase, chloroplastic
Ntab-TN90_AYMY-SS828g00014	1.61599	germin-like protein 2 LENGTH=222
Ntab-TN90_AYMY-SS16934g01006	2.14878	Putative lysine decarboxylase family protein LENGTH=215
Ntab-TN90_AYMY-SS379g07003	1.40547	E3 ubiquitin-protein ligase RNF185
Ntab-TN90_AYMY-SS11579g00001	1.31946	Protein of unknown function (DUF1645) LENGTH=315
Ntab-TN90_AYMY-SS4511g03001	1.46019	HXXXD-type acyl-transferase family protein LENGTH=475
Ntab-TN90_AYMY-SS3155g00008	1.07185	general regulatory factor 2 LENGTH=259
Ntab-TN90_AYMY-SS17980g00015	1.35971	unknown protein; BEST Arabidopsis thaliana protein match is: unknown protein . LENGTH=136
Ntab-TN90_AYMY-SS1381g03012	2.1395	receptor like protein 6 LENGTH=994
Ntab-TN90_AYMY-SS6579g03004	2.15269	Calcium-dependent lipid-binding (CaLB domain) family protein LENGTH=537
Ntab-TN90_AYMY-SS11213g00006	1.34152	C2H2-like zinc finger protein LENGTH=500
Ntab-TN90_AYMY-SS1634g00002	2.1042	Unknown protein
Ntab-TN90_AYMY-SS17941g00006	1.98222	Calmodulin-binding transcription activator 4
Ntab-TN90_AYMY-SS3534g01029	1.07331	conserved hypothetical protein [Ricinus communis] gb|EEF40628.1| conserved hypothetical protein [Ricinus communis]
Ntab-TN90_AYMY-SS18699g00001	2.11313	Unknown protein
Ntab-TN90_AYMY-SS820g21016	2.3111	Unknown protein
Ntab-TN90_AYMY-SS17233g08006	1.8267	plasma-membrane associated cation-binding protein 1 LENGTH=226
Ntab-TN90_AYMY-SS14340g01001	1.65934	squalene synthase 1 LENGTH=410
Ntab-TN90_AYMY-SS6483g00008	1.90796	Protein of unknown function (DUF630 and DUF632) LENGTH=865
Ntab-TN90_AYMY-SS932g01010	1.32111	Plant protein of unknown function (DUF247) LENGTH=509
Ntab-TN90_AYMY-SS75682g00001	1.98561	xyloglucan endotransglucosylase/hydrolase 7 LENGTH=293
Ntab-TN90_AYMY-SS2028g08004	2.38867	terpene synthase 21 LENGTH=547
Ntab-TN90_AYMY-SS10969g01006	1.7003	Vacuolar protein sorting-associated protein VTA1 homolog
Ntab-TN90_AYMY-SS7093g00002	2.42136	Plant invertase/pectin methylesterase inhibitor superfamily LENGTH=669
Ntab-TN90_AYMY-SS14170g07015	1.69234	Cytochrome c oxidase subunit 3
Ntab-TN90_AYMY-SS11140g00001	2.46562	unknown protein; FUNCTIONS IN: molecular_function unknown; INVOLVED IN: biological_process unknown; LOCATED IN: chloroplast; EXPRESSED IN: 23 plant structures; EXPRESSED DURING: 14 growth stages; BEST Arabidopsis thaliana protein match is: unknown protein . LENGTH=155
Ntab-TN90_AYMY-SS15235g00012	2.23436	Bifunctional inhibitor/lipid-transfer protein/seed storage 2S albumin superfamily protein LENGTH=170
Ntab-TN90_AYMY-SS258g02012	1.87671	serine/threonine protein kinase 2 LENGTH=471
Ntab-TN90_AYMY-SS1530g04021	1.59964	Chaperone protein ClpB
Ntab-TN90_AYMY-SS13g04033	1.39265	RING/U-box superfamily protein LENGTH=248
Ntab-TN90_AYMY-SS64810g00009	1.66561	Protein of unknown function (DUF630 and DUF632) LENGTH=865
Ntab-TN90_AYMY-SS1066g02001	1.16618	methylenetetrahydrofolate reductase 2 LENGTH=594
Ntab-TN90_AYMY-SS1398g06005	2.00669	Leucine-rich repeat (LRR) family protein LENGTH=365
Ntab-TN90_AYMY-SS13108g00006	1.42697	Unknown protein
Ntab-TN90_AYMY-SS2618g00010	2.08505	Kinesin motor family protein LENGTH=1055
Ntab-TN90_AYMY-SS2941g02007	1.80386	ADP,ATP carrier protein 3, mitochondrial
Ntab-TN90_AYMY-SS1787g00028	1.33257	Protein with RING/U-box and TRAF-like domains LENGTH=326
Ntab-TN90_AYMY-SS1187g02003	1.10176	Protein of unknown function (DUF565) LENGTH=158
Ntab-TN90_AYMY-SS4460g04004	2.45057	Folic acid and derivative biosynthetic process [Theobroma cacao] gb|EOY15382.1| Folic acid and derivative biosynthetic process [Theobroma cacao]
Ntab-TN90_AYMY-SS8970g00014	1.9237	copper transporter 5 LENGTH=146
Ntab-TN90_AYMY-SS583g06025	1.92776	Cytochrome P450 superfamily protein LENGTH=513
Ntab-TN90_AYMY-SS203g02040	2.24032	F-box/RNI-like superfamily protein LENGTH=416
Ntab-TN90_AYMY-SS7677g02009	1.69062	zinc ion binding;nucleic acid binding LENGTH=515
Ntab-TN90_AYMY-SS17385g00008	2.10477	Protein kinase superfamily protein LENGTH=1113
Ntab-TN90_AYMY-SS1263g04006	2.23847	unknown protein; BEST Arabidopsis thaliana protein match is: unknown protein . LENGTH=322
Ntab-TN90_AYMY-SS6868g00003	1.41184	Unknown protein
Ntab-TN90_AYMY-SS11285g02018	2.40996	AP2-like ethylene-responsive transcription factor TOE2
Ntab-TN90_AYMY-SS8133g02004	2.36504	peroxisomal 3-ketoacyl-CoA thiolase 3 LENGTH=462
Ntab-TN90_AYMY-SS906g03017	1.40505	2-oxoglutarate (2OG) and Fe(II)-dependent oxygenase superfamily protein LENGTH=329
Ntab-TN90_AYMY-SS6683g08001	1.18475	receptor like protein 9 LENGTH=1029
Ntab-TN90_AYMY-SS4714g01003	1.95078	Epstein-Barr nuclear antigen, putative [Ricinus communis] gb|EEF52100.1| Epstein-Barr nuclear antigen, putative [Ricinus communis]
Ntab-TN90_AYMY-SS651g07003	1.50117	WUSCHEL related homeobox 5 LENGTH=182
Ntab-TN90_AYMY-SS15886g02020	2.04365	Cysteine proteinases superfamily protein LENGTH=361
Ntab-TN90_AYMY-SS10511g00023	1.72818	Pentatricopeptide repeat (PPR) superfamily protein LENGTH=559
Ntab-TN90_AYMY-SS4806g02013	2.24695	dihydroflavonol 4-reductase LENGTH=382
Ntab-TN90_AYMY-SS1417g02008	1.44124	Peptidyl-prolyl cis-trans isomerase FKBP15-1
Ntab-TN90_AYMY-SS199g02031	2.34192	Heavy metal transport/detoxification superfamily protein LENGTH=319
Ntab-TN90_AYMY-SS3363g05018	2.42033	GMP synthase [glutamine-hydrolyzing] subunit A
Ntab-TN90_AYMY-SS5480g06021	2.03613	Cleavage and polyadenylation specificity factor subunit 5
Ntab-TN90_AYMY-SS10252g01025	1.37733	exoribonuclease 2 LENGTH=1023
Ntab-TN90_AYMY-SS7673g01011	1.21104	zinc ion binding;nucleic acid binding LENGTH=515
Ntab-TN90_AYMY-SS2700g00010	1.31776	Unknown protein
Ntab-TN90_AYMY-SS208g02030	1.21299	unknown protein; BEST Arabidopsis thaliana protein match is: unknown protein . LENGTH=367
Ntab-TN90_AYMY-SS200608g00001	1.71888	Protein kinase superfamily protein LENGTH=494
Ntab-TN90_AYMY-SS1556g00005	2.1316	UDP-Glycosyltransferase superfamily protein LENGTH=489
Ntab-TN90_AYMY-SS9113g00007	1.16061	Protein of unknown function, DUF617 LENGTH=277
Ntab-TN90_AYMY-SS7006g02012	1.78996	Photosystem I reaction center subunit VIII
Ntab-TN90_AYMY-SS7723g13001	1.00774	Pentatricopeptide repeat-containing protein
Ntab-TN90_AYMY-SS1340g01007	1.10592	Lysine--tRNA ligase
Ntab-TN90_AYMY-SS17619g04001	2.24619	Unknown protein
Ntab-TN90_AYMY-SS8621g01001	1.91232	Endo-1,3(4)-beta-glucanase 1
Ntab-TN90_AYMY-SS11361g00006	2.36375	Leucine-rich repeat protein kinase family protein LENGTH=882
Ntab-TN90_AYMY-SS10599g02007	2.03975	Plant transposase (Ptta/En/Spm family) LENGTH=390
Ntab-TN90_AYMY-SS121g00006	2.38392	Cytochrome b561 and DOMON domain-containing protein
Ntab-TN90_AYMY-SS6898g00032	1.71361	Copper-transporting ATPase 2
Ntab-TN90_AYMY-SS18009g00002	2.27914	FASCICLIN-like arabinogalactan 1 LENGTH=424
Ntab-TN90_AYMY-SS6761g02008	2.29957	Pentatricopeptide repeat-containing protein
Ntab-TN90_AYMY-SS1849g00002	1.37917	ATP-binding cassette 14 LENGTH=648
Ntab-TN90_AYMY-SS12119g06031	1.99435	LOCATED IN: endoplasmic reticulum, plasma membrane; EXPRESSED IN: 23 plant structures; EXPRESSED DURING: 14 growth stages;
Ntab-TN90_AYMY-SS5004g02012	1.04343	Unknown protein
Ntab-TN90_AYMY-SS17758g02005	1.42156	Protein kinase protein with adenine nucleotide alpha hydrolases-like domain LENGTH=701
Ntab-TN90_AYMY-SS2096g00004	1.7274	Bifunctional inhibitor/lipid-transfer protein/seed storage 2S albumin superfamily protein LENGTH=96
Ntab-TN90_AYMY-SS17973g00002	1.12067	response regulator 12 LENGTH=596
Ntab-TN90_AYMY-SS183g06052	1.70599	30S ribosomal protein S12-B, chloroplastic
Ntab-TN90_AYMY-SS6722g04001	2.31092	unknown protein; BEST Arabidopsis thaliana protein match is: unknown protein . LENGTH=571
Ntab-TN90_AYMY-SS14997g02012	1.3187	Dihydrolipoyl dehydrogenase
Ntab-TN90_AYMY-SS10808g00004	2.32666	ATP synthase subunit c, chloroplastic
Ntab-TN90_AYMY-SS12965g03006	1.40446	FAD-binding Berberine family protein LENGTH=530
Ntab-TN90_AYMY-SS16237g00015	1.33134	Bifunctional nuclease 2
Ntab-TN90_AYMY-SS6248g01006	2.36874	Unknown protein
Ntab-TN90_AYMY-SS1523g02022	1.52372	ARM repeat superfamily protein LENGTH=1022
Ntab-TN90_AYMY-SS78710g00003	1.97366	cytochrome P450, family 76, subfamily C, polypeptide 4 LENGTH=511
Ntab-TN90_AYMY-SS10477g04019	1.10212	NAD(P)-binding Rossmann-fold superfamily protein LENGTH=333
Ntab-TN90_AYMY-SS9725g01008	1.13618	proteinaceous RNase P 2 LENGTH=528
Ntab-TN90_AYMY-SS640g01008	1.14837	CLAVATA3/ESR (CLE)-related protein 5
Ntab-TN90_AYMY-SS66199g00015	1.18777	S-adenosyl-L-methionine-dependent methyltransferases superfamily protein LENGTH=621
Ntab-TN90_AYMY-SS540g02009	1.65291	Mitotic checkpoint serine/threonine-protein kinase BUB1
Ntab-TN90_AYMY-SS965g01019	1.48575	Unknown protein
Ntab-TN90_AYMY-SS17375g00005	1.75155	NAD(P)H-quinone oxidoreductase subunit 2 A, chloroplastic
Ntab-TN90_AYMY-SS2211g08001	1.4284	alpha/beta-Hydrolases superfamily protein LENGTH=273
Ntab-TN90_AYMY-SS18682g01016	1.18951	Zinc-binding dehydrogenase family protein LENGTH=350
Ntab-TN90_AYMY-SS18564g01008	1.96966	heat shock protein 70 (Hsp 70) family protein LENGTH=669
Ntab-TN90_AYMY-SS59g00006	2.28385	Transcription factor bHLH84
Ntab-TN90_AYMY-SS18610g01011	1.78187	dimethylaniline monooxygenase, putative [Ricinus communis] gb|EEF35124.1| dimethylaniline monooxygenase, putative [Ricinus communis]
Ntab-TN90_AYMY-SS9597g00003	1.37783	Protein kinase superfamily protein LENGTH=765
Ntab-TN90_AYMY-SS1023g05008	1.38007	Thioredoxin superfamily protein LENGTH=140
Ntab-TN90_AYMY-SS16987g02015	1.94513	Protein kinase superfamily protein LENGTH=359
Ntab-TN90_AYMY-SS3577g00015	2.02446	ATP synthase subunit b, chloroplastic
Ntab-TN90_AYMY-SS11846g02012	1.92601	unknown protein; Has 127 Blast hits to 120 proteins in 33 species: Archae - 0; Bacteria - 2; Metazoa - 6; Fungi - 8; Plants - 62; Viruses - 3; Other Eukaryotes - 46 (source: NCBI BLink). LENGTH=440
Ntab-TN90_AYMY-SS11721g00010	1.52249	unknown protein; Has 30201 Blast hits to 17322 proteins in 780 species: Archae - 12; Bacteria - 1396; Metazoa - 17338; Fungi - 3422; Plants - 5037; Viruses - 0; Other Eukaryotes - 2996 (source: NCBI BLink). LENGTH=62
Ntab-TN90_AYMY-SS7543g10007	1.04889	myb-like transcription factor family protein LENGTH=317
Ntab-TN90_AYMY-SS6478g00004	1.06426	Protein of unknown function (DUF630 and DUF632) LENGTH=865
Ntab-TN90_AYMY-SS9754g00001	1.41474	RAB GTPase homolog A1C LENGTH=216
Ntab-TN90_AYMY-SS16772g00002	1.46971	Thioesterase superfamily protein LENGTH=155
Ntab-TN90_AYMY-SS409g00001	1.72252	xylulose kinase-2 LENGTH=558
Ntab-TN90_AYMY-SS4680g06016	1.07252	Zinc finger protein CONSTANS-LIKE 5
Ntab-TN90_AYMY-SS8257g02022	1.03706	Signal peptidase complex subunit 2
Ntab-TN90_AYMY-SS3159g00010	2.15706	HXXXD-type acyl-transferase family protein LENGTH=442
Ntab-TN90_AYMY-SS9531g01002	1.57898	RNA-binding KH domain-containing protein LENGTH=495
Ntab-TN90_AYMY-SS3303g00001	2.32138	myb domain protein 4 LENGTH=282
Ntab-TN90_AYMY-SS16973g01009	1.05072	phospholipase D P1 LENGTH=1096
Ntab-TN90_AYMY-SS15013g02006	2.2967	unknown protein; Has 1807 Blast hits to 1807 proteins in 277 species: Archae - 0; Bacteria - 0; Metazoa - 736; Fungi - 347; Plants - 385; Viruses - 0; Other Eukaryotes - 339 (source: NCBI BLink). LENGTH=159
Ntab-TN90_AYMY-SS727g05008	1.66122	Alcohol-forming fatty acyl-CoA reductase
Ntab-TN90_AYMY-SS3295g01001	2.0519	GDSL esterase/lipase
Ntab-TN90_AYMY-SS355g01001	2.11813	PAR-1c [Nicotiana tabacum]
Ntab-TN90_AYMY-SS14294g00032	1.05172	Pentatricopeptide repeat-containing protein
Ntab-TN90_AYMY-SS13882g00001	1.86838	Aminotransferase-like, plant mobile domain family protein LENGTH=696
Ntab-TN90_AYMY-SS16824g01009	1.99468	Unknown protein
Ntab-TN90_AYMY-SS8309g04015	1.96546	NADP-dependent L-serine/L-allo-threonine dehydrogenase YdfG
Ntab-TN90_AYMY-SS2675g03003	1.06492	Trifunctional UDP-glucose 4,6-dehydratase/UDP-4-keto-6-deoxy-D-glucose 3,5-epimerase/UDP-4-keto-L-rhamnose-reductase RHM1
Ntab-TN90_AYMY-SS1593g04002	2.27009	Nucleic acid binding protein, putative isoform 1 [Theobroma cacao] gb|EOY33048.1| Nucleic acid binding protein, putative isoform 1 [Theobroma cacao]
Ntab-TN90_AYMY-SS7693g00005	1.36231	basic helix-loop-helix (bHLH) DNA-binding superfamily protein LENGTH=320
Ntab-TN90_AYMY-SS1050g03009	1.35553	Spindle and kinetochore-associated protein 1 homolog
Ntab-TN90_AYMY-SS10416g06007	1.1833	NAD(P)-binding Rossmann-fold superfamily protein LENGTH=333
Ntab-TN90_AYMY-SS29393g00003	2.16802	Delta(24)-sterol reductase
Ntab-TN90_AYMY-SS13518g03005	2.16766	Peroxidase superfamily protein LENGTH=325
Ntab-TN90_AYMY-SS17497g04017	2.25562	Galactosyl transferase GMA12/MNN10 family protein LENGTH=449
Ntab-TN90_AYMY-SS7823g02008	1.83262	DNA-binding storekeeper protein-related transcriptional regulator LENGTH=376
Ntab-TN90_AYMY-SS1061g00010	1.56133	RuvB-like helicase 2
Ntab-TN90_AYMY-SS1731g01009	1.7808	Leucine-rich repeat (LRR) family protein LENGTH=365
Ntab-TN90_AYMY-SS5122g00002	1.73911	Polygalacturonase-1 non-catalytic subunit beta
Ntab-TN90_AYMY-SS3388g02020	1.02168	Fasciclin-like arabinogalactan family protein LENGTH=420
Ntab-TN90_AYMY-SS1282g23018	1.26313	Nucleolar histone methyltransferase-related protein LENGTH=240
Ntab-TN90_AYMY-SS7279g00002	2.31428	Plant thionin family protein LENGTH=79
Ntab-TN90_AYMY-SS11708g14021	1.02886	Interferon-related developmental regulator 1
Ntab-TN90_AYMY-SS18795g01015	1.55216	Lactoylglutathione lyase / glyoxalase I family protein LENGTH=167
Ntab-TN90_AYMY-SS15258g00022	2.29927	Glutaredoxin family protein LENGTH=273
Ntab-TN90_AYMY-SS92g00009	2.29532	Ribulose bisphosphate carboxylase large chain
Ntab-TN90_AYMY-SS7631g02015	1.82213	Unknown protein
Ntab-TN90_AYMY-SS5103g06005	1.98637	Transcription factor UNE10
Ntab-TN90_AYMY-SS4070g00019	2.12247	BEST Arabidopsis thaliana protein match is: embryo defective 2170 . LENGTH=258
Ntab-TN90_AYMY-SS1212g03004	1.05385	Protein kinase superfamily protein LENGTH=414
Ntab-TN90_AYMY-SS3663g01001	1.67109	imidazoleglycerol-phosphate dehydratase LENGTH=270
Ntab-TN90_AYMY-SS749g00010	1.85659	39S ribosomal protein L46, mitochondrial
Ntab-TN90_AYMY-SS6498g03012	1.90057	TLD-domain containing nucleolar protein LENGTH=303
Ntab-TN90_AYMY-SS50299g00004	1.04839	Unknown protein
Ntab-TN90_AYMY-SS415g05004	1.20564	Plant protein of unknown function (DUF247) LENGTH=474
Ntab-TN90_AYMY-SS2812g01013	1.68613	Coiled-coil domain-containing protein 12
Ntab-TN90_AYMY-SS8970g00016	1.72812	copper transporter 5 LENGTH=146
Ntab-TN90_AYMY-SS889g00011	1.98348	Ribonuclease H-like superfamily protein LENGTH=575
Ntab-TN90_AYMY-SS16538g02003	1.22459	P-loop containing nucleoside triphosphate hydrolases superfamily protein LENGTH=530
Ntab-TN90_AYMY-SS183858g00008	2.2354	endonuclease 2 LENGTH=290
Ntab-TN90_AYMY-SS7094g01003	2.27618	Plant invertase/pectin methylesterase inhibitor superfamily LENGTH=669
Ntab-TN90_AYMY-SS4748g01007	1.02295	NAC transcription factor [Nicotiana tabacum]
Ntab-TN90_AYMY-SS22066g00009	2.24435	histone-lysine N-methyltransferase ASHH3 LENGTH=363
Ntab-TN90_AYMY-SS9570g00003	1.98166	unknown protein; Has 204 Blast hits to 201 proteins in 58 species: Archae - 0; Bacteria - 10; Metazoa - 72; Fungi - 8; Plants - 41; Viruses - 0; Other Eukaryotes - 73 (source: NCBI BLink). LENGTH=700
Ntab-TN90_AYMY-SS143774g00013	1.65848	basic helix-loop-helix (bHLH) DNA-binding superfamily protein LENGTH=456
Ntab-TN90_AYMY-SS10497g00001	1.76111	NAD(P)-binding Rossmann-fold superfamily protein LENGTH=333
Ntab-TN90_AYMY-SS121g00022	1.35581	Cytochrome b561 and DOMON domain-containing protein
Ntab-TN90_AYMY-SS259g04007	2.29408	Unknown protein
Ntab-TN90_AYMY-SS216221g00007	2.19421	Cytochrome P450 superfamily protein LENGTH=513
Ntab-TN90_AYMY-SS16915g01002	1.01569	Argonaute family protein LENGTH=924
Ntab-TN90_AYMY-SS147428g00002	1.95132	NAD(P)-linked oxidoreductase superfamily protein LENGTH=377
Ntab-TN90_AYMY-SS2407g07001	1.36412	IAA-amino acid hydrolase ILR1-like 4
Ntab-TN90_AYMY-SS2320g00002	1.58291	alpha/beta-Hydrolases superfamily protein LENGTH=463
Ntab-TN90_AYMY-SS4099g00008	1.60775	xylulose kinase-2 LENGTH=558
Ntab-TN90_AYMY-SS11557g02013	1.66324	Beta-fructofuranosidase, insoluble isoenzyme 1
Ntab-TN90_AYMY-SS208g01008	2.15257	unknown protein; BEST Arabidopsis thaliana protein match is: unknown protein . LENGTH=367
Ntab-TN90_AYMY-SS9395g00001	1.77443	Peptide-N4-(N-acetyl-beta-glucosaminyl)asparagine amidase A protein LENGTH=608
Ntab-TN90_AYMY-SS18671g01021	1.00508	Heavy metal transport/detoxification superfamily protein LENGTH=254
Ntab-TN90_AYMY-SS7587g00015	1.35153	Costars family protein ABRACL
Ntab-TN90_AYMY-SS14292g01007	2.25745	Pentatricopeptide repeat-containing protein
Ntab-TN90_AYMY-SS16569g06026	1.69605	beta-D-xylosidase 4 LENGTH=784
Ntab-TN90_AYMY-SS14026g00002	1.55834	nodulin MtN21 /EamA-like transporter family protein LENGTH=367
Ntab-TN90_AYMY-SS1515g00005	2.2411	unknown protein; Has 34 Blast hits to 34 proteins in 12 species: Archae - 0; Bacteria - 0; Metazoa - 0; Fungi - 0; Plants - 34; Viruses - 0; Other Eukaryotes - 0 (source: NCBI BLink). LENGTH=98
Ntab-TN90_AYMY-SS16176g00004	2.16097	unknown protein; Has 64 Blast hits to 64 proteins in 11 species: Archae - 0; Bacteria - 0; Metazoa - 0; Fungi - 0; Plants - 64; Viruses - 0; Other Eukaryotes - 0 (source: NCBI BLink). LENGTH=148
Ntab-TN90_AYMY-SS14266g03003	1.08314	Pentatricopeptide repeat-containing protein
Ntab-TN90_AYMY-SS14815g00002	2.26227	Cysteine-rich receptor-like protein kinase 2
Ntab-TN90_AYMY-SS4965g00028	2.1961	Leucine-rich repeat protein kinase family protein LENGTH=669
Ntab-TN90_AYMY-SS5543g00006	1.41434	FRIGIDA-like protein LENGTH=532
Ntab-TN90_AYMY-SS7072g01017	1.94525	tubulin beta chain 4 LENGTH=444
Ntab-TN90_AYMY-SS6776g01014	2.19839	hydroxyproline-rich glycoprotein family protein LENGTH=175
Ntab-TN90_AYMY-SS10447g00014	1.24093	NAD(P)-binding Rossmann-fold superfamily protein LENGTH=333
Ntab-TN90_AYMY-SS540g02001	1.7774	Mitotic checkpoint serine/threonine-protein kinase BUB1
Ntab-TN90_AYMY-SS9130g01012	1.8355	FUNCTIONS IN: molecular_function unknown; INVOLVED IN: biological_process unknown; LOCATED IN: vacuole; EXPRESSED IN: 24 plant structures; EXPRESSED DURING: 15 growth stages;
Ntab-TN90_AYMY-SS215460g00007	1.43354	E3 ubiquitin-protein ligase RNF181 homolog
Ntab-TN90_AYMY-SS1345g06004	2.03564	P-loop containing nucleoside triphosphate hydrolases superfamily protein LENGTH=829
Ntab-TN90_AYMY-SS4081g04006	1.28666	DNAJ homologue 2 LENGTH=419
Ntab-TN90_AYMY-SS11060g00003	1.09824	OsI_25053 [Oryza sativa Indica Group]
Ntab-TN90_AYMY-SS17097g00017	1.13745	DEAD-box ATP-dependent RNA helicase 50
Ntab-TN90_AYMY-SS6605g00014	1.59443	cold-regulated 413-plasma membrane 2 LENGTH=203
Ntab-TN90_AYMY-SS16392g01003	2.2385	Unknown protein
Ntab-TN90_AYMY-SS3295g01011	1.69987	Unknown protein
Ntab-TN90_AYMY-SS430g00010	1.37411	unknown protein; BEST Arabidopsis thaliana protein match is: unknown protein . LENGTH=394
Ntab-TN90_AYMY-SS18744g00004	1.95331	Exostosin family protein LENGTH=521
Ntab-TN90_AYMY-SS243823g00003	1.2848	Leucine-rich repeat protein kinase family protein LENGTH=1010
Ntab-TN90_AYMY-SS5492g00008	1.98733	MADS-box transcription factor family protein LENGTH=218
Ntab-TN90_AYMY-SS1435g03005	1.8441	Fatty acid hydroxylase superfamily LENGTH=613
Ntab-TN90_AYMY-SS704g01047	2.23412	F-box and associated interaction domains-containing protein LENGTH=351
Ntab-TN90_AYMY-SS17114g02007	1.79076	HXXXD-type acyl-transferase family protein LENGTH=484
Ntab-TN90_AYMY-SS2954g00001	2.24042	Protein phosphatase 2C family protein LENGTH=348
Ntab-TN90_AYMY-SS599g02012	2.11416	Transcription factor bHLH84
Ntab-TN90_AYMY-SS14195g00009	1.5956	Thaumatin-like protein
Ntab-TN90_AYMY-SS892g01005	2.25245	Unknown protein
Ntab-TN90_AYMY-SS18516g00010	1.46049	nodulin MtN21 /EamA-like transporter family protein LENGTH=356
Ntab-TN90_AYMY-SS7484g01010	1.9423	patatin-like protein 6 LENGTH=488
Ntab-TN90_AYMY-SS2956g02008	1.20159	Protein NRT1/ PTR FAMILY 2.13
Ntab-TN90_AYMY-SS12376g00005	2.22579	S-adenosylmethionine synthase 2
Ntab-TN90_AYMY-SS17065g03001	2.25058	Ribonuclease H-like superfamily protein LENGTH=343
Ntab-TN90_AYMY-SS2843g06002	1.42734	AMP-dependent synthetase and ligase family protein LENGTH=550
Ntab-TN90_AYMY-SS4090g02001	2.05733	myosin 2 LENGTH=1565
Ntab-TN90_AYMY-SS10466g00001	1.89466	NAD(P)-binding Rossmann-fold superfamily protein LENGTH=333
Ntab-TN90_AYMY-SS1725g01013	1.02901	Protein of unknown function, DUF538 LENGTH=169
Ntab-TN90_AYMY-SS1342g03010	2.2428	growth-regulating factor 9 LENGTH=429
Ntab-TN90_AYMY-SS93g01018	2.14881	Ubiquitin carboxyl-terminal hydrolase 5
Ntab-TN90_AYMY-SS7317g00006	1.11327	UDP-Glycosyltransferase superfamily protein LENGTH=489
Ntab-TN90_AYMY-SS6623g02014	1.23885	calreticulin 1b LENGTH=424
Ntab-TN90_AYMY-SS2127g05005	1.32039	AP2-like ethylene-responsive transcription factor TOE3
Ntab-TN90_AYMY-SS6445g00005	1.50585	basic helix-loop-helix (bHLH) DNA-binding superfamily protein LENGTH=373
Ntab-TN90_AYMY-SS17368g01018	1.91834	Transmembrane amino acid transporter family protein LENGTH=423
Ntab-TN90_AYMY-SS84g00008	1.71675	COP9 signalosome complex subunit 2
Ntab-TN90_AYMY-SS4297g00001	1.50656	Unknown protein
Ntab-TN90_AYMY-SS7822g00006	2.18722	DNA-binding storekeeper protein-related transcriptional regulator LENGTH=376
Ntab-TN90_AYMY-SS83g02015	1.28336	Unknown protein
Ntab-TN90_AYMY-SS18621g00001	1.16523	ARM repeat superfamily protein LENGTH=580
Ntab-TN90_AYMY-SS6929g01024	1.38644	Unknown protein
Ntab-TN90_AYMY-SS3994g00002	1.38668	Nodulin MtN3 family protein LENGTH=240
Ntab-TN90_AYMY-SS11993g15004	1.23351	Ketol-acid reductoisomerase
Ntab-TN90_AYMY-SS7435g00001	1.50439	Transcription initiation factor TFIID subunit A LENGTH=683
Ntab-TN90_AYMY-SS5867g00002	1.97941	terpene synthase 02 LENGTH=539
Ntab-TN90_AYMY-SS3414g00009	1.01096	Anaphase-promoting complex subunit 6
Ntab-TN90_AYMY-SS14459g01008	1.10315	Leucine-rich repeat transmembrane protein kinase LENGTH=1047
Ntab-TN90_AYMY-SS10174g00009	2.02701	lysine histidine transporter 2 LENGTH=441
Ntab-TN90_AYMY-SS7678g01007	2.20154	zinc ion binding;nucleic acid binding LENGTH=515
Ntab-TN90_AYMY-SS10542g02004	2.06508	zinc ion binding;nucleic acid binding LENGTH=515
Ntab-TN90_AYMY-SS2405g00006	1.4569	Eukaryotic aspartyl protease family protein LENGTH=512
Ntab-TN90_AYMY-SS15087g02001	1.03601	Histone chaperone ASF1B
Ntab-TN90_AYMY-SS8683g00007	1.99822	Cupredoxin superfamily protein LENGTH=187
Ntab-TN90_AYMY-SS5536g01003	2.15175	expansin A4 LENGTH=257
Ntab-TN90_AYMY-SS1155g06001	1.11622	Dof-type zinc finger DNA-binding family protein LENGTH=247
Ntab-TN90_AYMY-SS16967g07027	1.84117	Casparian strip membrane protein 1
Ntab-TN90_AYMY-SS2167g00001	1.24335	Protein NRT1/ PTR FAMILY 4.6
Ntab-TN90_AYMY-SS11480g02002	1.97722	basic helix-loop-helix (bHLH) DNA-binding superfamily protein LENGTH=231
Ntab-TN90_AYMY-SS18686g00012	1.11588	Homeobox-leucine zipper family protein / lipid-binding START domain-containing protein LENGTH=837
Ntab-TN90_AYMY-SS14622g00004	1.43949	unknown protein; FUNCTIONS IN: molecular_function unknown; INVOLVED IN: biological_process unknown; LOCATED IN: cellular_component unknown; Has 30201 Blast hits to 17322 proteins in 780 species: Archae - 12; Bacteria - 1396; Metazoa - 17338; Fungi - 3422; Plants - 5037; Viruses - 0; Other Eukaryotes - 2996 (source: NCBI BLink). LENGTH=78
Ntab-TN90_AYMY-SS8g01002	1.54937	Protein NRT1/ PTR FAMILY 5.5
Ntab-TN90_AYMY-SS17359g00009	1.19916	V-type proton ATPase subunit e1
Ntab-TN90_AYMY-SS18323g00002	1.61519	Ferredoxin-thioredoxin reductase, catalytic chain
Ntab-TN90_AYMY-SS11963g02002	2.15533	EXORDIUM like 2 LENGTH=305
Ntab-TN90_AYMY-SS262g06005	1.88584	UDP-Glycosyltransferase superfamily protein LENGTH=496
Ntab-TN90_AYMY-SS15963g01003	1.78975	Low temperature and salt responsive protein family LENGTH=54
Ntab-TN90_AYMY-SS16197g00018	1.20915	Calcium-binding EF-hand family protein LENGTH=375
Ntab-TN90_AYMY-SS2812g01012	2.20353	Coiled-coil domain-containing protein 12
Ntab-TN90_AYMY-SS3669g03008	2.17628	ARM repeat superfamily protein LENGTH=518
Ntab-TN90_AYMY-SS15528g00019	1.24927	ERO1-like protein alpha
Ntab-TN90_AYMY-SS141528g00002	1.72582	galacturonosyltransferase 13 LENGTH=533
Ntab-TN90_AYMY-SS7541g00013	1.51159	Protein kinase superfamily protein LENGTH=385
Ntab-TN90_AYMY-SS103183g00014	1.672	heat shock protein 70 (Hsp 70) family protein LENGTH=669
Ntab-TN90_AYMY-SS3180g00006	2.15153	unknown protein; FUNCTIONS IN: molecular_function unknown; INVOLVED IN: biological_process unknown; LOCATED IN: chloroplast; EXPRESSED IN: 22 plant structures; EXPRESSED DURING: 13 growth stages; BEST Arabidopsis thaliana protein match is: unknown protein . LENGTH=93
Ntab-TN90_AYMY-SS71g01001	1.81888	RNA-binding KH domain-containing protein LENGTH=548
Ntab-TN90_AYMY-SS108989g00003	1.86385	UDP-Glycosyltransferase superfamily protein LENGTH=490
Ntab-TN90_AYMY-SS829g01001	1.17209	orf112a (mitochondrion) [Batis maritima] gb|AIC83331.1| orf112a (mitochondrion) [Batis maritima]
Ntab-TN90_AYMY-SS12077g03024	1.32675	RING/U-box superfamily protein LENGTH=404
Ntab-TN90_AYMY-SS12939g01006	2.08649	unknown protein; BEST Arabidopsis thaliana protein match is: unknown protein . LENGTH=594
Ntab-TN90_AYMY-SS5654g01002	1.62079	Sugar isomerase (SIS) family protein LENGTH=560
Ntab-TN90_AYMY-SS7798g00010	1.18588	NAC domain containing protein 32 LENGTH=253
Ntab-TN90_AYMY-SS1487g05012	1.86083	nucleic acid binding protein, putative [Ricinus communis] gb|EEF29528.1| nucleic acid binding protein, putative [Ricinus communis]
Ntab-TN90_AYMY-SS18226g00003	1.46679	alpha/beta-Hydrolases superfamily protein LENGTH=364
Ntab-TN90_AYMY-SS2774g00019	1.93656	Phototropic-responsive NPH3 family protein LENGTH=604
Ntab-TN90_AYMY-SS851g04029	1.30238	Ribosome biogenesis regulatory protein homolog
Ntab-TN90_AYMY-SS12251g01018	2.0101	sulfate transporter 3;1 LENGTH=658
Ntab-TN90_AYMY-SS939g04007	2.13652	Ubiquitin carboxyl-terminal hydrolase 5
Ntab-TN90_AYMY-SS3579g00012	1.4503	Pectin lyase-like superfamily protein LENGTH=470
Ntab-TN90_AYMY-SS6428g00001	2.163	Chitinase family protein LENGTH=264
Ntab-TN90_AYMY-SS638g05005	1.87184	receptor-like protein kinase 1 LENGTH=748
Ntab-TN90_AYMY-SS17152g01010	1.87976	multidrug resistance-associated protein 3 LENGTH=1514
Ntab-TN90_AYMY-SS11285g00013	1.54848	P-loop containing nucleoside triphosphate hydrolases superfamily protein LENGTH=1058
Ntab-TN90_AYMY-SS4601g00015	1.48353	unknown protein; INVOLVED IN: biological_process unknown; LOCATED IN: chloroplast; Has 50 Blast hits to 41 proteins in 15 species: Archae - 0; Bacteria - 0; Metazoa - 2; Fungi - 0; Plants - 43; Viruses - 0; Other Eukaryotes - 5 (source: NCBI BLink). LENGTH=1184
Ntab-TN90_AYMY-SS15420g00011	1.88218	Unknown protein
Ntab-TN90_AYMY-SS232264g00001	2.11144	cellulose synthase-like D3 LENGTH=1145
Ntab-TN90_AYMY-SS12047g01015	1.34723	RING/U-box superfamily protein LENGTH=404
Ntab-TN90_AYMY-SS1563g02001	2.1766	mitogen-activated protein kinase 16 LENGTH=567
Ntab-TN90_AYMY-SS17569g00003	1.106	Arabinose 5-phosphate isomerase KdsD
Ntab-TN90_AYMY-SS1721g03001	1.50001	HXXXD-type acyl-transferase family protein LENGTH=443
Ntab-TN90_AYMY-SS7986g03006	2.15696	Molybdate-anion transporter
Ntab-TN90_AYMY-SS251g00009	1.20048	RING/U-box protein LENGTH=883
Ntab-TN90_AYMY-SS10511g00004	1.41792	Calmodulin-binding protein LENGTH=647
Ntab-TN90_AYMY-SS110369g00010	2.16411	alpha-L-fucosidase 1 LENGTH=506
Ntab-TN90_AYMY-SS209g00004	1.51976	MADS-box transcription factor family protein LENGTH=248
Ntab-TN90_AYMY-SS171156g00007	1.21075	FIZZY-related 2 LENGTH=483
Ntab-TN90_AYMY-SS806g04003	2.09147	SKU5 similar 5 LENGTH=541
Ntab-TN90_AYMY-SS17279g03025	1.69178	Aldehyde dehydrogenase
Ntab-TN90_AYMY-SS767g01004	1.54125	ATP synthase subunit alpha, mitochondrial
Ntab-TN90_AYMY-SS5391g00002	1.16061	fatty acid desaturase 8 LENGTH=435
Ntab-TN90_AYMY-SS30733g00001	1.9382	terpene synthase 03 LENGTH=565
Ntab-TN90_AYMY-SS1309g01009	1.00136	Unknown protein
Ntab-TN90_AYMY-SS59g01002	2.0705	Transcription factor bHLH84
Ntab-TN90_AYMY-SS1095g01012	1.72743	histidine kinase 1 LENGTH=1207
Ntab-TN90_AYMY-SS17084g01011	1.34138	proton pump interactor 1 LENGTH=612
Ntab-TN90_AYMY-SS103578g00004	2.1282	Unknown protein
Ntab-TN90_AYMY-SS1481g10002	1.04655	UPF0678 fatty acid-binding protein-like protein MT2790
Ntab-TN90_AYMY-SS4039g00045	1.42103	DHHC-type zinc finger family protein LENGTH=718
Ntab-TN90_AYMY-SS15g00002	2.16453	Unknown protein
Ntab-TN90_AYMY-SS16749g02006	2.16906	DegP protease 1 LENGTH=439
Ntab-TN90_AYMY-SS4484g00021	1.74946	Integrase-type DNA-binding superfamily protein LENGTH=335
Ntab-TN90_AYMY-SS1282g07001	1.81097	Nucleolar histone methyltransferase-related protein LENGTH=240
Ntab-TN90_AYMY-SS11247g02001	1.50354	Acetyl-coenzyme A synthetase
Ntab-TN90_AYMY-SS1376g01006	1.2672	cellulose synthase-like A3 LENGTH=556
Ntab-TN90_AYMY-SS4793g03012	1.70798	winged-helix DNA-binding transcription factor family protein LENGTH=480
Ntab-TN90_AYMY-SS3295g00008	2.07853	Protein kinase superfamily protein LENGTH=629
Ntab-TN90_AYMY-SS7986g00005	1.75482	YELLOW STRIPE like 2 LENGTH=664
Ntab-TN90_AYMY-SS1439g03010	1.39585	Filament-like plant protein 4
Ntab-TN90_AYMY-SS892g04003	2.00699	BAX inhibitor 1 LENGTH=247
Ntab-TN90_AYMY-SS16925g05019	1.636	Auxin-responsive GH3 family protein LENGTH=612
Ntab-TN90_AYMY-SS5785g00002	1.21841	TGACG-sequence-specific DNA-binding protein TGA-2.1
Ntab-TN90_AYMY-SS135502g00006	1.08916	Nodulin MtN3 family protein LENGTH=236
Ntab-TN90_AYMY-SS8813g02012	1.48989	G-type lectin S-receptor-like serine/threonine-protein kinase
Ntab-TN90_AYMY-SS8088g01010	2.05253	cytochrome P450, family 71, subfamily B, polypeptide 34 LENGTH=500
Ntab-TN90_AYMY-SS1565g00003	1.59498	Gag-pol polyprotein, putative [Solanum demissum]
Ntab-TN90_AYMY-SS8497g02010	1.08863	Transmembrane 9 superfamily member 11
Ntab-TN90_AYMY-SS9761g00003	1.0401	gibberellin 20 oxidase 2 LENGTH=378
Ntab-TN90_AYMY-SS5588g00003	1.30029	phospholipase D P1 LENGTH=1096
Ntab-TN90_AYMY-SS3303g00003	2.01075	myb domain protein 4 LENGTH=282
Ntab-TN90_AYMY-SS5098g00002	2.10934	unknown protein; BEST Arabidopsis thaliana protein match is: unknown protein . LENGTH=394
Ntab-TN90_AYMY-SS16931g03022	1.80439	response regulator 19 LENGTH=622
Ntab-TN90_AYMY-SS782g01017	2.14242	Unknown protein
Ntab-TN90_AYMY-SS10994g02002	2.04275	Ypt/Rab-GAP domain of gyp1p superfamily protein LENGTH=449
Ntab-TN90_AYMY-SS12408g00015	1.13302	Protein phosphatase 2C family protein LENGTH=467
Ntab-TN90_AYMY-SS19g00002	1.49837	Heavy metal transport/detoxification superfamily protein LENGTH=319
Ntab-TN90_AYMY-SS459g00015	1.14698	unknown protein; INVOLVED IN: biological_process unknown; LOCATED IN: chloroplast; Has 50 Blast hits to 41 proteins in 15 species: Archae - 0; Bacteria - 0; Metazoa - 2; Fungi - 0; Plants - 43; Viruses - 0; Other Eukaryotes - 5 (source: NCBI BLink). LENGTH=1184
Ntab-TN90_AYMY-SS18220g01003	1.98107	Unknown protein
Ntab-TN90_AYMY-SS11953g00008	1.28564	B-cell receptor-associated 31-like LENGTH=218
Ntab-TN90_AYMY-SS7333g00018	1.8133	STRUBBELIG-receptor family 8 LENGTH=703
Ntab-TN90_AYMY-SS2067g00001	1.84361	Defensin J1-2
Ntab-TN90_AYMY-SS1969g00004	1.36087	Unknown protein
Ntab-TN90_AYMY-SS25g08003	2.13742	Unknown protein
Ntab-TN90_AYMY-SS8129g01029	1.95188	unknown protein; BEST Arabidopsis thaliana protein match is: unknown protein . LENGTH=540
Ntab-TN90_AYMY-SS568g06003	1.38341	unknown protein; FUNCTIONS IN: molecular_function unknown; INVOLVED IN: biological_process unknown; LOCATED IN: mitochondrion, plasma membrane, mitochondrial respiratory chain complex I, respiratory chain complex I; EXPRESSED IN: 24 plant structures; EXPRESSED DURING: 15 growth stages; Has 30201 Blast hits to 17322 proteins in 780 species: Archae - 12; Bacteria - 1396; Metazoa - 17338; Fungi - 34…
Ntab-TN90_AYMY-SS12g05003	1.7951	Unknown protein
Ntab-TN90_AYMY-SS12154g02012	2.04591	galacturonosyltransferase-like 10 LENGTH=365
Ntab-TN90_AYMY-SS8590g03013	1.67625	Cysteine-rich receptor-like protein kinase 42
Ntab-TN90_AYMY-SS1234g00009	1.31785	Peroxidase superfamily protein LENGTH=328
Ntab-TN90_AYMY-SS17114g01004	1.36977	HXXXD-type acyl-transferase family protein LENGTH=484
Ntab-TN90_AYMY-SS7100g02010	2.12779	ATP synthase subunit beta, chloroplastic
Ntab-TN90_AYMY-SS4537g05014	1.44124	formate dehydrogenase LENGTH=384
Ntab-TN90_AYMY-SS9604g00008	1.24655	Transcription factor IIIC, subunit 5 LENGTH=554
Ntab-TN90_AYMY-SS11556g04003	1.87745	HXXXD-type acyl-transferase family protein LENGTH=442
Ntab-TN90_AYMY-SS817g06009	1.93959	RNA-binding (RRM/RBD/RNP motifs) family protein LENGTH=181
Ntab-TN90_AYMY-SS2713g04007	2.00816	Unknown protein
Ntab-TN90_AYMY-SS190g00028	1.04874	NOD26-like intrinsic protein 1;2 LENGTH=294
Ntab-TN90_AYMY-SS1209g03036	2.01992	Protein of unknown function (DUF1218) LENGTH=175
Ntab-TN90_AYMY-SS432g05021	1.72228	DNA-directed RNA polymerase III subunit RPC4
Ntab-TN90_AYMY-SS957g04012	1.32119	phosphate transporter 1;9 LENGTH=532
Ntab-TN90_AYMY-SS133g00032	1.16997	Lysine--tRNA ligase
Ntab-TN90_AYMY-SS8024g06004	2.03448	O-fucosyltransferase family protein LENGTH=573
Ntab-TN90_AYMY-SS7319g00006	1.62387	Family of unknown function (DUF716) LENGTH=300
Ntab-TN90_AYMY-SS11940g00003	1.14705	unknown protein; Has 35333 Blast hits to 34131 proteins in 2444 species: Archae - 798; Bacteria - 22429; Metazoa - 974; Fungi - 991; Plants - 531; Viruses - 0; Other Eukaryotes - 9610 (source: NCBI BLink). LENGTH=453
Ntab-TN90_AYMY-SS962g04009	1.09488	glycerol-3-phosphate acyltransferase 6 LENGTH=501
Ntab-TN90_AYMY-SS17505g00004	1.09152	unknown protein; FUNCTIONS IN: molecular_function unknown; INVOLVED IN: biological_process unknown; LOCATED IN: chloroplast, chloroplast inner membrane, chloroplast envelope; EXPRESSED IN: 23 plant structures; EXPRESSED DURING: 14 growth stages; Has 200 Blast hits to 200 proteins in 73 species: Archae - 0; Bacteria - 112; Metazoa - 0; Fungi - 0; Plants - 53; Viruses - 0; Other Eukaryotes - 35 (so…
Ntab-TN90_AYMY-SS6594g00013	2.0567	Thioredoxin superfamily protein LENGTH=137
Ntab-TN90_AYMY-SS615g03001	1.27551	GPI ethanolamine phosphate transferase 3
Ntab-TN90_AYMY-SS2876g02024	1.07245	Unknown protein
Ntab-TN90_AYMY-SS18431g00005	2.0996	receptor lectin kinase LENGTH=675
Ntab-TN90_AYMY-SS32g01009	1.41896	myb domain protein 4 LENGTH=282
Ntab-TN90_AYMY-SS10001g03009	1.82713	#N/A
Ntab-TN90_AYMY-SS10037g03001	1.5127	Auxin-responsive GH3 family protein LENGTH=586
Ntab-TN90_AYMY-SS6973g10009	1.82431	Unknown protein
Ntab-TN90_AYMY-SS5334g00001	1.81485	SAUR-like auxin-responsive protein family LENGTH=148
Ntab-TN90_AYMY-SS5577g01030	1.49919	phospholipase D alpha 1 LENGTH=810
Ntab-TN90_AYMY-SS14826g00002	2.03653	glutamate decarboxylase 4 LENGTH=493
Ntab-TN90_AYMY-SS12680g00007	2.09212	MACPF domain-containing protein
Ntab-TN90_AYMY-SS204917g00001	2.10894	Nutrient reservoir [Cucumis sativus]
Ntab-TN90_AYMY-SS939g04008	1.41308	Ubiquitin carboxyl-terminal hydrolase 5
Ntab-TN90_AYMY-SS11910g04002	1.16032	Subtilisin-like protease
Ntab-TN90_AYMY-SS11034g01007	2.02343	Lipase/lipooxygenase, PLAT/LH2 family protein LENGTH=181
Ntab-TN90_AYMY-SS69345g00011	1.25194	unknown protein; LOCATED IN: chloroplast; BEST Arabidopsis thaliana protein match is: unknown protein . LENGTH=845
Ntab-TN90_AYMY-SS18465g00005	1.2301	Phosphatidylinositol 4-kinase alpha 1
Ntab-TN90_AYMY-SS16420g01013	2.0833	terpene synthase 03 LENGTH=565
Ntab-TN90_AYMY-SS1235g01002	1.02268	Pectinacetylesterase family protein LENGTH=397
Ntab-TN90_AYMY-SS2785g01002	2.03334	receptor like protein 23 LENGTH=890
Ntab-TN90_AYMY-SS905g01007	1.94331	aluminum-activated, malate transporter 12 LENGTH=560
Ntab-TN90_AYMY-SS16582g03018	1.65982	MOB kinase activator-like 1
Ntab-TN90_AYMY-SS1978g00004	1.64438	FUNCTIONS IN: molecular_function unknown; INVOLVED IN: splice s in 80 species: Archae - 2; Bacteria - 35; Metazoa - 62; Fungi - 11; Plants - 64; Viruses - 0; Other Eukaryotes - 123 (source: NCBI BLink). LENGTH=653
Ntab-TN90_AYMY-SS11042g00005	1.24992	Polynucleotidyl transferase, ribonuclease H-like superfamily protein LENGTH=657
Ntab-TN90_AYMY-SS2875g02001	1.51943	Alpha-1,4-glucan-protein synthase [UDP-forming] 1
Ntab-TN90_AYMY-SS3285g01011	1.04307	Unknown protein
Ntab-TN90_AYMY-SS2338g00006	2.02507	Glutamine synthetase cytosolic isozyme
Ntab-TN90_AYMY-SS12926g01001	1.94971	O-methyltransferase family protein LENGTH=382
Ntab-TN90_AYMY-SS365g03014	1.00933	CMP-N-acetylneuraminate-beta-galactosamide-alpha-2, 3-sialyltransferase 2
Ntab-TN90_AYMY-SS11490g01001	1.03897	ARM repeat superfamily protein LENGTH=560
Ntab-TN90_AYMY-SS97779g00016	1.3022	Unknown protein
Ntab-TN90_AYMY-SS8371g01027	1.18141	Unknown protein
Ntab-TN90_AYMY-SS162073g00001	2.0807	unknown protein; Has 122 Blast hits to 122 proteins in 57 species: Archae - 0; Bacteria - 0; Metazoa - 46; Fungi - 30; Plants - 41; Viruses - 0; Other Eukaryotes - 5 (source: NCBI BLink). LENGTH=96
Ntab-TN90_AYMY-SS16890g05024	1.34596	alpha/beta-Hydrolases superfamily protein LENGTH=314
Ntab-TN90_AYMY-SS187612g00006	1.01521	Cytochrome P450 superfamily protein LENGTH=488
Ntab-TN90_AYMY-SS16498g03002	1.48655	Protein NRT1/ PTR FAMILY 2.13
Ntab-TN90_AYMY-SS78626g00002	1.96424	Low temperature and salt responsive protein family LENGTH=54
Ntab-TN90_AYMY-SS336g00001	2.05116	UDP-Glycosyltransferase superfamily protein LENGTH=489
Ntab-TN90_AYMY-SS718g02015	1.88863	Pentatricopeptide repeat-containing protein
Ntab-TN90_AYMY-SS8719g03001	1.02055	TCP family transcription factor 4 LENGTH=420
Ntab-TN90_AYMY-SS18564g03016	1.65147	unknown protein; BEST Arabidopsis thaliana protein match is: unknown protein . LENGTH=198
Ntab-TN90_AYMY-SS8864g00007	2.02065	Basic-leucine zipper (bZIP) transcription factor family protein LENGTH=321
Ntab-TN90_AYMY-SS7693g00011	1.41787	basic helix-loop-helix (bHLH) DNA-binding superfamily protein LENGTH=320
Ntab-TN90_AYMY-SS128744g00021	2.06286	Plant invertase/pectin methylesterase inhibitor superfamily LENGTH=527
Ntab-TN90_AYMY-SS17361g05003	1.30751	F-box family protein LENGTH=778
Ntab-TN90_AYMY-SS11286g01019	1.42931	Protein of unknown function (DUF707) LENGTH=438
Ntab-TN90_AYMY-SS12447g05012	2.02299	Unknown protein
Ntab-TN90_AYMY-SS14912g03027	1.48137	Leucine-rich receptor-like protein kinase family protein LENGTH=1072
Ntab-TN90_AYMY-SS16047g00017	1.1523	GDSL esterase/lipase
Ntab-TN90_AYMY-SS379g07018	1.43483	E3 ubiquitin-protein ligase RNF185
Ntab-TN90_AYMY-SS1515g04007	1.15255	unknown protein; Has 34 Blast hits to 34 proteins in 12 species: Archae - 0; Bacteria - 0; Metazoa - 0; Fungi - 0; Plants - 34; Viruses - 0; Other Eukaryotes - 0 (source: NCBI BLink). LENGTH=98
Ntab-TN90_AYMY-SS4773g02011	1.6071	Encodes a nucleus-encoded thylakoid protein, cooperates with the plastid-encoded Ycf3 protein in photosystem i assembly. Also induces tolerance to multiple environmental stresses and reduces photooxidative damage. LENGTH=280
Ntab-TN90_AYMY-SS17791g02022	2.00923	Protein of unknown function, DUF538 LENGTH=170
Ntab-TN90_AYMY-SS6440g00006	1.63952	Dual-specificity RNA methyltransferase RlmN
Ntab-TN90_AYMY-SS1155g03008	1.26279	Dof-type zinc finger DNA-binding family protein LENGTH=247
Ntab-TN90_AYMY-SS5104g05012	2.06272	Unknown protein
Ntab-TN90_AYMY-SS3375g00001	1.16262	UDP-Glycosyltransferase superfamily protein LENGTH=489
Ntab-TN90_AYMY-SS8891g04004	1.87878	Lipase/lipooxygenase, PLAT/LH2 family protein LENGTH=181
Ntab-TN90_AYMY-SS8181g00001	1.3634	Subtilisin-like protease
Ntab-TN90_AYMY-SS1010g04005	1.54284	Transducin/WD40 repeat-like superfamily protein LENGTH=837
Ntab-TN90_AYMY-SS11864g00004	2.00555	Mitochondrial transcription termination factor family protein LENGTH=493
Ntab-TN90_AYMY-SS7903g00007	1.33231	Protein of unknown function (DUF668) LENGTH=531
Ntab-TN90_AYMY-SS281g02010	1.82162	17.6 kDa class II heat shock protein LENGTH=155
Ntab-TN90_AYMY-SS210479g00013	2.02938	MADS-box transcription factor family protein LENGTH=248
Ntab-TN90_AYMY-SS626g00003	1.65016	glycine-rich protein LENGTH=131
Ntab-TN90_AYMY-SS2660g00004	2.01642	Phosphatidyl-N-methylethanolamine N-methyltransferase
Ntab-TN90_AYMY-SS2106g00039	2.05574	Disease resistance protein (CC-NBS-LRR class) family LENGTH=900
Ntab-TN90_AYMY-SS15859g01009	2.06888	eukaryotic translation initiation factor 4E LENGTH=235
Ntab-TN90_AYMY-SS12294g00001	1.63772	Unknown protein
Ntab-TN90_AYMY-SS5g03002	1.8454	Transcription factor bHLH84
Ntab-TN90_AYMY-SS12263g00012	1.62639	TRICHOME BIREFRINGENCE-LIKE 39 LENGTH=367
Ntab-TN90_AYMY-SS1471g02024	1.13509	Protein phosphatase 2C family protein LENGTH=396
Ntab-TN90_AYMY-SS1347g00029	1.32199	MORC family CW-type zinc finger protein 4
Ntab-TN90_AYMY-SS6227g04008	1.01976	CBL-interacting protein kinase 20 LENGTH=439
Ntab-TN90_AYMY-SS839g01012	1.58176	Unknown protein
Ntab-TN90_AYMY-SS507g06031	1.05037	zinc ion binding LENGTH=169
Ntab-TN90_AYMY-SS588g01010	1.26322	DnaJ protein P58IPK homolog
Ntab-TN90_AYMY-SS6231g05007	1.90448	response regulator 6 LENGTH=186
Ntab-TN90_AYMY-SS11606g02023	1.73817	NADH dehydrogenase subunit 4 chrM:161693-169674 FORWARD LENGTH=495
Ntab-TN90_AYMY-SS782g00004	1.82351	DNA-binding storekeeper protein-related transcriptional regulator LENGTH=376
Ntab-TN90_AYMY-SS1021g00004	1.91505	Peptidyl-prolyl cis-trans isomerase FKBP4
Ntab-TN90_AYMY-SS12366g00007	1.40294	Sugar transport protein 1
Ntab-TN90_AYMY-SS2501g00006	1.45363	Heavy metal transport/detoxification superfamily protein LENGTH=473
Ntab-TN90_AYMY-SS2428g01023	1.65618	NEDD8-conjugating enzyme Ubc12
Ntab-TN90_AYMY-SS8281g05010	1.70915	green-ripe protein [Petunia x hybrida]
Ntab-TN90_AYMY-SS1087g00010	1.17606	F-box family protein LENGTH=427
Ntab-TN90_AYMY-SS16531g02004	1.29127	Leucine-rich repeat protein kinase family protein LENGTH=1020
Ntab-TN90_AYMY-SS17869g05005	1.25974	BAG family molecular chaperone regulator 1
Ntab-TN90_AYMY-SS17114g01001	1.4921	HXXXD-type acyl-transferase family protein LENGTH=484
Ntab-TN90_AYMY-SS9877g00007	1.89921	Serine protease inhibitor, potato inhibitor I-type family protein LENGTH=99
Ntab-TN90_AYMY-SS5202g02003	1.60457	C2H2-like zinc finger protein LENGTH=500
Ntab-TN90_AYMY-SS5513g07007	1.56956	alpha/beta-Hydrolases superfamily protein LENGTH=378
Ntab-TN90_AYMY-SS2478g00007	2.04786	Ypt/Rab-GAP domain of gyp1p superfamily protein LENGTH=424
Ntab-TN90_AYMY-SS4859g00003	1.088	Protein of unknown function (DUF1223) LENGTH=278
Ntab-TN90_AYMY-SS1050g10009	1.75758	Spindle and kinetochore-associated protein 1 homolog
Ntab-TN90_AYMY-SS322g01031	1.30385	Unknown protein
Ntab-TN90_AYMY-SS15604g00002	1.15048	MADS-box transcription factor 8
Ntab-TN90_AYMY-SS17446g00004	1.53445	U-box domain-containing protein 19
Ntab-TN90_AYMY-SS384g07014	1.46136	Amidophosphoribosyltransferase 1, chloroplastic
Ntab-TN90_AYMY-SS17559g05003	1.38798	purine permease 10 LENGTH=390
Ntab-TN90_AYMY-SS6766g01002	1.08592	Heavy metal transport/detoxification superfamily protein LENGTH=319
Ntab-TN90_AYMY-SS11113g00019	1.45849	Lipoxygenase 2, chloroplastic
Ntab-TN90_AYMY-SS211754g00004	1.41368	3-ketoacyl-CoA synthase 11 LENGTH=509
Ntab-TN90_AYMY-SS124438g00001	1.13196	Unknown protein
Ntab-TN90_AYMY-SS5379g00002	1.30356	mitogen-activated protein kinase kinase kinase 20 LENGTH=342
Ntab-TN90_AYMY-SS14952g00012	1.60374	Serine protease inhibitor, potato inhibitor I-type family protein LENGTH=99
Ntab-TN90_AYMY-SS9694g05002	1.6684	Unknown protein
Ntab-TN90_AYMY-SS11842g00004	1.3992	Beta-fructofuranosidase, insoluble isoenzyme 1
Ntab-TN90_AYMY-SS6217g00001	2.03943	Leucine-rich repeat protein kinase family protein LENGTH=672
Ntab-TN90_AYMY-SS29614g00001	2.04038	5'-AMP-activated protein kinase beta-2 subunit protein LENGTH=261
Ntab-TN90_AYMY-SS5634g00017	1.12178	Disease resistance protein (CC-NBS-LRR class) family LENGTH=1049
Ntab-TN90_AYMY-SS15110g02031	1.94243	Unknown protein
Ntab-TN90_AYMY-SS7172g00004	1.15212	UDP-glucuronic acid decarboxylase 1 LENGTH=458
Ntab-TN90_AYMY-SS2650g03025	1.31863	Unknown protein
Ntab-TN90_AYMY-SS15369g02013	1.95945	RNA-binding KH domain-containing protein LENGTH=548
Ntab-TN90_AYMY-SS8822g03009	1.77122	G-type lectin S-receptor-like serine/threonine-protein kinase
Ntab-TN90_AYMY-SS15856g00012	1.30123	eukaryotic translation initiation factor 4E LENGTH=235
Ntab-TN90_AYMY-SS1527g02003	1.89707	ribonuclease 1 LENGTH=230
Ntab-TN90_AYMY-SS727g01009	1.01539	Alcohol-forming fatty acyl-CoA reductase
Ntab-TN90_AYMY-SS821g01002	1.54166	Protein WEAK CHLOROPLAST MOVEMENT UNDER BLUE LIGHT 1
Ntab-TN90_AYMY-SS14622g00005	2.0239	unknown protein; FUNCTIONS IN: molecular_function unknown; INVOLVED IN: biological_process unknown; LOCATED IN: cellular_component unknown; Has 30201 Blast hits to 17322 proteins in 780 species: Archae - 12; Bacteria - 1396; Metazoa - 17338; Fungi - 3422; Plants - 5037; Viruses - 0; Other Eukaryotes - 2996 (source: NCBI BLink). LENGTH=78
Ntab-TN90_AYMY-SS18545g00007	1.25243	glutathione S-transferase TAU 8 LENGTH=224
Ntab-TN90_AYMY-SS820g09005	1.84705	Unknown protein
Ntab-TN90_AYMY-SS895g00001	1.0475	Tryptophan RNA-binding attenuator protein-like LENGTH=285
Ntab-TN90_AYMY-SS147066g00015	1.07027	Cell division cycle 20.1, cofactor of APC complex
Ntab-TN90_AYMY-SS239597g00001	1.82491	Pollen Ole e 1 allergen and extensin family protein LENGTH=171
Ntab-TN90_AYMY-SS579g02014	1.11485	unknown protein; FUNCTIONS IN: molecular_function unknown; INVOLVED IN: biological_process unknown; LOCATED IN: cellular_component unknown; EXPRESSED IN: 24 plant structures; EXPRESSED DURING: 15 growth stages;
Ntab-TN90_AYMY-SS773g00030	1.08881	Unknown protein
Ntab-TN90_AYMY-SS16124g00011	1.43066	Pathogenesis-related thaumatin superfamily protein LENGTH=249
Ntab-TN90_AYMY-SS6725g00003	1.91142	unknown protein; BEST Arabidopsis thaliana protein match is: unknown protein . LENGTH=537
Ntab-TN90_AYMY-SS62g01005	2.02395	Unknown protein
Ntab-TN90_AYMY-SS977g04023	1.04288	Sugar transport protein 1
Ntab-TN90_AYMY-SS1687g01010	2.02825	zinc ion binding LENGTH=404
Ntab-TN90_AYMY-SS957g04004	1.77277	phosphate transporter 1;9 LENGTH=532
Ntab-TN90_AYMY-SS439g03022	1.09767	Eukaryotic aspartyl protease family protein LENGTH=434
Ntab-TN90_AYMY-SS145030g00007	1.58398	P-loop containing nucleoside triphosphate hydrolases superfamily protein LENGTH=326
Ntab-TN90_AYMY-SS2093g00004	1.91312	Haloacid dehalogenase-like hydrolase (HAD) superfamily protein LENGTH=377
Ntab-TN90_AYMY-SS8918g02012	1.0334	unknown protein; Has 35333 Blast hits to 34131 proteins in 2444 species: Archae - 798; Bacteria - 22429; Metazoa - 974; Fungi - 991; Plants - 531; Viruses - 0; Other Eukaryotes - 9610 (source: NCBI BLink). LENGTH=453
Ntab-TN90_AYMY-SS17804g00004	1.80701	SKU5 similar 4 LENGTH=541
Ntab-TN90_AYMY-SS15916g00001	1.97598	terpene synthase 02 LENGTH=539
Ntab-TN90_AYMY-SS16882g00013	1.83228	zinc ion binding LENGTH=404
Ntab-TN90_AYMY-SS3933g00008	1.91935	Lipoxygenase 2.3, chloroplastic
Ntab-TN90_AYMY-SS12194g00004	1.97596	MAP kinase kinase 7 LENGTH=307
Ntab-TN90_AYMY-SS12556g01007	1.28887	plasma membrane intrinsic protein 2;8 LENGTH=278
Ntab-TN90_AYMY-SS9877g03004	1.92879	phospho-2-dehydro-3-deoxyheptonate aldolase 1, chloroplastic [Solanum tuberosum] dbj|BAC23040.1| 3-deoxy-D-arabino-heptulosonate 7-phosphate synthase [Solanum tuberosum]
Ntab-TN90_AYMY-SS9200g00007	1.75477	Unknown protein
Ntab-TN90_AYMY-SS1571g01005	1.4632	Vacuolar fusion protein MON1 homolog A
Ntab-TN90_AYMY-SS9395g07016	1.26384	novel plant snare 11 LENGTH=265
Ntab-TN90_AYMY-SS2050g01023	1.74534	Nutrient reservoir [Cucumis sativus]
Ntab-TN90_AYMY-SS1374g02011	1.63954	AP2/B3-like transcriptional factor family protein LENGTH=397
Ntab-TN90_AYMY-SS265g04001	1.69541	AMP-dependent synthetase and ligase family protein LENGTH=544
Ntab-TN90_AYMY-SS5104g03016	1.85747	basic helix-loop-helix (bHLH) DNA-binding superfamily protein LENGTH=207
Ntab-TN90_AYMY-SS17976g00039	1.12318	cytochrome B5 isoform A LENGTH=135
Ntab-TN90_AYMY-SS7837g00011	2.00885	GDSL esterase/lipase
Ntab-TN90_AYMY-SS11499g01025	1.99481	Pollen Ole e 1 allergen and extensin family protein LENGTH=180
Ntab-TN90_AYMY-SS10035g02012	1.91185	acyl-CoA-binding domain 3 LENGTH=366
Ntab-TN90_AYMY-SS8447g00001	1.3015	unknown protein; BEST Arabidopsis thaliana protein match is: unknown protein . LENGTH=439
Ntab-TN90_AYMY-SS16057g00003	1.75996	3-ketoacyl-CoA synthase 4 LENGTH=516
Ntab-TN90_AYMY-SS1477g02011	1.82214	zinc finger (Ran-binding) family protein LENGTH=268
Ntab-TN90_AYMY-SS243534g00023	1.1909	ABC transporter A family member 7
Ntab-TN90_AYMY-SS16680g01021	1.87852	O-fucosyltransferase family protein LENGTH=638
Ntab-TN90_AYMY-SS2543g00017	1.07781	Integral membrane Yip1 family protein LENGTH=280
Ntab-TN90_AYMY-SS13627g00018	1.29893	HR-like lesion-inducing protein-related LENGTH=158
Ntab-TN90_AYMY-SS10986g00011	1.80852	Ferrochelatase
Ntab-TN90_AYMY-SS1435g03025	1.90974	Fatty acid hydroxylase superfamily LENGTH=613
Ntab-TN90_AYMY-SS4591g01005	1.64878	Leucine-rich repeat receptor-like protein kinase family protein LENGTH=1124
Ntab-TN90_AYMY-SS14219g01002	1.97585	Pentatricopeptide repeat-containing protein
Ntab-TN90_AYMY-SS635g04016	1.60503	unknown protein; Has 73 Blast hits to 69 proteins in 22 species: Archae - 0; Bacteria - 4; Metazoa - 9; Fungi - 2; Plants - 18; Viruses - 0; Other Eukaryotes - 40 (source: NCBI BLink). LENGTH=199
Ntab-TN90_AYMY-SS2806g00012	1.93792	P-loop containing nucleoside triphosphate hydrolases superfamily protein LENGTH=451
Ntab-TN90_AYMY-SS6238g00023	1.91604	Unknown protein
Ntab-TN90_AYMY-SS9527g03014	1.13736	CBL-interacting protein kinase 2 LENGTH=456
Ntab-TN90_AYMY-SS17436g01005	1.97958	beta-xylosidase 2 LENGTH=768
Ntab-TN90_AYMY-SS21249g00002	1.21681	CP-interacting protein 3 [Nicotiana tabacum]
Ntab-TN90_AYMY-SS7680g00029	1.1081	ATP synthase subunit alpha, mitochondrial
Ntab-TN90_AYMY-SS15414g02008	1.42639	PPPDE putative thiol peptidase family protein LENGTH=255
Ntab-TN90_AYMY-SS718g00013	1.68427	50S ribosomal protein 6, chloroplastic
Ntab-TN90_AYMY-SS321g10012	1.97803	Calcium-dependent protein kinase family protein LENGTH=544
Ntab-TN90_AYMY-SS4460g02012	1.86689	unknown protein; BEST Arabidopsis thaliana protein match is: unknown protein . LENGTH=131
Ntab-TN90_AYMY-SS14016g06005	1.93959	Unknown protein
Ntab-TN90_AYMY-SS17114g00004	1.51273	equilibrative nucleotide transporter 1 LENGTH=450
Ntab-TN90_AYMY-SS1219g06013	1.99396	Cytochrome b561 and DOMON domain-containing protein
Ntab-TN90_AYMY-SS1069g02015	1.37943	Homeobox-leucine zipper family protein / lipid-binding START domain-containing protein LENGTH=762
Ntab-TN90_AYMY-SS951g00007	1.02834	CBL-interacting protein kinase 2 LENGTH=456
Ntab-TN90_AYMY-SS327g00001	1.97967	Unknown protein
Ntab-TN90_AYMY-SS158619g00012	1.46198	Unknown protein
Ntab-TN90_AYMY-SS7324g04011	1.2096	Disease resistance protein (CC-NBS-LRR class) family LENGTH=927
Ntab-TN90_AYMY-SS7861g00005	1.21733	Alpha-1,4-glucan-protein synthase [UDP-forming] 2
Ntab-TN90_AYMY-SS751g00006	1.90791	PATATIN-like protein 4 LENGTH=428
Ntab-TN90_AYMY-SS5254g00001	1.9872	DNAse I-like superfamily protein LENGTH=426
Ntab-TN90_AYMY-SS6712g01003	1.39601	Protein CASP
Ntab-TN90_AYMY-SS7317g02015	1.13553	proline transporter 2 LENGTH=439
Ntab-TN90_AYMY-SS17585g02001	1.63955	expansin 11 LENGTH=252
Ntab-TN90_AYMY-SS1050g06028	1.81308	Spindle and kinetochore-associated protein 1 homolog
Ntab-TN90_AYMY-SS17085g01011	1.36062	Protein kinase superfamily protein LENGTH=492
Ntab-TN90_AYMY-SS379g02003	1.39199	E3 ubiquitin-protein ligase RNF185
Ntab-TN90_AYMY-SS7486g00001	1.58918	heat shock protein 70 (Hsp 70) family protein LENGTH=669
Ntab-TN90_AYMY-SS13461g00011	1.34561	P-loop containing nucleoside triphosphate hydrolases superfamily protein LENGTH=829
Ntab-TN90_AYMY-SS8492g03015	1.13784	T-complex protein 1 subunit zeta
Ntab-TN90_AYMY-SS1289g02007	1.89943	Zinc knuckle (CCHC-type) family protein LENGTH=457
Ntab-TN90_AYMY-SS7422g00008	1.7794	arogenate dehydrogenase LENGTH=640
Ntab-TN90_AYMY-SS15830g00004	1.86117	proline-rich protein 4 LENGTH=448
Ntab-TN90_AYMY-SS460g00044	1.06805	Oxysterol-binding family protein LENGTH=453
Ntab-TN90_AYMY-SS89144g00001	1.60424	beta-glucosidase 47 LENGTH=535
Ntab-TN90_AYMY-SS1568g02024	1.94933	early nodulin-like protein 9 LENGTH=203
Ntab-TN90_AYMY-SS233g06006	1.97752	Major facilitator superfamily protein LENGTH=500
Ntab-TN90_AYMY-SS1539g02008	1.92794	PPPDE putative thiol peptidase family protein LENGTH=255
Ntab-TN90_AYMY-SS6265g02009	1.5069	Lysine-specific histone demethylase 1 homolog 2
Ntab-TN90_AYMY-SS400g02012	1.24007	Protein of unknown function (DUF1664) LENGTH=344
Ntab-TN90_AYMY-SS18168g02002	1.91482	TRICHOME BIREFRINGENCE-LIKE 19 LENGTH=426
Ntab-TN90_AYMY-SS6198g00001	1.91672	cyclin p4;1 LENGTH=202
Ntab-TN90_AYMY-SS3183g06009	1.95042	unknown protein; FUNCTIONS IN: molecular_function unknown; INVOLVED IN: biological_process unknown; LOCATED IN: chloroplast; EXPRESSED IN: 22 plant structures; EXPRESSED DURING: 13 growth stages; BEST Arabidopsis thaliana protein match is: unknown protein . LENGTH=93
Ntab-TN90_AYMY-SS15015g00007	1.37055	unknown protein; Has 1807 Blast hits to 1807 proteins in 277 species: Archae - 0; Bacteria - 0; Metazoa - 736; Fungi - 347; Plants - 385; Viruses - 0; Other Eukaryotes - 339 (source: NCBI BLink). LENGTH=159
Ntab-TN90_AYMY-SS1376g00010	1.0389	UDP-D-apiose/UDP-D-xylose synthase 2 LENGTH=389
Ntab-TN90_AYMY-SS1414g08004	1.41656	60S ribosomal protein L18-2
Ntab-TN90_AYMY-SS10758g00027	1.16584	Unknown protein
Ntab-TN90_AYMY-SS8293g01016	1.90078	ATP binding microtubule motor family protein LENGTH=1063
Ntab-TN90_AYMY-SS29253g00003	1.80734	orf86 [Vitis vinifera] emb|CAQ77655.1| orf86 [Vitis vinifera] gb|ACS15212.1| ORF86 [Vitis vinifera]
Ntab-TN90_AYMY-SS1568g02025	1.58384	early nodulin-like protein 9 LENGTH=203
Ntab-TN90_AYMY-SS6199g00028	1.78236	Unknown protein
Ntab-TN90_AYMY-SS2710g00011	1.76961	Unknown protein
Ntab-TN90_AYMY-SS16337g04001	1.89333	Glutamate 5-kinase
Ntab-TN90_AYMY-SS10474g03008	1.31316	NAD(P)-binding Rossmann-fold superfamily protein LENGTH=333
Ntab-TN90_AYMY-SS10626g00006	1.19027	Peroxidase superfamily protein LENGTH=371
Ntab-TN90_AYMY-SS1300g03029	1.95608	Unknown protein
Ntab-TN90_AYMY-SS5205g00009	1.66102	4,5-DOPA dioxygenase extradiol
Ntab-TN90_AYMY-SS16934g00002	1.73423	40S ribosomal protein S9-2
Ntab-TN90_AYMY-SS415g01003	1.88622	Plant protein of unknown function (DUF247) LENGTH=474
Ntab-TN90_AYMY-SS98900g00001	1.82394	DNA-binding storekeeper protein-related transcriptional regulator LENGTH=352
Ntab-TN90_AYMY-SS8860g03027	1.00459	CYCLIN D3;1 LENGTH=376
Ntab-TN90_AYMY-SS469g00006	1.12102	Epstein-Barr nuclear antigen, putative [Ricinus communis] gb|EEF52100.1| Epstein-Barr nuclear antigen, putative [Ricinus communis]
Ntab-TN90_AYMY-SS12473g04009	1.89095	Leucine-rich repeat protein kinase family protein LENGTH=775
Ntab-TN90_AYMY-SS93403g00002	1.45578	unknown protein; FUNCTIONS IN: molecular_function unknown; INVOLVED IN: biological_process unknown; LOCATED IN: endomembrane system; BEST Arabidopsis thaliana protein match is: unknown protein . LENGTH=569
Ntab-TN90_AYMY-SS1361g05013	1.43471	beta galactosidase 1 LENGTH=847
Ntab-TN90_AYMY-SS972g04001	1.86603	Mediator of RNA polymerase II transcription subunit 26
Ntab-TN90_AYMY-SS12113g00001	1.0189	unknown protein; LOCATED IN: endomembrane system; Has 9 Blast hits to 9 proteins in 4 species: Archae - 0; Bacteria - 0; Metazoa - 0; Fungi - 0; Plants - 9; Viruses - 0; Other Eukaryotes - 0 (source: NCBI BLink). LENGTH=94
Ntab-TN90_AYMY-SS5512g02001	1.03362	RNA-directed DNA polymerase (reverse transcriptase)-related family protein LENGTH=295
Ntab-TN90_AYMY-SS522g05011	1.08036	GRAS family transcription factor family protein LENGTH=587
Ntab-TN90_AYMY-SS544g09003	1.80143	Regulator of telomere elongation helicase 1
Ntab-TN90_AYMY-SS8492g03019	1.20456	T-complex protein 1 subunit zeta
Ntab-TN90_AYMY-SS598g02013	1.7822	tRNA-specific adenosine deaminase
Ntab-TN90_AYMY-SS14170g06014	1.95676	Cytochrome c oxidase subunit 3
Ntab-TN90_AYMY-SS8796g00005	1.91047	Unknown protein
Ntab-TN90_AYMY-SS1095g01011	1.34245	unknown protein; FUNCTIONS IN: molecular_function unknown; INVOLVED IN: biological_process unknown; LOCATED IN: cellular_component unknown; EXPRESSED IN: 24 plant structures; EXPRESSED DURING: 15 growth stages; Has 30201 Blast hits to 17322 proteins in 780 species: Archae - 12; Bacteria - 1396; Metazoa - 17338; Fungi - 3422; Plants - 5037; Viruses - 0; Other Eukaryotes - 2996 (source: NCBI BLink)…
Ntab-TN90_AYMY-SS4601g00016	1.93374	unknown protein; INVOLVED IN: biological_process unknown; LOCATED IN: chloroplast; Has 50 Blast hits to 41 proteins in 15 species: Archae - 0; Bacteria - 0; Metazoa - 2; Fungi - 0; Plants - 43; Viruses - 0; Other Eukaryotes - 5 (source: NCBI BLink). LENGTH=1184
Ntab-TN90_AYMY-SS728g04007	1.2092	serine carboxypeptidase-like 29 LENGTH=479
Ntab-TN90_AYMY-SS1416g04008	1.88725	Oxidoreductase, zinc-binding dehydrogenase family protein LENGTH=329
Ntab-TN90_AYMY-SS3617g00002	1.5933	Glutaredoxin family protein LENGTH=102
Ntab-TN90_AYMY-SS11783g00003	1.66956	Potassium transporter family protein LENGTH=775
Ntab-TN90_AYMY-SS232g02008	1.18858	SWIB/MDM2 domain superfamily protein LENGTH=143
Ntab-TN90_AYMY-SS15886g02021	1.7636	Cysteine proteinases superfamily protein LENGTH=361
Ntab-TN90_AYMY-SS9617g04001	1.3161	plasma membrane intrinsic protein 1;4 LENGTH=287
Ntab-TN90_AYMY-SS17934g04001	1.32321	Calmodulin-binding transcription activator 4
Ntab-TN90_AYMY-SS238168g00003	1.20333	fatty acid desaturase 3 LENGTH=386
Ntab-TN90_AYMY-SS12097g00004	1.03848	Protein of unknown function (DUF1218) LENGTH=175
Ntab-TN90_AYMY-SS11608g00001	1.05884	sterol methyltransferase 1 LENGTH=336
Ntab-TN90_AYMY-SS2545g00009	1.00801	Transmembrane amino acid transporter family protein LENGTH=435
Ntab-TN90_AYMY-SS11462g02006	1.15341	unknown protein; FUNCTIONS IN: molecular_function unknown; INVOLVED IN: biological_process unknown; LOCATED IN: chloroplast; EXPRESSED IN: 22 plant structures; EXPRESSED DURING: 13 growth stages; Has 27 Blast hits to 27 proteins in 10 species: Archae - 0; Bacteria - 0; Metazoa - 0; Fungi - 0; Plants - 27; Viruses - 0; Other Eukaryotes - 0 (source: NCBI BLink). LENGTH=176
Ntab-TN90_AYMY-SS7799g06001	1.78957	Ankyrin repeat family protein LENGTH=578
Ntab-TN90_AYMY-SS1381g05021	1.94499	receptor like protein 6 LENGTH=994
Ntab-TN90_AYMY-SS1294g04004	1.70303	profilin 4 LENGTH=134
Ntab-TN90_AYMY-SS8624g03004	1.93188	Endo-1,3(4)-beta-glucanase 1
Ntab-TN90_AYMY-SS9822g00001	1.90806	Alcohol-forming fatty acyl-CoA reductase
Ntab-TN90_AYMY-SS16582g03007	1.78061	F-box/RNI-like superfamily protein LENGTH=360
Ntab-TN90_AYMY-SS15191g01005	1.31498	Vacuolar protein sorting-associated protein 35
Ntab-TN90_AYMY-SS646g03008	1.09249	Zinc knuckle (CCHC-type) family protein LENGTH=530
Ntab-TN90_AYMY-SS4823g02001	1.57354	Gibberellin 2-beta-dioxygenase 8
Ntab-TN90_AYMY-SS11756g08001	1.12756	cytochrome P450, family 81, subfamily K, polypeptide 2 LENGTH=516
Ntab-TN90_AYMY-SS10085g00018	1.0874	PLC-like phosphodiesterases superfamily protein LENGTH=318
Ntab-TN90_AYMY-SS16745g00012	1.69775	Protein of unknown function, DUF547 LENGTH=618
Ntab-TN90_AYMY-SS16500g01010	1.06933	Protein NRT1/ PTR FAMILY 4.6
Ntab-TN90_AYMY-SS8039g00002	1.42743	Hsp70-Hsp90 organizing protein 3
Ntab-TN90_AYMY-SS15517g00017	1.57758	ERO1-like protein alpha
Ntab-TN90_AYMY-SS1555g01038	1.1576	Acyl-CoA N-acyltransferases (NAT) superfamily protein LENGTH=197
Ntab-TN90_AYMY-SS14113g00009	1.01509	myb domain protein 83 LENGTH=343
Ntab-TN90_AYMY-SS12180g00009	1.31283	Ras-related small GTP-binding family protein LENGTH=342
Ntab-TN90_AYMY-SS528g03030	1.13443	Transducin family protein / WD-40 repeat family protein LENGTH=1376
Ntab-TN90_AYMY-SS7099g00013	1.11838	Plant invertase/pectin methylesterase inhibitor superfamily LENGTH=669
Ntab-TN90_AYMY-SS958g03019	1.34584	Defensin-like protein 19
Ntab-TN90_AYMY-SS15549g00013	1.85576	2-oxoisovalerate dehydrogenase subunit alpha 1, mitochondrial
Ntab-TN90_AYMY-SS879g02001	1.5538	AT hook motif-containing protein LENGTH=385
Ntab-TN90_AYMY-SS229889g00010	1.83912	sucrose synthase 4 LENGTH=808
Ntab-TN90_AYMY-SS17383g00007	1.41597	CCT motif family protein LENGTH=264
Ntab-TN90_AYMY-SS18021g04005	1.21735	spermidine synthase 1 LENGTH=378
Ntab-TN90_AYMY-SS1008g02017	1.47394	Alpha-1,4-glucan-protein synthase [UDP-forming] 2
Ntab-TN90_AYMY-SS4656g01007	1.81742	aspartic proteinase A1 LENGTH=506
Ntab-TN90_AYMY-SS7008g01005	1.81589	Photosystem I reaction center subunit VIII
Ntab-TN90_AYMY-SS17526g04035	1.3573	cytochrome P450, family 72, subfamily A, polypeptide 7 LENGTH=512
Ntab-TN90_AYMY-SS550g01017	1.2001	RNA-directed DNA polymerase (reverse transcriptase)-related family protein LENGTH=295
Ntab-TN90_AYMY-SS4257g00007	1.35313	Carboxyl-terminal-processing peptidase 3, chloroplastic
Ntab-TN90_AYMY-SS3744g02010	1.92644	metacaspase 1 LENGTH=367
Ntab-TN90_AYMY-SS716g00011	1.84597	unknown protein; FUNCTIONS IN: molecular_function unknown; INVOLVED IN: biological_process unknown; LOCATED IN: chloroplast thylakoid membrane, Golgi apparatus, plasma membrane, membrane; EXPRESSED IN: 25 plant structures; EXPRESSED DURING: 15 growth stages; BEST Arabidopsis thaliana protein match is: unknown protein . LENGTH=261
Ntab-TN90_AYMY-SS18221g02001	1.90438	transposase [Solanum demissum]
Ntab-TN90_AYMY-SS11584g00005	1.66341	Monothiol glutaredoxin-S2
Ntab-TN90_AYMY-SS14132g01005	1.23257	Pyridoxal phosphate phosphatase
Ntab-TN90_AYMY-SS5895g07016	1.00409	unknown protein; Has 17 Blast hits to 17 proteins in 8 species: Archae - 0; Bacteria - 0; Metazoa - 0; Fungi - 0; Plants - 17; Viruses - 0; Other Eukaryotes - 0 (source: NCBI BLink). LENGTH=111
Ntab-TN90_AYMY-SS15074g00003	1.22017	F-box family protein LENGTH=334
Ntab-TN90_AYMY-SS439g02008	1.5406	Eukaryotic aspartyl protease family protein LENGTH=434
Ntab-TN90_AYMY-SS222345g00003	1.71059	Serine/threonine-protein kinase 38-like
Ntab-TN90_AYMY-SS8659g03020	1.44478	myb domain protein 6 LENGTH=236
Ntab-TN90_AYMY-SS1731g00038	1.91609	Leucine-rich repeat (LRR) family protein LENGTH=365
Ntab-TN90_AYMY-SS13131g02007	1.25945	Unknown protein
Ntab-TN90_AYMY-SS10425g00001	1.58658	NAD(P)-binding Rossmann-fold superfamily protein LENGTH=333
Ntab-TN90_AYMY-SS17213g00010	1.82905	Leucine-rich receptor-like protein kinase family protein LENGTH=967
Ntab-TN90_AYMY-SS8852g00014	1.41985	S-locus linked F-box protein type-3 [Petunia x hybrida]
Ntab-TN90_AYMY-SS8461g00003	1.73562	Secretory carrier-associated membrane protein 4
Ntab-TN90_AYMY-SS6623g02016	1.16237	calreticulin 1b LENGTH=424
Ntab-TN90_AYMY-SS1881g04016	1.46647	basic helix-loop-helix (bHLH) DNA-binding superfamily protein LENGTH=414
Ntab-TN90_AYMY-SS18161g01024	1.26495	Protein kinase superfamily protein LENGTH=400
Ntab-TN90_AYMY-SS223377g00003	1.83233	Unknown protein
Ntab-TN90_AYMY-SS8478g00013	1.37119	WRKY DNA-binding protein 30 LENGTH=303
Ntab-TN90_AYMY-SS1032g05011	1.68581	Unknown protein
Ntab-TN90_AYMY-SS12371g00019	1.89534	alpha/beta-Hydrolases superfamily protein LENGTH=313
Ntab-TN90_AYMY-SS7056g00002	1.51674	unknown protein; FUNCTIONS IN: molecular_function unknown; INVOLVED IN: biological_process unknown; LOCATED IN: mitochondrion; EXPRESSED IN: 7 plant structures; EXPRESSED DURING: 4 anthesis, C globular stage, petal differentiation and expansion stage; Has 106 Blast hits to 103 proteins in 21 species: Archae - 0; Bacteria - 5; Metazoa - 0; Fungi - 4; Plants - 87; Viruses - 0; Other Eukaryotes - 10…
Ntab-TN90_AYMY-SS1570g04011	1.67335	Transforming growth factor-beta receptor-associated protein 1 homolog
Ntab-TN90_AYMY-SS11339g00007	1.19899	Arabidopsis protein of unknown function (DUF241) LENGTH=226
Ntab-TN90_AYMY-SS8763g00004	1.0859	Late embryogenesis abundant protein LENGTH=166
Ntab-TN90_AYMY-SS5552g00013	1.90476	PAR1 protein LENGTH=183
Ntab-TN90_AYMY-SS11679g00015	1.36844	3-ketoacyl-CoA synthase 2 LENGTH=528
Ntab-TN90_AYMY-SS3896g05002	1.17736	CASP-like protein 2C1
Ntab-TN90_AYMY-SS17505g10003	1.56694	Plant protein of unknown function (DUF869) LENGTH=982
Ntab-TN90_AYMY-SS7484g02010	1.8461	glutamate dehydrogenase 1 LENGTH=411
Ntab-TN90_AYMY-SS12178g00004	1.86075	Unknown protein
Ntab-TN90_AYMY-SS143826g00002	1.69306	basic helix-loop-helix (bHLH) DNA-binding superfamily protein LENGTH=456
Ntab-TN90_AYMY-SS10234g01008	1.48185	5-methyltetrahydropteroyltriglutamate--homocysteine methyltransferase
Ntab-TN90_AYMY-SS719g05009	1.89879	Protein of unknown function (DUF1005) LENGTH=461
Ntab-TN90_AYMY-SS491g10008	1.11175	calnexin 1 LENGTH=530
Ntab-TN90_AYMY-SS2019g01001	1.23544	Serine/threonine-protein kinase 38-like
Ntab-TN90_AYMY-SS3521g03009	1.51698	Protein NRT1/ PTR FAMILY 4.4
Ntab-TN90_AYMY-SS7972g00005	1.22654	myb domain protein 9 LENGTH=336
Ntab-TN90_AYMY-SS11571g00007	1.24191	DNA polymerase V [Medicago truncatula]
Ntab-TN90_AYMY-SS3437g00006	1.76431	Regulator of Vps4 activity in the MVB pathway protein LENGTH=466
Ntab-TN90_AYMY-SS276g02013	1.20139	SUN domain-containing ossification factor
Ntab-TN90_AYMY-SS4722g00029	1.1247	Potassium transporter family protein LENGTH=827
Ntab-TN90_AYMY-SS105246g00003	1.89513	Pectin lyase-like superfamily protein LENGTH=388
Ntab-TN90_AYMY-SS1414g04002	1.20023	galacturonosyltransferase-like 7 LENGTH=361
Ntab-TN90_AYMY-SS16556g00004	1.1693	2-oxoglutarate (2OG) and Fe(II)-dependent oxygenase superfamily protein LENGTH=549
Ntab-TN90_AYMY-SS16729g00013	1.45133	Unknown protein
Ntab-TN90_AYMY-SS11963g00001	1.79873	EXORDIUM like 2 LENGTH=305
Ntab-TN90_AYMY-SS470g03030	1.54538	Epstein-Barr nuclear antigen, putative [Ricinus communis] gb|EEF52100.1| Epstein-Barr nuclear antigen, putative [Ricinus communis]
Ntab-TN90_AYMY-SS3718g00021	1.10236	CBL-interacting protein kinase 12 LENGTH=489
Ntab-TN90_AYMY-SS7699g01002	1.62376	basic helix-loop-helix (bHLH) DNA-binding superfamily protein LENGTH=320
Ntab-TN90_AYMY-SS183g06006	1.53525	30S ribosomal protein S12-B, chloroplastic
Ntab-TN90_AYMY-SS5957g02006	1.01932	unknown protein; FUNCTIONS IN: molecular_function unknown; INVOLVED IN: biological_process unknown; LOCATED IN: endomembrane system; EXPRESSED IN: 24 plant structures; EXPRESSED DURING: 15 growth stages; Has 30201 Blast hits to 17322 proteins in 780 species: Archae - 12; Bacteria - 1396; Metazoa - 17338; Fungi - 3422; Plants - 5037; Viruses - 0; Other Eukaryotes - 2996 (source: NCBI BLink). LENGT…
Ntab-TN90_AYMY-SS7858g00016	1.48093	alpha/beta-Hydrolases superfamily protein LENGTH=503
Ntab-TN90_AYMY-SS11232g00002	1.43282	Protein of unknown function (DUF295) LENGTH=360
Ntab-TN90_AYMY-SS16365g00011	1.126	CDPK-related kinase 3 LENGTH=595
Ntab-TN90_AYMY-SS12141g00016	1.5225	defective in exine formation protein (DEX1) LENGTH=896
Ntab-TN90_AYMY-SS9916g00009	1.07023	Serine/threonine-protein phosphatase 2A 65 kDa regulatory subunit A beta isoform
Ntab-TN90_AYMY-SS7587g00001	1.10408	Costars family protein ABRACL
Ntab-TN90_AYMY-SS7948g00008	1.25759	Protein of unknown function (DUF707) LENGTH=389
Ntab-TN90_AYMY-SS15464g06004	1.70883	dirigent-like protein [Solanum tuberosum]
Ntab-TN90_AYMY-SS10348g00001	1.53217	Gb:AAF48080.1 [Theobroma cacao] gb|EOY15645.1| Gb:AAF48080.1 [Theobroma cacao]
Ntab-TN90_AYMY-SS13647g00005	1.17555	WUSCHEL related homeobox 12 LENGTH=268
Ntab-TN90_AYMY-SS3975g02028	1.32224	Zinc finger protein 593
Ntab-TN90_AYMY-SS11469g00014	1.88879	P-loop containing nucleoside triphosphate hydrolases superfamily protein LENGTH=451
Ntab-TN90_AYMY-SS4722g00014	1.88599	Potassium transporter family protein LENGTH=827
Ntab-TN90_AYMY-SS14480g00001	1.86147	Cytochrome P450 superfamily protein LENGTH=520
Ntab-TN90_AYMY-SS6315g01012	1.61839	RNA polymerase II C-terminal domain phosphatase-like 4
Ntab-TN90_AYMY-SS2324g00002	1.23791	Ribosome production factor 2 homolog
Ntab-TN90_AYMY-SS5511g00001	1.85474	RNA-directed DNA polymerase (reverse transcriptase)-related family protein LENGTH=295
Ntab-TN90_AYMY-SS15463g00001	1.87527	glutathione S-transferase TAU 8 LENGTH=224
Ntab-TN90_AYMY-SS3081g00003	1.84815	beta-galactosidase 8 LENGTH=852
Ntab-TN90_AYMY-SS18835g02014	1.76319	Unknown protein
Ntab-TN90_AYMY-SS7924g01017	1.80279	indole-3-acetic acid inducible 32 LENGTH=191
Ntab-TN90_AYMY-SS108g00002	1.15926	subtilisin-like serine protease 2 LENGTH=764
Ntab-TN90_AYMY-SS606g00003	1.40696	S-adenosyl-L-methionine-dependent methyltransferases superfamily protein LENGTH=412
Ntab-TN90_AYMY-SS9847g00016	1.59084	formin homology 1 LENGTH=1051
Ntab-TN90_AYMY-SS10649g00012	1.33246	proline-rich family protein LENGTH=176
Ntab-TN90_AYMY-SS328g01002	1.85002	MADS-box transcription factor 27
Ntab-TN90_AYMY-SS3824g00005	1.72699	E3 ubiquitin-protein ligase FANCL
Ntab-TN90_AYMY-SS5074g00018	1.62139	Unknown protein
Ntab-TN90_AYMY-SS4495g00014	1.28616	Nucleotide-diphospho-sugar transferases superfamily protein LENGTH=259
Ntab-TN90_AYMY-SS17746g03003	1.6399	3-ketoacyl-CoA synthase 6 LENGTH=497
Ntab-TN90_AYMY-SS320g00003	1.37608	F-box family protein LENGTH=374
Ntab-TN90_AYMY-SS5565g00019	1.8393	Copper amine oxidase family protein LENGTH=712
Ntab-TN90_AYMY-SS5375g00004	1.70714	methionine rich arabinogalactan precursor [Solanum lycopersicum] gb|AAX84649.1| methionine rich arabinogalactan [Solanum lycopersicum]
Ntab-TN90_AYMY-SS15206g00006	1.61642	EXORDIUM like 2 LENGTH=305
Ntab-TN90_AYMY-SS11535g00010	1.40974	unknown protein; Has 23 Blast hits to 23 proteins in 6 species: Archae - 0; Bacteria - 0; Metazoa - 0; Fungi - 0; Plants - 23; Viruses - 0; Other Eukaryotes - 0 (source: NCBI BLink). LENGTH=116
Ntab-TN90_AYMY-SS15594g00014	1.78653	GDSL esterase/lipase
Ntab-TN90_AYMY-SS7535g00016	1.10564	Unknown protein
Ntab-TN90_AYMY-SS17074g01031	1.24383	Floral homeotic protein AGAMOUS
Ntab-TN90_AYMY-SS4722g00032	1.81856	Copper-transporting ATPase 2
Ntab-TN90_AYMY-SS76g00011	1.10118	Pentatricopeptide repeat-containing protein
Ntab-TN90_AYMY-SS12619g04011	1.65901	growth-regulating factor 3 LENGTH=398
Ntab-TN90_AYMY-SS3351g03003	1.86558	Glucan endo-1,3-beta-glucosidase 13
Ntab-TN90_AYMY-SS11225g04003	1.43773	Auxin-responsive GH3 family protein LENGTH=586
Ntab-TN90_AYMY-SS1828g03002	1.62543	evolutionarily conserved C-terminal region 2 LENGTH=667
Ntab-TN90_AYMY-SS17243g03009	1.81571	Zinc finger protein CONSTANS-LIKE 13
Ntab-TN90_AYMY-SS4760g10004	1.03178	vacuolar protein sorting 11 LENGTH=932
Ntab-TN90_AYMY-SS9145g02001	1.82699	GPI-anchor transamidase
Ntab-TN90_AYMY-SS13511g01009	1.5662	FAR1-related sequence 1 LENGTH=774
Ntab-TN90_AYMY-SS18595g01011	1.44104	Tetratricopeptide repeat (TPR)-like superfamily protein LENGTH=526
Ntab-TN90_AYMY-SS3846g00007	1.39811	unknown protein; LOCATED IN: chloroplast; EXPRESSED IN: 22 plant structures; EXPRESSED DURING: 13 growth stages; Has 110095 Blast hits to 59224 proteins in 2216 species: Archae - 177; Bacteria - 15429; Metazoa - 38345; Fungi - 18843; Plants - 13341; Viruses - 3084; Other Eukaryotes - 20876 (source: NCBI BLink). LENGTH=394
Ntab-TN90_AYMY-SS391g06008	1.64399	Sentrin-specific protease 2
Ntab-TN90_AYMY-SS14728g00002	1.86328	plasmodesmata callose-binding protein 3 LENGTH=184
Ntab-TN90_AYMY-SS6978g08004	1.54097	carbonic anhydrase 2 LENGTH=331
Ntab-TN90_AYMY-SS8016g02001	1.86198	TRAM, LAG1 and CLN8 (TLC) lipid-sensing domain containing protein LENGTH=231
Ntab-TN90_AYMY-SS4549g00007	1.8391	F-box family protein LENGTH=422
Ntab-TN90_AYMY-SS360g04007	1.84173	Vacuolar protein sorting-associated protein 13
Ntab-TN90_AYMY-SS321g04008	1.46913	Calcium-binding EF-hand family protein LENGTH=215
Ntab-TN90_AYMY-SS9648g02029	1.67757	Proteasome subunit alpha type-5
Ntab-TN90_AYMY-SS17578g01026	1.14562	Serine/threonine-protein kinase PLK4
Ntab-TN90_AYMY-SS908g00002	1.61854	Tubby-like F-box protein 8
Ntab-TN90_AYMY-SS2765g01001	1.79033	mitogen-activated protein kinase kinase kinase 5 LENGTH=716
Ntab-TN90_AYMY-SS1086g00009	1.66377	Leucine-rich repeat receptor-like protein kinase family protein LENGTH=1124
Ntab-TN90_AYMY-SS12939g02027	1.77325	unknown protein; BEST Arabidopsis thaliana protein match is: unknown protein . LENGTH=594
Ntab-TN90_AYMY-SS18824g00005	1.10948	Calcium-dependent lipid-binding (CaLB domain) family protein LENGTH=560
Ntab-TN90_AYMY-SS62g06014	1.21979	Unknown protein
Ntab-TN90_AYMY-SS5076g00004	1.65911	Unknown protein
Ntab-TN90_AYMY-SS1343g00005	1.61329	myb domain protein 13 LENGTH=246
Ntab-TN90_AYMY-SS15507g00003	1.51458	External alternative NAD(P)H-ubiquinone oxidoreductase B2, mitochondrial
Ntab-TN90_AYMY-SS10005g00004	1.17378	#N/A
Ntab-TN90_AYMY-SS1471g02014	1.51492	Protein phosphatase 2C family protein LENGTH=396
Ntab-TN90_AYMY-SS13g10002	1.16121	RING/U-box superfamily protein LENGTH=248
Ntab-TN90_AYMY-SS7117g00006	1.59603	Glycosyl hydrolase family protein LENGTH=608
Ntab-TN90_AYMY-SS15484g01001	1.72814	C2 domain-containing protein / GRAM domain-containing protein LENGTH=594
Ntab-TN90_AYMY-SS12216g02003	1.34961	cytochrome P450, family 82, subfamily C, polypeptide 4 LENGTH=524
Ntab-TN90_AYMY-SS10699g01012	1.62856	expansin A8 LENGTH=253
Ntab-TN90_AYMY-SS7522g00004	1.8518	Ras-related small GTP-binding family protein LENGTH=288
Ntab-TN90_AYMY-SS6187g10002	1.69361	Cytochrome P450 superfamily protein LENGTH=513
Ntab-TN90_AYMY-SS281g05020	1.84857	17.6 kDa class II heat shock protein LENGTH=155
Ntab-TN90_AYMY-SS9787g04010	1.8506	Protein TIC 22-like, chloroplastic
Ntab-TN90_AYMY-SS17392g00023	1.31708	Small nuclear ribonucleoprotein family protein LENGTH=112
Ntab-TN90_AYMY-SS1534g12003	1.68885	Unknown protein
Ntab-TN90_AYMY-SS5492g00006	1.80594	MADS-box transcription factor family protein LENGTH=218
Ntab-TN90_AYMY-SS11042g01001	1.28315	Polynucleotidyl transferase, ribonuclease H-like superfamily protein LENGTH=657
Ntab-TN90_AYMY-SS12614g00004	1.81471	growth-regulating factor 3 LENGTH=398
Ntab-TN90_AYMY-SS14929g00004	1.30247	Serine hydroxymethyltransferase 2, mitochondrial
Ntab-TN90_AYMY-SS6579g14014	1.25698	Calcium-dependent lipid-binding (CaLB domain) family protein LENGTH=537
Ntab-TN90_AYMY-SS296g02013	1.73304	Ribonuclease H-like superfamily protein LENGTH=575
Ntab-TN90_AYMY-SS6166g01001	1.27736	heat shock protein 91 LENGTH=831
Ntab-TN90_AYMY-SS595g05001	1.04321	Photosystem II reaction center protein I
Ntab-TN90_AYMY-SS5268g00002	1.48335	Auxin-responsive protein IAA2
Ntab-TN90_AYMY-SS3527g05013	1.57163	V-type proton ATPase subunit F
Ntab-TN90_AYMY-SS5736g04004	1.84089	basic helix-loop-helix (bHLH) DNA-binding superfamily protein LENGTH=231
Ntab-TN90_AYMY-SS17619g01010	1.81209	Disease resistance protein (TIR-NBS-LRR class) family LENGTH=992
Ntab-TN90_AYMY-SS1317g00009	1.17846	Unknown protein
Ntab-TN90_AYMY-SS18445g01009	1.71885	GDSL esterase/lipase
Ntab-TN90_AYMY-SS244279g00034	1.22983	Unknown protein
Ntab-TN90_AYMY-SS16677g01010	1.82396	Plant invertase/pectin methylesterase inhibitor superfamily protein LENGTH=202
Ntab-TN90_AYMY-SS190012g00008	1.12806	Unknown protein
Ntab-TN90_AYMY-SS835g01010	1.00096	Unknown protein
Ntab-TN90_AYMY-SS13026g00006	1.12074	Unknown protein
Ntab-TN90_AYMY-SS10969g01004	1.03335	Vacuolar protein sorting-associated protein VTA1 homolog
Ntab-TN90_AYMY-SS168g11005	1.60687	unknown protein; FUNCTIONS IN: molecular_function unknown; INVOLVED IN: biological_process unknown; LOCATED IN: chloroplast; BEST Arabidopsis thaliana protein match is: unknown protein . LENGTH=193
Ntab-TN90_AYMY-SS15052g00013	1.19974	Eukaryotic aspartyl protease family protein LENGTH=458
Ntab-TN90_AYMY-SS201g00009	1.82595	casein kinase I-like 3 LENGTH=415
Ntab-TN90_AYMY-SS2917g01006	1.66501	calcium ATPase 2 LENGTH=1014
Ntab-TN90_AYMY-SS1473g03003	1.6302	NAD(P)-linked oxidoreductase superfamily protein LENGTH=377
Ntab-TN90_AYMY-SS425g07006	1.32609	2-oxoglutarate (2OG) and Fe(II)-dependent oxygenase superfamily protein LENGTH=330
Ntab-TN90_AYMY-SS8017g01012	1.7991	TRAM, LAG1 and CLN8 (TLC) lipid-sensing domain containing protein LENGTH=231
Ntab-TN90_AYMY-SS16486g11002	1.81174	cellulose synthase-like B3 LENGTH=755
Ntab-TN90_AYMY-SS11838g00014	1.72117	tRNA/tmRNA (uracil-C(5))-methyltransferase
Ntab-TN90_AYMY-SS328g01004	1.8321	MADS-box transcription factor 27
Ntab-TN90_AYMY-SS730g00010	1.04707	Leucine-rich repeat protein kinase family protein LENGTH=1011
Ntab-TN90_AYMY-SS1212g03014	1.71666	Protein kinase superfamily protein LENGTH=414
Ntab-TN90_AYMY-SS18169g01018	1.17376	Transcription initiation factor TFIID subunit 7
Ntab-TN90_AYMY-SS12473g00019	1.38363	Unknown protein
Ntab-TN90_AYMY-SS16145g00001	1.16865	glycine-rich protein LENGTH=131
Ntab-TN90_AYMY-SS3485g02015	1.39087	disease resistance protein RGH3 [Solanum x edinense]
Ntab-TN90_AYMY-SS4845g00034	1.22016	6-phosphogluconolactonase 1 LENGTH=268
Ntab-TN90_AYMY-SS8436g00004	1.50555	chlorophyllase 1 LENGTH=324
Ntab-TN90_AYMY-SS2459g02005	1.40763	Eukaryotic aspartyl protease family protein LENGTH=470
Ntab-TN90_AYMY-SS2428g01015	1.81481	unknown protein; BEST Arabidopsis thaliana protein match is: unknown protein . LENGTH=797
Ntab-TN90_AYMY-SS460g00030	1.04799	Oxysterol-binding family protein LENGTH=453
Ntab-TN90_AYMY-SS1343g04011	1.79086	FAD-binding Berberine family protein LENGTH=533
Ntab-TN90_AYMY-SS6152g01005	1.69097	unknown protein; INVOLVED IN: biological_process unknown; LOCATED IN: endomembrane system; EXPRESSED IN: 6 plant structures; EXPRESSED DURING: 4 anthesis, petal differentiation and expansion stage; Has 74 Blast hits to 74 proteins in 16 species: Archae - 0; Bacteria - 0; Metazoa - 1; Fungi - 0; Plants - 69; Viruses - 0; Other Eukaryotes - 4 (source: NCBI BLink). LENGTH=434
Ntab-TN90_AYMY-SS15658g01002	1.39726	F-box family protein LENGTH=371
Ntab-TN90_AYMY-SS8205g04034	1.41158	Oxysterol-binding protein-related protein 1C
Ntab-TN90_AYMY-SS12948g03003	1.4384	2-oxoglutarate (2OG) and Fe(II)-dependent oxygenase superfamily protein LENGTH=314
Ntab-TN90_AYMY-SS622g10010	1.24242	calmodulin-binding family protein LENGTH=575
Ntab-TN90_AYMY-SS10894g00002	1.03532	methylenetetrahydrofolate reductase 2 LENGTH=594
Ntab-TN90_AYMY-SS18581g00001	1.54828	Unknown protein
Ntab-TN90_AYMY-SS12639g00001	1.33164	growth-regulating factor 3 LENGTH=398
Ntab-TN90_AYMY-SS14835g03009	1.56173	Methylsterol monooxygenase 1
Ntab-TN90_AYMY-SS384g07015	1.14065	Amidophosphoribosyltransferase 1, chloroplastic
Ntab-TN90_AYMY-SS92g00013	1.29934	Ribulose bisphosphate carboxylase large chain
Ntab-TN90_AYMY-SS16405g01013	1.52661	Unknown protein
Ntab-TN90_AYMY-SS17824g00001	1.44759	squamosa promoter-binding protein-like 12 LENGTH=927
Ntab-TN90_AYMY-SS10252g00001	1.44682	exoribonuclease 2 LENGTH=1023
Ntab-TN90_AYMY-SS3642g04001	1.26362	Dirigent protein 19
Ntab-TN90_AYMY-SS15723g00013	1.08839	Homer protein isoform 2 [Theobroma cacao] gb|EOY28692.1| Homer protein isoform 2 [Theobroma cacao]
Ntab-TN90_AYMY-SS147g04003	1.51462	G-box binding factor 3 LENGTH=382
Ntab-TN90_AYMY-SS1081g00003	1.26386	embryo defective 1303 LENGTH=154
Ntab-TN90_AYMY-SS8257g02025	1.29251	choline kinase 1 LENGTH=346
Ntab-TN90_AYMY-SS16915g01005	1.78254	Argonaute family protein LENGTH=924
Ntab-TN90_AYMY-SS16001g01008	1.32961	with no lysine (K) kinase 4 LENGTH=571
Ntab-TN90_AYMY-SS10725g00007	1.23397	Transcription factor bHLH66
Ntab-TN90_AYMY-SS1396g03018	1.45002	unknown protein; FUNCTIONS IN: molecular_function unknown; INVOLVED IN: biological_process unknown; LOCATED IN: endomembrane system; BEST Arabidopsis thaliana protein match is: unknown protein . LENGTH=502
Ntab-TN90_AYMY-SS6378g00002	1.73853	PLATZ transcription factor family protein LENGTH=189
Ntab-TN90_AYMY-SS2636g02006	1.08561	Type I inositol 1,4,5-trisphosphate 5-phosphatase 2
Ntab-TN90_AYMY-SS14435g01007	1.75735	Domain of unknown function (DUF23) LENGTH=519
Ntab-TN90_AYMY-SS1571g03011	1.17692	Zinc finger RNA-binding protein
Ntab-TN90_AYMY-SS10068g00003	1.78997	Phosphoglycerate mutase family protein LENGTH=316
Ntab-TN90_AYMY-SS4099g00004	1.47316	xylulose kinase-2 LENGTH=558
Ntab-TN90_AYMY-SS12252g01022	1.78462	sulfate transporter 3;1 LENGTH=658
Ntab-TN90_AYMY-SS17109g02012	1.69323	Basic-leucine zipper (bZIP) transcription factor family protein LENGTH=321
Ntab-TN90_AYMY-SS16749g01014	1.03094	formate dehydrogenase LENGTH=384
Ntab-TN90_AYMY-SS2689g05017	1.80496	Peroxidase superfamily protein LENGTH=324
Ntab-TN90_AYMY-SS6644g01005	1.22562	Zinc finger protein CONSTANS-LIKE 4
Ntab-TN90_AYMY-SS16375g01016	1.35662	Abscisic stress-ripening protein 2
Ntab-TN90_AYMY-SS728g06014	1.32355	serine carboxypeptidase-like 29 LENGTH=479
Ntab-TN90_AYMY-SS12122g00023	1.01549	LOCATED IN: endoplasmic reticulum, plasma membrane; EXPRESSED IN: 23 plant structures; EXPRESSED DURING: 14 growth stages;
Ntab-TN90_AYMY-SS15841g03025	1.44087	Unknown protein
Ntab-TN90_AYMY-SS3124g00005	1.73737	xyloglucan endotransglucosylase/hydrolase 32 LENGTH=299
Ntab-TN90_AYMY-SS6162g07007	1.50552	Mechanosensitive ion channel family protein LENGTH=779
Ntab-TN90_AYMY-SS10908g00002	1.75754	subtilisin-like serine protease 2 LENGTH=764
Ntab-TN90_AYMY-SS5543g00058	1.06005	Unknown protein
Ntab-TN90_AYMY-SS15803g01004	1.6561	Leucine-rich receptor-like protein kinase family protein LENGTH=1136
Ntab-TN90_AYMY-SS1124g03012	1.03317	Peroxidase superfamily protein LENGTH=315
Ntab-TN90_AYMY-SS11424g00009	1.51194	nodulin MtN21 /EamA-like transporter family protein LENGTH=364
Ntab-TN90_AYMY-SS223852g00002	1.63483	Glucan endo-1,3-beta-glucosidase 13
Ntab-TN90_AYMY-SS2728g00061	1.14926	microtubule-associated proteins 70-2 LENGTH=634
Ntab-TN90_AYMY-SS7639g01015	1.72215	NADH-ubiquinone oxidoreductase chain 5
Ntab-TN90_AYMY-SS15476g00002	1.70582	response regulator 9 LENGTH=234
Ntab-TN90_AYMY-SS1418g00007	1.03947	Cytochrome b561 and DOMON domain-containing protein
Ntab-TN90_AYMY-SS5977g00002	1.76079	unknown protein; BEST Arabidopsis thaliana protein match is: unknown protein . LENGTH=741
Ntab-TN90_AYMY-SS15693g02004	1.78703	P-loop containing nucleoside triphosphate hydrolases superfamily protein LENGTH=505
Ntab-TN90_AYMY-SS2489g01011	1.69635	unknown protein; Has 149 Blast hits to 140 proteins in 44 species: Archae - 0; Bacteria - 6; Metazoa - 40; Fungi - 6; Plants - 39; Viruses - 0; Other Eukaryotes - 58 (source: NCBI BLink). LENGTH=423
Ntab-TN90_AYMY-SS12049g03004	1.66362	RING/U-box superfamily protein LENGTH=404
Ntab-TN90_AYMY-SS16229g01016	1.73088	AT hook motif DNA-binding family protein LENGTH=378
Ntab-TN90_AYMY-SS9980g00003	1.7384	IQ-domain 31 LENGTH=587
Ntab-TN90_AYMY-SS2710g00009	1.51799	Unknown protein
Ntab-TN90_AYMY-SS123816g00007	1.73369	Unknown protein
Ntab-TN90_AYMY-SS8009g03010	1.09788	Pectin lyase-like superfamily protein LENGTH=388
Ntab-TN90_AYMY-SS5104g05038	1.19112	receptor kinase 2 LENGTH=847
Ntab-TN90_AYMY-SS12238g00007	1.76177	Pentatricopeptide repeat (PPR) superfamily protein LENGTH=607
Ntab-TN90_AYMY-SS12571g00006	1.78674	Protein of unknown function (DUF620) LENGTH=439
Ntab-TN90_AYMY-SS1636g00009	1.01271	calmodulin-binding family protein LENGTH=575
Ntab-TN90_AYMY-SS201g00008	1.5892	casein kinase I-like 3 LENGTH=415
Ntab-TN90_AYMY-SS2727g00016	1.756	microtubule-associated proteins 70-2 LENGTH=634
Ntab-TN90_AYMY-SS859g00014	1.74818	actin 1 LENGTH=377
Ntab-TN90_AYMY-SS109774g00004	1.22143	NAD(P)-binding Rossmann-fold superfamily protein LENGTH=264
Ntab-TN90_AYMY-SS1355g00004	1.57448	SBP (S-ribonuclease binding protein) family protein LENGTH=312
Ntab-TN90_AYMY-SS12104g00001	1.00055	Protein of unknown function (DUF1218) LENGTH=175
Ntab-TN90_AYMY-SS3171g02001	1.77304	Calcium-dependent lipid-binding (CaLB domain) family protein LENGTH=156
Ntab-TN90_AYMY-SS844g00002	1.18426	Unknown protein
Ntab-TN90_AYMY-SS11860g00004	1.16584	Mitochondrial transcription termination factor family protein LENGTH=493
Ntab-TN90_AYMY-SS17501g01001	1.77203	unknown protein; FUNCTIONS IN: molecular_function unknown; INVOLVED IN: biological_process unknown; LOCATED IN: chloroplast, chloroplast inner membrane, chloroplast envelope; EXPRESSED IN: 23 plant structures; EXPRESSED DURING: 14 growth stages; Has 200 Blast hits to 200 proteins in 73 species: Archae - 0; Bacteria - 112; Metazoa - 0; Fungi - 0; Plants - 53; Viruses - 0; Other Eukaryotes - 35 (so…
Ntab-TN90_AYMY-SS576g03007	1.17666	ARF-GAP domain 1 LENGTH=828
Ntab-TN90_AYMY-SS2230g00013	1.62835	FAD-binding Berberine family protein LENGTH=530
Ntab-TN90_AYMY-SS18599g05002	1.444	purine permease 3 LENGTH=351
Ntab-TN90_AYMY-SS8466g05001	1.77131	Cytochrome P450 superfamily protein LENGTH=488
Ntab-TN90_AYMY-SS16969g05001	1.70038	Gibberellin-regulated family protein LENGTH=119
Ntab-TN90_AYMY-SS9797g00045	1.707	RuBisCO large subunit-binding protein subunit alpha, chloroplastic
Ntab-TN90_AYMY-SS17804g00001	1.76942	Polynucleotidyl transferase, ribonuclease H-like superfamily protein LENGTH=657
Ntab-TN90_AYMY-SS861g05004	1.0103	Acyl carrier protein 1, chloroplastic
Ntab-TN90_AYMY-SS11993g06010	1.287	Ketol-acid reductoisomerase
Ntab-TN90_AYMY-SS900g03007	1.62923	Protein NRT1/ PTR FAMILY 5.5
Ntab-TN90_AYMY-SS17491g00001	1.46382	myb domain protein 15 LENGTH=285
Ntab-TN90_AYMY-SS4464g00010	1.45612	AP2/B3-like transcriptional factor family protein LENGTH=244
Ntab-TN90_AYMY-SS11383g00012	1.48657	Cellulose-synthase-like C5 LENGTH=692
Ntab-TN90_AYMY-SS7548g00002	1.77075	arabinogalactan-protein [Nicotiana alata]
Ntab-TN90_AYMY-SS4214g00006	1.03956	Unknown protein
Ntab-TN90_AYMY-SS939g04004	1.7685	Ubiquitin carboxyl-terminal hydrolase 5
Ntab-TN90_AYMY-SS1146g00003	1.02384	Diaminopimelate decarboxylase
Ntab-TN90_AYMY-SS3382g02002	1.76685	high-affinity nickel-transport family protein LENGTH=372
Ntab-TN90_AYMY-SS210479g00011	1.20983	MADS-box transcription factor family protein LENGTH=248
Ntab-TN90_AYMY-SS16756g03001	1.09842	Plant protein of unknown function (DUF946) LENGTH=542
Ntab-TN90_AYMY-SS15780g01021	1.75874	Cysteine proteinases superfamily protein LENGTH=361
Ntab-TN90_AYMY-SS10542g03009	1.76218	zinc ion binding;nucleic acid binding LENGTH=515
Ntab-TN90_AYMY-SS7742g00023	1.54373	Ras-related protein Rab-11A
Ntab-TN90_AYMY-SS5004g03008	1.15032	Unknown protein
Ntab-TN90_AYMY-SS16691g01009	1.40036	Protein LURP-one-related 12
Ntab-TN90_AYMY-SS16486g01001	1.16172	alpha/beta-Hydrolases superfamily protein LENGTH=361
Ntab-TN90_AYMY-SS8209g00019	1.7571	TOPLESS-related 1 LENGTH=1120
Ntab-TN90_AYMY-SS10657g02001	1.57128	HXXXD-type acyl-transferase family protein LENGTH=443
Ntab-TN90_AYMY-SS18564g03023	1.52798	unknown protein; BEST Arabidopsis thaliana protein match is: unknown protein . LENGTH=198
Ntab-TN90_AYMY-SS17810g00005	1.68672	terpene synthase 21 LENGTH=547
Ntab-TN90_AYMY-SS360g04008	1.63862	Vacuolar protein sorting-associated protein 13
Ntab-TN90_AYMY-SS18635g00004	1.679	EMBRYO DEFECTIVE 140 LENGTH=817
Ntab-TN90_AYMY-SS1527g03020	1.0479	DNAJ heat shock N-terminal domain-containing protein LENGTH=346
Ntab-TN90_AYMY-SS2913g00004	1.36218	Amino-acid acetyltransferase
Ntab-TN90_AYMY-SS1555g01024	1.22271	WRKY DNA-binding protein 70 LENGTH=294
Ntab-TN90_AYMY-SS1071g00023	1.53443	G-type lectin S-receptor-like serine/threonine-protein kinase
Ntab-TN90_AYMY-SS10072g00003	1.22196	UDP-Glycosyltransferase superfamily protein LENGTH=479
Ntab-TN90_AYMY-SS11606g01009	1.73877	HCO3- transporter family LENGTH=703
Ntab-TN90_AYMY-SS534g02007	1.73435	arabinogalactan protein 22 LENGTH=63
Ntab-TN90_AYMY-SS8105g01021	1.05094	Serine/threonine protein phosphatase 2A 55 kDa regulatory subunit B' delta isoform
Ntab-TN90_AYMY-SS1008g02019	1.27864	Alpha-1,4-glucan-protein synthase [UDP-forming] 2
Ntab-TN90_AYMY-SS7556g00012	1.44387	PAR-1a [Nicotiana tabacum]
Ntab-TN90_AYMY-SS6321g04002	1.66068	Protein of unknown function (DUF1677) LENGTH=110
Ntab-TN90_AYMY-SS1212g06008	1.66069	Protein kinase superfamily protein LENGTH=414
Ntab-TN90_AYMY-SS145808g00003	1.27311	Heavy metal transport/detoxification superfamily protein LENGTH=386
Ntab-TN90_AYMY-SS17526g04041	1.30778	cytochrome P450, family 72, subfamily A, polypeptide 7 LENGTH=512
Ntab-TN90_AYMY-SS2584g01019	1.07053	ARM repeat superfamily protein LENGTH=625
Ntab-TN90_AYMY-SS10884g00003	1.33499	F-box family protein LENGTH=427
Ntab-TN90_AYMY-SS17547g00005	1.39647	IAA-amino acid hydrolase ILR1-like 4
Ntab-TN90_AYMY-SS2712g00008	1.30255	Unknown protein
Ntab-TN90_AYMY-SS16901g15004	1.52258	Plant protein of unknown function (DUF827) LENGTH=522
Ntab-TN90_AYMY-SS15691g02004	1.65698	heptahelical transmembrane protein1 LENGTH=332
Ntab-TN90_AYMY-SS247320g00006	1.7312	Ypt/Rab-GAP domain of gyp1p superfamily protein LENGTH=424
Ntab-TN90_AYMY-SS11437g01002	1.32676	Plant protein of unknown function (DUF247) LENGTH=529
Ntab-TN90_AYMY-SS18772g03002	1.40115	Dof-type zinc finger DNA-binding family protein LENGTH=288
Ntab-TN90_AYMY-SS718g02018	1.09611	Pentatricopeptide repeat-containing protein
Ntab-TN90_AYMY-SS7415g00001	1.22051	unknown protein; FUNCTIONS IN: molecular_function unknown; INVOLVED IN: biological_process unknown; LOCATED IN: chloroplast; EXPRESSED IN: 22 plant structures; EXPRESSED DURING: 13 growth stages; Has 1807 Blast hits to 1807 proteins in 277 species: Archae - 0; Bacteria - 0; Metazoa - 736; Fungi - 347; Plants - 385; Viruses - 0; Other Eukaryotes - 339 (source: NCBI BLink). LENGTH=341
Ntab-TN90_AYMY-SS9514g00004	1.09546	alpha/beta-Hydrolases superfamily protein LENGTH=239
Ntab-TN90_AYMY-SS5775g03017	1.48158	WRKY DNA-binding protein 40 LENGTH=302
Ntab-TN90_AYMY-SS1168g00001	1.70328	Photosystem I reaction center subunit IX
Ntab-TN90_AYMY-SS2003g01009	1.33916	Heavy metal transport/detoxification superfamily protein LENGTH=319
Ntab-TN90_AYMY-SS1278g00008	1.58047	Unknown protein
Ntab-TN90_AYMY-SS6162g02004	1.71805	SAUR-like auxin-responsive protein family LENGTH=127
Ntab-TN90_AYMY-SS16885g00007	1.71608	HAD superfamily, subfamily IIIB acid phosphatase LENGTH=260
Ntab-TN90_AYMY-SS382g00002	1.22566	NAD(P)-binding Rossmann-fold superfamily protein LENGTH=627
Ntab-TN90_AYMY-SS4614g00004	1.51687	Oxysterol-binding family protein LENGTH=453
Ntab-TN90_AYMY-SS97014g00004	1.64405	WRKY DNA-binding protein 48 LENGTH=399
Ntab-TN90_AYMY-SS17994g04004	1.07867	Peroxidase superfamily protein LENGTH=328
Ntab-TN90_AYMY-SS2580g04011	1.05522	Transducin/WD40 repeat-like superfamily protein LENGTH=1264
Ntab-TN90_AYMY-SS2607g00014	1.53577	Leucine-rich receptor-like protein kinase family protein LENGTH=967
Ntab-TN90_AYMY-SS17854g01007	1.52038	Serine/threonine-protein kinase SAPK3
Ntab-TN90_AYMY-SS16206g00019	1.62839	unknown protein; LOCATED IN: endomembrane system; Has 30201 Blast hits to 17322 proteins in 780 species: Archae - 12; Bacteria - 1396; Metazoa - 17338; Fungi - 3422; Plants - 5037; Viruses - 0; Other Eukaryotes - 2996 (source: NCBI BLink). LENGTH=104
Ntab-TN90_AYMY-SS10092g00019	1.68681	RING/U-box protein with C6HC-type zinc finger LENGTH=384
Ntab-TN90_AYMY-SS17862g00002	1.23648	cytochrome P450, family 98, subfamily A, polypeptide 3 LENGTH=508
Ntab-TN90_AYMY-SS481g00016	1.41912	60S ribosomal protein L13-2
Ntab-TN90_AYMY-SS110236g00007	1.72018	IQ-domain 22 LENGTH=484
Ntab-TN90_AYMY-SS5202g00001	1.59886	Chromodomain-helicase-DNA-binding protein 3
Ntab-TN90_AYMY-SS1186g10015	1.48126	Zinc knuckle (CCHC-type) family protein LENGTH=457
Ntab-TN90_AYMY-SS1945g05029	1.70708	Protein NRT1/ PTR FAMILY 5.10
Ntab-TN90_AYMY-SS328g03009	1.34531	MADS-box transcription factor 27
Ntab-TN90_AYMY-SS1249g06001	1.64073	Photosystem I P700 chlorophyll a apoprotein A1
Ntab-TN90_AYMY-SS11423g00024	1.53483	cytochrome P450, family 96, subfamily A, polypeptide 4 LENGTH=502
Ntab-TN90_AYMY-SS7175g04005	1.67006	Glucan endo-1,3-beta-glucosidase 8
Ntab-TN90_AYMY-SS4965g00027	1.69146	Leucine-rich repeat protein kinase family protein LENGTH=669
Ntab-TN90_AYMY-SS7100g01025	1.57858	ATP synthase subunit beta, chloroplastic
Ntab-TN90_AYMY-SS3442g00012	1.21919	Auxin efflux carrier family protein LENGTH=390
Ntab-TN90_AYMY-SS10762g00006	1.12856	Unknown protein
Ntab-TN90_AYMY-SS7786g05008	1.55475	Integrase-type DNA-binding superfamily protein LENGTH=236
Ntab-TN90_AYMY-SS12557g00002	1.25821	Translocon-associated protein subunit beta
Ntab-TN90_AYMY-SS11977g00007	1.71148	Leucine-rich repeat receptor-like protein kinase family protein LENGTH=1045
Ntab-TN90_AYMY-SS1440g03005	1.197	Ribonuclease T2 family protein LENGTH=228
Ntab-TN90_AYMY-SS4806g04005	1.68628	Auxin-responsive GH3 family protein LENGTH=586
Ntab-TN90_AYMY-SS6735g06020	1.17056	Leucine-rich receptor-like protein kinase family protein LENGTH=1090
Ntab-TN90_AYMY-SS179g06031	1.71388	Non-specific lipid-transfer protein
Ntab-TN90_AYMY-SS5460g00009	1.6986	Agenet domain-containing protein LENGTH=294
Ntab-TN90_AYMY-SS15594g00016	1.17436	RING/FYVE/PHD-type zinc finger family protein LENGTH=522
Ntab-TN90_AYMY-SS8095g02001	1.7089	GDSL esterase/lipase
Ntab-TN90_AYMY-SS758g06007	1.21235	Protein prune homolog
Ntab-TN90_AYMY-SS107g00006	1.58075	xyloglucan endotransglucosylase/hydrolase 8 LENGTH=305
Ntab-TN90_AYMY-SS1625g01018	1.03633	DNAse I-like superfamily protein LENGTH=316
Ntab-TN90_AYMY-SS16553g00002	1.70127	IAA29 [Solanum lycopersicum] gb|AEX00367.1| IAA29 [Solanum lycopersicum]
Ntab-TN90_AYMY-SS9877g02032	1.28175	Proteinase inhibitor I-A
Ntab-TN90_AYMY-SS18679g05012	1.38058	SGNH hydrolase-type esterase superfamily protein LENGTH=241
Ntab-TN90_AYMY-SS1093g01005	1.31001	Haloacid dehalogenase-like hydrolase (HAD) superfamily protein LENGTH=369
Ntab-TN90_AYMY-SS15657g00009	1.4776	Disease resistance protein (CC-NBS-LRR class) family LENGTH=907
Ntab-TN90_AYMY-SS14325g00013	1.24335	DOMAIN OF UNKNOWN FUNCTION 724 7 LENGTH=723
Ntab-TN90_AYMY-SS25952g00001	1.70289	UDP-Glycosyltransferase superfamily protein LENGTH=489
Ntab-TN90_AYMY-SS3659g01001	1.66211	DNA replication ATP-dependent helicase/nuclease DNA2
Ntab-TN90_AYMY-SS11153g01007	1.57517	Bidirectional sugar transporter N3
Ntab-TN90_AYMY-SS7047g00006	1.6965	with no lysine (K) kinase 3 LENGTH=516
Ntab-TN90_AYMY-SS11512g00017	1.5866	galacturonosyltransferase-like 10 LENGTH=365
Ntab-TN90_AYMY-SS875g00007	1.13424	Asparagine synthetase [glutamine-hydrolyzing] 2
Ntab-TN90_AYMY-SS124562g00001	1.30541	calcium-dependent protein kinase 29 LENGTH=561
Ntab-TN90_AYMY-SS16410g10006	1.23	hydroxyproline-rich glycoprotein family protein LENGTH=175
Ntab-TN90_AYMY-SS965g01023	1.64251	Unknown protein
Ntab-TN90_AYMY-SS10192g00001	1.51255	phosphatidylinositol-4-phosphate 5-kinase 1 LENGTH=752
Ntab-TN90_AYMY-SS17304g04011	1.64085	Tubulin-specific chaperone D
Ntab-TN90_AYMY-SS11664g00006	1.52326	Cytochrome b559 subunit alpha
Ntab-TN90_AYMY-SS1757g00009	1.55892	Serine/threonine-protein kinase PLK4
Ntab-TN90_AYMY-SS6428g08005	1.5102	Unknown protein
Ntab-TN90_AYMY-SS483g04035	1.62647	RNA-directed DNA polymerase (reverse transcriptase)-related family protein LENGTH=746
Ntab-TN90_AYMY-SS8309g07018	1.27088	UDP-Glycosyltransferase superfamily protein LENGTH=457
Ntab-TN90_AYMY-SS1534g12022	1.69247	Unknown protein
Ntab-TN90_AYMY-SS4374g01010	1.10687	RAB GTPase homolog A1C LENGTH=216
Ntab-TN90_AYMY-SS5767g05001	1.09023	Heavy metal transport/detoxification superfamily protein LENGTH=254
Ntab-TN90_AYMY-SS427g12013	1.29325	Zinc knuckle (CCHC-type) family protein LENGTH=457
Ntab-TN90_AYMY-SS8306g01010	1.25459	PEBP (phosphatidylethanolamine-binding protein) family protein LENGTH=177
Ntab-TN90_AYMY-SS1418g09006	1.18536	DNA-3-methyladenine glycosylase
Ntab-TN90_AYMY-SS13366g00002	1.68955	Unknown protein
Ntab-TN90_AYMY-SS2874g00003	1.32302	Bifunctional polymyxin resistance protein ArnA
Ntab-TN90_AYMY-SS10541g01004	1.10951	zinc ion binding;nucleic acid binding LENGTH=515
Ntab-TN90_AYMY-SS13887g00012	1.00743	Heavy metal transport/detoxification superfamily protein LENGTH=302
Ntab-TN90_AYMY-SS2969g02002	1.43962	Cytochrome P450 superfamily protein LENGTH=512
Ntab-TN90_AYMY-SS11214g05012	1.20332	Protein of unknown function (DUF581) LENGTH=159
Ntab-TN90_AYMY-SS1779g00005	1.67295	Protein of unknown function, DUF538 LENGTH=170
Ntab-TN90_AYMY-SS8513g00012	1.31691	Unknown protein
Ntab-TN90_AYMY-SS9087g00005	1.67192	alpha/beta-Hydrolases superfamily protein LENGTH=419
Ntab-TN90_AYMY-SS15457g00002	1.63155	nucleotide binding;nucleic acid binding;RNA binding LENGTH=816
Ntab-TN90_AYMY-SS951g00004	1.25231	CBL-interacting protein kinase 2 LENGTH=456
Ntab-TN90_AYMY-SS6788g00017	1.61023	F-box/RNI-like superfamily protein LENGTH=481
Ntab-TN90_AYMY-SS9395g05031	1.19061	Unknown protein
Ntab-TN90_AYMY-SS6651g03003	1.09063	gibberellin 20 oxidase 2 LENGTH=378
Ntab-TN90_AYMY-SS1245g00004	1.444	response regulator 3 LENGTH=231
Ntab-TN90_AYMY-SS9527g01013	1.3097	CBL-interacting protein kinase 2 LENGTH=456
Ntab-TN90_AYMY-SS4711g00001	1.04688	Epstein-Barr nuclear antigen, putative [Ricinus communis] gb|EEF52100.1| Epstein-Barr nuclear antigen, putative [Ricinus communis]
Ntab-TN90_AYMY-SS1054g01022	1.0938	Polynucleotidyl transferase, ribonuclease H-like superfamily protein LENGTH=258
Ntab-TN90_AYMY-SS16931g05032	1.06289	Pectin lyase-like superfamily protein LENGTH=501
Ntab-TN90_AYMY-SS5924g00004	1.29472	GDSL esterase/lipase
Ntab-TN90_AYMY-SS5127g03009	1.21102	Leucine-rich repeat (LRR) family protein LENGTH=477
Ntab-TN90_AYMY-SS16071g03001	1.31725	UDP-D-glucuronate 4-epimerase 3 LENGTH=430
Ntab-TN90_AYMY-SS10825g00011	1.49602	DNA polymerase alpha catalytic subunit
Ntab-TN90_AYMY-SS8205g01009	1.66682	Oxysterol-binding protein-related protein 1C
Ntab-TN90_AYMY-SS237g07001	1.59093	SAGA-associated factor 11 homolog
Ntab-TN90_AYMY-SS155693g00006	1.14573	Peroxisomal fatty acid beta-oxidation multifunctional protein
Ntab-TN90_AYMY-SS5758g02007	1.35923	H/ACA ribonucleoprotein complex subunit 1-like protein 2
Ntab-TN90_AYMY-SS8205g01008	1.67929	Oxysterol-binding protein-related protein 1C
Ntab-TN90_AYMY-SS1555g02018	1.33881	Non-specific lipid-transfer protein 2
Ntab-TN90_AYMY-SS12270g00007	1.12881	BTB/POZ/Kelch-associated protein LENGTH=561
Ntab-TN90_AYMY-SS1901g03001	1.64559	Unknown protein
Ntab-TN90_AYMY-SS12094g01006	1.06249	organic cation/carnitine transporter 6 LENGTH=521
Ntab-TN90_AYMY-SS3394g00001	1.47579	myb domain protein 98 LENGTH=427
Ntab-TN90_AYMY-SS1371g00003	1.36954	Plant protein of unknown function (DUF247) LENGTH=509
Ntab-TN90_AYMY-SS1302g01022	1.57925	Unknown protein
Ntab-TN90_AYMY-SS5604g00011	1.67887	RNA binding (RRM/RBD/RNP motifs) family protein LENGTH=989
Ntab-TN90_AYMY-SS9413g01004	1.63246	unknown protein; BEST Arabidopsis thaliana protein match is: unknown protein . LENGTH=460
Ntab-TN90_AYMY-SS228018g00007	1.52673	Disease resistance protein (CC-NBS-LRR class) family LENGTH=900
Ntab-TN90_AYMY-SS4549g06011	1.14629	F-box family protein LENGTH=422
Ntab-TN90_AYMY-SS9054g00013	1.35923	Chlorophyllide a oxygenase, chloroplastic
Ntab-TN90_AYMY-SS17101g00001	1.26718	Urease accessory protein UreG 1
Ntab-TN90_AYMY-SS362g01010	1.26873	O-glycoside alpha-1,2-mannosyltransferase homolog 5
Ntab-TN90_AYMY-SS16558g00002	1.12513	Auxin-responsive GH3 family protein LENGTH=586
Ntab-TN90_AYMY-SS17128g02022	1.58221	GRF1-interacting factor 3 LENGTH=223
Ntab-TN90_AYMY-SS5727g01004	1.63909	Chromatin assembly factor 1 subunit A-B
Ntab-TN90_AYMY-SS958g02018	1.16969	Defensin-like protein 19
Ntab-TN90_AYMY-SS10590g00018	1.58497	Plant transposase (Ptta/En/Spm family) LENGTH=390
Ntab-TN90_AYMY-SS10964g00021	1.15863	unknown protein; FUNCTIONS IN: molecular_function unknown; INVOLVED IN: pollen development; LOCATED IN: chloroplast; Has 44 Blast hits to 44 proteins in 20 species: Archae - 0; Bacteria - 4; Metazoa - 0; Fungi - 0; Plants - 39; Viruses - 0; Other Eukaryotes - 1 (source: NCBI BLink). LENGTH=212
Ntab-TN90_AYMY-SS1459g12001	1.2222	unknown protein; FUNCTIONS IN: molecular_function unknown; INVOLVED IN: biological_process unknown; LOCATED IN: cellular_component unknown; Has 30201 Blast hits to 17322 proteins in 780 species: Archae - 12; Bacteria - 1396; Metazoa - 17338; Fungi - 3422; Plants - 5037; Viruses - 0; Other Eukaryotes - 2996 (source: NCBI BLink). LENGTH=78
Ntab-TN90_AYMY-SS1204g01001	1.30696	RING/U-box superfamily protein LENGTH=404
Ntab-TN90_AYMY-SS4660g00001	1.33073	RING/U-box superfamily protein LENGTH=594
Ntab-TN90_AYMY-SS1827g01006	1.6077	VACUOLAR SORTING RECEPTOR 2 LENGTH=641
Ntab-TN90_AYMY-SS158383g00005	1.01467	Glutamyl-tRNA(Gln) amidotransferase subunit A
Ntab-TN90_AYMY-SS5038g00017	1.48036	Protein kinase superfamily protein LENGTH=492
Ntab-TN90_AYMY-SS10833g01047	1.06479	Unknown protein
Ntab-TN90_AYMY-SS11325g00001	1.36021	SAUR-like auxin-responsive protein family LENGTH=107
Ntab-TN90_AYMY-SS727g03006	1.56093	Alcohol-forming fatty acyl-CoA reductase
Ntab-TN90_AYMY-SS3601g00004	1.13247	Dehydrosqualene desaturase
Ntab-TN90_AYMY-SS9527g03002	1.35063	CBL-interacting protein kinase 2 LENGTH=456
Ntab-TN90_AYMY-SS2426g06016	1.37073	fatty acid desaturase 8 LENGTH=435
Ntab-TN90_AYMY-SS10740g01027	1.37316	Secretory carrier-associated membrane protein 1
Ntab-TN90_AYMY-SS296g00012	1.57424	Ribonuclease H-like superfamily protein LENGTH=575
Ntab-TN90_AYMY-SS8301g00004	1.31989	orf112a (mitochondrion) [Batis maritima] gb|AIC83331.1| orf112a (mitochondrion) [Batis maritima]
Ntab-TN90_AYMY-SS208503g00012	1.23836	FUNCTIONS IN: molecular_function unknown; INVOLVED IN: biological_process unknown; LOCATED IN: cellular_component unknown; EXPRESSED IN: 23 plant structures; EXPRESSED DURING: 13 growth stages;
Ntab-TN90_AYMY-SS4208g00012	1.55044	40S ribosomal protein S9-2
Ntab-TN90_AYMY-SS962g04018	1.41417	glycerol-3-phosphate acyltransferase 6 LENGTH=501
Ntab-TN90_AYMY-SS241592g00007	1.63625	GRIP and coiled-coil domain-containing protein, putative [Ricinus communis] gb|EEF50040.1| GRIP and coiled-coil domain-containing protein, putative [Ricinus communis]
Ntab-TN90_AYMY-SS7686g05002	1.55878	mitogen-activated protein kinase kinase kinase 15 LENGTH=448
Ntab-TN90_AYMY-SS4680g06015	1.24039	Preprotein translocase subunit SECY, chloroplastic
Ntab-TN90_AYMY-SS3744g05008	1.22108	EXORDIUM like 2 LENGTH=305
Ntab-TN90_AYMY-SS11738g01013	1.19752	Unknown protein
Ntab-TN90_AYMY-SS9584g02012	1.42176	glycosyl hydrolase 9B5 LENGTH=515
Ntab-TN90_AYMY-SS10982g02012	1.31635	alpha/beta-Hydrolases superfamily protein LENGTH=314
Ntab-TN90_AYMY-SS10772g00014	1.01083	F-box family protein LENGTH=418
Ntab-TN90_AYMY-SS17059g00003	1.37592	Unknown protein
Ntab-TN90_AYMY-SS1090g03013	1.25624	Solute carrier family 40 member 1
Ntab-TN90_AYMY-SS6466g09001	1.16021	Chaperone DnaJ-domain superfamily protein LENGTH=455
Ntab-TN90_AYMY-SS6763g00003	1.58069	early nodulin-like protein 7 LENGTH=192
Ntab-TN90_AYMY-SS3956g09007	1.13901	Homeobox-leucine zipper protein family LENGTH=294
Ntab-TN90_AYMY-SS1212g03005	1.62531	Protein kinase superfamily protein LENGTH=414
Ntab-TN90_AYMY-SS14353g00005	1.48841	Protein kinase family protein LENGTH=429
Ntab-TN90_AYMY-SS16630g02025	1.4479	basic helix-loop-helix protein [Nicotiana tabacum]
Ntab-TN90_AYMY-SS11137g00020	1.37575	DEAD-box ATP-dependent RNA helicase 6
Ntab-TN90_AYMY-SS3285g00018	1.56657	Unknown protein
Ntab-TN90_AYMY-SS8705g00010	1.14781	Chaperone protein DnaJ
Ntab-TN90_AYMY-SS146816g00007	1.39873	unknown protein; BEST Arabidopsis thaliana protein match is: unknown protein . LENGTH=342
Ntab-TN90_AYMY-SS10344g00008	1.58614	Gb:AAF48080.1 [Theobroma cacao] gb|EOY15645.1| Gb:AAF48080.1 [Theobroma cacao]
Ntab-TN90_AYMY-SS18842g00010	1.18991	Putative lysine decarboxylase family protein LENGTH=213
Ntab-TN90_AYMY-SS12374g00002	1.57315	alpha/beta-Hydrolases superfamily protein LENGTH=313
Ntab-TN90_AYMY-SS15606g00001	1.60644	MADS-box transcription factor 8
Ntab-TN90_AYMY-SS3243g00024	1.58544	Protein TRANSPORT INHIBITOR RESPONSE 1
Ntab-TN90_AYMY-SS190395g00010	1.62293	Unknown protein
Ntab-TN90_AYMY-SS1183g12028	1.58592	calmodulin-binding family protein LENGTH=575
Ntab-TN90_AYMY-SS5298g03019	1.62788	Protein VERNALIZATION INSENSITIVE 3
Ntab-TN90_AYMY-SS15948g02010	1.23578	Unknown protein
Ntab-TN90_AYMY-SS1439g00022	1.15289	Haloacid dehalogenase-like hydrolase (HAD) superfamily protein LENGTH=306
Ntab-TN90_AYMY-SS6465g00009	1.13925	Serine/threonine protein phosphatase 2A 55 kDa regulatory subunit B' delta isoform
Ntab-TN90_AYMY-SS4950g02013	1.58135	Eukaryotic peptide chain release factor GTP-binding subunit
Ntab-TN90_AYMY-SS17075g00008	1.07869	Pectin lyase-like superfamily protein LENGTH=391
Ntab-TN90_AYMY-SS158619g00020	1.61063	Unknown protein
Ntab-TN90_AYMY-SS1050g04003	1.39677	Spindle and kinetochore-associated protein 1 homolog
Ntab-TN90_AYMY-SS11977g00008	1.62654	Sugar transport protein 5
Ntab-TN90_AYMY-SS125g00003	1.18408	growth-regulating factor 3 LENGTH=398
Ntab-TN90_AYMY-SS13017g03005	1.21163	Unknown protein
Ntab-TN90_AYMY-SS6824g03004	1.4067	Protein kinase superfamily protein LENGTH=720
Ntab-TN90_AYMY-SS4090g03003	1.23369	myosin 2 LENGTH=1565
Ntab-TN90_AYMY-SS759g05007	1.18779	Replication protein A 70 kDa DNA-binding subunit B
Ntab-TN90_AYMY-SS983g00001	1.50268	unknown protein; BEST Arabidopsis thaliana protein match is: Protein of unknown function (DUF793) . LENGTH=348
Ntab-TN90_AYMY-SS37358g00001	1.60348	F-box and associated interaction domains-containing protein LENGTH=396
Ntab-TN90_AYMY-SS1017g00004	1.54376	Unknown protein
Ntab-TN90_AYMY-SS16652g04010	1.38743	Plant protein of unknown function (DUF641) LENGTH=453
Ntab-TN90_AYMY-SS160496g00001	1.09713	Unknown protein
Ntab-TN90_AYMY-SS1133g11007	1.18064	xyloglucan endotransglucosylase/hydrolase 28 LENGTH=332
Ntab-TN90_AYMY-SS1935g11016	1.3467	Cytochrome b561 and DOMON domain-containing protein
Ntab-TN90_AYMY-SS1900g00001	1.25706	Unknown protein
Ntab-TN90_AYMY-SS9729g06002	1.21336	plasmodesmata callose-binding protein 3 LENGTH=184
Ntab-TN90_AYMY-SS17559g02008	1.4242	Unknown protein
Ntab-TN90_AYMY-SS3963g03008	1.22981	Mannose-1-phosphate guanyltransferase alpha
Ntab-TN90_AYMY-SS13313g00009	1.61387	Unknown protein
Ntab-TN90_AYMY-SS4588g00021	1.48772	Cell division protein FtsZ
Ntab-TN90_AYMY-SS4643g00001	1.57438	prohibitin 3 LENGTH=277
Ntab-TN90_AYMY-SS46972g00002	1.5348	alpha/beta-Hydrolases superfamily protein LENGTH=399
Ntab-TN90_AYMY-SS7434g01005	1.2032	Transcription initiation factor TFIID subunit A LENGTH=683
Ntab-TN90_AYMY-SS8454g00014	1.60777	FKBP-like peptidyl-prolyl cis-trans isomerase family protein LENGTH=223
Ntab-TN90_AYMY-SS7921g01002	1.61501	indole-3-acetic acid inducible 32 LENGTH=191
Ntab-TN90_AYMY-SS862g01001	1.13273	1-deoxy-D-xylulose 5-phosphate synthase 1 LENGTH=641
Ntab-TN90_AYMY-SS1555g01034	1.18135	RNA-binding KH domain-containing protein LENGTH=286
Ntab-TN90_AYMY-SS149509g00001	1.33529	ATP synthase subunit delta', mitochondrial
Ntab-TN90_AYMY-SS45503g00001	1.61336	unknown protein; BEST Arabidopsis thaliana protein match is: unknown protein . LENGTH=555
Ntab-TN90_AYMY-SS16421g00005	1.53103	unknown protein; BEST Arabidopsis thaliana protein match is: unknown protein . LENGTH=131
Ntab-TN90_AYMY-SS16852g00007	1.29161	Thioredoxin superfamily protein LENGTH=174
Ntab-TN90_AYMY-SS3378g02001	1.2679	UDP-Glycosyltransferase superfamily protein LENGTH=489
Ntab-TN90_AYMY-SS836g10008	1.03384	ATP synthase subunit a, chloroplastic
Ntab-TN90_AYMY-SS8845g06022	1.07304	G-type lectin S-receptor-like serine/threonine-protein kinase
Ntab-TN90_AYMY-SS6291g04003	1.20681	Exostosin family protein LENGTH=589
Ntab-TN90_AYMY-SS7232g02001	1.29139	F-box and associated interaction domains-containing protein LENGTH=295
Ntab-TN90_AYMY-SS107997g00011	1.59541	myosin 1 LENGTH=1520
Ntab-TN90_AYMY-SS1915g00004	1.13859	Serine/arginine-rich splicing factor 3
Ntab-TN90_AYMY-SS1141g01011	1.34665	general regulatory factor 2 LENGTH=259
Ntab-TN90_AYMY-SS14538g00028	1.47415	Unknown protein
Ntab-TN90_AYMY-SS9105g02013	1.54799	EG45-like domain containing protein
Ntab-TN90_AYMY-SS14308g00005	1.27269	Tetratricopeptide repeat protein 27 homolog
Ntab-TN90_AYMY-SS128510g00001	1.03543	Protein PLANT CADMIUM RESISTANCE 8
Ntab-TN90_AYMY-SS9339g00015	1.0187	Eukaryotic aspartyl protease family protein LENGTH=535
Ntab-TN90_AYMY-SS4351g00008	1.22751	unknown protein; FUNCTIONS IN: molecular_function unknown; INVOLVED IN: biological_process unknown; LOCATED IN: chloroplast; EXPRESSED IN: 16 plant structures; EXPRESSED DURING: 9 growth stages; BEST Arabidopsis thaliana protein match is: unknown protein . LENGTH=759
Ntab-TN90_AYMY-SS109g01009	1.58794	unknown protein; FUNCTIONS IN: molecular_function unknown; INVOLVED IN: biological_process unknown; LOCATED IN: cellular_component unknown; Has 30201 Blast hits to 17322 proteins in 780 species: Archae - 12; Bacteria - 1396; Metazoa - 17338; Fungi - 3422; Plants - 5037; Viruses - 0; Other Eukaryotes - 2996 (source: NCBI BLink). LENGTH=78
Ntab-TN90_AYMY-SS4603g00004	1.01456	unknown protein; INVOLVED IN: biological_process unknown; LOCATED IN: chloroplast; Has 50 Blast hits to 41 proteins in 15 species: Archae - 0; Bacteria - 0; Metazoa - 2; Fungi - 0; Plants - 43; Viruses - 0; Other Eukaryotes - 5 (source: NCBI BLink). LENGTH=1184
Ntab-TN90_AYMY-SS200820g00007	1.5978	anthranilate synthase 2 LENGTH=621
Ntab-TN90_AYMY-SS1152g02003	1.16884	unknown protein; Has 23 Blast hits to 23 proteins in 6 species: Archae - 0; Bacteria - 0; Metazoa - 0; Fungi - 0; Plants - 23; Viruses - 0; Other Eukaryotes - 0 (source: NCBI BLink). LENGTH=116
Ntab-TN90_AYMY-SS567g07008	1.42614	copper ion binding LENGTH=315
Ntab-TN90_AYMY-SS17424g08004	1.20648	unknown protein; FUNCTIONS IN: molecular_function unknown; INVOLVED IN: biological_process unknown; LOCATED IN: chloroplast; EXPRESSED IN: 21 plant structures; EXPRESSED DURING: 13 growth stages; BEST Arabidopsis thaliana protein match is: unknown protein . LENGTH=382
Ntab-TN90_AYMY-SS18001g00020	1.38326	Non-specific lipid-transfer protein
Ntab-TN90_AYMY-SS1353g00001	1.01056	with no lysine (K) kinase 1 LENGTH=700
Ntab-TN90_AYMY-SS13017g03029	1.16915	Unknown protein
Ntab-TN90_AYMY-SS919g00005	1.00333	Unknown protein
Ntab-TN90_AYMY-SS124g01012	1.49952	Photosystem I P700 chlorophyll a apoprotein A1
Ntab-TN90_AYMY-SS1396g03019	1.51256	zinc ion binding;nucleic acid binding LENGTH=515
Ntab-TN90_AYMY-SS6726g00018	1.39009	Copper-binding periplasmic protein [Theobroma cacao] gb|EOY00115.1| Copper-binding periplasmic protein [Theobroma cacao]
Ntab-TN90_AYMY-SS6209g08007	1.14588	Late blight resistance protein R1-A
Ntab-TN90_AYMY-SS2062g01003	1.5656	unknown protein; Has 97 Blast hits to 97 proteins in 15 species: Archae - 0; Bacteria - 8; Metazoa - 0; Fungi - 0; Plants - 36; Viruses - 0; Other Eukaryotes - 53 (source: NCBI BLink). LENGTH=456
Ntab-TN90_AYMY-SS8170g01036	1.57094	Unknown protein
Ntab-TN90_AYMY-SS599g00025	1.05948	Transcription factor bHLH84
Ntab-TN90_AYMY-SS15505g01008	1.38186	vacuolar iron transporter (VIT) family protein LENGTH=611
Ntab-TN90_AYMY-SS4534g05001	1.137	tetratricopetide-repeat thioredoxin-like 1 LENGTH=699
Ntab-TN90_AYMY-SS972g03002	1.0687	Mediator of RNA polymerase II transcription subunit 26
Ntab-TN90_AYMY-SS892g06020	1.45188	Pollen Ole e 1 allergen and extensin family protein LENGTH=171
Ntab-TN90_AYMY-SS16523g06006	1.58028	alanine aminotransferase 2 LENGTH=553
Ntab-TN90_AYMY-SS12298g00005	1.12265	nucleosome assembly protein 1;2 LENGTH=379
Ntab-TN90_AYMY-SS3816g02006	1.29054	PAR-1b [Nicotiana tabacum]
Ntab-TN90_AYMY-SS16953g01002	1.57484	Cysteine/Histidine-rich C1 domain family protein LENGTH=290
Ntab-TN90_AYMY-SS17124g03007	1.00491	GRF1-interacting factor 3 LENGTH=223
Ntab-TN90_AYMY-SS5012g00006	1.02561	Tyrosine phosphatase family protein LENGTH=203
Ntab-TN90_AYMY-SS11247g01007	1.54335	dihydroflavonol 4-reductase LENGTH=382
Ntab-TN90_AYMY-SS11140g00008	1.35926	unknown protein; FUNCTIONS IN: molecular_function unknown; INVOLVED IN: biological_process unknown; LOCATED IN: chloroplast; EXPRESSED IN: 23 plant structures; EXPRESSED DURING: 14 growth stages; BEST Arabidopsis thaliana protein match is: unknown protein . LENGTH=155
Ntab-TN90_AYMY-SS5286g01021	1.31914	Protein of unknown function, DUF642 LENGTH=366
Ntab-TN90_AYMY-SS11584g01012	1.58312	Dihydrolipoyllysine-residue acetyltransferase component of pyruvate dehydrogenase complex
Ntab-TN90_AYMY-SS16407g03002	1.23065	ammonium transporter 1;2 LENGTH=514
Ntab-TN90_AYMY-SS21097g00011	1.14912	Myosin heavy chain-related protein LENGTH=1029
Ntab-TN90_AYMY-SS18795g01016	1.26157	jasmonate-zim-domain protein 3 LENGTH=352
Ntab-TN90_AYMY-SS664g00008	1.58039	gibberellin 20 oxidase 2 LENGTH=378
Ntab-TN90_AYMY-SS5087g00002	1.35838	UDP-Glycosyltransferase superfamily protein LENGTH=496
Ntab-TN90_AYMY-SS2426g08001	1.20262	TRICHOME BIREFRINGENCE-LIKE 45 LENGTH=398
Ntab-TN90_AYMY-SS1247g00004	1.19516	cysteine-type peptidases;cysteine-type peptidases LENGTH=874
Ntab-TN90_AYMY-SS21097g00007	1.5776	Protein LURP-one-related 11
Ntab-TN90_AYMY-SS779g00017	1.56762	Exosome complex component RRP41
Ntab-TN90_AYMY-SS1437g01023	1.51676	basic helix-loop-helix (bHLH) DNA-binding superfamily protein LENGTH=456
Ntab-TN90_AYMY-SS1501g02017	1.19962	unknown protein; Has 1807 Blast hits to 1807 proteins in 277 species: Archae - 0; Bacteria - 0; Metazoa - 736; Fungi - 347; Plants - 385; Viruses - 0; Other Eukaryotes - 339 (source: NCBI BLink). LENGTH=159
Ntab-TN90_AYMY-SS1442g04003	1.4758	zinc ion binding;nucleic acid binding LENGTH=515
Ntab-TN90_AYMY-SS4722g00039	1.42369	Copper-transporting ATPase 2
Ntab-TN90_AYMY-SS136838g00003	1.35147	profilin 1 LENGTH=131
Ntab-TN90_AYMY-SS4459g00005	1.46802	BES1/BZR1 homolog 1 LENGTH=276
Ntab-TN90_AYMY-SS5736g00007	1.46138	basic helix-loop-helix (bHLH) DNA-binding superfamily protein LENGTH=231
Ntab-TN90_AYMY-SS10477g06004	1.5183	NAD(P)-binding Rossmann-fold superfamily protein LENGTH=333
Ntab-TN90_AYMY-SS10209g00001	1.57241	Glutaredoxin family protein LENGTH=102
Ntab-TN90_AYMY-SS10694g00008	1.09234	expansin A8 LENGTH=253
Ntab-TN90_AYMY-SS43865g00003	1.20943	unknown protein; Has 98 Blast hits to 98 proteins in 12 species: Archae - 0; Bacteria - 0; Metazoa - 0; Fungi - 0; Plants - 98; Viruses - 0; Other Eukaryotes - 0 (source: NCBI BLink). LENGTH=137
Ntab-TN90_AYMY-SS1024g00017	1.06472	Calcium-binding EF-hand family protein LENGTH=335
Ntab-TN90_AYMY-SS15404g00005	1.47888	PPPDE putative thiol peptidase family protein LENGTH=255
Ntab-TN90_AYMY-SS2398g00010	1.04601	Pollen Ole e 1 allergen and extensin family protein LENGTH=171
Ntab-TN90_AYMY-SS8245g00001	1.5509	basic helix-loop-helix (bHLH) DNA-binding superfamily protein LENGTH=308
Ntab-TN90_AYMY-SS329g00001	1.56859	myb domain protein 4 LENGTH=282
Ntab-TN90_AYMY-SS32098g00012	1.42441	F-box family protein LENGTH=374
Ntab-TN90_AYMY-SS13708g00001	1.55158	NADH dehydrogenase [ubiquinone] flavoprotein 1, mitochondrial
Ntab-TN90_AYMY-SS710g07008	1.34442	Glycosyl hydrolase family protein LENGTH=608
Ntab-TN90_AYMY-SS13183g03005	1.12599	Unknown protein
Ntab-TN90_AYMY-SS17347g00018	1.26795	F-box family protein LENGTH=778
Ntab-TN90_AYMY-SS12221g02008	1.38004	Unknown protein
[truncated: 431 more rows]

## Sheet: WT DEGs (Down)
Table S5 The DEGs and their GOs of WT and AOC-RNAi tobacco plants after CLW feeding on dodders
Gene ID	log2FoldChange	Annotation
Ntab-TN90_AYMY-SS8285g00024	-2.73636	green-ripe protein [Petunia x hybrida]
Ntab-TN90_AYMY-SS150453g00001	-1.60431	Mitochondrial transcription termination factor family protein LENGTH=390
Ntab-TN90_AYMY-SS8540g01016	-1.58912	SCARECROW-like 13 LENGTH=529
Ntab-TN90_AYMY-SS1234g06001	-1.82334	multidrug resistance-associated protein 6 LENGTH=1464
Ntab-TN90_AYMY-SS1390g07004	-1.2061	DNAJ heat shock N-terminal domain-containing protein LENGTH=465
Ntab-TN90_AYMY-SS5363g06004	-2.68384	Leucine-rich receptor-like protein kinase family protein LENGTH=999
Ntab-TN90_AYMY-SS1295g01009	-1.47535	Ribonuclease S-7
Ntab-TN90_AYMY-SS17548g03004	-1.18164	Photosystem Q(B) protein
Ntab-TN90_AYMY-SS2343g01002	-3.07982	2-oxoglutarate (2OG) and Fe(II)-dependent oxygenase superfamily protein LENGTH=348
Ntab-TN90_AYMY-SS1174g03007	-1.29436	AMP-dependent synthetase and ligase family protein LENGTH=603
Ntab-TN90_AYMY-SS18588g01021	-1.05978	Metallothionein-like protein type 2
Ntab-TN90_AYMY-SS4493g00018	-1.52634	alcohol dehydrogenase 1 LENGTH=379
Ntab-TN90_AYMY-SS709g00014	-1.44649	ATP synthase subunit beta, chloroplastic
Ntab-TN90_AYMY-SS17857g02050	-1.52334	Calcium-binding EF-hand family protein LENGTH=222
Ntab-TN90_AYMY-SS17791g00002	-1.93701	Protein of unknown function, DUF538 LENGTH=170
Ntab-TN90_AYMY-SS13587g00006	-1.67882	alpha dioxygenase LENGTH=640
Ntab-TN90_AYMY-SS10087g00005	-1.07545	PLC-like phosphodiesterases superfamily protein LENGTH=318
Ntab-TN90_AYMY-SS1g06004	-2.90829	Heavy metal transport/detoxification superfamily protein LENGTH=319
Ntab-TN90_AYMY-SS201350g00026	-1.48373	Auxin-induced protein AUX22
Ntab-TN90_AYMY-SS7345g02004	-1.88697	unknown protein; FUNCTIONS IN: molecular_function unknown; INVOLVED IN: biological_process unknown; LOCATED IN: chloroplast; BEST Arabidopsis thaliana protein match is: unknown protein . LENGTH=146
Ntab-TN90_AYMY-SS9971g00002	-2.11944	homolog of yeast autophagy 18 (ATG18) H LENGTH=927
Ntab-TN90_AYMY-SS360g00019	-1.01051	Dehydrosqualene desaturase
Ntab-TN90_AYMY-SS9767g01001	-1.16965	SAUR-like auxin-responsive protein family LENGTH=160
Ntab-TN90_AYMY-SS18572g08010	-2.06101	zinc ion binding;nucleic acid binding LENGTH=515
Ntab-TN90_AYMY-SS6552g00002	-2.25041	squamosa promoter binding protein-like 14 LENGTH=1035
Ntab-TN90_AYMY-SS7043g00015	-1.44494	Phosphopantothenoylcysteine decarboxylase
Ntab-TN90_AYMY-SS8418g09006	-1.68077	Zinc knuckle (CCHC-type) family protein LENGTH=457
Ntab-TN90_AYMY-SS5881g01008	-1.41954	Ripening-related protein 3
Ntab-TN90_AYMY-SS2675g07006	-1.71855	solanesyl diphosphate synthase 1 LENGTH=406
Ntab-TN90_AYMY-SS10559g01001	-1.78318	Poly(A)-binding protein C-terminal interacting protein 6, putative [Theobroma cacao] gb|EOY17650.1| Poly(A)-binding protein C-terminal interacting protein 6, putative [Theobroma cacao]
Ntab-TN90_AYMY-SS2852g03012	-1.35358	scarecrow-like 5 LENGTH=597
Ntab-TN90_AYMY-SS13497g00003	-1.4087	OSJNBa0028I23.25 [Oryza sativa Japonica Group]
Ntab-TN90_AYMY-SS11251g03004	-1.46797	Peroxidase superfamily protein LENGTH=315
Ntab-TN90_AYMY-SS6671g00009	-1.25486	unknown protein; FUNCTIONS IN: molecular_function unknown; INVOLVED IN: biological_process unknown; LOCATED IN: mitochondrion; EXPRESSED IN: 20 plant structures; EXPRESSED DURING: 10 growth stages; Has 45 Blast hits to 45 proteins in 16 species: Archae - 0; Bacteria - 8; Metazoa - 0; Fungi - 0; Plants - 37; Viruses - 0; Other Eukaryotes - 0 (source: NCBI BLink). LENGTH=392
Ntab-TN90_AYMY-SS7596g01016	-1.21543	NAD(P)-linked oxidoreductase superfamily protein LENGTH=315
Ntab-TN90_AYMY-SS925g04004	-2.00784	Metallo-hydrolase/oxidoreductase superfamily protein LENGTH=361
Ntab-TN90_AYMY-SS1559g03004	-2.91604	MADS-box transcription factor 8
Ntab-TN90_AYMY-SS13264g03013	-2.1539	Unknown protein
Ntab-TN90_AYMY-SS181221g00008	-1.22128	Unknown protein
Ntab-TN90_AYMY-SS16850g01029	-2.43638	Calvin cycle protein CP12-3, chloroplastic
Ntab-TN90_AYMY-SS1617g07001	-1.45318	Unknown protein
Ntab-TN90_AYMY-SS126433g00004	-1.10391	unknown protein; BEST Arabidopsis thaliana protein match is: unknown protein . LENGTH=397
Ntab-TN90_AYMY-SS208g03019	-1.45343	unknown protein; BEST Arabidopsis thaliana protein match is: unknown protein . LENGTH=367
Ntab-TN90_AYMY-SS5638g00007	-1.27148	WRKY DNA-binding protein 4 LENGTH=514
Ntab-TN90_AYMY-SS18510g08008	-1.59777	DNA polymerase nu
Ntab-TN90_AYMY-SS1050g09005	-1.35264	Spindle and kinetochore-associated protein 1 homolog
Ntab-TN90_AYMY-SS16344g06002	-1.38087	Trihelix transcription factor GT-2
Ntab-TN90_AYMY-SS406g00010	-2.92703	BEST Arabidopsis thaliana protein match is: embryo defective 2170 . LENGTH=258
Ntab-TN90_AYMY-SS5367g00024	-1.40483	Unknown protein
Ntab-TN90_AYMY-SS18197g00006	-2.14094	Adenine nucleotide alpha hydrolases-like superfamily protein LENGTH=160
Ntab-TN90_AYMY-SS1993g05014	-1.1478	unknown protein; BEST Arabidopsis thaliana protein match is: unknown protein . LENGTH=397
Ntab-TN90_AYMY-SS21455g00005	-1.26897	lipoxygenase 2 LENGTH=896
Ntab-TN90_AYMY-SS208g04020	-1.48189	unknown protein; BEST Arabidopsis thaliana protein match is: unknown protein . LENGTH=367
Ntab-TN90_AYMY-SS1992g00001	-1.03821	unknown protein; LOCATED IN: plasma membrane; EXPRESSED IN: 22 plant structures; EXPRESSED DURING: 13 growth stages; BEST Arabidopsis thaliana protein match is: unknown protein . LENGTH=622
Ntab-TN90_AYMY-SS11708g05008	-1.10828	cysteine proteinase1 LENGTH=376
Ntab-TN90_AYMY-SS16752g00001	-1.33476	3-hydroxybutyryl-CoA dehydrogenase
Ntab-TN90_AYMY-SS1409g00028	-1.75879	myb domain protein 83 LENGTH=343
Ntab-TN90_AYMY-SS4351g00009	-1.80164	unknown protein; FUNCTIONS IN: molecular_function unknown; INVOLVED IN: biological_process unknown; LOCATED IN: chloroplast; EXPRESSED IN: 16 plant structures; EXPRESSED DURING: 9 growth stages; BEST Arabidopsis thaliana protein match is: unknown protein . LENGTH=759
Ntab-TN90_AYMY-SS1306g00002	-2.15152	Unknown protein
Ntab-TN90_AYMY-SS12416g01022	-1.1196	nuclear factor Y, subunit A1 LENGTH=272
Ntab-TN90_AYMY-SS3330g02010	-1.46668	Protein kinase superfamily protein with octicosapeptide/Phox/Bem1p domain LENGTH=1117
Ntab-TN90_AYMY-SS15464g00003	-1.07526	cysteine proteinase1 LENGTH=376
Ntab-TN90_AYMY-SS17436g03006	-1.61149	RING/FYVE/PHD zinc finger superfamily protein LENGTH=221
Ntab-TN90_AYMY-SS2659g00016	-1.87793	Unknown protein
Ntab-TN90_AYMY-SS6431g00024	-1.01337	basic helix-loop-helix (bHLH) DNA-binding superfamily protein LENGTH=234
Ntab-TN90_AYMY-SS7965g02041	-1.63714	ROP guanine nucleotide exchange factor 5 LENGTH=611
Ntab-TN90_AYMY-SS7789g02008	-1.20308	F-box family protein LENGTH=151
Ntab-TN90_AYMY-SS3726g00003	-1.47581	DNA repair protein RadA homolog
Ntab-TN90_AYMY-SS1505g02013	-1.96425	P-loop containing nucleoside triphosphate hydrolases superfamily protein LENGTH=829
Ntab-TN90_AYMY-SS16150g03006	-1.78923	Haloacid dehalogenase-like hydrolase (HAD) superfamily protein LENGTH=377
Ntab-TN90_AYMY-SS8826g01004	-1.33278	G-type lectin S-receptor-like serine/threonine-protein kinase
Ntab-TN90_AYMY-SS16850g01040	-2.06064	UDP-D-glucuronate 4-epimerase 3 LENGTH=430
Ntab-TN90_AYMY-SS17295g00008	-1.07982	Protein translation factor SUI1 homolog
Ntab-TN90_AYMY-SS3788g04001	-1.49377	F-box protein PP2-B1
Ntab-TN90_AYMY-SS2232g00023	-1.02347	Chaperone protein DnaJ
Ntab-TN90_AYMY-SS17505g00007	-1.13418	SOUL heme-binding family protein LENGTH=225
Ntab-TN90_AYMY-SS5011g01009	-1.27255	Dormancy/auxin associated family protein LENGTH=140
Ntab-TN90_AYMY-SS16898g03011	-1.64082	RING-H2 finger protein 2B LENGTH=147
Ntab-TN90_AYMY-SS15938g00001	-1.60516	Late embryogenesis abundant protein Lea5-D
Ntab-TN90_AYMY-SS12783g00007	-1.31071	Rhodanese-like domain-containing protein 17
Ntab-TN90_AYMY-SS185664g00001	-1.12062	Galactosyltransferase family protein LENGTH=393
Ntab-TN90_AYMY-SS1467g03010	-1.48945	Major facilitator superfamily protein LENGTH=570
Ntab-TN90_AYMY-SS158g02017	-1.53018	GRF zinc finger / Zinc knuckle protein LENGTH=353
Ntab-TN90_AYMY-SS365g09007	-1.1746	imidazoleglycerol-phosphate dehydratase LENGTH=270
Ntab-TN90_AYMY-SS11285g06007	-1.35544	RAC-like GTP binding protein 5 LENGTH=196
Ntab-TN90_AYMY-SS1198g00041	-1.71605	Ketol-acid reductoisomerase
Ntab-TN90_AYMY-SS2689g03019	-1.16381	Cytochrome P450 superfamily protein LENGTH=520
Ntab-TN90_AYMY-SS958g00005	-1.40588	Defensin-like protein 19
Ntab-TN90_AYMY-SS770g03027	-1.2162	Pentatricopeptide repeat-containing protein
Ntab-TN90_AYMY-SS17878g00003	-1.92374	MATE efflux family protein LENGTH=502
Ntab-TN90_AYMY-SS74625g00008	-1.52769	Kinase interacting (KIP1-like) family protein LENGTH=947
Ntab-TN90_AYMY-SS592g00010	-1.04216	SKP1-like 4 LENGTH=163
Ntab-TN90_AYMY-SS87518g00001	-1.10267	Pectin lyase-like superfamily protein LENGTH=404
Ntab-TN90_AYMY-SS3956g07013	-1.65192	Protein of unknown function (DUF1666) LENGTH=607
Ntab-TN90_AYMY-SS235g02002	-1.38112	Transitional endoplasmic reticulum ATPase
Ntab-TN90_AYMY-SS3237g00010	-1.11917	Sentrin-specific protease 6
Ntab-TN90_AYMY-SS17776g00002	-1.1575	unknown protein; FUNCTIONS IN: molecular_function unknown; INVOLVED IN: biological_process unknown; LOCATED IN: chloroplast envelope; EXPRESSED IN: 22 plant structures; EXPRESSED DURING: 13 growth stages; Has 57 Blast hits to 57 proteins in 11 species: Archae - 0; Bacteria - 0; Metazoa - 0; Fungi - 0; Plants - 57; Viruses - 0; Other Eukaryotes - 0 (source: NCBI BLink). LENGTH=249
Ntab-TN90_AYMY-SS4204g00001	-2.03405	40S ribosomal protein S9-2
Ntab-TN90_AYMY-SS2126g01001	-1.01633	HSP20-like chaperones superfamily protein LENGTH=494
Ntab-TN90_AYMY-SS5470g03009	-2.78225	sulfotransferase 16 LENGTH=338
Ntab-TN90_AYMY-SS2560g01007	-1.95523	evolutionarily conserved C-terminal region 2 LENGTH=667
Ntab-TN90_AYMY-SS12203g00010	-1.48061	Cytochrome b561 and DOMON domain-containing protein
Ntab-TN90_AYMY-SS9889g00001	-1.99118	Zinc knuckle (CCHC-type) family protein LENGTH=530
Ntab-TN90_AYMY-SS941g02013	-1.13805	Pyruvate kinase family protein LENGTH=596
Ntab-TN90_AYMY-SS15102g01002	-1.35999	unknown protein; FUNCTIONS IN: molecular_function unknown; INVOLVED IN: biological_process unknown; LOCATED IN: chloroplast thylakoid membrane, chloroplast; Has 37 Blast hits to 37 proteins in 13 species: Archae - 0; Bacteria - 0; Metazoa - 0; Fungi - 0; Plants - 37; Viruses - 0; Other Eukaryotes - 0 (source: NCBI BLink). LENGTH=192
Ntab-TN90_AYMY-SS8434g00001	-1.30067	unknown protein; Has 44 Blast hits to 44 proteins in 12 species: Archae - 0; Bacteria - 0; Metazoa - 0; Fungi - 0; Plants - 44; Viruses - 0; Other Eukaryotes - 0 (source: NCBI BLink). LENGTH=142
Ntab-TN90_AYMY-SS185455g00001	-1.17726	unknown protein; BEST Arabidopsis thaliana protein match is: unknown protein . LENGTH=208
Ntab-TN90_AYMY-SS4030g04008	-2.39047	PEBP (phosphatidylethanolamine-binding protein) family protein LENGTH=177
Ntab-TN90_AYMY-SS1891g03007	-1.62498	ScoxII [Beta vulgaris subsp. vulgaris]
Ntab-TN90_AYMY-SS223g01020	-1.06544	SAUR-like auxin-responsive protein family LENGTH=142
Ntab-TN90_AYMY-SS9164g01046	-1.26322	17.7 kDa class I heat shock protein
Ntab-TN90_AYMY-SS7551g01003	-2.24834	Gibberellin 3-beta-dioxygenase 1
Ntab-TN90_AYMY-SS856g02038	-2.48902	Pectinacetylesterase family protein LENGTH=397
Ntab-TN90_AYMY-SS18221g03011	-1.00981	F-box/RNI-like superfamily protein LENGTH=360
Ntab-TN90_AYMY-SS11160g00006	-1.26431	PEBP (phosphatidylethanolamine-binding protein) family protein LENGTH=177
Ntab-TN90_AYMY-SS15715g00006	-1.09457	Transforming growth factor-beta receptor-associated protein 1 homolog
Ntab-TN90_AYMY-SS13783g00020	-1.07245	NAD(P)H-hydrate epimerase
Ntab-TN90_AYMY-SS8300g00002	-1.2096	orf112a (mitochondrion) [Batis maritima] gb|AIC83331.1| orf112a (mitochondrion) [Batis maritima]
Ntab-TN90_AYMY-SS9303g02004	-1.19268	Ribulose bisphosphate carboxylase large chain
Ntab-TN90_AYMY-SS1512g02019	-1.65014	UDP-Glycosyltransferase superfamily protein LENGTH=453
Ntab-TN90_AYMY-SS14574g00001	-1.9553	unknown protein; BEST Arabidopsis thaliana protein match is: unknown protein . LENGTH=109
Ntab-TN90_AYMY-SS5819g03001	-1.13571	heat shock protein 70 LENGTH=650
Ntab-TN90_AYMY-SS2676g00003	-1.41688	solanesyl diphosphate synthase 1 LENGTH=406
Ntab-TN90_AYMY-SS14738g00010	-1.36813	Translation initiation factor IF-1, chloroplastic
Ntab-TN90_AYMY-SS948g02006	-1.62719	Chaperone protein DnaJ
Ntab-TN90_AYMY-SS15865g00018	-1.22643	response regulator 11 LENGTH=521
Ntab-TN90_AYMY-SS15102g01003	-1.90079	unknown protein; FUNCTIONS IN: molecular_function unknown; INVOLVED IN: biological_process unknown; LOCATED IN: chloroplast thylakoid membrane, chloroplast; Has 37 Blast hits to 37 proteins in 13 species: Archae - 0; Bacteria - 0; Metazoa - 0; Fungi - 0; Plants - 37; Viruses - 0; Other Eukaryotes - 0 (source: NCBI BLink). LENGTH=192
Ntab-TN90_AYMY-SS3357g00003	-1.57977	HXXXD-type acyl-transferase family protein LENGTH=449
Ntab-TN90_AYMY-SS10612g00008	-1.2854	Alanine--tRNA ligase
Ntab-TN90_AYMY-SS5005g03006	-1.05866	Unknown protein
Ntab-TN90_AYMY-SS481g06017	-1.62	60S ribosomal protein L13-2
Ntab-TN90_AYMY-SS2856g01025	-1.05596	Unknown protein
Ntab-TN90_AYMY-SS16965g02002	-1.6361	Small nuclear RNA activating complex (SNAPc), subunit SNAP43 protein LENGTH=280
Ntab-TN90_AYMY-SS1000g00010	-1.72164	Leucine-rich receptor-like protein kinase family protein LENGTH=980
Ntab-TN90_AYMY-SS224g00003	-1.51231	Unknown protein
Ntab-TN90_AYMY-SS425g05018	-1.53756	hexokinase 2 LENGTH=502
Ntab-TN90_AYMY-SS6771g00001	-1.2126	Riboflavin kinase
Ntab-TN90_AYMY-SS2916g01039	-1.3305	shikimate kinase like 1 LENGTH=280
Ntab-TN90_AYMY-SS1039g01015	-1.75034	NAD(P)-binding Rossmann-fold superfamily protein LENGTH=333
Ntab-TN90_AYMY-SS9554g02019	-1.73068	Proline dehydrogenase 2, mitochondrial
Ntab-TN90_AYMY-SS242g00003	-1.9769	KxDL motif-containing protein 1
Ntab-TN90_AYMY-SS18483g00017	-1.17291	arginine decarboxylase 2 LENGTH=711
Ntab-TN90_AYMY-SS8129g00003	-1.17093	Lactoylglutathione lyase / glyoxalase I family protein LENGTH=197
Ntab-TN90_AYMY-SS2636g03004	-1.66798	Protein NRT1/ PTR FAMILY 7.3
Ntab-TN90_AYMY-SS16478g00002	-1.14475	metacaspase 3 LENGTH=362
Ntab-TN90_AYMY-SS11328g01020	-2.36233	SAUR-like auxin-responsive protein family LENGTH=107
Ntab-TN90_AYMY-SS10590g02005	-1.16451	Plant transposase (Ptta/En/Spm family) LENGTH=390
Ntab-TN90_AYMY-SS1045g04003	-1.51043	NAD(P)-binding Rossmann-fold superfamily protein LENGTH=333
Ntab-TN90_AYMY-SS5360g01024	-1.17388	Unknown protein
Ntab-TN90_AYMY-SS7315g00033	-1.00745	TGACG-sequence-specific DNA-binding protein TGA-2.1
Ntab-TN90_AYMY-SS11599g00001	-1.64677	Histone H3 K4-specific methyltransferase SET7/9 family protein LENGTH=513
Ntab-TN90_AYMY-SS505g01016	-1.70634	Leucine-rich receptor-like protein kinase family protein LENGTH=1002
Ntab-TN90_AYMY-SS16710g00003	-1.02465	U-box domain-containing protein 25
Ntab-TN90_AYMY-SS15248g03006	-1.69045	CBL-interacting protein kinase 20 LENGTH=439
Ntab-TN90_AYMY-SS13697g01001	-1.22734	glucose-6-phosphate dehydrogenase 6 LENGTH=515
Ntab-TN90_AYMY-SS18568g07010	-1.14373	Protein of unknown function (DUF3411) LENGTH=521
Ntab-TN90_AYMY-SS5648g01005	-1.06681	Alba DNA/RNA-binding protein isoform 1 [Theobroma cacao] gb|EOX93965.1| Alba DNA/RNA-binding protein isoform 1 [Theobroma cacao]
Ntab-TN90_AYMY-SS12570g02006	-1.01579	RNA-binding (RRM/RBD/RNP motifs) family protein LENGTH=347
Ntab-TN90_AYMY-SS524g09006	-1.16541	DNAse I-like superfamily protein LENGTH=426
Ntab-TN90_AYMY-SS7461g00009	-1.71347	Kinase interacting (KIP1-like) family protein LENGTH=947
Ntab-TN90_AYMY-SS15594g03003	-1.50596	unknown protein; Has 1105 Blast hits to 802 proteins in 217 species: Archae - 2; Bacteria - 177; Metazoa - 445; Fungi - 210; Plants - 58; Viruses - 6; Other Eukaryotes - 207 (source: NCBI BLink). LENGTH=500
Ntab-TN90_AYMY-SS17501g00009	-1.63633	unknown protein; FUNCTIONS IN: molecular_function unknown; INVOLVED IN: biological_process unknown; LOCATED IN: chloroplast, chloroplast inner membrane, chloroplast envelope; EXPRESSED IN: 23 plant structures; EXPRESSED DURING: 14 growth stages; Has 200 Blast hits to 200 proteins in 73 species: Archae - 0; Bacteria - 112; Metazoa - 0; Fungi - 0; Plants - 53; Viruses - 0; Other Eukaryotes - 35 (so…
Ntab-TN90_AYMY-SS3237g00012	-1.332	Eukaryotic translation initiation factor 6-2
Ntab-TN90_AYMY-SS5570g00014	-1.50164	DNA-directed RNA polymerase II subunit rpb1
Ntab-TN90_AYMY-SS737g02022	-1.003	oleosin 1 LENGTH=173
Ntab-TN90_AYMY-SS943g01007	-1.29179	Domain of unknown function (DUF1985) LENGTH=452
Ntab-TN90_AYMY-SS9283g00012	-1.29178	phytochrome and flowering time regulatory protein (PFT1) LENGTH=836
Ntab-TN90_AYMY-SS793g03013	-1.88272	terpenoid synthase 13 LENGTH=554
Ntab-TN90_AYMY-SS1993g00017	-1.18816	copper ion binding LENGTH=113
Ntab-TN90_AYMY-SS1222g00001	-1.26552	Pentatricopeptide repeat (PPR) superfamily protein LENGTH=607
Ntab-TN90_AYMY-SS17497g03002	-1.88644	Carbohydrate-binding protein LENGTH=381
Ntab-TN90_AYMY-SS1046g00008	-1.5287	NAD(P)-binding Rossmann-fold superfamily protein LENGTH=333
Ntab-TN90_AYMY-SS11427g01006	-1.93373	beta-amylase 1 LENGTH=575
Ntab-TN90_AYMY-SS200820g00001	-1.58902	Pleckstrin homology (PH) domain superfamily protein LENGTH=144
Ntab-TN90_AYMY-SS192693g00012	-1.12151	18.2 kDa class I heat shock protein
Ntab-TN90_AYMY-SS11211g00030	-1.58801	protein arginine methyltransferase 10 LENGTH=383
Ntab-TN90_AYMY-SS8492g08020	-1.1705	Complex I subunit NDUFS6 LENGTH=106
Ntab-TN90_AYMY-SS37062g00004	-1.28414	alpha/beta-Hydrolases superfamily protein LENGTH=518
Ntab-TN90_AYMY-SS7175g05011	-1.20558	glutamate dehydrogenase 1 LENGTH=411
Ntab-TN90_AYMY-SS820g21018	-1.2627	Unknown protein
Ntab-TN90_AYMY-SS155130g00002	-1.21589	unknown protein; BEST Arabidopsis thaliana protein match is: unknown protein . LENGTH=367
Ntab-TN90_AYMY-SS7322g00006	-2.21084	Disease resistance protein (CC-NBS-LRR class) family LENGTH=927
Ntab-TN90_AYMY-SS154116g00001	-1.01283	PPPDE putative thiol peptidase family protein LENGTH=255
Ntab-TN90_AYMY-SS17598g04009	-1.33741	SNARE associated Golgi protein family LENGTH=344
Ntab-TN90_AYMY-SS8877g06031	-1.54526	HXXXD-type acyl-transferase family protein LENGTH=444
Ntab-TN90_AYMY-SS1636g00012	-1.81603	calmodulin-binding family protein LENGTH=575
Ntab-TN90_AYMY-SS3951g06011	-1.10803	EPIDERMAL PATTERNING FACTOR-like protein 9
Ntab-TN90_AYMY-SS622g12026	-1.77685	calmodulin-binding family protein LENGTH=575
Ntab-TN90_AYMY-SS508g02008	-1.06153	unknown protein; BEST Arabidopsis thaliana protein match is: unknown protein . LENGTH=394
Ntab-TN90_AYMY-SS3534g01037	-1.17347	conserved hypothetical protein [Ricinus communis] gb|EEF40628.1| conserved hypothetical protein [Ricinus communis]
Ntab-TN90_AYMY-SS2099g00011	-1.08292	PHD finger family protein / bromo-adjacent homology (BAH) domain-containing protein LENGTH=228
Ntab-TN90_AYMY-SS10929g02009	-1.45714	DNAJ homologue 2 LENGTH=419
Ntab-TN90_AYMY-SS2609g00011	-1.42251	unknown protein; BEST Arabidopsis thaliana protein match is: unknown protein . LENGTH=252
Ntab-TN90_AYMY-SS9376g01006	-1.18973	Sorbitol dehydrogenase
Ntab-TN90_AYMY-SS12992g03013	-1.36732	Terpenoid cyclases/Protein prenyltransferases superfamily protein LENGTH=604
Ntab-TN90_AYMY-SS4029g00013	-1.10452	Ankyrin repeat family protein LENGTH=347
Ntab-TN90_AYMY-SS42152g00005	-1.568	Unknown protein
Ntab-TN90_AYMY-SS860g00011	-1.9222	conserved hypothetical protein [Ricinus communis] gb|EEF40628.1| conserved hypothetical protein [Ricinus communis]
Ntab-TN90_AYMY-SS17041g04006	-1.00597	AP2-like ethylene-responsive transcription factor
Ntab-TN90_AYMY-SS8473g05023	-1.40411	TCP family transcription factor LENGTH=325
Ntab-TN90_AYMY-SS15344g00017	-1.22131	RNA-directed DNA polymerase (reverse transcriptase)-related family protein LENGTH=295
Ntab-TN90_AYMY-SS214g00003	-1.08656	Unknown protein
Ntab-TN90_AYMY-SS7789g02030	-1.59885	Cytochrome P450 superfamily protein LENGTH=509
Ntab-TN90_AYMY-SS182g00007	-1.40177	unknown protein; BEST Arabidopsis thaliana protein match is: unknown protein . LENGTH=149
Ntab-TN90_AYMY-SS17874g02003	-1.35115	MATE efflux family protein LENGTH=502
Ntab-TN90_AYMY-SS6861g00015	-1.02907	Signal recognition particle subunit SRP68
Ntab-TN90_AYMY-SS8697g00001	-1.51483	Chaperone protein DnaJ
Ntab-TN90_AYMY-SS9677g04016	-1.12153	Galactokinase
Ntab-TN90_AYMY-SS491g11004	-1.71646	unknown protein; FUNCTIONS IN: molecular_function unknown; INVOLVED IN: response to oxidative stress; EXPRESSED IN: root, cultured cell; Has 36 Blast hits to 36 proteins in 8 species: Archae - 0; Bacteria - 0; Metazoa - 0; Fungi - 0; Plants - 36; Viruses - 0; Other Eukaryotes - 0 (source: NCBI BLink). LENGTH=109
Ntab-TN90_AYMY-SS1480g03015	-2.02111	Cysteine-rich receptor-like protein kinase 2
Ntab-TN90_AYMY-SS250g04006	-1.23701	Unknown protein
Ntab-TN90_AYMY-SS15077g09036	-1.06143	high mobility group B1 LENGTH=185
Ntab-TN90_AYMY-SS285g04002	-1.13211	Unknown protein
Ntab-TN90_AYMY-SS2675g00005	-1.18926	cysteine-type peptidases;cysteine-type peptidases LENGTH=874
Ntab-TN90_AYMY-SS16456g01023	-1.21685	arabinogalactan protein 22 LENGTH=63
Ntab-TN90_AYMY-SS5938g01014	-1.34249	Plant invertase/pectin methylesterase inhibitor superfamily protein LENGTH=112
Ntab-TN90_AYMY-SS16353g09001	-1.02172	Zinc finger CCCH domain-containing protein 20
Ntab-TN90_AYMY-SS12479g01003	-1.34731	early nodulin-like protein 9 LENGTH=203
Ntab-TN90_AYMY-SS4516g00001	-1.21013	Ribulose bisphosphate carboxylase/oxygenase activase 1, chloroplastic
Ntab-TN90_AYMY-SS2609g01025	-1.18139	Unknown protein
Ntab-TN90_AYMY-SS901g12013	-1.49231	Protein NRT1/ PTR FAMILY 5.5
Ntab-TN90_AYMY-SS16197g00036	-1.10687	ER lumen protein retaining receptor family protein LENGTH=273
Ntab-TN90_AYMY-SS132g04008	-1.17589	Unknown protein
Ntab-TN90_AYMY-SS737g01008	-1.09055	oleosin 1 LENGTH=173
Ntab-TN90_AYMY-SS16567g04013	-1.56406	Protein yippee-like
Ntab-TN90_AYMY-SS3510g00021	-1.09717	NAD(P)H-quinone oxidoreductase subunit 6, chloroplastic
Ntab-TN90_AYMY-SS787g01003	-1.44928	FAD-binding Berberine family protein LENGTH=537
Ntab-TN90_AYMY-SS2028g02014	-1.15117	Transcription factor PIF3
Ntab-TN90_AYMY-SS8590g00007	-1.01088	shaggy-like kinase 13 LENGTH=410
Ntab-TN90_AYMY-SS833g05010	-1.07465	Pentatricopeptide repeat-containing protein
Ntab-TN90_AYMY-SS1480g03013	-1.96952	Cysteine-rich receptor-like protein kinase 2
Ntab-TN90_AYMY-SS15432g00027	-1.20687	Protein of unknown function (DUF1138) LENGTH=83
Ntab-TN90_AYMY-SS5840g02020	-1.19431	Protein of Unknown Function (DUF239) LENGTH=400
Ntab-TN90_AYMY-SS16347g00001	-1.17253	UDP-Glycosyltransferase superfamily protein LENGTH=490
Ntab-TN90_AYMY-SS9734g03016	-1.04366	nodulin MtN21 /EamA-like transporter family protein LENGTH=361
Ntab-TN90_AYMY-SS17040g01027	-1.13342	relative to APETALA2 1 [Solanum tuberosum subsp. andigenum]
Ntab-TN90_AYMY-SS65948g00002	-1.48077	Phosphatidylinositol 4-kinase alpha 1
Ntab-TN90_AYMY-SS16944g00005	-1.11443	Sugar transporter ERD6-like 5
Ntab-TN90_AYMY-SS5965g00011	-1.53846	Photosystem II reaction center protein I
Ntab-TN90_AYMY-SS9936g01002	-1.20131	Pectin lyase-like superfamily protein LENGTH=460
Ntab-TN90_AYMY-SS2423g00001	-1.02682	Glyc 43 isoform 1 [Theobroma cacao]
Ntab-TN90_AYMY-SS379g05005	-1.13852	E3 ubiquitin-protein ligase RNF185
Ntab-TN90_AYMY-SS9944g00001	-1.1643	Mitochondrial pyruvate carrier 1
Ntab-TN90_AYMY-SS12887g00001	-1.44411	Protein of unknown function (DUF1685) LENGTH=202
Ntab-TN90_AYMY-SS1380g03002	-1.15562	alpha/beta-Hydrolases superfamily protein LENGTH=323
Ntab-TN90_AYMY-SS6547g00002	-1.88374	Peroxidase superfamily protein LENGTH=324
Ntab-TN90_AYMY-SS1347g01018	-1.29565	telomere repeat binding factor 3 LENGTH=295
Ntab-TN90_AYMY-SS8473g04002	-1.9654	SAUR-like auxin-responsive protein family LENGTH=105
Ntab-TN90_AYMY-SS1409g00029	-1.24273	myb domain protein 83 LENGTH=343
Ntab-TN90_AYMY-SS4585g00011	-1.45638	ADP,ATP carrier protein, mitochondrial
Ntab-TN90_AYMY-SS8686g00007	-1.53498	Aluminium induced protein with YGL and LRDR motifs LENGTH=250
Ntab-TN90_AYMY-SS7363g00001	-1.44147	Unknown protein
Ntab-TN90_AYMY-SS4537g01005	-1.50408	Aldehyde dehydrogenase family 2 member B4, mitochondrial
Ntab-TN90_AYMY-SS9712g01021	-1.59186	zinc finger protein 8 LENGTH=257
Ntab-TN90_AYMY-SS16173g01012	-1.16551	Wall-associated receptor kinase-like 4
Ntab-TN90_AYMY-SS13212g00015	-1.43786	Unknown protein
Ntab-TN90_AYMY-SS4093g00020	-1.60739	Monothiol glutaredoxin-S1
Ntab-TN90_AYMY-SS2923g01012	-1.01838	alpha/beta-Hydrolases superfamily protein LENGTH=270
Ntab-TN90_AYMY-SS11521g00014	-1.1063	unknown protein; BEST Arabidopsis thaliana protein match is: unknown protein . LENGTH=394
Ntab-TN90_AYMY-SS1016g05001	-1.09462	NAC domain-containing protein 8
Ntab-TN90_AYMY-SS7054g00001	-1.04979	O-methyltransferase 1 LENGTH=363
Ntab-TN90_AYMY-SS215793g00002	-1.51005	Small nuclear ribonucleoprotein family protein LENGTH=128
Ntab-TN90_AYMY-SS9677g02006	-1.11633	Splicing factor 3B subunit 1
Ntab-TN90_AYMY-SS18401g02002	-1.74474	30S ribosomal protein S24e
Ntab-TN90_AYMY-SS8721g03007	-2.09216	zinc finger (Ran-binding) family protein LENGTH=268
Ntab-TN90_AYMY-SS5890g00013	-1.02587	unknown protein; Has 17 Blast hits to 17 proteins in 8 species: Archae - 0; Bacteria - 0; Metazoa - 0; Fungi - 0; Plants - 17; Viruses - 0; Other Eukaryotes - 0 (source: NCBI BLink). LENGTH=111
Ntab-TN90_AYMY-SS9741g00008	-1.13492	40S ribosomal protein S9-2
Ntab-TN90_AYMY-SS2099g00012	-1.24324	MADS-box transcription factor family protein LENGTH=248
Ntab-TN90_AYMY-SS10233g02001	-1.26657	5-methyltetrahydropteroyltriglutamate--homocysteine methyltransferase
Ntab-TN90_AYMY-SS1094g06018	-1.78403	unknown protein; BEST Arabidopsis thaliana protein match is: unknown protein . LENGTH=155
Ntab-TN90_AYMY-SS15928g00012	-1.13435	Nodulin MtN3 family protein LENGTH=263
Ntab-TN90_AYMY-SS2879g04019	-1.00483	Family of unknown function (DUF716) LENGTH=300
Ntab-TN90_AYMY-SS3569g00016	-1.2335	Mitochondrial pyruvate carrier 1
Ntab-TN90_AYMY-SS4493g01016	-1.5145	Neutral ceramidase
Ntab-TN90_AYMY-SS7888g01002	-1.83142	unknown protein; Has 39 Blast hits to 39 proteins in 15 species: Archae - 0; Bacteria - 0; Metazoa - 0; Fungi - 0; Plants - 39; Viruses - 0; Other Eukaryotes - 0 (source: NCBI BLink). LENGTH=173
Ntab-TN90_AYMY-SS9884g02010	-1.4455	nuclear pore complex protein TPRa [Nicotiana benthamiana]
Ntab-TN90_AYMY-SS14188g00019	-1.17889	Sulfhydryl oxidase 1
Ntab-TN90_AYMY-SS10511g02010	-1.23472	Unknown protein
Ntab-TN90_AYMY-SS11574g04024	-1.26864	Ethylene-responsive transcription factor 5
Ntab-TN90_AYMY-SS1616g00003	-1.01071	Wall-associated receptor kinase-like 4
Ntab-TN90_AYMY-SS18608g03002	-1.69986	Adenylate kinase
Ntab-TN90_AYMY-SS70g09018	-1.21862	ATP synthase subunit beta, chloroplastic
Ntab-TN90_AYMY-SS9122g01014	-1.04635	ubiquitin-conjugating enzyme 3 LENGTH=150
Ntab-TN90_AYMY-SS2068g00001	-1.27612	Replication factor-A protein 1-related LENGTH=853
Ntab-TN90_AYMY-SS11285g04001	-1.93092	AP2-like ethylene-responsive transcription factor TOE2
Ntab-TN90_AYMY-SS6171g00003	-1.60023	homocysteine methyltransferase 2 LENGTH=333
Ntab-TN90_AYMY-SS9729g02017	-1.42126	cytochrome P450, family 78, subfamily A, polypeptide 10 LENGTH=537
Ntab-TN90_AYMY-SS14738g00012	-1.25695	Translation initiation factor IF-1, chloroplastic
Ntab-TN90_AYMY-SS1319g01009	-1.47549	Unknown protein
Ntab-TN90_AYMY-SS954g03007	-1.00365	protein kinase family protein LENGTH=671
Ntab-TN90_AYMY-SS5991g00009	-1.63896	tRNA-specific adenosine deaminase
Ntab-TN90_AYMY-SS6224g04006	-2.16472	CBL-interacting protein kinase 20 LENGTH=439
Ntab-TN90_AYMY-SS132g04022	-1.0824	Unknown protein
Ntab-TN90_AYMY-SS12924g03006	-1.14716	myb domain protein 4 LENGTH=282
Ntab-TN90_AYMY-SS81596g00002	-1.03299	Dynein light chain 2, cytoplasmic
Ntab-TN90_AYMY-SS1416g02014	-1.14879	Protein of unknown function (DUF760) LENGTH=368
Ntab-TN90_AYMY-SS597g00005	-1.72222	NADH dehydrogenase [ubiquinone] 1 beta subcomplex subunit 3-B
Ntab-TN90_AYMY-SS14016g08014	-1.09316	Cysteine/Histidine-rich C1 domain family protein LENGTH=247
Ntab-TN90_AYMY-SS1824g00002	-1.35453	Caleosin-related family protein LENGTH=192
Ntab-TN90_AYMY-SS925g04002	-1.70166	BEST Arabidopsis thaliana protein match is: TPX2 (targeting protein for Xklp2) protein family . LENGTH=367
Ntab-TN90_AYMY-SS11560g00009	-1.28487	Dof-type zinc finger DNA-binding family protein LENGTH=247
Ntab-TN90_AYMY-SS594g00004	-1.2707	LOB domain-containing protein 25 LENGTH=159
Ntab-TN90_AYMY-SS1152g03019	-1.41431	unknown protein; Has 23 Blast hits to 23 proteins in 6 species: Archae - 0; Bacteria - 0; Metazoa - 0; Fungi - 0; Plants - 23; Viruses - 0; Other Eukaryotes - 0 (source: NCBI BLink). LENGTH=116
Ntab-TN90_AYMY-SS4766g00009	-2.08282	zinc finger (Ran-binding) family protein LENGTH=455
Ntab-TN90_AYMY-SS11757g05023	-1.08694	Dynamin related protein 4A LENGTH=301
Ntab-TN90_AYMY-SS160274g00004	-1.44208	50S ribosomal protein L13
Ntab-TN90_AYMY-SS17505g04014	-1.02234	Domain of unknown function (DUF1985) LENGTH=214
Ntab-TN90_AYMY-SS1368g04023	-1.0586	glucose-6-phosphate dehydrogenase 6 LENGTH=515
Ntab-TN90_AYMY-SS787g00007	-1.40156	FAD-binding Berberine family protein LENGTH=537
Ntab-TN90_AYMY-SS1174g04004	-1.20433	AMP-dependent synthetase and ligase family protein LENGTH=603
Ntab-TN90_AYMY-SS1067g00024	-1.22247	V-type proton ATPase subunit E
Ntab-TN90_AYMY-SS7043g00012	-1.18925	heat shock protein 81-3 LENGTH=699
Ntab-TN90_AYMY-SS9768g04005	-2.14343	zinc ion binding;nucleic acid binding LENGTH=515
Ntab-TN90_AYMY-SS10718g00005	-1.68116	Flavonol synthase/flavanone 3-hydroxylase
Ntab-TN90_AYMY-SS10929g00001	-1.01631	Core-2/I-branching beta-1,6-N-acetylglucosaminyltransferase family protein LENGTH=362
Ntab-TN90_AYMY-SS16588g05003	-2.10958	unknown protein; FUNCTIONS IN: molecular_function unknown; INVOLVED IN: biological_process unknown; LOCATED IN: cellular_component unknown; EXPRESSED IN: cultured cell; Has 4 Blast hits to 4 proteins in 2 species: Archae - 0; Bacteria - 0; Metazoa - 0; Fungi - 0; Plants - 4; Viruses - 0; Other Eukaryotes - 0 (source: NCBI BLink). LENGTH=69
Ntab-TN90_AYMY-SS323g00014	-1.13929	Eukaryotic translation initiation factor 6-2
Ntab-TN90_AYMY-SS1167g02001	-1.10083	jacalin lectin family protein LENGTH=745
Ntab-TN90_AYMY-SS549g00010	-1.48964	EF hand calcium-binding protein family LENGTH=163
Ntab-TN90_AYMY-SS12924g01018	-1.44174	Protein of unknown function (DUF179) LENGTH=317
Ntab-TN90_AYMY-SS1152g03027	-2.08658	unknown protein; Has 23 Blast hits to 23 proteins in 6 species: Archae - 0; Bacteria - 0; Metazoa - 0; Fungi - 0; Plants - 23; Viruses - 0; Other Eukaryotes - 0 (source: NCBI BLink). LENGTH=116
Ntab-TN90_AYMY-SS1317g01011	-1.06513	Unknown protein
Ntab-TN90_AYMY-SS2828g02011	-1.13339	CBL-interacting protein kinase 9 LENGTH=451
Ntab-TN90_AYMY-SS18434g04011	-1.2747	receptor lectin kinase LENGTH=675
Ntab-TN90_AYMY-SS12533g00006	-1.1565	Plant self-incompatibility protein S1 family LENGTH=147
Ntab-TN90_AYMY-SS7343g01012	-1.36721	Unknown protein
Ntab-TN90_AYMY-SS11938g00005	-1.15222	unknown protein; Has 35333 Blast hits to 34131 proteins in 2444 species: Archae - 798; Bacteria - 22429; Metazoa - 974; Fungi - 991; Plants - 531; Viruses - 0; Other Eukaryotes - 9610 (source: NCBI BLink). LENGTH=453
Ntab-TN90_AYMY-SS18446g07008	-1.03025	40S ribosomal protein S26-3
Ntab-TN90_AYMY-SS9884g04009	-1.08042	nuclear pore complex protein TPRa [Nicotiana benthamiana]
Ntab-TN90_AYMY-SS8031g02006	-1.17848	unknown protein; FUNCTIONS IN: molecular_function unknown; INVOLVED IN: biological_process unknown; LOCATED IN: cellular_component unknown; BEST Arabidopsis thaliana protein match is: unknown protein . LENGTH=300
Ntab-TN90_AYMY-SS15666g05006	-1.18319	Gag-pol polyprotein, putative [Solanum demissum]
Ntab-TN90_AYMY-SS17784g00002	-1.03127	Duplicated homeodomain-like superfamily protein LENGTH=298
Ntab-TN90_AYMY-SS138g00007	-1.0824	unknown protein; BEST Arabidopsis thaliana protein match is: unknown protein . LENGTH=194
Ntab-TN90_AYMY-SS8892g01007	-1.20875	C2H2-like zinc finger protein LENGTH=586
Ntab-TN90_AYMY-SS732g05001	-2.0464	mitogen-activated protein kinase kinase kinase 15 LENGTH=448
Ntab-TN90_AYMY-SS13274g00014	-1.28244	Unknown protein
Ntab-TN90_AYMY-SS7372g05024	-1.09339	Major facilitator superfamily protein LENGTH=499
Ntab-TN90_AYMY-SS4392g00011	-1.17362	BTB/POZ domain-containing protein
Ntab-TN90_AYMY-SS622g12027	-1.70607	calmodulin-binding family protein LENGTH=575
Ntab-TN90_AYMY-SS18060g00006	-1.91742	Leucine-rich receptor-like protein kinase family protein LENGTH=976
Ntab-TN90_AYMY-SS13107g01007	-1.53582	Unknown protein
Ntab-TN90_AYMY-SS6598g01012	-1.03375	Unknown protein
Ntab-TN90_AYMY-SS992g02013	-1.76897	Pectin lyase-like superfamily protein LENGTH=460
Ntab-TN90_AYMY-SS10511g04010	-1.16432	ubiquitin-conjugating enzyme 28 LENGTH=190
Ntab-TN90_AYMY-SS17292g00003	-1.44727	unknown protein; FUNCTIONS IN: molecular_function unknown; INVOLVED IN: biological_process unknown; LOCATED IN: chloroplast; BEST Arabidopsis thaliana protein match is: unknown protein . LENGTH=146
Ntab-TN90_AYMY-SS1153g05011	-1.89744	zinc-finger protein 1 LENGTH=245
Ntab-TN90_AYMY-SS17120g02004	-1.23333	GRF1-interacting factor 3 LENGTH=223
Ntab-TN90_AYMY-SS18608g03001	-1.64957	Adenylate kinase
Ntab-TN90_AYMY-SS5806g01034	-1.05308	FAR1-related sequence 4 LENGTH=732
Ntab-TN90_AYMY-SS9413g02001	-1.05897	unknown protein; BEST Arabidopsis thaliana protein match is: unknown protein . LENGTH=460
Ntab-TN90_AYMY-SS17656g00018	-1.4261	Nematode resistance protein-like HSPRO2
Ntab-TN90_AYMY-SS710g00014	-1.04745	ATP synthase subunit beta, chloroplastic
Ntab-TN90_AYMY-SS17961g00008	-1.71991	Calmodulin-binding transcription activator 4
Ntab-TN90_AYMY-SS4068g00004	-1.66738	BEST Arabidopsis thaliana protein match is: embryo defective 2170 . LENGTH=258
Ntab-TN90_AYMY-SS11143g00001	-1.39891	unknown protein; FUNCTIONS IN: molecular_function unknown; INVOLVED IN: biological_process unknown; LOCATED IN: chloroplast; EXPRESSED IN: 23 plant structures; EXPRESSED DURING: 14 growth stages; BEST Arabidopsis thaliana protein match is: unknown protein . LENGTH=155
Ntab-TN90_AYMY-SS15997g00008	-1.4961	Unknown protein
Ntab-TN90_AYMY-SS12290g00012	-1.27206	Unknown protein
Ntab-TN90_AYMY-SS12479g01010	-1.16728	DNAJ homologue 3 LENGTH=420
Ntab-TN90_AYMY-SS1493g00006	-1.16788	zinc ion binding;nucleic acid binding LENGTH=515
Ntab-TN90_AYMY-SS16463g00008	-1.10894	basic helix-loop-helix (bHLH) DNA-binding superfamily protein LENGTH=379
Ntab-TN90_AYMY-SS4188g00004	-1.36768	Photosystem I assembly protein Ycf4
Ntab-TN90_AYMY-SS13158g00009	-1.02966	Unknown protein
Ntab-TN90_AYMY-SS1617g06002	-1.04401	Unknown protein
Ntab-TN90_AYMY-SS18650g00003	-1.2547	Nuclear transcription factor Y subunit B-3
Ntab-TN90_AYMY-SS3829g04001	-1.16771	Unknown protein
Ntab-TN90_AYMY-SS1192g00005	-1.22461	Cleavage and polyadenylation specificity factor subunit 1
Ntab-TN90_AYMY-SS16320g01014	-1.21324	Haloacid dehalogenase-like hydrolase domain-containing protein 3
Ntab-TN90_AYMY-SS523g07002	-1.49087	Transcription factor ILI6
Ntab-TN90_AYMY-SS5938g01008	-1.1187	Unknown protein
Ntab-TN90_AYMY-SS9134g00013	-1.00968	RAB GTPase homolog A4D LENGTH=222
Ntab-TN90_AYMY-SS12904g00013	-1.01915	Zinc knuckle (CCHC-type) family protein LENGTH=457
Ntab-TN90_AYMY-SS1361g01017	-1.75187	Leucine-rich repeat protein kinase family protein LENGTH=887
Ntab-TN90_AYMY-SS60021g00023	-1.40085	Transcription factor bHLH84
Ntab-TN90_AYMY-SS12924g05009	-1.49262	Alpha-1,4-glucan-protein synthase [UDP-forming] 2
Ntab-TN90_AYMY-SS17251g02010	-1.77549	AGAMOUS-like 62 LENGTH=299
Ntab-TN90_AYMY-SS5454g14009	-1.0574	UDP-Glycosyltransferase superfamily protein LENGTH=495
Ntab-TN90_AYMY-SS15182g05006	-1.01612	1,4-alpha-glucan-branching enzyme
Ntab-TN90_AYMY-SS7681g02015	-1.02424	P-loop containing nucleoside triphosphate hydrolases superfamily protein LENGTH=398
Ntab-TN90_AYMY-SS5127g01011	-1.05868	Ubiquitin carboxyl-terminal hydrolase family protein LENGTH=418
Ntab-TN90_AYMY-SS4764g01005	-1.00906	unknown protein; Has 54 Blast hits to 54 proteins in 19 species: Archae - 0; Bacteria - 0; Metazoa - 11; Fungi - 6; Plants - 34; Viruses - 0; Other Eukaryotes - 3 (source: NCBI BLink). LENGTH=200
Ntab-TN90_AYMY-SS18165g02016	-1.55044	basic leucine-zipper 6 LENGTH=227
Ntab-TN90_AYMY-SS8822g04019	-1.19612	G-type lectin S-receptor-like serine/threonine-protein kinase
Ntab-TN90_AYMY-SS8936g00016	-1.20092	Pollen Ole e 1 allergen and extensin family protein LENGTH=171
Ntab-TN90_AYMY-SS1271g00010	-1.10949	Unknown protein
Ntab-TN90_AYMY-SS12290g02025	-1.41446	Unknown protein
Ntab-TN90_AYMY-SS16944g00030	-1.49001	Sugar transporter ERD6-like 5
Ntab-TN90_AYMY-SS12217g03005	-1.06248	Unknown protein
Ntab-TN90_AYMY-SS3802g02005	-1.34076	E3 ubiquitin-protein ligase RNF185
Ntab-TN90_AYMY-SS1106g04017	-1.08037	calcium-dependent protein kinase 33 LENGTH=521
Ntab-TN90_AYMY-SS13850g00002	-1.51002	ATP-dependent DNA helicase Q-like 4A
Ntab-TN90_AYMY-SS8765g02004	-1.15741	exocyst subunit exo70 family protein E1 LENGTH=658
Ntab-TN90_AYMY-SS13828g00015	-1.03843	receptor like protein 6 LENGTH=994
Ntab-TN90_AYMY-SS1871g00007	-1.39092	unknown protein; Has 1807 Blast hits to 1807 proteins in 277 species: Archae - 0; Bacteria - 0; Metazoa - 736; Fungi - 347; Plants - 385; Viruses - 0; Other Eukaryotes - 339 (source: NCBI BLink). LENGTH=121
Ntab-TN90_AYMY-SS1364g06028	-1.17897	Pleckstrin homology (PH) and lipid-binding START domains-containing protein LENGTH=733
Ntab-TN90_AYMY-SS8778g03001	-1.48518	DNA-directed RNA polymerase II subunit RPB9
Ntab-TN90_AYMY-SS3635g00022	-1.16304	nucleic acid binding;zinc ion binding LENGTH=506
Ntab-TN90_AYMY-SS1036g02002	-1.27899	Iron-sulphur cluster biosynthesis family protein LENGTH=523
Ntab-TN90_AYMY-SS4432g01022	-1.8887	structural constituent of ribosome chrC:82826-83482 REVERSE LENGTH=218
Ntab-TN90_AYMY-SS9389g03004	-1.22524	Maturase K
Ntab-TN90_AYMY-SS4g01003	-1.5494	Unknown protein
Ntab-TN90_AYMY-SS399g00001	-1.14057	Nodulin MtN3 family protein LENGTH=240
Ntab-TN90_AYMY-SS4101g01001	-1.36945	xylulose kinase-2 LENGTH=558
Ntab-TN90_AYMY-SS10353g00002	-1.55367	GRAS family transcription factor LENGTH=483
Ntab-TN90_AYMY-SS2892g01014	-1.12693	beta-galactosidase 2 LENGTH=727
Ntab-TN90_AYMY-SS12046g00003	-1.51035	RING/U-box superfamily protein LENGTH=404
Ntab-TN90_AYMY-SS15182g18016	-1.13429	1,4-alpha-glucan-branching enzyme
Ntab-TN90_AYMY-SS8839g00003	-1.24776	G-type lectin S-receptor-like serine/threonine-protein kinase
Ntab-TN90_AYMY-SS1828g04012	-1.00797	evolutionarily conserved C-terminal region 2 LENGTH=667
Ntab-TN90_AYMY-SS27g06020	-1.79159	Abhydrolase domain-containing protein 3
Ntab-TN90_AYMY-SS13860g00010	-1.18704	Magnesium-chelatase subunit ChlI, chloroplastic
Ntab-TN90_AYMY-SS4717g00001	-1.86976	Epstein-Barr nuclear antigen, putative [Ricinus communis] gb|EEF52100.1| Epstein-Barr nuclear antigen, putative [Ricinus communis]
Ntab-TN90_AYMY-SS10823g05005	-1.22348	Disease resistance protein (CC-NBS-LRR class) family LENGTH=901
Ntab-TN90_AYMY-SS11192g05025	-1.44076	oleosin 2 LENGTH=199
Ntab-TN90_AYMY-SS1282g18017	-1.46866	Nucleolar histone methyltransferase-related protein LENGTH=240
Ntab-TN90_AYMY-SS11249g00024	-1.11231	unknown protein; BEST Arabidopsis thaliana protein match is: unknown protein . LENGTH=112
Ntab-TN90_AYMY-SS8721g04032	-1.80866	Pentatricopeptide repeat-containing protein
Ntab-TN90_AYMY-SS118652g00001	-1.20839	Mitochondrial transcription termination factor family protein LENGTH=493
Ntab-TN90_AYMY-SS7893g00002	-1.14992	glucose-6-phosphate/phosphate translocator 2 LENGTH=388
Ntab-TN90_AYMY-SS11898g09001	-1.5834	Major facilitator superfamily protein LENGTH=570
Ntab-TN90_AYMY-SS17181g00001	-1.72387	pyruvate kinase family protein LENGTH=710
Ntab-TN90_AYMY-SS4482g07010	-1.02237	trehalose-phosphatase/synthase 9 LENGTH=867
Ntab-TN90_AYMY-SS36755g00004	-1.46488	nodulin MtN21 /EamA-like transporter family protein LENGTH=367
Ntab-TN90_AYMY-SS1313g00002	-1.13787	Unknown protein
Ntab-TN90_AYMY-SS7343g00007	-1.1555	50S ribosomal protein L23, chloroplastic
Ntab-TN90_AYMY-SS16150g04001	-1.03756	calmodulin-binding family protein LENGTH=532
Ntab-TN90_AYMY-SS4168g03013	-1.24348	conserved hypothetical protein [Ricinus communis] gb|EEF28457.1| conserved hypothetical protein [Ricinus communis]
Ntab-TN90_AYMY-SS229404g00002	-1.34313	basic helix-loop-helix (bHLH) DNA-binding superfamily protein LENGTH=259
Ntab-TN90_AYMY-SS1634g02001	-1.24887	Unknown protein
Ntab-TN90_AYMY-SS8580g00013	-1.01031	Unknown protein
Ntab-TN90_AYMY-SS7221g00001	-1.39353	Dirigent protein 11
Ntab-TN90_AYMY-SS436g05012	-1.29693	Early light-induced protein, chloroplastic
Ntab-TN90_AYMY-SS11285g05032	-1.06057	Gag-pol polyprotein, putative [Solanum demissum]
Ntab-TN90_AYMY-SS1282g19016	-1.63495	Nucleolar histone methyltransferase-related protein LENGTH=240
Ntab-TN90_AYMY-SS347g00001	-1.00239	Unknown protein
Ntab-TN90_AYMY-SS732g05002	-1.81951	mitogen-activated protein kinase kinase kinase 15 LENGTH=448
Ntab-TN90_AYMY-SS4034g00003	-1.08766	F-box protein PP2-B1
Ntab-TN90_AYMY-SS8721g04030	-1.80527	Pentatricopeptide repeat-containing protein
Ntab-TN90_AYMY-SS5454g02011	-1.07009	PPPDE putative thiol peptidase family protein LENGTH=255
Ntab-TN90_AYMY-SS6068g04004	-1.02852	Kelch repeat-containing F-box family protein LENGTH=478
Ntab-TN90_AYMY-SS15578g02004	-1.28442	unknown protein; BEST Arabidopsis thaliana protein match is: unknown protein . LENGTH=294
Ntab-TN90_AYMY-SS503g04027	-1.79683	zinc ion binding LENGTH=143
Ntab-TN90_AYMY-SS13779g00008	-1.57976	conserved hypothetical protein [Ricinus communis] gb|EEF47816.1| conserved hypothetical protein [Ricinus communis]
Ntab-TN90_AYMY-SS1282g19015	-1.60739	Nucleolar histone methyltransferase-related protein LENGTH=240
Ntab-TN90_AYMY-SS705g00004	-1.48371	Protein of unknown function, DUF538 LENGTH=170
Ntab-TN90_AYMY-SS268g00014	-1.26356	Pentatricopeptide repeat (PPR) superfamily protein LENGTH=687
Ntab-TN90_AYMY-SS1398g03012	-1.02343	Zinc finger A20 and AN1 domain-containing stress-associated protein 4
Ntab-TN90_AYMY-SS17304g04014	-1.57114	unknown protein; BEST Arabidopsis thaliana protein match is: unknown protein . LENGTH=312
Ntab-TN90_AYMY-SS165400g00022	-1.43102	Unknown protein
Ntab-TN90_AYMY-SS10066g02013	-1.1208	Family of unknown function (DUF716) LENGTH=310
Ntab-TN90_AYMY-SS11477g00010	-1.03771	UDP-D-glucuronate 4-epimerase 2 LENGTH=434
Ntab-TN90_AYMY-SS10823g05014	-1.23685	Glycosyl hydrolase family protein LENGTH=781
Ntab-TN90_AYMY-SS16730g00004	-1.15443	Unknown protein
Ntab-TN90_AYMY-SS11804g00009	-1.08796	serine carboxypeptidase-like 23 LENGTH=440
Ntab-TN90_AYMY-SS545g00008	-1.32861	Agenet domain-containing protein LENGTH=294
Ntab-TN90_AYMY-SS6180g00003	-1.19544	serine-rich protein-related LENGTH=217
Ntab-TN90_AYMY-SS11221g01001	-1.38524	syntaxin of plants 132 LENGTH=315
Ntab-TN90_AYMY-SS17773g03006	-1.06836	Unknown protein
Ntab-TN90_AYMY-SS793g03014	-1.02864	terpenoid synthase 13 LENGTH=554
Ntab-TN90_AYMY-SS12426g02012	-1.22675	Protein PLANT CADMIUM RESISTANCE 8
Ntab-TN90_AYMY-SS851g04030	-1.05504	Ribosome biogenesis regulatory protein homolog
Ntab-TN90_AYMY-SS17497g02001	-1.54811	unknown protein; BEST Arabidopsis thaliana protein match is: unknown protein . LENGTH=150
Ntab-TN90_AYMY-SS14339g00001	-1.09052	ATP synthase subunit alpha chrC:9938-11461 REVERSE LENGTH=507
Ntab-TN90_AYMY-SS5968g03001	-1.7581	Photosystem II reaction center protein I
Ntab-TN90_AYMY-SS183250g00005	-1.71034	Calcium-binding EF-hand family protein, putative [Theobroma cacao] gb|EOY14480.1| Calcium-binding EF-hand family protein, putative [Theobroma cacao]
Ntab-TN90_AYMY-SS1457g02005	-1.72221	Unknown protein
Ntab-TN90_AYMY-SS1114g01005	-1.01603	GDP-mannose transporter
Ntab-TN90_AYMY-SS16699g01011	-1.21224	Disease resistance protein (CC-NBS-LRR class) family LENGTH=899
Ntab-TN90_AYMY-SS865g02006	-1.73119	alpha/beta-Hydrolases superfamily protein LENGTH=239
Ntab-TN90_AYMY-SS12958g01007	-1.75865	Leucine-rich repeat (LRR) family protein LENGTH=397
Ntab-TN90_AYMY-SS9327g00007	-1.03477	Unknown protein
Ntab-TN90_AYMY-SS1154g02015	-1.01265	SWIB complex BAF60b domain-containing protein LENGTH=372
Ntab-TN90_AYMY-SS17583g00007	-1.25022	Zinc finger protein CONSTANS-LIKE 10
Ntab-TN90_AYMY-SS15148g00013	-1.30496	receptor like protein 7 LENGTH=1019
Ntab-TN90_AYMY-SS806g08010	-1.43684	SKU5 similar 5 LENGTH=541
Ntab-TN90_AYMY-SS14879g00014	-1.06044	nucleic acid binding protein, putative [Ricinus communis] gb|EEF29528.1| nucleic acid binding protein, putative [Ricinus communis]
Ntab-TN90_AYMY-SS14113g00019	-1.34069	myb domain protein 83 LENGTH=343
Ntab-TN90_AYMY-SS16640g00012	-1.09801	NAC transcription factor 29
Ntab-TN90_AYMY-SS17055g01001	-1.13194	Haloacid dehalogenase-like hydrolase (HAD) superfamily protein LENGTH=370
Ntab-TN90_AYMY-SS13813g00002	-1.43327	inositol transporter 2 LENGTH=580
Ntab-TN90_AYMY-SS5275g00029	-1.05575	Phosphatidylinositol 4-kinase gamma 4
Ntab-TN90_AYMY-SS15473g00011	-1.63175	Heat stress transcription factor A-2
Ntab-TN90_AYMY-SS883g00012	-1.26973	G-type lectin S-receptor-like serine/threonine-protein kinase
Ntab-TN90_AYMY-SS14681g00008	-1.6421	Unknown protein
Ntab-TN90_AYMY-SS6513g01009	-1.06295	conserved hypothetical protein [Ricinus communis] gb|EEF38510.1| conserved hypothetical protein [Ricinus communis]
Ntab-TN90_AYMY-SS213g02001	-1.06883	tRNA-splicing endonuclease subunit Sen2-1
Ntab-TN90_AYMY-SS2985g01005	-1.21717	Pentatricopeptide repeat-containing protein
Ntab-TN90_AYMY-SS1186g05018	-1.01139	Fasciclin-like arabinogalactan family protein LENGTH=248
Ntab-TN90_AYMY-SS2956g01007	-1.06962	Homeobox-leucine zipper protein family LENGTH=294
Ntab-TN90_AYMY-SS608g05007	-1.69241	50S ribosomal protein L4
Ntab-TN90_AYMY-SS1340g04002	-1.07344	Serine/threonine-protein kinase mph1
Ntab-TN90_AYMY-SS581g00004	-1.20108	Mitochondrial inner membrane protein OXA1-like
Ntab-TN90_AYMY-SS7592g01012	-1.0586	Protein prune homolog
Ntab-TN90_AYMY-SS1297g01019	-1.06962	Betaine aldehyde dehydrogenase 1
Ntab-TN90_AYMY-SS4526g01032	-1.25614	Dormancy/auxin associated family protein LENGTH=123
Ntab-TN90_AYMY-SS6494g00008	-1.59559	unknown protein; FUNCTIONS IN: molecular_function unknown; INVOLVED IN: biological_process unknown; LOCATED IN: chloroplast; EXPRESSED IN: pollen tube; Has 543 Blast hits to 512 proteins in 106 species: Archae - 0; Bacteria - 0; Metazoa - 281; Fungi - 54; Plants - 72; Viruses - 0; Other Eukaryotes - 136 (source: NCBI BLink). LENGTH=246
Ntab-TN90_AYMY-SS3847g01004	-1.57339	heat shock protein 90.1 LENGTH=705
Ntab-TN90_AYMY-SS4830g00007	-1.00683	Dehydration-responsive element-binding protein 1A
Ntab-TN90_AYMY-SS3699g00011	-1.01296	Replication protein A 70 kDa DNA-binding subunit B
Ntab-TN90_AYMY-SS5756g01013	-1.17421	H/ACA ribonucleoprotein complex subunit 1-like protein 2
Ntab-TN90_AYMY-SS865g06015	-1.60935	Protein of unknown function (DUF1005) LENGTH=461
Ntab-TN90_AYMY-SS183250g00004	-1.54699	Sec-independent protein translocase, partial (mitochondrion) [Chrysobalanus icaco]
Ntab-TN90_AYMY-SS9512g00005	-1.01424	alpha/beta-Hydrolases superfamily protein LENGTH=239
Ntab-TN90_AYMY-SS217103g00001	-1.0217	Protein NRT1/ PTR FAMILY 6.4
Ntab-TN90_AYMY-SS623g00015	-1.23076	Unknown protein
Ntab-TN90_AYMY-SS10052g03015	-1.21079	Plastid-lipid associated protein PAP / fibrillin family protein LENGTH=284
Ntab-TN90_AYMY-SS491g22001	-1.07236	Acyl-CoA-binding domain-containing protein 4
Ntab-TN90_AYMY-SS10798g03005	-1.29748	myosin 1 LENGTH=1520
Ntab-TN90_AYMY-SS14390g02036	-1.66371	Unknown protein
Ntab-TN90_AYMY-SS62g05020	-1.08624	Unknown protein
Ntab-TN90_AYMY-SS16958g01008	-1.25781	Bifunctional inhibitor/lipid-transfer protein/seed storage 2S albumin superfamily protein LENGTH=168
Ntab-TN90_AYMY-SS11782g11002	-1.04804	Tyrosine--tRNA ligase, cytoplasmic
Ntab-TN90_AYMY-SS12135g01005	-1.45294	Pentatricopeptide repeat (PPR) superfamily protein LENGTH=689
Ntab-TN90_AYMY-SS2482g00016	-1.06195	Leucine-rich receptor-like protein kinase family protein LENGTH=980
Ntab-TN90_AYMY-SS571g03008	-1.151	Ycf68 [Festuca pratensis] ref|YP_007026698.1| Ycf68 [Festuca pratensis] ref|YP_007026784.1| Ycf68 [Lolium multiflorum] ref|YP_007026770.1| Ycf68 [Lolium multiflorum] gb|AFV62883.1| Ycf68 [Festuca pratensis] gb|AFV62884.1| Ycf68 [Festuca pratensis] gb|AFV62969.1| Ycf68 [Lolium multiflorum] gb|AFV62970.1| Ycf68 [Lolium multiflorum]
Ntab-TN90_AYMY-SS353g00002	-1.04623	conserved hypothetical protein [Ricinus communis] gb|EEF34898.1| conserved hypothetical protein [Ricinus communis]
Ntab-TN90_AYMY-SS12905g00005	-1.23588	Zinc knuckle (CCHC-type) family protein LENGTH=457
Ntab-TN90_AYMY-SS9680g03003	-1.53444	Unknown protein
Ntab-TN90_AYMY-SS4064g00020	-1.32785	Pentatricopeptide repeat (PPR) superfamily protein LENGTH=459
Ntab-TN90_AYMY-SS645g00008	-1.41397	Calcium-binding protein CML19
Ntab-TN90_AYMY-SS12527g02002	-1.32915	Phytoene synthase, chloroplastic
Ntab-TN90_AYMY-SS12479g03009	-1.03648	Nuclear transport factor 2 (NTF2) family protein LENGTH=178
Ntab-TN90_AYMY-SS368g02007	-1.00716	Replication protein A 70 kDa DNA-binding subunit B
Ntab-TN90_AYMY-SS3658g00001	-1.20596	DNA replication ATP-dependent helicase/nuclease DNA2
Ntab-TN90_AYMY-SS6722g06005	-1.16697	unknown protein; LOCATED IN: chloroplast; EXPRESSED IN: 24 plant structures; EXPRESSED DURING: 15 growth stages; BEST Arabidopsis thaliana protein match is: unknown protein . LENGTH=386
Ntab-TN90_AYMY-SS14105g00002	-1.39823	myb domain protein 83 LENGTH=343
Ntab-TN90_AYMY-SS12729g04013	-1.53967	histone H2A 6 LENGTH=150
Ntab-TN90_AYMY-SS5454g02010	-1.00532	disease resistance protein (TIR-NBS-LRR class), putative LENGTH=1294
Ntab-TN90_AYMY-SS9049g00005	-1.01403	transcription factor-related LENGTH=225
Ntab-TN90_AYMY-SS2045g02003	-1.52897	Unknown protein
Ntab-TN90_AYMY-SS11042g08026	-1.02299	Polynucleotidyl transferase, ribonuclease H-like superfamily protein LENGTH=657
Ntab-TN90_AYMY-SS16924g03007	-1.56887	Auxin-responsive GH3 family protein LENGTH=612
Ntab-TN90_AYMY-SS16329g06003	-1.21702	conserved hypothetical protein [Ricinus communis] gb|EEF28457.1| conserved hypothetical protein [Ricinus communis]
Ntab-TN90_AYMY-SS9781g01013	-1.23711	Peroxisomal membrane 22 kDa (Mpv17/PMP22) family protein LENGTH=254
Ntab-TN90_AYMY-SS99013g00013	-1.2724	zinc ion binding;nucleic acid binding LENGTH=515
Ntab-TN90_AYMY-SS1436g00006	-1.39261	UDP-Glycosyltransferase superfamily protein LENGTH=470
Ntab-TN90_AYMY-SS10294g01003	-1.29405	dual specificity protein phosphatase 1 LENGTH=228
Ntab-TN90_AYMY-SS1168g04018	-1.51902	Photosystem I reaction center subunit IX
Ntab-TN90_AYMY-SS1383g07012	-1.05578	Dof-type zinc finger DNA-binding family protein LENGTH=316
Ntab-TN90_AYMY-SS15182g17004	-1.4672	1,4-alpha-glucan-branching enzyme
Ntab-TN90_AYMY-SS15515g04002	-1.30147	Protein of unknown function (DUF640) LENGTH=196
Ntab-TN90_AYMY-SS9017g01022	-1.13324	Protein NRT1/ PTR FAMILY 5.5
Ntab-TN90_AYMY-SS708g01018	-1.45116	Plant invertase/pectin methylesterase inhibitor superfamily LENGTH=669
Ntab-TN90_AYMY-SS3819g00004	-1.16753	Replication protein A 70 kDa DNA-binding subunit B
Ntab-TN90_AYMY-SS17110g00015	-1.25601	tonoplast intrinsic protein 2 LENGTH=253
Ntab-TN90_AYMY-SS103g07008	-1.36972	NAD(P)-binding Rossmann-fold superfamily protein LENGTH=333
Ntab-TN90_AYMY-SS3534g00009	-1.36278	Carbohydrate-binding protein LENGTH=414
Ntab-TN90_AYMY-SS2124g00006	-1.15125	sulfate transporter 1;3 LENGTH=656
Ntab-TN90_AYMY-SS18221g03017	-1.34208	FRIGIDA interacting protein 1 LENGTH=355
Ntab-TN90_AYMY-SS1263g04005	-1.01447	unknown protein; BEST Arabidopsis thaliana protein match is: unknown protein . LENGTH=322
Ntab-TN90_AYMY-SS8486g04003	-1.24099	myb domain protein 19 LENGTH=268
Ntab-TN90_AYMY-SS18046g00030	-1.0272	B3 domain-containing protein
Ntab-TN90_AYMY-SS881g00005	-1.25704	G-type lectin S-receptor-like serine/threonine-protein kinase
Ntab-TN90_AYMY-SS857g03012	-1.45861	Unknown protein
Ntab-TN90_AYMY-SS16934g03010	-1.33492	Ubiquitin-like superfamily protein LENGTH=216
Ntab-TN90_AYMY-SS10440g04009	-1.55412	NAD(P)-binding Rossmann-fold superfamily protein LENGTH=333
Ntab-TN90_AYMY-SS545g00007	-1.17648	Agenet domain-containing protein LENGTH=294
Ntab-TN90_AYMY-SS18625g01019	-1.1074	multidrug resistance-associated protein 9 LENGTH=1506
Ntab-TN90_AYMY-SS5593g02002	-1.27196	Protein of unknown function (DUF761) LENGTH=344
Ntab-TN90_AYMY-SS18788g00002	-1.46968	zinc finger (Ran-binding) family protein LENGTH=455
Ntab-TN90_AYMY-SS415g03005	-1.21395	Plant protein of unknown function (DUF247) LENGTH=474
Ntab-TN90_AYMY-SS1394g01004	-1.16112	Metal tolerance protein C1
Ntab-TN90_AYMY-SS15929g00016	-1.49387	Nodulin MtN3 family protein LENGTH=263
Ntab-TN90_AYMY-SS1555g04021	-1.10605	Abscisic acid 8'-hydroxylase 4
Ntab-TN90_AYMY-SS5899g00007	-1.40296	unknown protein; Has 17 Blast hits to 17 proteins in 8 species: Archae - 0; Bacteria - 0; Metazoa - 0; Fungi - 0; Plants - 17; Viruses - 0; Other Eukaryotes - 0 (source: NCBI BLink). LENGTH=111
Ntab-TN90_AYMY-SS8465g00006	-1.16118	Phospho-2-dehydro-3-deoxyheptonate aldolase 2, chloroplastic
Ntab-TN90_AYMY-SS371g02015	-1.20715	Disease resistance protein (CC-NBS-LRR class) family LENGTH=908
Ntab-TN90_AYMY-SS10643g00001	-1.33027	Pentatricopeptide repeat (PPR) superfamily protein LENGTH=448
Ntab-TN90_AYMY-SS9823g01004	-1.21868	Wall-associated receptor kinase 2
Ntab-TN90_AYMY-SS2085g01013	-1.07025	FUNCTIONS IN: molecular_function unknown; INVOLVED IN: biological_process unknown; LOCATED IN: cellular_component unknown; EXPRESSED IN: 23 plant structures; EXPRESSED DURING: 13 growth stages;
Ntab-TN90_AYMY-SS4711g01001	-1.24257	Epstein-Barr nuclear antigen, putative [Ricinus communis] gb|EEF52100.1| Epstein-Barr nuclear antigen, putative [Ricinus communis]
Ntab-TN90_AYMY-SS5806g01033	-1.52009	FAR1-related sequence 4 LENGTH=732
Ntab-TN90_AYMY-SS11541g01003	-1.2125	Unknown protein
Ntab-TN90_AYMY-SS16964g02008	-1.49802	basic leucine-zipper 42 LENGTH=173
Ntab-TN90_AYMY-SS8101g01013	-1.06727	orf189 (mitochondrion) [Batis maritima] gb|AIC83413.1| orf189 (mitochondrion) [Batis maritima]
Ntab-TN90_AYMY-SS2722g05002	-1.23677	microtubule-associated proteins 70-2 LENGTH=634
Ntab-TN90_AYMY-SS8384g02003	-1.01427	Ankyrin repeat family protein LENGTH=243
Ntab-TN90_AYMY-SS6398g00005	-1.29628	unknown protein; FUNCTIONS IN: molecular_function unknown; INVOLVED IN: biological_process unknown; LOCATED IN: endomembrane system; EXPRESSED IN: 24 plant structures; EXPRESSED DURING: 13 growth stages; BEST Arabidopsis thaliana protein match is: unknown protein . LENGTH=75
Ntab-TN90_AYMY-SS2246g02017	-1.31221	orf43 gene product (mitochondrion) [Daucus carota subsp. sativus] gb|AEY81181.1| orf43 (mitochondrion) [Daucus carota subsp. sativus]
Ntab-TN90_AYMY-SS4700g00002	-1.19054	Epstein-Barr nuclear antigen, putative [Ricinus communis] gb|EEF52100.1| Epstein-Barr nuclear antigen, putative [Ricinus communis]
Ntab-TN90_AYMY-SS221306g00002	-1.47115	Unknown protein
Ntab-TN90_AYMY-SS2635g00006	-1.06428	Zinc finger protein CONSTANS-LIKE 10
Ntab-TN90_AYMY-SS10341g01004	-1.3066	Gb:AAF48080.1 [Theobroma cacao] gb|EOY15645.1| Gb:AAF48080.1 [Theobroma cacao]
Ntab-TN90_AYMY-SS538g04005	-1.08717	LOB domain-containing protein 10 LENGTH=311
Ntab-TN90_AYMY-SS18610g00008	-1.03588	Regulator of Vps4 activity in the MVB pathway protein LENGTH=381
Ntab-TN90_AYMY-SS5735g00011	-1.38139	basic helix-loop-helix (bHLH) DNA-binding superfamily protein LENGTH=231
Ntab-TN90_AYMY-SS321g12001	-1.34434	NAC domain containing protein 36 LENGTH=276
Ntab-TN90_AYMY-SS8285g00021	-1.08281	green-ripe protein [Petunia x hybrida]
Ntab-TN90_AYMY-SS9766g02011	-1.10501	SAUR-like auxin-responsive protein family LENGTH=160
Ntab-TN90_AYMY-SS7844g00006	-1.44313	Phototropic-responsive NPH3 family protein LENGTH=607
Ntab-TN90_AYMY-SS956g02012	-1.17935	unknown protein; Has 204 Blast hits to 201 proteins in 58 species: Archae - 0; Bacteria - 10; Metazoa - 72; Fungi - 8; Plants - 41; Viruses - 0; Other Eukaryotes - 73 (source: NCBI BLink). LENGTH=700
Ntab-TN90_AYMY-SS17773g03007	-1.10118	Homeobox-leucine zipper protein family LENGTH=278
Ntab-TN90_AYMY-SS9851g00004	-1.13814	Protein of unknown function (DUF581) LENGTH=150
Ntab-TN90_AYMY-SS18323g02002	-1.32039	GDSL esterase/lipase
Ntab-TN90_AYMY-SS9385g00004	-1.16165	Protein of unknown function, DUF617 LENGTH=267
Ntab-TN90_AYMY-SS2785g05005	-1.22574	NAC domain containing protein 36 LENGTH=276
Ntab-TN90_AYMY-SS5g06007	-1.03551	Transcription factor bHLH84
Ntab-TN90_AYMY-SS10001g03017	-1.02829	#N/A
Ntab-TN90_AYMY-SS12426g03018	-1.08534	RING-box 1 LENGTH=142
Ntab-TN90_AYMY-SS10798g03012	-1.25455	myosin 1 LENGTH=1520
Ntab-TN90_AYMY-SS9908g00015	-1.01828	Unknown protein
Ntab-TN90_AYMY-SS956g05022	-1.31293	unknown protein; Has 204 Blast hits to 201 proteins in 58 species: Archae - 0; Bacteria - 10; Metazoa - 72; Fungi - 8; Plants - 41; Viruses - 0; Other Eukaryotes - 73 (source: NCBI BLink). LENGTH=700
Ntab-TN90_AYMY-SS5501g04001	-1.4281	GRAM domain-containing protein / ABA-responsive protein-related LENGTH=222
Ntab-TN90_AYMY-SS132g01005	-1.14535	Unknown protein
Ntab-TN90_AYMY-SS4793g08001	-1.03764	NEDD8-conjugating enzyme Ubc12
Ntab-TN90_AYMY-SS5501g02002	-1.17682	Protein of unknown function (DUF1191) LENGTH=316
Ntab-TN90_AYMY-SS2689g00003	-1.10219	Unknown protein
Ntab-TN90_AYMY-SS16461g05029	-1.41953	myosin 1 LENGTH=1520
Ntab-TN90_AYMY-SS17495g00003	-1.40387	glycolipid transfer protein 2 LENGTH=223
Ntab-TN90_AYMY-SS136807g00002	-1.04378	profilin 1 LENGTH=131
Ntab-TN90_AYMY-SS10383g00006	-1.06418	cytochrome P450, family 96, subfamily A, polypeptide 10 LENGTH=519
Ntab-TN90_AYMY-SS178g02019	-1.19273	Calmodulin-binding transcription activator 4
Ntab-TN90_AYMY-SS3375g00002	-1.39163	UDP-Glycosyltransferase superfamily protein LENGTH=489
Ntab-TN90_AYMY-SS5921g02010	-1.064	Uncharacterised conserved protein UCP031279 LENGTH=179
Ntab-TN90_AYMY-SS10026g02010	-1.13475	Unknown protein
Ntab-TN90_AYMY-SS13682g00006	-1.10661	profilin 1 LENGTH=131
Ntab-TN90_AYMY-SS1860g03014	-1.14178	Regulator of Vps4 activity in the MVB pathway protein LENGTH=381
Ntab-TN90_AYMY-SS5596g00001	-1.2213	unknown protein; LOCATED IN: chloroplast; BEST Arabidopsis thaliana protein match is: unknown protein . LENGTH=125
Ntab-TN90_AYMY-SS2997g00001	-1.0065	BEST Arabidopsis thaliana protein match is: proline-rich family protein . LENGTH=607
Ntab-TN90_AYMY-SS3375g01005	-1.06384	UDP-Glycosyltransferase superfamily protein LENGTH=489
Ntab-TN90_AYMY-SS4934g00009	-1.20745	formin 8 LENGTH=760
Ntab-TN90_AYMY-SS561g05005	-1.05199	Protein phosphatase 2C family protein LENGTH=468
Ntab-TN90_AYMY-SS46294g00001	-1.10664	transferases, transferring acyl groups other than amino-acyl groups;acyltransferases LENGTH=662
Ntab-TN90_AYMY-SS654g01010	-1.33433	S-adenosyl-L-methionine-dependent methyltransferases superfamily protein LENGTH=354
Ntab-TN90_AYMY-SS6322g01015	-1.34161	mitochondrial substrate carrier family protein LENGTH=823
Ntab-TN90_AYMY-SS10018g00001	-1.03038	alpha/beta-Hydrolases superfamily protein LENGTH=336
Ntab-TN90_AYMY-SS15904g01002	-1.01769	Casparian strip membrane protein 1
Ntab-TN90_AYMY-SS1024g01007	-1.14089	S-formylglutathione hydrolase LENGTH=284
Ntab-TN90_AYMY-SS2359g00001	-1.33925	Deoxycytidine kinase
Ntab-TN90_AYMY-SS17179g02014	-1.04152	pyruvate kinase family protein LENGTH=710
Ntab-TN90_AYMY-SS431g01013	-1.02833	Protein PAT1 homolog 1
Ntab-TN90_AYMY-SS2100g03008	-1.19172	MADS-box transcription factor family protein LENGTH=248
Ntab-TN90_AYMY-SS4890g00003	-1.06421	RING/U-box superfamily protein LENGTH=493
Ntab-TN90_AYMY-SS288g01015	-1.35214	RNA polymerase II subunit B1 CTD phosphatase Rpap2
Ntab-TN90_AYMY-SS7657g03002	-1.32621	unknown protein; INVOLVED IN: biological_process unknown; LOCATED IN: chloroplast; EXPRESSED IN: 21 plant structures; EXPRESSED DURING: 12 growth stages; BEST Arabidopsis thaliana protein match is: unknown protein . LENGTH=505
Ntab-TN90_AYMY-SS16691g03008	-1.04973	histidine phosphotransfer protein 6 LENGTH=154
Ntab-TN90_AYMY-SS7653g00015	-1.33872	unknown protein; INVOLVED IN: biological_process unknown; LOCATED IN: chloroplast; EXPRESSED IN: 21 plant structures; EXPRESSED DURING: 12 growth stages; BEST Arabidopsis thaliana protein match is: unknown protein . LENGTH=505
Ntab-TN90_AYMY-SS64951g00003	-1.16209	unknown protein; FUNCTIONS IN: molecular_function unknown; INVOLVED IN: biological_process unknown; LOCATED IN: chloroplast; EXPRESSED IN: pollen tube; Has 543 Blast hits to 512 proteins in 106 species: Archae - 0; Bacteria - 0; Metazoa - 281; Fungi - 54; Plants - 72; Viruses - 0; Other Eukaryotes - 136 (source: NCBI BLink). LENGTH=246
Ntab-TN90_AYMY-SS10798g00005	-1.16451	myosin 1 LENGTH=1520
Ntab-TN90_AYMY-SS16137g00017	-1.09329	Thioredoxin superfamily protein LENGTH=154
Ntab-TN90_AYMY-SS11803g02006	-1.23648	serine carboxypeptidase-like 23 LENGTH=440
Ntab-TN90_AYMY-SS8978g00027	-1.11579	copper transporter 5 LENGTH=146
Ntab-TN90_AYMY-SS6354g00005	-1.0048	Unknown protein
Ntab-TN90_AYMY-SS214g05013	-1.0747	Unknown protein
Ntab-TN90_AYMY-SS8071g00013	-1.31359	SKU5 similar 5 LENGTH=541
Ntab-TN90_AYMY-SS493g01014	-1.32941	unknown protein; LOCATED IN: chloroplast; BEST Arabidopsis thaliana protein match is: unknown protein . LENGTH=125
Ntab-TN90_AYMY-SS3521g00006	-1.02102	FAD-binding Berberine family protein LENGTH=530
Ntab-TN90_AYMY-SS8919g01001	-1.07599	Ethylene-responsive transcription factor 5
Ntab-TN90_AYMY-SS543g03008	-1.19813	F-box and associated interaction domains-containing protein LENGTH=435
Ntab-TN90_AYMY-SS158254g00001	-1.33373	Protein kinase protein with adenine nucleotide alpha hydrolases-like domain LENGTH=701
Ntab-TN90_AYMY-SS1629g00011	-1.32778	Unknown protein

## Sheet: AOC-RNAi DEGs (Up)
Table S5 The DEGs and their GOs of WT and AOC-RNAi tobacco plants after CLW feeding on dodders
Gene ID	log2FoldChange	Annotation
Ntab-TN90_AYMY-SS1515g02006	-5.24249	unknown protein; Has 34 Blast hits to 34 proteins in 12 species: Archae - 0; Bacteria - 0; Metazoa - 0; Fungi - 0; Plants - 34; Viruses - 0; Other Eukaryotes - 0 (source: NCBI BLink). LENGTH=98
Ntab-TN90_AYMY-SS11980g00002	-3.50559	Unknown protein
Ntab-TN90_AYMY-SS857g02002	-2.69679	Unknown protein
Ntab-TN90_AYMY-SS2427g00016	-3.16002	unknown protein; BEST Arabidopsis thaliana protein match is: unknown protein . LENGTH=291
Ntab-TN90_AYMY-SS18297g01002	-2.53647	nine-cis-epoxycarotenoid dioxygenase 3 LENGTH=599
Ntab-TN90_AYMY-SS1342g03016	-3.11793	growth-regulating factor 9 LENGTH=429
Ntab-TN90_AYMY-SS2588g04011	-3.78087	Unknown protein
Ntab-TN90_AYMY-SS12465g00026	-2.367	FAR1-related sequence 5 LENGTH=788
Ntab-TN90_AYMY-SS419g00003	-1.77268	40S ribosomal protein S9-2
Ntab-TN90_AYMY-SS10952g03004	-2.18598	unknown protein; BEST Arabidopsis thaliana protein match is: unknown protein . LENGTH=155
Ntab-TN90_AYMY-SS14851g02002	-2.45685	F-box/RNI-like superfamily protein LENGTH=416
Ntab-TN90_AYMY-SS7588g00002	-2.31446	Costars family protein ABRACL
Ntab-TN90_AYMY-SS2368g06013	-2.0983	delta 1-pyrroline-5-carboxylate synthase 2 LENGTH=726
Ntab-TN90_AYMY-SS5875g00003	-3.37268	Auxin-responsive GH3 family protein LENGTH=590
Ntab-TN90_AYMY-SS5695g03002	-1.98409	Protein phosphatase 2C family protein LENGTH=416
Ntab-TN90_AYMY-SS21455g00005	-1.68725	lipoxygenase 2 LENGTH=896
Ntab-TN90_AYMY-SS2347g04010	-2.20402	glutamate decarboxylase LENGTH=502
Ntab-TN90_AYMY-SS1518g02005	-2.11593	Protein kinase superfamily protein LENGTH=821
Ntab-TN90_AYMY-SS30364g00018	-2.35412	Unknown protein
Ntab-TN90_AYMY-SS13161g00005	-3.02927	Unknown protein
Ntab-TN90_AYMY-SS6668g00001	-2.61226	unknown protein; BEST Arabidopsis thaliana protein match is: unknown protein . LENGTH=291
Ntab-TN90_AYMY-SS1370g05005	-2.43671	Leucine-rich repeat protein kinase family protein LENGTH=601
Ntab-TN90_AYMY-SS5151g00016	-1.61907	Ripening-related protein grip22
Ntab-TN90_AYMY-SS4140g02012	-2.41264	Plant mobile domain protein family LENGTH=816
Ntab-TN90_AYMY-SS17024g01005	-4.45135	AP2-like ethylene-responsive transcription factor TOE3
Ntab-TN90_AYMY-SS110369g00011	-1.96623	methyl-CPG-binding domain 11 LENGTH=254
Ntab-TN90_AYMY-SS7900g00018	-2.8569	Pentatricopeptide repeat-containing protein
Ntab-TN90_AYMY-SS7538g02009	-2.92511	Aldehyde dehydrogenase family 2 member B4, mitochondrial
Ntab-TN90_AYMY-SS369g06001	-1.18757	ARF-GAP domain 1 LENGTH=828
Ntab-TN90_AYMY-SS11105g01001	-3.64359	Ninja-family protein
Ntab-TN90_AYMY-SS16701g03011	-1.33092	COBRA-like protein 1
Ntab-TN90_AYMY-SS782g06017	-1.67303	Unknown protein
Ntab-TN90_AYMY-SS7339g01023	-1.98347	delta 1-pyrroline-5-carboxylate synthase 2 LENGTH=726
Ntab-TN90_AYMY-SS17446g00004	-3.15629	U-box domain-containing protein 19
Ntab-TN90_AYMY-SS3473g00025	-3.27031	glutamate decarboxylase LENGTH=502
Ntab-TN90_AYMY-SS12g02007	-1.66871	Unknown protein
Ntab-TN90_AYMY-SS7040g03014	-2.82538	Heavy metal transport/detoxification superfamily protein LENGTH=177
Ntab-TN90_AYMY-SS16268g00005	-1.47509	BAG family molecular chaperone regulator 3
Ntab-TN90_AYMY-SS10331g04017	-1.77148	GTP pyrophosphokinase
Ntab-TN90_AYMY-SS5927g02002	-3.6518	Vesicle transport protein SFT2B
Ntab-TN90_AYMY-SS15806g00007	-3.3226	Leucine-rich receptor-like protein kinase family protein LENGTH=1136
Ntab-TN90_AYMY-SS17952g03001	-1.32308	Calmodulin-binding transcription activator 4
Ntab-TN90_AYMY-SS42g07001	-2.63394	Translocon-associated protein subunit alpha
Ntab-TN90_AYMY-SS7681g02018	-3.53052	Cystathionine gamma-lyase
Ntab-TN90_AYMY-SS7742g00034	-1.34558	Ras-related protein Rab-11A
Ntab-TN90_AYMY-SS8242g02015	-2.03053	basic helix-loop-helix (bHLH) DNA-binding superfamily protein LENGTH=308
Ntab-TN90_AYMY-SS11246g00001	-2.04251	60S ribosomal protein L34
Ntab-TN90_AYMY-SS5235g00019	-1.47285	GRAS family transcription factor family protein LENGTH=587
Ntab-TN90_AYMY-SS892g04009	-2.18851	Bifunctional inhibitor/lipid-transfer protein/seed storage 2S albumin superfamily protein LENGTH=113
Ntab-TN90_AYMY-SS123028g00004	-1.75689	Unknown protein
Ntab-TN90_AYMY-SS17447g01001	-2.60787	unknown protein; FUNCTIONS IN: molecular_function unknown; INVOLVED IN: biological_process unknown; LOCATED IN: cellular_component unknown; Has 30201 Blast hits to 17322 proteins in 780 species: Archae - 12; Bacteria - 1396; Metazoa - 17338; Fungi - 3422; Plants - 5037; Viruses - 0; Other Eukaryotes - 2996 (source: NCBI BLink). LENGTH=82
Ntab-TN90_AYMY-SS13598g00006	-1.42537	Serine/threonine-protein kinase WNK (With No Lysine)-related LENGTH=377
Ntab-TN90_AYMY-SS11113g06022	-1.40984	Plant regulator RWP-RK family protein LENGTH=841
Ntab-TN90_AYMY-SS18622g00002	-1.52518	serine-rich protein-related LENGTH=217
Ntab-TN90_AYMY-SS9276g00003	-2.27803	Phospho-2-dehydro-3-deoxyheptonate aldolase 1, chloroplastic
Ntab-TN90_AYMY-SS16474g00011	-1.12275	SWI/SNF complex subunit SMARCC1
Ntab-TN90_AYMY-SS646g03008	-2.13565	Zinc knuckle (CCHC-type) family protein LENGTH=530
Ntab-TN90_AYMY-SS7165g03013	-1.09477	Vacuolar iron transporter homolog 4
Ntab-TN90_AYMY-SS967g01002	-2.48049	Unknown protein
Ntab-TN90_AYMY-SS8129g01008	-1.6544	THO complex subunit 6
Ntab-TN90_AYMY-SS14929g00004	-2.66976	Serine hydroxymethyltransferase 2, mitochondrial
Ntab-TN90_AYMY-SS328g07007	-1.17728	MADS-box transcription factor 27
Ntab-TN90_AYMY-SS1011g05003	-1.62786	Unknown protein
Ntab-TN90_AYMY-SS8285g00021	-2.68649	green-ripe protein [Petunia x hybrida]
Ntab-TN90_AYMY-SS5275g00026	-1.2087	UDP-glucose 4-epimerase 5
Ntab-TN90_AYMY-SS1290g00008	-1.47851	Amino acid permease family protein LENGTH=495
Ntab-TN90_AYMY-SS8918g00006	-2.24955	beta-glucosidase 47 LENGTH=535
Ntab-TN90_AYMY-SS537g00004	-2.35009	BEST Arabidopsis thaliana protein match is: glycine-rich protein . LENGTH=1476
Ntab-TN90_AYMY-SS134730g00009	-3.11291	Glycosyl hydrolase family 10 protein LENGTH=562
Ntab-TN90_AYMY-SS176g02015	-1.62947	homeobox-leucine zipper protein 17 LENGTH=275
Ntab-TN90_AYMY-SS211g00016	-1.43208	CP-interacting protein 3 [Nicotiana tabacum]
Ntab-TN90_AYMY-SS11694g00010	-1.4801	receptor like protein 32 LENGTH=868
Ntab-TN90_AYMY-SS3437g06006	-2.2914	TRICHOME BIREFRINGENCE-LIKE 34 LENGTH=410
Ntab-TN90_AYMY-SS7099g00014	-2.06817	Plant invertase/pectin methylesterase inhibitor superfamily LENGTH=669
Ntab-TN90_AYMY-SS14662g00010	-3.27395	Galactinol--sucrose galactosyltransferase
Ntab-TN90_AYMY-SS64818g00002	-1.37217	Protein of unknown function (DUF630 and DUF632) LENGTH=865
Ntab-TN90_AYMY-SS14835g03003	-1.34742	Protein of unknown function (DUF616) LENGTH=460
Ntab-TN90_AYMY-SS7762g00009	-1.62533	Ca(2)-dependent phospholipid-binding protein (Copine) family LENGTH=401
Ntab-TN90_AYMY-SS5877g00010	-1.70705	Auxin-responsive GH3 family protein LENGTH=590
Ntab-TN90_AYMY-SS12122g00001	-2.89282	LOCATED IN: endoplasmic reticulum, plasma membrane; EXPRESSED IN: 23 plant structures; EXPRESSED DURING: 14 growth stages;
Ntab-TN90_AYMY-SS11631g00017	-2.76525	ethylene-insensitive 2 [Solanum lycopersicum]
Ntab-TN90_AYMY-SS1201g01015	-1.03376	RING/U-box superfamily protein LENGTH=404
Ntab-TN90_AYMY-SS1289g01005	-1.20767	Palmitoyl-acyl carrier protein thioesterase, chloroplastic
Ntab-TN90_AYMY-SS11674g02014	-1.43053	Cox19 family protein (CHCH motif) LENGTH=91
Ntab-TN90_AYMY-SS16763g03006	-2.80319	Putative lysine decarboxylase family protein LENGTH=215
Ntab-TN90_AYMY-SS9394g02012	-1.93437	Peptide-N4-(N-acetyl-beta-glucosaminyl)asparagine amidase A protein LENGTH=608
Ntab-TN90_AYMY-SS379g02003	-2.45349	E3 ubiquitin-protein ligase RNF185
Ntab-TN90_AYMY-SS16375g00005	-2.06192	ASR4 protein [Solanum chilense]
Ntab-TN90_AYMY-SS6298g00001	-1.01866	Exostosin family protein LENGTH=589
Ntab-TN90_AYMY-SS4228g00001	-1.98636	Unknown protein
Ntab-TN90_AYMY-SS7236g04031	-2.10604	Remorin family protein LENGTH=274
Ntab-TN90_AYMY-SS239733g00001	-1.53324	Pollen Ole e 1 allergen and extensin family protein LENGTH=171
Ntab-TN90_AYMY-SS18833g06015	-2.3125	BTB/POZ domain-containing protein LENGTH=329
Ntab-TN90_AYMY-SS12765g00006	-2.09987	ATP-dependent 6-phosphofructokinase 3
Ntab-TN90_AYMY-SS17973g00002	-1.61778	response regulator 12 LENGTH=596
Ntab-TN90_AYMY-SS11446g03013	-2.24848	Unknown protein
Ntab-TN90_AYMY-SS7504g04012	-2.94147	L-ascorbate oxidase
Ntab-TN90_AYMY-SS1263g04006	-3.16028	unknown protein; BEST Arabidopsis thaliana protein match is: unknown protein . LENGTH=322
Ntab-TN90_AYMY-SS14390g01013	-1.617	Unknown protein
Ntab-TN90_AYMY-SS9764g02001	-1.69277	ABC transporter family protein LENGTH=595
Ntab-TN90_AYMY-SS1022g01029	-2.49775	Plant invertase/pectin methylesterase inhibitor superfamily protein LENGTH=188
Ntab-TN90_AYMY-SS3361g00006	-2.23892	ABSCISIC ACID-INSENSITIVE 5-like protein 5
Ntab-TN90_AYMY-SS5573g02003	-2.07762	Cytochrome P450 superfamily protein LENGTH=488
Ntab-TN90_AYMY-SS4249g00002	-1.10329	Carboxyl-terminal-processing peptidase 3, chloroplastic
Ntab-TN90_AYMY-SS321g16006	-1.28043	Auxin efflux carrier family protein LENGTH=431
Ntab-TN90_AYMY-SS2003g05009	-1.66951	Heavy metal transport/detoxification superfamily protein LENGTH=319
Ntab-TN90_AYMY-SS183g06058	-1.84673	30S ribosomal protein S12-B, chloroplastic
Ntab-TN90_AYMY-SS1713g00004	-1.60804	Aminotransferase-like, plant mobile domain family protein LENGTH=667
Ntab-TN90_AYMY-SS8188g00003	-1.78666	ERD (early-responsive to dehydration stress) family protein LENGTH=785
Ntab-TN90_AYMY-SS1969g02005	-2.12362	DNA-directed RNA polymerase II subunit RPB7
Ntab-TN90_AYMY-SS905g00002	-1.83199	aluminum-activated, malate transporter 12 LENGTH=560
Ntab-TN90_AYMY-SS489g00016	-2.34862	nuclear factor Y, subunit C4 LENGTH=250
Ntab-TN90_AYMY-SS2758g00014	-2.35768	mitogen-activated protein kinase kinase kinase 5 LENGTH=716
Ntab-TN90_AYMY-SS17585g01023	-2.41566	DC1 domain-containing protein isoform 1 [Theobroma cacao] gb|EOY15115.1| DC1 domain-containing protein isoform 1 [Theobroma cacao]
Ntab-TN90_AYMY-SS18071g04002	-1.73568	Leucine-rich receptor-like protein kinase family protein LENGTH=1016
Ntab-TN90_AYMY-SS9620g00002	-1.06307	putative protein kinase 1 LENGTH=777
Ntab-TN90_AYMY-SS2675g07006	-1.49843	solanesyl diphosphate synthase 1 LENGTH=406
Ntab-TN90_AYMY-SS8478g00013	-2.24193	WRKY DNA-binding protein 30 LENGTH=303
Ntab-TN90_AYMY-SS12762g00004	-1.63258	ATP-dependent 6-phosphofructokinase 3
Ntab-TN90_AYMY-SS11105g01016	-3.27627	Leucine-rich receptor-like protein kinase family protein LENGTH=976
Ntab-TN90_AYMY-SS11710g02005	-1.60357	Integrase-type DNA-binding superfamily protein LENGTH=295
Ntab-TN90_AYMY-SS2628g00011	-2.19476	Protein of unknown function (DUF1162) LENGTH=3072
Ntab-TN90_AYMY-SS73622g00010	-1.44507	Unknown protein
Ntab-TN90_AYMY-SS6556g01013	-1.24959	Persulfide dioxygenase ETHE1 homolog, mitochondrial
Ntab-TN90_AYMY-SS730g02028	-2.55937	Leucine-rich repeat protein kinase family protein LENGTH=1011
Ntab-TN90_AYMY-SS491g14016	-1.96092	unknown protein; FUNCTIONS IN: molecular_function unknown; INVOLVED IN: biological_process unknown; LOCATED IN: mitochondrion; EXPRESSED IN: 22 plant structures; EXPRESSED DURING: 13 growth stages; Has 1807 Blast hits to 1807 proteins in 277 species: Archae - 0; Bacteria - 0; Metazoa - 736; Fungi - 347; Plants - 385; Viruses - 0; Other Eukaryotes - 339 (source: NCBI BLink). LENGTH=91
Ntab-TN90_AYMY-SS15890g03004	-2.58417	Late embryogenesis abundant (LEA) hydroxyproline-rich glycoprotein family LENGTH=221
Ntab-TN90_AYMY-SS9407g01003	-1.99476	O-methyltransferase family protein LENGTH=325
Ntab-TN90_AYMY-SS4068g00004	-2.62238	BEST Arabidopsis thaliana protein match is: embryo defective 2170 . LENGTH=258
Ntab-TN90_AYMY-SS13729g00001	-3.19979	Plant protein of unknown function (DUF247) LENGTH=509
Ntab-TN90_AYMY-SS13497g00003	-1.18085	OSJNBa0028I23.25 [Oryza sativa Japonica Group]
Ntab-TN90_AYMY-SS16486g08013	-2.06564	HXXXD-type acyl-transferase family protein LENGTH=461
Ntab-TN90_AYMY-SS330g01012	-2.51961	myb domain protein 4 LENGTH=282
Ntab-TN90_AYMY-SS1254g05026	-2.5111	Leucine-rich receptor-like protein kinase family protein LENGTH=1003
Ntab-TN90_AYMY-SS10473g00010	-1.91233	NAD(P)-binding Rossmann-fold superfamily protein LENGTH=333
Ntab-TN90_AYMY-SS10328g00006	-1.13764	glutathione S-transferase TAU 8 LENGTH=224
Ntab-TN90_AYMY-SS9389g03006	-2.13933	Maturase K
Ntab-TN90_AYMY-SS6461g04012	-1.77892	Eukaryotic aspartyl protease family protein LENGTH=528
Ntab-TN90_AYMY-SS4817g00012	-1.02253	nuclear assembly factor 1 LENGTH=801
Ntab-TN90_AYMY-SS17961g00008	-2.65868	Calmodulin-binding transcription activator 4
Ntab-TN90_AYMY-SS466g02013	-2.52242	unknown protein; BEST Arabidopsis thaliana protein match is: unknown protein . LENGTH=357
Ntab-TN90_AYMY-SS8693g02031	-2.38682	Pentatricopeptide repeat (PPR) superfamily protein LENGTH=687
Ntab-TN90_AYMY-SS75g06007	-1.04708	Replication protein A 70 kDa DNA-binding subunit B
Ntab-TN90_AYMY-SS312g00001	-1.82393	Ethylene-responsive transcription factor 4
Ntab-TN90_AYMY-SS1090g00012	-2.72249	subtilisin-like serine protease 2 LENGTH=764
Ntab-TN90_AYMY-SS9720g00016	-1.2679	proteinaceous RNase P 2 LENGTH=528
Ntab-TN90_AYMY-SS12899g00011	-2.25175	transcription factor-related LENGTH=232
Ntab-TN90_AYMY-SS13g15002	-1.54828	RING/U-box superfamily protein LENGTH=248
Ntab-TN90_AYMY-SS15928g00012	-1.52685	Nodulin MtN3 family protein LENGTH=263
Ntab-TN90_AYMY-SS13369g00001	-2.16249	Unknown protein
Ntab-TN90_AYMY-SS10986g00011	-2.81517	Ferrochelatase
Ntab-TN90_AYMY-SS10506g00017	-1.50337	Bifunctional inhibitor/lipid-transfer protein/seed storage 2S albumin superfamily protein LENGTH=134
Ntab-TN90_AYMY-SS2101g00004	-2.90615	MADS-box transcription factor family protein LENGTH=248
Ntab-TN90_AYMY-SS2327g00005	-1.62755	F-box/RNI-like superfamily protein LENGTH=416
Ntab-TN90_AYMY-SS12227g00003	-1.62757	17.6 kDa class I heat shock protein
Ntab-TN90_AYMY-SS17873g00020	-1.03104	MATE efflux family protein LENGTH=502
Ntab-TN90_AYMY-SS321g02009	-1.26889	Auxin efflux carrier family protein LENGTH=431
Ntab-TN90_AYMY-SS1149g00008	-2.65946	Transducin/WD40 repeat-like superfamily protein LENGTH=1264
Ntab-TN90_AYMY-SS6090g00001	-1.75543	Transducin/WD40 repeat-like superfamily protein LENGTH=1050
Ntab-TN90_AYMY-SS16638g03018	-1.50032	RING/U-box superfamily protein LENGTH=429
Ntab-TN90_AYMY-SS7094g01003	-3.07528	Plant invertase/pectin methylesterase inhibitor superfamily LENGTH=669
Ntab-TN90_AYMY-SS1370g03001	-2.01387	Type I inositol 1,4,5-trisphosphate 5-phosphatase CVP2
Ntab-TN90_AYMY-SS1731g00033	-1.69219	Leucine-rich repeat (LRR) family protein LENGTH=365
Ntab-TN90_AYMY-SS2545g00009	-1.5938	Transmembrane amino acid transporter family protein LENGTH=435
Ntab-TN90_AYMY-SS8729g01001	-2.61819	Protein NRT1/ PTR FAMILY 1.2
Ntab-TN90_AYMY-SS2028g03001	-2.85499	Low temperature and salt responsive protein family LENGTH=54
Ntab-TN90_AYMY-SS460g00044	-1.62742	Oxysterol-binding family protein LENGTH=453
Ntab-TN90_AYMY-SS219010g00001	-1.49553	TGACG-sequence-specific DNA-binding protein TGA-1A
Ntab-TN90_AYMY-SS945g03002	-2.17478	Protein kinase superfamily protein LENGTH=892
Ntab-TN90_AYMY-SS6119g01004	-2.51479	60S ribosomal protein L8
Ntab-TN90_AYMY-SS16933g00001	-1.36979	unknown protein; BEST Arabidopsis thaliana protein match is: unknown protein . LENGTH=177
Ntab-TN90_AYMY-SS5904g02018	-1.03813	Unknown protein
Ntab-TN90_AYMY-SS11543g00013	-1.4039	Integrase-type DNA-binding superfamily protein LENGTH=336
Ntab-TN90_AYMY-SS345g06019	-2.51785	ubiquitin fusion degradation 1 LENGTH=340
Ntab-TN90_AYMY-SS1435g03006	-1.99781	Fatty acid hydroxylase superfamily LENGTH=613
Ntab-TN90_AYMY-SS8006g00006	-1.08247	Pectin lyase-like superfamily protein LENGTH=388
Ntab-TN90_AYMY-SS12305g01004	-1.11139	Tetraspanin family protein LENGTH=269
Ntab-TN90_AYMY-SS15110g02032	-1.52338	Unknown protein
Ntab-TN90_AYMY-SS1334g02006	-1.31492	Unknown protein
Ntab-TN90_AYMY-SS5074g00015	-1.9367	Unknown protein
Ntab-TN90_AYMY-SS2347g13027	-2.00122	G-type lectin S-receptor-like serine/threonine-protein kinase
Ntab-TN90_AYMY-SS17392g00023	-2.14847	Small nuclear ribonucleoprotein family protein LENGTH=112
Ntab-TN90_AYMY-SS1508g00011	-2.28994	alpha/beta-Hydrolases superfamily protein LENGTH=224
Ntab-TN90_AYMY-SS466g02012	-1.98006	unknown protein; BEST Arabidopsis thaliana protein match is: unknown protein . LENGTH=357
Ntab-TN90_AYMY-SS3237g00012	-1.43434	Eukaryotic translation initiation factor 6-2
Ntab-TN90_AYMY-SS2907g00008	-2.04637	ATP-dependent zinc metalloprotease FtsH
Ntab-TN90_AYMY-SS821g01002	-2.27962	Protein WEAK CHLOROPLAST MOVEMENT UNDER BLUE LIGHT 1
Ntab-TN90_AYMY-SS549g00010	-2.00896	EF hand calcium-binding protein family LENGTH=163
Ntab-TN90_AYMY-SS13755g00003	-1.54868	Calcium-transporting ATPase, endoplasmic reticulum-type
Ntab-TN90_AYMY-SS6028g02002	-2.57352	Ninja-family protein 3
Ntab-TN90_AYMY-SS17900g01017	-2.79024	Calmodulin-binding transcription activator 4
Ntab-TN90_AYMY-SS1240g00026	-2.97746	Photosystem I P700 chlorophyll a apoprotein A2
Ntab-TN90_AYMY-SS6356g03011	-2.54342	Unknown protein
Ntab-TN90_AYMY-SS17780g01001	-2.82019	unknown protein; FUNCTIONS IN: molecular_function unknown; INVOLVED IN: biological_process unknown; LOCATED IN: chloroplast; EXPRESSED IN: 17 plant structures; EXPRESSED DURING: LP.04 four leaves visible, 4 anthesis, petal differentiation and expansion stage, E expanded cotyledon stage, D bilateral stage; Has 7 Blast hits to 7 proteins in 3 species: Archae - 0; Bacteria - 0; Metazoa - 0; Fungi - …
Ntab-TN90_AYMY-SS190986g00001	-1.50274	Unknown protein
Ntab-TN90_AYMY-SS540g01008	-1.42729	Mitotic checkpoint serine/threonine-protein kinase BUB1
Ntab-TN90_AYMY-SS2948g10006	-1.62406	sucrose synthase 3 LENGTH=809
Ntab-TN90_AYMY-SS4033g02002	-2.20999	Galactosyltransferase family protein LENGTH=407
Ntab-TN90_AYMY-SS651g02003	-2.97785	WUSCHEL related homeobox 5 LENGTH=182
Ntab-TN90_AYMY-SS965g01023	-2.90399	Unknown protein
Ntab-TN90_AYMY-SS10766g01024	-2.91635	Low-temperature-induced 65 kDa protein
Ntab-TN90_AYMY-SS12467g00010	-1.95384	Ankyrin repeat family protein LENGTH=598
Ntab-TN90_AYMY-SS16934g01006	-2.53296	Putative lysine decarboxylase family protein LENGTH=215
Ntab-TN90_AYMY-SS15110g02042	-1.38435	Tetratricopeptide repeat (TPR)-like superfamily protein LENGTH=290
Ntab-TN90_AYMY-SS1528g01014	-1.12963	Chalcone--flavonone isomerase
Ntab-TN90_AYMY-SS14552g00013	-1.48508	Ankyrin repeat family protein LENGTH=573
Ntab-TN90_AYMY-SS12473g02003	-1.57493	UBX domain-containing protein 6
Ntab-TN90_AYMY-SS375g04028	-1.83404	unknown protein; FUNCTIONS IN: molecular_function unknown; INVOLVED IN: biological_process unknown; LOCATED IN: chloroplast; EXPRESSED IN: 22 plant structures; EXPRESSED DURING: 13 growth stages. LENGTH=517
Ntab-TN90_AYMY-SS14952g00012	-2.31609	Serine protease inhibitor, potato inhibitor I-type family protein LENGTH=99
Ntab-TN90_AYMY-SS1328g04008	-1.08385	Unknown protein
Ntab-TN90_AYMY-SS18510g05022	-1.43846	BURP domain-containing protein LENGTH=392
Ntab-TN90_AYMY-SS1311g02002	-1.60734	Unknown protein
Ntab-TN90_AYMY-SS625g03006	-1.90132	Disease resistance protein (CC-NBS-LRR class) family LENGTH=901
Ntab-TN90_AYMY-SS6856g00004	-2.11046	Histone superfamily protein LENGTH=103
Ntab-TN90_AYMY-SS15g00008	-1.81503	Unknown protein
Ntab-TN90_AYMY-SS962g03005	-1.48582	glycerol-3-phosphate acyltransferase 6 LENGTH=501
Ntab-TN90_AYMY-SS4228g00006	-1.82261	Unknown protein
Ntab-TN90_AYMY-SS3106g00003	-2.86885	Lon protease homolog, mitochondrial
Ntab-TN90_AYMY-SS6766g01002	-1.53248	Heavy metal transport/detoxification superfamily protein LENGTH=319
Ntab-TN90_AYMY-SS8845g04017	-1.17014	G-type lectin S-receptor-like serine/threonine-protein kinase
Ntab-TN90_AYMY-SS1061g00010	-1.95288	RuvB-like helicase 2
Ntab-TN90_AYMY-SS15708g01005	-1.41627	2-oxoglutarate (2OG) and Fe(II)-dependent oxygenase superfamily protein LENGTH=549
Ntab-TN90_AYMY-SS7437g00005	-1.92998	lipid transfer protein 4 LENGTH=112
Ntab-TN90_AYMY-SS5099g03017	-1.55071	unknown protein; BEST Arabidopsis thaliana protein match is: unknown protein . LENGTH=394
Ntab-TN90_AYMY-SS11469g00014	-2.89105	P-loop containing nucleoside triphosphate hydrolases superfamily protein LENGTH=451
Ntab-TN90_AYMY-SS1487g05012	-2.44911	nucleic acid binding protein, putative [Ricinus communis] gb|EEF29528.1| nucleic acid binding protein, putative [Ricinus communis]
Ntab-TN90_AYMY-SS259g01023	-2.24485	Unknown protein
Ntab-TN90_AYMY-SS797g02002	-1.58564	Late blight resistance protein R1-A
Ntab-TN90_AYMY-SS11676g00006	-1.3382	receptor like protein 21 LENGTH=935
Ntab-TN90_AYMY-SS871g00004	-1.82748	50S ribosomal protein L22, chloroplastic
Ntab-TN90_AYMY-SS243624g00001	-2.78375	Ninja-family protein
Ntab-TN90_AYMY-SS29253g00003	-2.63828	orf86 [Vitis vinifera] emb|CAQ77655.1| orf86 [Vitis vinifera] gb|ACS15212.1| ORF86 [Vitis vinifera]
Ntab-TN90_AYMY-SS14078g01004	-1.57674	mitogen-activated protein kinase kinase kinase 21 LENGTH=336
Ntab-TN90_AYMY-SS18772g01001	-2.22641	Ubiquitin-like-specific protease 1A
Ntab-TN90_AYMY-SS11424g04026	-2.44346	Late embryogenesis abundant protein Lea5-A
Ntab-TN90_AYMY-SS15352g04007	-1.12609	sodium hydrogen exchanger 2 LENGTH=546
Ntab-TN90_AYMY-SS6543g00002	-1.8534	Peroxidase superfamily protein LENGTH=324
Ntab-TN90_AYMY-SS11490g01001	-1.41965	ARM repeat superfamily protein LENGTH=560
Ntab-TN90_AYMY-SS249g00006	-1.44109	Caffeic acid 3-O-methyltransferase
Ntab-TN90_AYMY-SS861g07016	-2.07531	Endo-1,3(4)-beta-glucanase 1
Ntab-TN90_AYMY-SS1046g03027	-1.54701	NAD(P)-binding Rossmann-fold superfamily protein LENGTH=333
Ntab-TN90_AYMY-SS5669g08001	-2.40885	Protein of Unknown Function (DUF239) LENGTH=430
Ntab-TN90_AYMY-SS17936g00002	-1.31965	Calmodulin-binding transcription activator 4
Ntab-TN90_AYMY-SS12872g00006	-2.05203	Chloroplast-targeted copper chaperone protein LENGTH=259
Ntab-TN90_AYMY-SS1381g00003	-2.60984	receptor like protein 6 LENGTH=994
Ntab-TN90_AYMY-SS1505g01013	-1.33246	unknown protein; FUNCTIONS IN: molecular_function unknown; INVOLVED IN: biological_process unknown; LOCATED IN: plasma membrane; BEST Arabidopsis thaliana protein match is: unknown protein . LENGTH=411
Ntab-TN90_AYMY-SS1185g06001	-1.57687	Mitochondrial transcription termination factor family protein LENGTH=493
Ntab-TN90_AYMY-SS14113g00009	-1.47858	myb domain protein 83 LENGTH=343
Ntab-TN90_AYMY-SS4965g00026	-2.27755	Leucine-rich repeat protein kinase family protein LENGTH=669
Ntab-TN90_AYMY-SS10971g03003	-1.26138	SWIB/MDM2 domain superfamily protein LENGTH=106
Ntab-TN90_AYMY-SS1525g01004	-2.57654	Unknown protein
Ntab-TN90_AYMY-SS8397g00007	-1.33762	Protein of unknown function (DUF1666) LENGTH=607
Ntab-TN90_AYMY-SS8486g08003	-1.56751	2-succinylbenzoate--CoA ligase
Ntab-TN90_AYMY-SS14340g01001	-1.95654	squalene synthase 1 LENGTH=410
Ntab-TN90_AYMY-SS201350g00026	-1.00985	Auxin-induced protein AUX22
Ntab-TN90_AYMY-SS7047g00020	-1.18878	40S ribosomal protein S8
Ntab-TN90_AYMY-SS999g03003	-1.09604	RNA-binding protein-defense related 1 LENGTH=441
Ntab-TN90_AYMY-SS3584g00012	-1.77323	ATP phosphoribosyl transferase 1 LENGTH=411
Ntab-TN90_AYMY-SS14835g08023	-1.18724	S-adenosyl-L-methionine-dependent methyltransferases superfamily protein LENGTH=616
Ntab-TN90_AYMY-SS16331g06009	-1.75594	Glutamate 5-kinase
Ntab-TN90_AYMY-SS379g01010	-1.07768	E3 ubiquitin-protein ligase RNF185
Ntab-TN90_AYMY-SS942g04009	-1.97279	Protein VAC14 homolog
Ntab-TN90_AYMY-SS17110g00016	-1.69192	UDP-Glycosyltransferase superfamily protein LENGTH=496
Ntab-TN90_AYMY-SS3363g05014	-1.11831	GMP synthase [glutamine-hydrolyzing] subunit A
Ntab-TN90_AYMY-SS3799g03005	-1.6171	Pentatricopeptide repeat-containing protein
Ntab-TN90_AYMY-SS4090g02001	-2.53229	myosin 2 LENGTH=1565
Ntab-TN90_AYMY-SS5205g04015	-1.30401	G-type lectin S-receptor-like serine/threonine-protein kinase
Ntab-TN90_AYMY-SS17075g00008	-1.82579	Pectin lyase-like superfamily protein LENGTH=391
Ntab-TN90_AYMY-SS180g04018	-1.68739	Pentatricopeptide repeat-containing protein
Ntab-TN90_AYMY-SS7780g01004	-1.2327	CBL-interacting protein kinase 12 LENGTH=489
Ntab-TN90_AYMY-SS1155g02016	-1.559	Dof-type zinc finger DNA-binding family protein LENGTH=247
Ntab-TN90_AYMY-SS17585g00026	-1.74424	Unknown protein
Ntab-TN90_AYMY-SS7422g00028	-1.20752	chaperone protein dnaJ-related LENGTH=419
Ntab-TN90_AYMY-SS44759g00001	-2.60676	Unknown protein
Ntab-TN90_AYMY-SS8693g02006	-2.15508	Pentatricopeptide repeat-containing protein
Ntab-TN90_AYMY-SS930g07014	-1.4227	sporocyteless (SPL) LENGTH=314
Ntab-TN90_AYMY-SS6513g05001	-1.10506	unknown protein; Has 30201 Blast hits to 17322 proteins in 780 species: Archae - 12; Bacteria - 1396; Metazoa - 17338; Fungi - 3422; Plants - 5037; Viruses - 0; Other Eukaryotes - 2996 (source: NCBI BLink). LENGTH=182
Ntab-TN90_AYMY-SS4090g03003	-2.0779	myosin 2 LENGTH=1565
Ntab-TN90_AYMY-SS16329g05004	-1.13359	RING-H2 finger protein 2B LENGTH=147
Ntab-TN90_AYMY-SS17968g03001	-1.31258	Sugar transport protein 13
Ntab-TN90_AYMY-SS7368g01022	-2.63612	unknown protein; BEST Arabidopsis thaliana protein match is: unknown protein . LENGTH=145
Ntab-TN90_AYMY-SS379g05014	-1.56027	E3 ubiquitin-protein ligase RNF185
Ntab-TN90_AYMY-SS7330g01021	-2.36619	unknown protein; FUNCTIONS IN: molecular_function unknown; INVOLVED IN: biological_process unknown; LOCATED IN: endomembrane system; BEST Arabidopsis thaliana protein match is: unknown protein . LENGTH=129
Ntab-TN90_AYMY-SS12374g01029	-2.65482	Leucine-rich repeat receptor-like protein kinase family protein LENGTH=1141
Ntab-TN90_AYMY-SS964g01003	-1.74905	terpene synthase 04 LENGTH=877
Ntab-TN90_AYMY-SS1192g00006	-1.41727	Cleavage and polyadenylation specificity factor subunit 1
Ntab-TN90_AYMY-SS6947g02004	-2.12288	Unknown protein
Ntab-TN90_AYMY-SS10234g03007	-2.00418	5-methyltetrahydropteroyltriglutamate--homocysteine methyltransferase
Ntab-TN90_AYMY-SS887g00017	-1.4363	myosin XI A LENGTH=1730
Ntab-TN90_AYMY-SS18787g00018	-1.62559	60S ribosomal protein L27
Ntab-TN90_AYMY-SS16500g01010	-1.48628	Protein NRT1/ PTR FAMILY 4.6
Ntab-TN90_AYMY-SS14123g00008	-1.57363	Protein-methionine sulfoxide oxidase MICAL3
Ntab-TN90_AYMY-SS4784g00006	-2.44231	Zinc knuckle (CCHC-type) family protein LENGTH=457
Ntab-TN90_AYMY-SS11958g00019	-2.29281	B-cell receptor-associated 31-like LENGTH=218
Ntab-TN90_AYMY-SS16937g03004	-1.28267	tyramine hydroxycinnamoyl transferase [Solanum tuberosum]
Ntab-TN90_AYMY-SS4712g00005	-1.56691	Epstein-Barr nuclear antigen, putative [Ricinus communis] gb|EEF52100.1| Epstein-Barr nuclear antigen, putative [Ricinus communis]
Ntab-TN90_AYMY-SS9809g01001	-1.01573	Bax inhibitor-1 family protein LENGTH=247
Ntab-TN90_AYMY-SS6506g02054	-1.25322	SAUR-like auxin-responsive protein family LENGTH=154
Ntab-TN90_AYMY-SS624g04022	-1.04022	ATP-dependent caseinolytic (Clp) protease/crotonase family protein LENGTH=409
Ntab-TN90_AYMY-SS9360g00007	-1.44822	Unknown protein
Ntab-TN90_AYMY-SS17746g04001	-1.02679	alpha/beta-Hydrolases superfamily protein LENGTH=369
Ntab-TN90_AYMY-SS160155g00005	-1.71829	unknown protein; FUNCTIONS IN: molecular_function unknown; INVOLVED IN: biological_process unknown; LOCATED IN: cellular_component unknown; Has 30201 Blast hits to 17322 proteins in 780 species: Archae - 12; Bacteria - 1396; Metazoa - 17338; Fungi - 3422; Plants - 5037; Viruses - 0; Other Eukaryotes - 2996 (source: NCBI BLink). LENGTH=82
Ntab-TN90_AYMY-SS14835g00001	-1.31943	unknown protein; BEST Arabidopsis thaliana protein match is: unknown protein . LENGTH=177
Ntab-TN90_AYMY-SS11536g01002	-1.6228	unknown protein; Has 23 Blast hits to 23 proteins in 6 species: Archae - 0; Bacteria - 0; Metazoa - 0; Fungi - 0; Plants - 23; Viruses - 0; Other Eukaryotes - 0 (source: NCBI BLink). LENGTH=116
Ntab-TN90_AYMY-SS219010g00006	-1.09161	TGACG-sequence-specific DNA-binding protein TGA-1A
Ntab-TN90_AYMY-SS17276g00012	-1.82854	receptor like protein 15 LENGTH=965
Ntab-TN90_AYMY-SS17897g00022	-1.13713	Protein of unknown function, DUF584 LENGTH=163
Ntab-TN90_AYMY-SS16896g00011	-1.41617	Bifunctional inhibitor/lipid-transfer protein/seed storage 2S albumin superfamily protein LENGTH=96
Ntab-TN90_AYMY-SS3166g00013	-1.23261	plasma membrane intrinsic protein 1;4 LENGTH=287
Ntab-TN90_AYMY-SS14627g01019	-1.18764	unknown protein; FUNCTIONS IN: molecular_function unknown; INVOLVED IN: biological_process unknown; LOCATED IN: cellular_component unknown; Has 30201 Blast hits to 17322 proteins in 780 species: Archae - 12; Bacteria - 1396; Metazoa - 17338; Fungi - 3422; Plants - 5037; Viruses - 0; Other Eukaryotes - 2996 (source: NCBI BLink). LENGTH=78
Ntab-TN90_AYMY-SS17540g01008	-2.38003	tRNA(His) guanylyltransferase 1
Ntab-TN90_AYMY-SS18274g01022	-1.73737	Leucine-rich repeat receptor-like protein kinase family protein LENGTH=1124
Ntab-TN90_AYMY-SS654g05013	-1.00592	S-adenosyl-L-methionine-dependent methyltransferases superfamily protein LENGTH=354
Ntab-TN90_AYMY-SS10183g06011	-1.94988	unknown protein; BEST Arabidopsis thaliana protein match is: unknown protein . LENGTH=196
Ntab-TN90_AYMY-SS250g04006	-1.32301	Unknown protein
Ntab-TN90_AYMY-SS16723g01010	-1.90593	ELF4-like 1 LENGTH=125
Ntab-TN90_AYMY-SS218123g00001	-1.60969	Leucine-rich repeat (LRR) family protein LENGTH=397
Ntab-TN90_AYMY-SS1305g04004	-1.62461	Unknown protein
Ntab-TN90_AYMY-SS3418g07006	-1.79653	Protein LSM14 homolog A
Ntab-TN90_AYMY-SS9929g00004	-1.33745	ATP-citrate synthase alpha chain protein 1
Ntab-TN90_AYMY-SS540g01001	-2.05803	Mitotic checkpoint serine/threonine-protein kinase BUB1
Ntab-TN90_AYMY-SS1505g02005	-1.2225	unknown protein; FUNCTIONS IN: molecular_function unknown; INVOLVED IN: biological_process unknown; LOCATED IN: plasma membrane; BEST Arabidopsis thaliana protein match is: unknown protein . LENGTH=411
Ntab-TN90_AYMY-SS4532g00010	-1.22337	NAD-dependent malic enzyme 2 LENGTH=607
Ntab-TN90_AYMY-SS9768g11001	-1.12889	HCP-like superfamily protein with MYND-type zinc finger LENGTH=379
Ntab-TN90_AYMY-SS14835g05001	-2.19342	P-loop containing nucleoside triphosphate hydrolases superfamily protein LENGTH=500
Ntab-TN90_AYMY-SS17268g00005	-1.11585	acylaminoacyl-peptidase-related LENGTH=764
Ntab-TN90_AYMY-SS221799g00001	-1.15625	unknown protein; Has 90 Blast hits to 90 proteins in 10 species: Archae - 0; Bacteria - 0; Metazoa - 0; Fungi - 0; Plants - 90; Viruses - 0; Other Eukaryotes - 0 (source: NCBI BLink). LENGTH=115
Ntab-TN90_AYMY-SS379g05013	-1.95534	E3 ubiquitin-protein ligase RNF185
Ntab-TN90_AYMY-SS92g00014	-1.26944	Ribulose bisphosphate carboxylase large chain
Ntab-TN90_AYMY-SS1411g08001	-2.59191	PPPDE putative thiol peptidase family protein LENGTH=227
Ntab-TN90_AYMY-SS1159g00001	-2.15249	receptor like protein 35 LENGTH=943
Ntab-TN90_AYMY-SS1848g00001	-1.1746	Prefoldin subunit 3
Ntab-TN90_AYMY-SS3159g01038	-1.07533	CBL-interacting protein kinase 23 LENGTH=482
Ntab-TN90_AYMY-SS2560g01007	-1.61708	evolutionarily conserved C-terminal region 2 LENGTH=667
Ntab-TN90_AYMY-SS8929g00011	-2.5435	Histone-lysine N-methyltransferase, H3 lysine-9 specific SUVH6
Ntab-TN90_AYMY-SS1421g05003	-1.02302	Pentatricopeptide repeat-containing protein
Ntab-TN90_AYMY-SS491g22001	-1.63759	Acyl-CoA-binding domain-containing protein 4
Ntab-TN90_AYMY-SS4865g01008	-2.30853	Acyl-CoA N-acyltransferases (NAT) superfamily protein LENGTH=403
Ntab-TN90_AYMY-SS7119g00004	-1.83008	Glycosyl hydrolase family protein LENGTH=608
Ntab-TN90_AYMY-SS579g02013	-1.53073	unknown protein; FUNCTIONS IN: molecular_function unknown; INVOLVED IN: biological_process unknown; LOCATED IN: cellular_component unknown; EXPRESSED IN: 24 plant structures; EXPRESSED DURING: 15 growth stages;
Ntab-TN90_AYMY-SS1057g06006	-1.54076	ubiquitin-conjugating enzyme 37 LENGTH=409
Ntab-TN90_AYMY-SS1383g03011	-1.40557	RNA-binding (RRM/RBD/RNP motifs) family protein LENGTH=382
Ntab-TN90_AYMY-SS9671g01001	-1.89123	Splicing factor 3B subunit 1
Ntab-TN90_AYMY-SS10964g00021	-1.71783	unknown protein; FUNCTIONS IN: molecular_function unknown; INVOLVED IN: pollen development; LOCATED IN: chloroplast; Has 44 Blast hits to 44 proteins in 20 species: Archae - 0; Bacteria - 4; Metazoa - 0; Fungi - 0; Plants - 39; Viruses - 0; Other Eukaryotes - 1 (source: NCBI BLink). LENGTH=212
Ntab-TN90_AYMY-SS328g01004	-2.57313	MADS-box transcription factor 27
Ntab-TN90_AYMY-SS8g04021	-1.12212	Protein NRT1/ PTR FAMILY 5.5
Ntab-TN90_AYMY-SS1505g03005	-1.72273	NB-ARC domain-containing disease resistance protein LENGTH=835
Ntab-TN90_AYMY-SS1095g01011	-1.80905	unknown protein; FUNCTIONS IN: molecular_function unknown; INVOLVED IN: biological_process unknown; LOCATED IN: cellular_component unknown; EXPRESSED IN: 24 plant structures; EXPRESSED DURING: 15 growth stages; Has 30201 Blast hits to 17322 proteins in 780 species: Archae - 12; Bacteria - 1396; Metazoa - 17338; Fungi - 3422; Plants - 5037; Viruses - 0; Other Eukaryotes - 2996 (source: NCBI BLink)…
Ntab-TN90_AYMY-SS10612g03001	-1.00326	Splicing factor U2AF 35 kDa subunit
Ntab-TN90_AYMY-SS15948g00002	-1.43778	Leucine-rich repeat protein kinase family protein LENGTH=605
Ntab-TN90_AYMY-SS11708g06002	-2.1872	Mannose-P-dolichol utilization defect 1 protein LENGTH=235
Ntab-TN90_AYMY-SS138g06001	-1.24615	unknown protein; BEST Arabidopsis thaliana protein match is: unknown protein . LENGTH=194
Ntab-TN90_AYMY-SS19g00002	-1.77841	Heavy metal transport/detoxification superfamily protein LENGTH=319
Ntab-TN90_AYMY-SS56744g00009	-2.14148	Phosphoinositide phospholipase C 1
Ntab-TN90_AYMY-SS11434g01043	-2.12084	Plastid-lipid associated protein PAP / fibrillin family protein LENGTH=409
Ntab-TN90_AYMY-SS14719g00003	-2.35533	Protein phosphatase 2C family protein LENGTH=396
Ntab-TN90_AYMY-SS17084g01011	-1.56229	proton pump interactor 1 LENGTH=612
Ntab-TN90_AYMY-SS1628g10011	-1.48601	zinc ion binding;nucleic acid binding LENGTH=515
Ntab-TN90_AYMY-SS16197g00018	-1.38447	Calcium-binding EF-hand family protein LENGTH=375
Ntab-TN90_AYMY-SS27g01016	-1.22567	Abhydrolase domain-containing protein 3
Ntab-TN90_AYMY-SS18789g03008	-1.1025	Unknown protein
Ntab-TN90_AYMY-SS253g03012	-2.28558	Regulatory-associated protein of TOR 1
Ntab-TN90_AYMY-SS15184g00002	-1.25441	1,4-alpha-glucan-branching enzyme
Ntab-TN90_AYMY-SS16591g06017	-1.07482	glyoxal oxidase-related protein LENGTH=564
Ntab-TN90_AYMY-SS142468g00002	-2.39411	Pentatricopeptide repeat-containing protein
Ntab-TN90_AYMY-SS820g21018	-1.1674	Unknown protein
Ntab-TN90_AYMY-SS10680g01011	-1.63046	V-type proton ATPase subunit E
Ntab-TN90_AYMY-SS4177g02004	-2.41604	zinc ion binding LENGTH=143
Ntab-TN90_AYMY-SS15963g01003	-2.02063	Low temperature and salt responsive protein family LENGTH=54
Ntab-TN90_AYMY-SS8580g00011	-1.51528	Unknown protein
Ntab-TN90_AYMY-SS11740g00002	-1.19347	SKU5 similar 12 LENGTH=555
Ntab-TN90_AYMY-SS11921g00012	-1.67785	ADP-ribosylation factor family protein LENGTH=185
Ntab-TN90_AYMY-SS13105g00010	-1.3894	Unknown protein
Ntab-TN90_AYMY-SS1561g02001	-1.56723	alpha/beta-Hydrolases superfamily protein LENGTH=527
Ntab-TN90_AYMY-SS1200g01023	-2.07358	RING/U-box superfamily protein LENGTH=404
Ntab-TN90_AYMY-SS1024g01007	-1.98742	S-formylglutathione hydrolase LENGTH=284
Ntab-TN90_AYMY-SS84482g00001	-1.90974	unknown protein; BEST Arabidopsis thaliana protein match is: unknown protein . LENGTH=439
Ntab-TN90_AYMY-SS8902g00002	-1.82144	ATP-dependent caseinolytic (Clp) protease/crotonase family protein LENGTH=421
Ntab-TN90_AYMY-SS7165g01003	-1.93853	Vacuolar iron transporter homolog 4
Ntab-TN90_AYMY-SS625g02001	-1.04551	Disease resistance protein (CC-NBS-LRR class) family LENGTH=901
Ntab-TN90_AYMY-SS947g02007	-1.64537	Biogenesis of lysosome-related organelles complex 1 subunit 2
Ntab-TN90_AYMY-SS165861g00005	-2.00269	xyloglucan endotransglucosylase/hydrolase 25 LENGTH=284
Ntab-TN90_AYMY-SS18686g00012	-1.24662	Homeobox-leucine zipper family protein / lipid-binding START domain-containing protein LENGTH=837
Ntab-TN90_AYMY-SS6227g03005	-2.25404	CBL-interacting protein kinase 20 LENGTH=439
Ntab-TN90_AYMY-SS3558g10010	-1.31374	ER membrane protein complex subunit 7 homolog
Ntab-TN90_AYMY-SS11060g00003	-1.20265	OsI_25053 [Oryza sativa Indica Group]
Ntab-TN90_AYMY-SS11443g00003	-1.05191	Unknown protein
Ntab-TN90_AYMY-SS8016g03012	-1.737	TRAM, LAG1 and CLN8 (TLC) lipid-sensing domain containing protein LENGTH=231
Ntab-TN90_AYMY-SS130213g00003	-2.12344	Unknown protein
Ntab-TN90_AYMY-SS9418g00001	-2.15689	VQ motif-containing protein LENGTH=245
Ntab-TN90_AYMY-SS2044g00015	-1.34263	ASR5 protein [Solanum chilense]
Ntab-TN90_AYMY-SS328g03005	-2.15418	MADS-box transcription factor 27
Ntab-TN90_AYMY-SS12371g00018	-1.29969	alpha/beta-Hydrolases superfamily protein LENGTH=313
Ntab-TN90_AYMY-SS1418g09006	-1.73146	DNA-3-methyladenine glycosylase
Ntab-TN90_AYMY-SS18543g05001	-1.0521	Zinc finger A20 and AN1 domain-containing stress-associated protein 4
Ntab-TN90_AYMY-SS17578g01026	-1.52402	Serine/threonine-protein kinase PLK4
Ntab-TN90_AYMY-SS758g06007	-1.76351	Protein prune homolog
Ntab-TN90_AYMY-SS10100g00012	-2.18377	Transducin/WD40 repeat-like superfamily protein LENGTH=837
Ntab-TN90_AYMY-SS8473g05023	-1.33164	TCP family transcription factor LENGTH=325
Ntab-TN90_AYMY-SS11843g01010	-1.05364	chitin elicitor receptor kinase 1 LENGTH=617
Ntab-TN90_AYMY-SS877g01014	-1.62714	Polyphenol oxidase E, chloroplastic
Ntab-TN90_AYMY-SS1307g01004	-1.13878	Unknown protein
Ntab-TN90_AYMY-SS16331g06008	-1.68134	Glutamate 5-kinase
Ntab-TN90_AYMY-SS9550g00009	-2.45779	Pro-apoptotic serine protease NMA111
Ntab-TN90_AYMY-SS4714g01003	-1.97315	Epstein-Barr nuclear antigen, putative [Ricinus communis] gb|EEF52100.1| Epstein-Barr nuclear antigen, putative [Ricinus communis]
Ntab-TN90_AYMY-SS8409g02002	-1.66895	Protein of unknown function (DUF707) LENGTH=404
Ntab-TN90_AYMY-SS5414g00003	-1.83034	Concanavalin A-like lectin protein kinase family protein LENGTH=677
Ntab-TN90_AYMY-SS17146g01007	-2.27964	G-type lectin S-receptor-like serine/threonine-protein kinase
Ntab-TN90_AYMY-SS7677g02009	-1.69713	zinc ion binding;nucleic acid binding LENGTH=515
Ntab-TN90_AYMY-SS14742g00003	-2.34289	Heat stress transcription factor B-2b
Ntab-TN90_AYMY-SS9775g00012	-2.07891	Unknown protein
Ntab-TN90_AYMY-SS17912g00005	-1.2212	Calmodulin-binding transcription activator 4
Ntab-TN90_AYMY-SS16765g00004	-1.0213	WRKY DNA-binding protein 11 LENGTH=325
Ntab-TN90_AYMY-SS59g00006	-2.31604	Transcription factor bHLH84
Ntab-TN90_AYMY-SS926g01015	-1.57091	ABC transporter G family member 11
Ntab-TN90_AYMY-SS14917g00015	-1.30889	Protein of unknown function (DUF793) LENGTH=382
Ntab-TN90_AYMY-SS15083g00014	-1.21214	Histone chaperone ASF1B
Ntab-TN90_AYMY-SS17892g01005	-1.30082	HEAT SHOCK PROTEIN 89.1 LENGTH=799
Ntab-TN90_AYMY-SS18323g01033	-2.06375	GDSL esterase/lipase
Ntab-TN90_AYMY-SS9165g00001	-1.55908	17.7 kDa class I heat shock protein
Ntab-TN90_AYMY-SS18568g03009	-1.09753	Unknown protein
Ntab-TN90_AYMY-SS988g00010	-1.57441	DNA-binding storekeeper protein-related transcriptional regulator LENGTH=352
Ntab-TN90_AYMY-SS6722g01005	-2.05742	unknown protein; BEST Arabidopsis thaliana protein match is: unknown protein . LENGTH=571
Ntab-TN90_AYMY-SS15420g00011	-2.08487	Unknown protein
Ntab-TN90_AYMY-SS942g00011	-1.68929	G-type lectin S-receptor-like serine/threonine-protein kinase
Ntab-TN90_AYMY-SS645g00008	-1.99115	Calcium-binding protein CML19
Ntab-TN90_AYMY-SS6459g08001	-1.06319	Peroxidase superfamily protein LENGTH=325
Ntab-TN90_AYMY-SS2985g00011	-1.74602	Pentatricopeptide repeat-containing protein
Ntab-TN90_AYMY-SS2347g13019	-1.15915	F-box protein-related LENGTH=364
Ntab-TN90_AYMY-SS2036g04009	-2.40988	casein kinase II beta subunit 4 LENGTH=283
Ntab-TN90_AYMY-SS851g04030	-1.42486	Ribosome biogenesis regulatory protein homolog
Ntab-TN90_AYMY-SS10693g02020	-1.10639	expansin A8 LENGTH=253
Ntab-TN90_AYMY-SS5205g04012	-1.4995	Eukaryotic aspartyl protease family protein LENGTH=524
Ntab-TN90_AYMY-SS6392g00033	-1.9842	G-box binding factor 3 LENGTH=382
Ntab-TN90_AYMY-SS6332g03002	-1.36895	Unknown protein
Ntab-TN90_AYMY-SS5462g00013	-1.35392	Protein phosphatase 2C family protein LENGTH=289
Ntab-TN90_AYMY-SS10344g00008	-2.32822	Gb:AAF48080.1 [Theobroma cacao] gb|EOY15645.1| Gb:AAF48080.1 [Theobroma cacao]
Ntab-TN90_AYMY-SS1127g06003	-1.91657	NAC domain containing protein 42 LENGTH=275
Ntab-TN90_AYMY-SS9g12003	-1.25282	RNA-binding protein-defense related 1 LENGTH=441
Ntab-TN90_AYMY-SS579g02015	-1.56833	unknown protein; FUNCTIONS IN: molecular_function unknown; INVOLVED IN: biological_process unknown; LOCATED IN: cellular_component unknown; EXPRESSED IN: 24 plant structures; EXPRESSED DURING: 15 growth stages;
Ntab-TN90_AYMY-SS12736g07003	-1.32014	Slit homolog 2 protein
Ntab-TN90_AYMY-SS2916g01039	-1.14043	shikimate kinase like 1 LENGTH=280
Ntab-TN90_AYMY-SS615g04008	-1.32443	GPI ethanolamine phosphate transferase 3
Ntab-TN90_AYMY-SS439g02008	-1.90338	Eukaryotic aspartyl protease family protein LENGTH=434
Ntab-TN90_AYMY-SS10416g06007	-1.20293	NAD(P)-binding Rossmann-fold superfamily protein LENGTH=333
Ntab-TN90_AYMY-SS16331g06005	-1.00285	Glutamate 5-kinase
Ntab-TN90_AYMY-SS92888g00006	-1.35726	phytochrome and flowering time regulatory protein (PFT1) LENGTH=836
Ntab-TN90_AYMY-SS3598g00013	-1.60337	F-box/RNI-like superfamily protein LENGTH=675
Ntab-TN90_AYMY-SS17112g00004	-1.53856	G-type lectin S-receptor-like serine/threonine-protein kinase
Ntab-TN90_AYMY-SS5461g05001	-2.27096	Bidirectional sugar transporter N3
Ntab-TN90_AYMY-SS379g03001	-1.74756	E3 ubiquitin-protein ligase RNF185
Ntab-TN90_AYMY-SS11622g01017	-1.41254	multidrug resistance-associated protein 3 LENGTH=1514
Ntab-TN90_AYMY-SS6700g00001	-1.11352	Protein CASP
Ntab-TN90_AYMY-SS9568g00002	-1.359	beta-1,4-N-acetylglucosaminyltransferase family protein LENGTH=390
Ntab-TN90_AYMY-SS129339g00001	-2.27252	unknown protein; BEST Arabidopsis thaliana protein match is: unknown protein . LENGTH=594
Ntab-TN90_AYMY-SS16556g04008	-1.99954	Leucine-rich repeat receptor-like protein kinase family protein LENGTH=1045
Ntab-TN90_AYMY-SS16599g06006	-1.12259	Predicted AT-hook DNA-binding family protein LENGTH=339
Ntab-TN90_AYMY-SS10693g02018	-1.56983	expansin A8 LENGTH=253
Ntab-TN90_AYMY-SS18144g00006	-1.72149	Protein kinase superfamily protein LENGTH=664
Ntab-TN90_AYMY-SS4459g00005	-2.16571	BES1/BZR1 homolog 1 LENGTH=276
Ntab-TN90_AYMY-SS228018g00007	-2.12433	Disease resistance protein (CC-NBS-LRR class) family LENGTH=900
Ntab-TN90_AYMY-SS10183g06012	-1.71897	unknown protein; BEST Arabidopsis thaliana protein match is: unknown protein . LENGTH=196
Ntab-TN90_AYMY-SS18679g04015	-2.1926	glutamate receptor 2.9 LENGTH=940
Ntab-TN90_AYMY-SS12992g00005	-1.25446	Terpenoid cyclases/Protein prenyltransferases superfamily protein LENGTH=604
Ntab-TN90_AYMY-SS9788g00005	-1.12919	Major facilitator superfamily protein LENGTH=494
Ntab-TN90_AYMY-SS16378g04002	-1.43021	17.6 kDa class I heat shock protein
Ntab-TN90_AYMY-SS642g00001	-1.6067	Unknown protein
Ntab-TN90_AYMY-SS17469g01033	-2.29662	EID1-like F-box protein 3
Ntab-TN90_AYMY-SS13992g00007	-1.3529	WUSCHEL related homeobox 14 LENGTH=211
Ntab-TN90_AYMY-SS12128g04005	-1.16222	LOCATED IN: endoplasmic reticulum, plasma membrane; EXPRESSED IN: 23 plant structures; EXPRESSED DURING: 14 growth stages;
Ntab-TN90_AYMY-SS63586g00002	-1.96117	Unknown protein
Ntab-TN90_AYMY-SS12214g02002	-1.41769	2-oxoglutarate (2OG) and Fe(II)-dependent oxygenase superfamily protein LENGTH=288
Ntab-TN90_AYMY-SS523g00004	-1.87524	G-type lectin S-receptor-like serine/threonine-protein kinase
Ntab-TN90_AYMY-SS14835g05002	-2.01043	P-loop containing nucleoside triphosphate hydrolases superfamily protein LENGTH=500
Ntab-TN90_AYMY-SS17142g00023	-1.18672	Transmembrane emp24 domain-containing protein 10
Ntab-TN90_AYMY-SS15902g06007	-1.38553	unknown protein; BEST Arabidopsis thaliana protein match is: unknown protein . LENGTH=83
Ntab-TN90_AYMY-SS239463g00004	-1.29716	Pollen Ole e 1 allergen and extensin family protein LENGTH=171
Ntab-TN90_AYMY-SS1361g08006	-1.54639	Glucose-methanol-choline (GMC) oxidoreductase family protein LENGTH=594
Ntab-TN90_AYMY-SS6651g00001	-2.11757	gibberellin 20 oxidase 2 LENGTH=378
Ntab-TN90_AYMY-SS10680g01013	-1.56446	V-type proton ATPase subunit E
Ntab-TN90_AYMY-SS2749g00003	-1.34659	unknown protein; BEST Arabidopsis thaliana protein match is: unknown protein . LENGTH=447
Ntab-TN90_AYMY-SS59g00011	-1.96129	Transcription factor bHLH84
Ntab-TN90_AYMY-SS10725g00007	-1.57046	Transcription factor bHLH66
Ntab-TN90_AYMY-SS1200g00014	-1.93078	RING/U-box superfamily protein LENGTH=404
Ntab-TN90_AYMY-SS939g03006	-1.74497	Ubiquitin carboxyl-terminal hydrolase 5
Ntab-TN90_AYMY-SS1613g00001	-1.46814	GRAS family transcription factor LENGTH=483
Ntab-TN90_AYMY-SS2650g04033	-1.08764	Unknown protein
Ntab-TN90_AYMY-SS638g05005	-1.95111	receptor-like protein kinase 1 LENGTH=748
Ntab-TN90_AYMY-SS9962g02007	-1.69172	Protein of unknown function (DUF581) LENGTH=150
Ntab-TN90_AYMY-SS12149g03001	-1.07554	SBP (S-ribonuclease binding protein) family protein LENGTH=312
Ntab-TN90_AYMY-SS11153g01006	-2.135	Bidirectional sugar transporter SWEET15
Ntab-TN90_AYMY-SS6881g03012	-1.61781	Protein kinase superfamily protein LENGTH=617
Ntab-TN90_AYMY-SS10694g00008	-1.58156	expansin A8 LENGTH=253
Ntab-TN90_AYMY-SS14445g00002	-1.6288	zinc-finger protein 3 LENGTH=193
Ntab-TN90_AYMY-SS16053g00001	-1.25438	S-locus lectin protein kinase family protein LENGTH=783
Ntab-TN90_AYMY-SS4645g05007	-2.2166	prohibitin 3 LENGTH=277
Ntab-TN90_AYMY-SS522g05001	-1.95879	GRAS family transcription factor family protein LENGTH=587
Ntab-TN90_AYMY-SS9066g00002	-1.6293	Ethylene-responsive transcription factor 4
Ntab-TN90_AYMY-SS482g00022	-1.56794	Dehydration-responsive element-binding protein 1A
Ntab-TN90_AYMY-SS4516g00001	-1.10858	Ribulose bisphosphate carboxylase/oxygenase activase 1, chloroplastic
Ntab-TN90_AYMY-SS7175g03010	-1.79854	patatin-like protein 6 LENGTH=488
Ntab-TN90_AYMY-SS12479g05003	-1.34219	cationic amino acid transporter 7 LENGTH=584
Ntab-TN90_AYMY-SS544g01002	-1.47663	Protein phosphatase 2C family protein LENGTH=380
Ntab-TN90_AYMY-SS17167g02016	-1.66776	ERI1 exoribonuclease 3
Ntab-TN90_AYMY-SS212837g00007	-1.423	zinc finger protein 4 LENGTH=260
Ntab-TN90_AYMY-SS16150g00001	-1.24401	conserved hypothetical protein [Ricinus communis] gb|EEF44289.1| conserved hypothetical protein [Ricinus communis]
Ntab-TN90_AYMY-SS1022g01043	-1.82892	Magnesium-chelatase subunit ChlD, chloroplastic
Ntab-TN90_AYMY-SS14958g00005	-1.42184	F-box family protein LENGTH=380
Ntab-TN90_AYMY-SS4753g09011	-1.20342	serine-rich protein-related LENGTH=217
Ntab-TN90_AYMY-SS10034g00001	-2.19714	Protein of unknown function (DUF581) LENGTH=150
Ntab-TN90_AYMY-SS15344g00003	-2.05514	RNA-directed DNA polymerase (reverse transcriptase)-related family protein LENGTH=295
Ntab-TN90_AYMY-SS7500g03019	-1.43536	Protein kinase superfamily protein LENGTH=664
Ntab-TN90_AYMY-SS5870g00007	-1.61431	Auxin-responsive GH3 family protein LENGTH=590
Ntab-TN90_AYMY-SS6498g05008	-1.36844	Major pollen allergen Bet v 1-M/N
Ntab-TN90_AYMY-SS15653g10003	-1.17192	Unknown protein
Ntab-TN90_AYMY-SS2152g03006	-1.55864	Octicosapeptide/Phox/Bem1p family protein LENGTH=720
Ntab-TN90_AYMY-SS704g01042	-1.68398	F-box and associated interaction domains-containing protein LENGTH=351
Ntab-TN90_AYMY-SS8400g01001	-1.62707	Unknown protein
Ntab-TN90_AYMY-SS1536g07001	-1.07089	Unknown protein
Ntab-TN90_AYMY-SS10800g01016	-1.06911	xyloglucan endotransglucosylase/hydrolase 8 LENGTH=305
Ntab-TN90_AYMY-SS1011g07019	-1.31567	Unknown protein
Ntab-TN90_AYMY-SS806g08010	-1.84518	SKU5 similar 5 LENGTH=541
Ntab-TN90_AYMY-SS4707g00005	-1.05669	Epstein-Barr nuclear antigen, putative [Ricinus communis] gb|EEF52100.1| Epstein-Barr nuclear antigen, putative [Ricinus communis]
Ntab-TN90_AYMY-SS4437g01025	-1.66794	RmlC-like cupins superfamily protein LENGTH=221
Ntab-TN90_AYMY-SS1354g01007	-1.88724	Nodulin MtN3 family protein LENGTH=236
Ntab-TN90_AYMY-SS14156g00001	-1.75223	heat shock protein 70 LENGTH=650
Ntab-TN90_AYMY-SS7424g01001	-1.47241	ARM repeat superfamily protein LENGTH=555
Ntab-TN90_AYMY-SS1155g02015	-1.01486	Dof-type zinc finger DNA-binding family protein LENGTH=247
Ntab-TN90_AYMY-SS10300g01003	-1.22864	glutamate receptor 2.6 LENGTH=906
Ntab-TN90_AYMY-SS11816g01003	-1.94656	arogenate dehydratase 6 LENGTH=413
Ntab-TN90_AYMY-SS13175g00029	-1.76215	Unknown protein
Ntab-TN90_AYMY-SS7789g01008	-1.16564	Target SNARE coiled-coil domain protein LENGTH=137
Ntab-TN90_AYMY-SS17194g00011	-1.706	unknown protein; BEST Arabidopsis thaliana protein match is: unknown protein . LENGTH=147
Ntab-TN90_AYMY-SS11005g01005	-1.36418	unknown protein; FUNCTIONS IN: molecular_function unknown; INVOLVED IN: biological_process unknown; LOCATED IN: cellular_component unknown; Has 30201 Blast hits to 17322 proteins in 780 species: Archae - 12; Bacteria - 1396; Metazoa - 17338; Fungi - 3422; Plants - 5037; Viruses - 0; Other Eukaryotes - 2996 (source: NCBI BLink). LENGTH=78
Ntab-TN90_AYMY-SS18272g00001	-2.0721	Leucine-rich repeat receptor-like protein kinase family protein LENGTH=1045
Ntab-TN90_AYMY-SS5863g00022	-1.34209	UDP-Glycosyltransferase superfamily protein LENGTH=465
Ntab-TN90_AYMY-SS15895g03018	-1.05454	annexin 1 LENGTH=317
Ntab-TN90_AYMY-SS7556g00012	-1.84158	PAR-1a [Nicotiana tabacum]
Ntab-TN90_AYMY-SS12518g00011	-1.2696	unknown protein; FUNCTIONS IN: molecular_function unknown; INVOLVED IN: biological_process unknown; LOCATED IN: chloroplast; Has 30201 Blast hits to 17322 proteins in 780 species: Archae - 12; Bacteria - 1396; Metazoa - 17338; Fungi - 3422; Plants - 5037; Viruses - 0; Other Eukaryotes - 2996 (source: NCBI BLink). LENGTH=134
Ntab-TN90_AYMY-SS962g04009	-1.14928	glycerol-3-phosphate acyltransferase 6 LENGTH=501
Ntab-TN90_AYMY-SS17126g02031	-1.39537	GRF1-interacting factor 3 LENGTH=223
Ntab-TN90_AYMY-SS11339g00007	-1.39732	Arabidopsis protein of unknown function (DUF241) LENGTH=226
Ntab-TN90_AYMY-SS4297g00001	-1.49094	Unknown protein
Ntab-TN90_AYMY-SS3385g00001	-2.21103	P-loop containing nucleoside triphosphate hydrolases superfamily protein LENGTH=451
Ntab-TN90_AYMY-SS1348g01003	-1.10002	IAA-amino acid hydrolase ILR1-like 7
Ntab-TN90_AYMY-SS11285g04007	-2.06562	Protein kinase superfamily protein LENGTH=538
Ntab-TN90_AYMY-SS213g02014	-1.17543	tRNA-splicing endonuclease subunit Sen2-1
Ntab-TN90_AYMY-SS15738g01014	-1.56146	carbonic anhydrase 1 LENGTH=347
Ntab-TN90_AYMY-SS4007g00001	-1.44095	Protein of unknown function (DUF1664) LENGTH=344
Ntab-TN90_AYMY-SS835g01010	-1.19538	Unknown protein
Ntab-TN90_AYMY-SS4980g00001	-1.80582	NADH-ubiquinone oxidoreductase chain 4
Ntab-TN90_AYMY-SS2332g09007	-1.35024	Unknown protein
Ntab-TN90_AYMY-SS3816g02006	-1.79005	PAR-1b [Nicotiana tabacum]
Ntab-TN90_AYMY-SS4806g02013	-2.04081	dihydroflavonol 4-reductase LENGTH=382
Ntab-TN90_AYMY-SS6495g00003	-1.70138	unknown protein; FUNCTIONS IN: molecular_function unknown; INVOLVED IN: biological_process unknown; LOCATED IN: chloroplast; EXPRESSED IN: pollen tube; Has 543 Blast hits to 512 proteins in 106 species: Archae - 0; Bacteria - 0; Metazoa - 281; Fungi - 54; Plants - 72; Viruses - 0; Other Eukaryotes - 136 (source: NCBI BLink). LENGTH=246
Ntab-TN90_AYMY-SS972g04001	-2.09612	Mediator of RNA polymerase II transcription subunit 26
Ntab-TN90_AYMY-SS464g03003	-1.44699	squamosa promoter binding protein-like 8 LENGTH=333
Ntab-TN90_AYMY-SS16863g01031	-1.16545	NAD(P)-binding Rossmann-fold superfamily protein LENGTH=419
Ntab-TN90_AYMY-SS18197g00006	-1.3217	Adenine nucleotide alpha hydrolases-like superfamily protein LENGTH=160
Ntab-TN90_AYMY-SS2068g00001	-1.22699	Replication factor-A protein 1-related LENGTH=853
Ntab-TN90_AYMY-SS5461g00004	-1.65618	NAC transcription factor 25
Ntab-TN90_AYMY-SS6382g00005	-2.07582	Protein of unknown function (DUF668) LENGTH=531
Ntab-TN90_AYMY-SS8923g00008	-1.23252	Histone-lysine N-methyltransferase, H3 lysine-9 specific SUVH6
Ntab-TN90_AYMY-SS11651g00006	-1.47441	MADS-box transcription factor 26
Ntab-TN90_AYMY-SS3799g03008	-1.65211	Calcium uniporter protein 2, mitochondrial
Ntab-TN90_AYMY-SS11042g00005	-1.30496	Polynucleotidyl transferase, ribonuclease H-like superfamily protein LENGTH=657
Ntab-TN90_AYMY-SS18139g00007	-1.16245	Thioesterase superfamily protein LENGTH=158
Ntab-TN90_AYMY-SS7918g00006	-1.23498	unknown protein; BEST Arabidopsis thaliana protein match is: unknown protein . LENGTH=394
Ntab-TN90_AYMY-SS249g04006	-1.03414	60S acidic ribosomal protein family LENGTH=111
Ntab-TN90_AYMY-SS3473g00023	-1.5795	myb domain protein 52 LENGTH=249
Ntab-TN90_AYMY-SS13833g00001	-1.93806	Protein of unknown function (DUF1442) LENGTH=236
Ntab-TN90_AYMY-SS15578g02004	-1.52063	unknown protein; BEST Arabidopsis thaliana protein match is: unknown protein . LENGTH=294
Ntab-TN90_AYMY-SS10503g01002	-1.58254	unknown protein; FUNCTIONS IN: molecular_function unknown; INVOLVED IN: biological_process unknown; LOCATED IN: chloroplast thylakoid membrane, Golgi apparatus, plasma membrane, membrane; EXPRESSED IN: 25 plant structures; EXPRESSED DURING: 15 growth stages; BEST Arabidopsis thaliana protein match is: unknown protein . LENGTH=261
Ntab-TN90_AYMY-SS102838g00001	-1.79207	F-box family protein LENGTH=363
Ntab-TN90_AYMY-SS18622g00001	-1.27665	serine-rich protein-related LENGTH=220
Ntab-TN90_AYMY-SS11286g01018	-1.51225	DNA-binding bromodomain-containing protein LENGTH=632
Ntab-TN90_AYMY-SS7100g01029	-1.52838	ATP synthase subunit beta, chloroplastic
Ntab-TN90_AYMY-SS15515g01040	-1.19275	Homeodomain-like superfamily protein LENGTH=340
Ntab-TN90_AYMY-SS8061g00003	-1.97388	unknown protein; Has 73 Blast hits to 69 proteins in 22 species: Archae - 0; Bacteria - 4; Metazoa - 9; Fungi - 2; Plants - 18; Viruses - 0; Other Eukaryotes - 40 (source: NCBI BLink). LENGTH=199
Ntab-TN90_AYMY-SS945g04009	-1.41316	Core-2/I-branching beta-1,6-N-acetylglucosaminyltransferase family protein LENGTH=408
Ntab-TN90_AYMY-SS11512g00017	-2.02839	galacturonosyltransferase-like 10 LENGTH=365
Ntab-TN90_AYMY-SS12491g02005	-1.33534	calmodulin-binding receptor-like cytoplasmic kinase 3 LENGTH=510
Ntab-TN90_AYMY-SS1004g01014	-1.3638	Protein kinase superfamily protein LENGTH=573
Ntab-TN90_AYMY-SS139g14010	-1.53952	RING/U-box superfamily protein LENGTH=248
Ntab-TN90_AYMY-SS1059g01013	-1.53566	Kelch repeat-containing protein
Ntab-TN90_AYMY-SS15573g03006	-1.05133	unknown protein; BEST Arabidopsis thaliana protein match is: unknown protein . LENGTH=344
Ntab-TN90_AYMY-SS17810g00007	-1.95193	Acidic endochitinase
Ntab-TN90_AYMY-SS6356g05003	-1.85439	Unknown protein
Ntab-TN90_AYMY-SS2358g00025	-1.51868	Deoxycytidine kinase
Ntab-TN90_AYMY-SS602g02006	-1.46755	Eukaryotic translation initiation factor 3 subunit M
Ntab-TN90_AYMY-SS1377g08017	-1.01762	ABC transporter ATP-binding protein ARB1
Ntab-TN90_AYMY-SS1505g04001	-2.05231	NB-ARC domain-containing disease resistance protein LENGTH=835
Ntab-TN90_AYMY-SS10017g06003	-1.0387	serpin 3 LENGTH=385
Ntab-TN90_AYMY-SS615g02010	-1.34727	GPI ethanolamine phosphate transferase 3
Ntab-TN90_AYMY-SS17780g02032	-1.04263	Aldose 1-epimerase
Ntab-TN90_AYMY-SS3975g02024	-1.21824	Zinc finger protein 593
Ntab-TN90_AYMY-SS1994g00003	-1.78595	Aminotransferase-like, plant mobile domain family protein LENGTH=667
Ntab-TN90_AYMY-SS1713g07025	-1.04466	Aminotransferase-like, plant mobile domain family protein LENGTH=667
Ntab-TN90_AYMY-SS16787g01001	-2.12275	PEBP (phosphatidylethanolamine-binding protein) family protein LENGTH=177
Ntab-TN90_AYMY-SS10192g00001	-1.91788	phosphatidylinositol-4-phosphate 5-kinase 1 LENGTH=752
Ntab-TN90_AYMY-SS4070g00013	-1.85286	BEST Arabidopsis thaliana protein match is: embryo defective 2170 . LENGTH=258
Ntab-TN90_AYMY-SS303g01005	-1.97402	Late Embryogenesis Abundant 4-5 LENGTH=158
Ntab-TN90_AYMY-SS578g03004	-1.94686	Glutaredoxin family protein LENGTH=136
Ntab-TN90_AYMY-SS14409g00004	-1.99644	Ribonuclease T2 family protein LENGTH=228
Ntab-TN90_AYMY-SS2588g05009	-1.54163	Sugar transporter ERD6-like 6
Ntab-TN90_AYMY-SS17271g00008	-1.32267	Outer membrane protein assembly factor BamB
Ntab-TN90_AYMY-SS16655g00005	-1.22192	NAD kinase 1 LENGTH=530
Ntab-TN90_AYMY-SS1812g06004	-1.0601	C2H2-like zinc finger protein LENGTH=503
Ntab-TN90_AYMY-SS6507g03021	-1.95252	SAUR-like auxin-responsive protein family LENGTH=154
Ntab-TN90_AYMY-SS153g00005	-1.79525	PPPDE putative thiol peptidase family protein LENGTH=255
Ntab-TN90_AYMY-SS16723g01011	-1.53111	ELF4-like 1 LENGTH=125
Ntab-TN90_AYMY-SS836g12013	-1.91568	ATP synthase subunit a, chloroplastic
Ntab-TN90_AYMY-SS8828g00008	-2.13967	G-type lectin S-receptor-like serine/threonine-protein kinase
Ntab-TN90_AYMY-SS8513g00012	-1.67649	Unknown protein
Ntab-TN90_AYMY-SS16850g00004	-1.36532	unknown protein; FUNCTIONS IN: molecular_function unknown; INVOLVED IN: N-terminal protein myristoylation; LOCATED IN: cellular_component unknown; EXPRESSED IN: 24 plant structures; EXPRESSED DURING: 14 growth stages; BEST Arabidopsis thaliana protein match is: unknown protein . LENGTH=210
Ntab-TN90_AYMY-SS9075g01005	-1.7976	hin1 [Nicotiana tabacum]
Ntab-TN90_AYMY-SS648g05006	-1.4069	unknown protein; FUNCTIONS IN: molecular_function unknown; INVOLVED IN: biological_process unknown; LOCATED IN: chloroplast; EXPRESSED IN: pollen tube; Has 543 Blast hits to 512 proteins in 106 species: Archae - 0; Bacteria - 0; Metazoa - 281; Fungi - 54; Plants - 72; Viruses - 0; Other Eukaryotes - 136 (source: NCBI BLink). LENGTH=246
Ntab-TN90_AYMY-SS1636g00009	-1.2162	calmodulin-binding family protein LENGTH=575
Ntab-TN90_AYMY-SS5367g00015	-1.16247	Glutathione S-transferase family protein LENGTH=235
Ntab-TN90_AYMY-SS19511g00018	-1.81367	receptor like protein 54 LENGTH=792
Ntab-TN90_AYMY-SS132g05011	-1.77425	Unknown protein
Ntab-TN90_AYMY-SS3639g01049	-1.24733	Unknown protein
Ntab-TN90_AYMY-SS16680g01021	-1.99766	O-fucosyltransferase family protein LENGTH=638
Ntab-TN90_AYMY-SS17298g04005	-1.53889	Transcription factor bHLH66
Ntab-TN90_AYMY-SS259g01033	-1.91173	Unknown protein
Ntab-TN90_AYMY-SS4823g02001	-1.69875	Gibberellin 2-beta-dioxygenase 8
Ntab-TN90_AYMY-SS649g03004	-1.87125	SAUR-like auxin-responsive protein family LENGTH=154
Ntab-TN90_AYMY-SS957g03013	-1.11861	phosphate transporter 1;9 LENGTH=532
Ntab-TN90_AYMY-SS14679g01008	-1.37824	K-box region and MADS-box transcription factor family protein LENGTH=211
Ntab-TN90_AYMY-SS9280g01002	-1.37786	phytochrome and flowering time regulatory protein (PFT1) LENGTH=836
Ntab-TN90_AYMY-SS5087g01005	-1.9284	K+ efflux antiporter 2 LENGTH=1185
Ntab-TN90_AYMY-SS322g01012	-1.26839	Unknown protein
Ntab-TN90_AYMY-SS2096g00004	-1.50239	Bifunctional inhibitor/lipid-transfer protein/seed storage 2S albumin superfamily protein LENGTH=96
Ntab-TN90_AYMY-SS11247g01008	-2.10362	unknown protein; BEST Arabidopsis thaliana protein match is: unknown protein . LENGTH=114
Ntab-TN90_AYMY-SS74384g00001	-1.08275	Unknown protein
Ntab-TN90_AYMY-SS7425g00011	-1.76477	unknown protein; FUNCTIONS IN: molecular_function unknown; INVOLVED IN: biological_process unknown; LOCATED IN: cellular_component unknown; BEST Arabidopsis thaliana protein match is: unknown protein . LENGTH=369
Ntab-TN90_AYMY-SS11619g00001	-1.24316	Haloacid dehalogenase-like hydrolase (HAD) superfamily protein LENGTH=373
Ntab-TN90_AYMY-SS1688g00008	-1.04249	DEAD-box ATP-dependent RNA helicase 17
Ntab-TN90_AYMY-SS17194g00012	-1.17	Ras-related protein Rab-1A
Ntab-TN90_AYMY-SS16591g04019	-1.61805	Aminotransferase-like, plant mobile domain family protein LENGTH=667
Ntab-TN90_AYMY-SS352g03012	-2.09894	Transducin/WD40 repeat-like superfamily protein LENGTH=341
Ntab-TN90_AYMY-SS16638g03002	-1.07433	Pyrophosphate-energized vacuolar membrane proton pump
Ntab-TN90_AYMY-SS3378g02001	-1.66308	UDP-Glycosyltransferase superfamily protein LENGTH=489
Ntab-TN90_AYMY-SS1046g04014	-1.61767	NAD(P)-binding Rossmann-fold superfamily protein LENGTH=333
Ntab-TN90_AYMY-SS15343g00003	-1.4588	unknown protein; FUNCTIONS IN: molecular_function unknown; INVOLVED IN: biological_process unknown; LOCATED IN: endomembrane system; EXPRESSED IN: 11 plant structures; EXPRESSED DURING: 6 growth stages; Has 36 Blast hits to 36 proteins in 8 species: Archae - 0; Bacteria - 0; Metazoa - 0; Fungi - 0; Plants - 36; Viruses - 0; Other Eukaryotes - 0 (source: NCBI BLink). LENGTH=62
Ntab-TN90_AYMY-SS2358g00024	-1.84566	Deoxycytidine kinase
Ntab-TN90_AYMY-SS18076g00003	-2.11849	Leucine-rich receptor-like protein kinase family protein LENGTH=1016
Ntab-TN90_AYMY-SS7990g00008	-1.38231	1-aminocyclopropane-1-carboxylate oxidase 1
Ntab-TN90_AYMY-SS12238g00007	-2.08526	Pentatricopeptide repeat (PPR) superfamily protein LENGTH=607
Ntab-TN90_AYMY-SS10596g01008	-1.88711	Plant transposase (Ptta/En/Spm family) LENGTH=390
Ntab-TN90_AYMY-SS6722g05001	-1.07933	unknown protein; BEST Arabidopsis thaliana protein match is: unknown protein . LENGTH=571
Ntab-TN90_AYMY-SS9561g01009	-1.08098	cytochrome P450, family 71, subfamily B, polypeptide 35 LENGTH=500
Ntab-TN90_AYMY-SS8393g00001	-1.31879	Cysteine-rich receptor-like protein kinase 10
Ntab-TN90_AYMY-SS11754g01008	-1.47876	AMP-dependent synthetase and ligase family protein LENGTH=603
Ntab-TN90_AYMY-SS18354g02011	-2.04264	Bidirectional sugar transporter N3
Ntab-TN90_AYMY-SS7209g04003	-1.84168	embryo defective 2752 LENGTH=103
Ntab-TN90_AYMY-SS6973g10009	-1.81298	Unknown protein
Ntab-TN90_AYMY-SS3846g00007	-1.57451	unknown protein; LOCATED IN: chloroplast; EXPRESSED IN: 22 plant structures; EXPRESSED DURING: 13 growth stages; Has 110095 Blast hits to 59224 proteins in 2216 species: Archae - 177; Bacteria - 15429; Metazoa - 38345; Fungi - 18843; Plants - 13341; Viruses - 3084; Other Eukaryotes - 20876 (source: NCBI BLink). LENGTH=394
Ntab-TN90_AYMY-SS13813g00002	-1.63548	inositol transporter 2 LENGTH=580
Ntab-TN90_AYMY-SS834g12012	-1.28027	Unknown protein
Ntab-TN90_AYMY-SS17865g01014	-1.86459	Seed maturation protein LENGTH=262
Ntab-TN90_AYMY-SS2053g02022	-1.60363	Unknown protein
Ntab-TN90_AYMY-SS8919g00003	-1.03006	myb domain protein 7 LENGTH=269
Ntab-TN90_AYMY-SS7484g02010	-2.0288	glutamate dehydrogenase 1 LENGTH=411
Ntab-TN90_AYMY-SS281g02010	-1.83773	17.6 kDa class II heat shock protein LENGTH=155
Ntab-TN90_AYMY-SS9877g03004	-1.99715	phospho-2-dehydro-3-deoxyheptonate aldolase 1, chloroplastic [Solanum tuberosum] dbj|BAC23040.1| 3-deoxy-D-arabino-heptulosonate 7-phosphate synthase [Solanum tuberosum]
Ntab-TN90_AYMY-SS4965g00027	-2.05983	Leucine-rich repeat protein kinase family protein LENGTH=669
Ntab-TN90_AYMY-SS161g04005	-1.16311	Unknown protein
Ntab-TN90_AYMY-SS728g06014	-1.53279	serine carboxypeptidase-like 29 LENGTH=479
Ntab-TN90_AYMY-SS3765g00002	-1.69884	unknown protein; FUNCTIONS IN: molecular_function unknown; INVOLVED IN: biological_process unknown; LOCATED IN: chloroplast; EXPRESSED IN: 22 plant structures; EXPRESSED DURING: 13 growth stages. LENGTH=517
Ntab-TN90_AYMY-SS18789g03011	-1.09158	Unknown protein
Ntab-TN90_AYMY-SS1152g02003	-1.51264	unknown protein; Has 23 Blast hits to 23 proteins in 6 species: Archae - 0; Bacteria - 0; Metazoa - 0; Fungi - 0; Plants - 23; Viruses - 0; Other Eukaryotes - 0 (source: NCBI BLink). LENGTH=116
Ntab-TN90_AYMY-SS833g00014	-1.63633	beta-1,4-N-acetylglucosaminyltransferase family protein LENGTH=390
Ntab-TN90_AYMY-SS5709g02008	-1.88958	receptor-like protein kinase 1 LENGTH=540
Ntab-TN90_AYMY-SS6227g04008	-1.02384	CBL-interacting protein kinase 20 LENGTH=439
Ntab-TN90_AYMY-SS1193g00022	-1.61922	unknown protein; Has 35333 Blast hits to 34131 proteins in 2444 species: Archae - 798; Bacteria - 22429; Metazoa - 974; Fungi - 991; Plants - 531; Viruses - 0; Other Eukaryotes - 9610 (source: NCBI BLink). LENGTH=453
Ntab-TN90_AYMY-SS17713g00001	-1.89486	P-loop containing nucleoside triphosphate hydrolases superfamily protein LENGTH=451
Ntab-TN90_AYMY-SS7319g08013	-1.01832	unknown protein; Has 37 Blast hits to 37 proteins in 15 species: Archae - 0; Bacteria - 0; Metazoa - 0; Fungi - 0; Plants - 37; Viruses - 0; Other Eukaryotes - 0 (source: NCBI BLink). LENGTH=90
Ntab-TN90_AYMY-SS1065g00001	-1.64848	NAD(P)H-quinone oxidoreductase subunit 2 A, chloroplastic
Ntab-TN90_AYMY-SS11460g00015	-1.16632	N-(5'-phosphoribosyl)anthranilate isomerase
Ntab-TN90_AYMY-SS164g06002	-1.63232	Protein NRT1/ PTR FAMILY 4.6
Ntab-TN90_AYMY-SS3956g07013	-1.02589	Protein of unknown function (DUF1666) LENGTH=607
Ntab-TN90_AYMY-SS2985g00012	-1.44985	Pentatricopeptide repeat-containing protein
Ntab-TN90_AYMY-SS16897g11006	-2.04994	P-loop containing nucleoside triphosphate hydrolases superfamily protein LENGTH=530
Ntab-TN90_AYMY-SS5904g03018	-1.44541	Unknown protein
Ntab-TN90_AYMY-SS13183g02010	-1.25028	Unknown protein
Ntab-TN90_AYMY-SS7185g00004	-1.90145	Phototropic-responsive NPH3 family protein LENGTH=593
Ntab-TN90_AYMY-SS15902g06016	-1.92827	Unknown protein
Ntab-TN90_AYMY-SS11108g00002	-1.89655	G-box binding factor 3 LENGTH=382
Ntab-TN90_AYMY-SS4365g00002	-1.6808	Arabidopsis protein of unknown function (DUF241) LENGTH=226
Ntab-TN90_AYMY-SS6797g10001	-1.54574	G-type lectin S-receptor-like serine/threonine-protein kinase
Ntab-TN90_AYMY-SS12506g00003	-1.70423	Protein of unknown function (DUF3550/UPF0682) LENGTH=607
Ntab-TN90_AYMY-SS5153g00010	-1.43366	Apoptosis-inducing factor homolog A
Ntab-TN90_AYMY-SS10743g00006	-1.054	O-acyltransferase (WSD1-like) family protein LENGTH=522
Ntab-TN90_AYMY-SS475g01017	-1.68725	Peptidyl-prolyl cis-trans isomerase B
Ntab-TN90_AYMY-SS11932g01013	-1.60067	Calcium-binding EF-hand family protein LENGTH=215
Ntab-TN90_AYMY-SS11871g00002	-1.64875	DCD (Development and Cell Death) domain protein LENGTH=349
Ntab-TN90_AYMY-SS14299g07011	-1.58678	receptor like protein 50 LENGTH=891
Ntab-TN90_AYMY-SS1133g06003	-2.02714	ENTH/ANTH/VHS superfamily protein LENGTH=599
Ntab-TN90_AYMY-SS4888g00004	-1.12545	protein kinase 2B LENGTH=426
Ntab-TN90_AYMY-SS6962g03001	-1.65853	Protein arginine N-methyltransferase 2
Ntab-TN90_AYMY-SS710g06012	-1.24843	Glycosyl hydrolase family protein LENGTH=608
Ntab-TN90_AYMY-SS195g11004	-1.03101	myosin 2 LENGTH=1565
Ntab-TN90_AYMY-SS10542g02004	-1.9058	zinc ion binding;nucleic acid binding LENGTH=515
Ntab-TN90_AYMY-SS6738g00002	-1.70686	conserved hypothetical protein [Ricinus communis] gb|EEF31624.1| conserved hypothetical protein [Ricinus communis]
Ntab-TN90_AYMY-SS121g00022	-1.19758	Cytochrome b561 and DOMON domain-containing protein
Ntab-TN90_AYMY-SS12473g00019	-1.53661	Unknown protein
Ntab-TN90_AYMY-SS17328g06016	-1.08478	Leucine-rich repeat (LRR) family protein LENGTH=365
Ntab-TN90_AYMY-SS4644g00006	-1.10992	prohibitin 3 LENGTH=277
Ntab-TN90_AYMY-SS8681g01006	-1.1861	OTU domain-containing protein
Ntab-TN90_AYMY-SS7319g00006	-1.55378	Family of unknown function (DUF716) LENGTH=300
Ntab-TN90_AYMY-SS1899g06017	-1.78569	unknown protein; BEST Arabidopsis thaliana protein match is: unknown protein . LENGTH=348
Ntab-TN90_AYMY-SS489g05001	-1.09035	nuclear factor Y, subunit C4 LENGTH=250
Ntab-TN90_AYMY-SS196332g00002	-1.20243	P-loop containing nucleoside triphosphate hydrolases superfamily protein LENGTH=500
Ntab-TN90_AYMY-SS13612g00035	-1.37001	Glutathione S-transferase family protein LENGTH=235
Ntab-TN90_AYMY-SS1396g03018	-1.62806	unknown protein; FUNCTIONS IN: molecular_function unknown; INVOLVED IN: biological_process unknown; LOCATED IN: endomembrane system; BEST Arabidopsis thaliana protein match is: unknown protein . LENGTH=502
Ntab-TN90_AYMY-SS8378g00012	-1.35217	Ankyrin repeat family protein LENGTH=243
Ntab-TN90_AYMY-SS110g11013	-2.01714	MADS-box transcription factor 22
Ntab-TN90_AYMY-SS10108g00002	-1.15952	Transducin/WD40 repeat-like superfamily protein LENGTH=837
Ntab-TN90_AYMY-SS8641g00011	-1.19349	E3 ubiquitin-protein ligase RNF185
Ntab-TN90_AYMY-SS384g10009	-1.11505	Amidophosphoribosyltransferase 1, chloroplastic
Ntab-TN90_AYMY-SS16145g00001	-1.2965	glycine-rich protein LENGTH=131
Ntab-TN90_AYMY-SS1624g01006	-1.80834	mitogen-activated protein kinase kinase kinase 7 LENGTH=1368
Ntab-TN90_AYMY-SS3295g01005	-1.95345	Leucine-rich repeat protein kinase family protein LENGTH=1010
Ntab-TN90_AYMY-SS6138g00002	-1.03536	Protein of unknown function (DUF789) LENGTH=310
Ntab-TN90_AYMY-SS8590g04011	-1.75843	Pentatricopeptide repeat-containing protein
Ntab-TN90_AYMY-SS13573g00004	-2.00563	Polyadenylation and cleavage factor homolog 4
Ntab-TN90_AYMY-SS8660g03007	-1.15385	Ent-copalyl diphosphate synthase, chloroplastic
Ntab-TN90_AYMY-SS16150g03006	-1.05258	Haloacid dehalogenase-like hydrolase (HAD) superfamily protein LENGTH=377
Ntab-TN90_AYMY-SS9326g00002	-1.63289	Protein kinase superfamily protein LENGTH=617
Ntab-TN90_AYMY-SS17194g00031	-1.21208	FAD/NAD(P)-binding oxidoreductase family protein LENGTH=439
Ntab-TN90_AYMY-SS7634g04006	-1.59844	E3 ubiquitin-protein ligase RNF170
Ntab-TN90_AYMY-SS16351g03003	-1.42906	RING/U-box superfamily protein LENGTH=236
Ntab-TN90_AYMY-SS16475g06001	-1.26115	Unknown protein
Ntab-TN90_AYMY-SS4873g00004	-1.84332	S-locus lectin protein kinase family protein LENGTH=1010
Ntab-TN90_AYMY-SS5275g01020	-1.76999	unknown protein; Has 73 Blast hits to 69 proteins in 22 species: Archae - 0; Bacteria - 4; Metazoa - 9; Fungi - 2; Plants - 18; Viruses - 0; Other Eukaryotes - 40 (source: NCBI BLink). LENGTH=199
Ntab-TN90_AYMY-SS94g00005	-1.09761	Pro-apoptotic serine protease NMA111
Ntab-TN90_AYMY-SS1434g00027	-1.16909	Protein kinase family protein LENGTH=429
Ntab-TN90_AYMY-SS8512g00021	-1.78832	Protein phosphatase 2C family protein LENGTH=380
Ntab-TN90_AYMY-SS9877g02015	-1.03229	transferases, transferring glycosyl groups LENGTH=943
Ntab-TN90_AYMY-SS1537g05014	-1.38767	NAD(P)-binding Rossmann-fold superfamily protein LENGTH=321
Ntab-TN90_AYMY-SS705g03004	-1.18521	Protein of unknown function, DUF538 LENGTH=170
Ntab-TN90_AYMY-SS446g00017	-1.01482	hydroxyproline-rich glycoprotein family protein LENGTH=370
Ntab-TN90_AYMY-SS11557g05010	-1.79376	Casparian strip membrane protein 1
Ntab-TN90_AYMY-SS11993g06010	-1.43929	Ketol-acid reductoisomerase
Ntab-TN90_AYMY-SS3073g00016	-1.71912	terpene synthase 03 LENGTH=565
Ntab-TN90_AYMY-SS12485g00011	-1.41559	cysteine-type peptidases;cysteine-type peptidases LENGTH=874
Ntab-TN90_AYMY-SS7484g01010	-1.71251	patatin-like protein 6 LENGTH=488
Ntab-TN90_AYMY-SS12351g03002	-1.08747	S-adenosyl-L-methionine-dependent methyltransferases superfamily protein LENGTH=600
Ntab-TN90_AYMY-SS5893g02004	-1.23337	unknown protein; Has 17 Blast hits to 17 proteins in 8 species: Archae - 0; Bacteria - 0; Metazoa - 0; Fungi - 0; Plants - 17; Viruses - 0; Other Eukaryotes - 0 (source: NCBI BLink). LENGTH=111
Ntab-TN90_AYMY-SS6068g04005	-1.81697	unknown protein; FUNCTIONS IN: molecular_function unknown; INVOLVED IN: biological_process unknown; LOCATED IN: endomembrane system; BEST Arabidopsis thaliana protein match is: unknown protein . LENGTH=145
Ntab-TN90_AYMY-SS615g06006	-1.49432	GPI ethanolamine phosphate transferase 3
Ntab-TN90_AYMY-SS1342g03010	-1.97224	growth-regulating factor 9 LENGTH=429
Ntab-TN90_AYMY-SS18274g01027	-1.67514	Leucine-rich repeat receptor-like protein kinase family protein LENGTH=1141
Ntab-TN90_AYMY-SS231g06009	-1.36648	alpha/beta-Hydrolases superfamily protein LENGTH=463
Ntab-TN90_AYMY-SS11735g00013	-1.28386	Early nodulin-like protein 18 isoform 2 [Theobroma cacao] gb|EOX96158.1| Early nodulin-like protein 18 isoform 2 [Theobroma cacao]
Ntab-TN90_AYMY-SS6440g00006	-1.55127	Dual-specificity RNA methyltransferase RlmN
Ntab-TN90_AYMY-SS14201g00004	-1.93384	Pentatricopeptide repeat-containing protein
Ntab-TN90_AYMY-SS4753g02010	-1.93303	Protein NRT1/ PTR FAMILY 8.1
Ntab-TN90_AYMY-SS78626g00002	-1.84873	Low temperature and salt responsive protein family LENGTH=54
Ntab-TN90_AYMY-SS220g00005	-1.45753	early nodulin-like protein 14 LENGTH=182
Ntab-TN90_AYMY-SS4805g00006	-1.35166	RAB GDP dissociation inhibitor 2 LENGTH=444
Ntab-TN90_AYMY-SS10740g00016	-1.00299	Family of unknown function (DUF566) LENGTH=482
Ntab-TN90_AYMY-SS7481g01005	-1.22654	FUNCTIONS IN: molecular_function unknown; INVOLVED IN: biological_process unknown; LOCATED IN: chloroplast; EXPRESSED IN: 24 plant structures; EXPRESSED DURING: 15 growth stages;
Ntab-TN90_AYMY-SS7407g05003	-1.94272	receptor like protein 32 LENGTH=868
Ntab-TN90_AYMY-SS2952g00002	-1.13258	Glutamine--fructose-6-phosphate aminotransferase [isomerizing] 2
Ntab-TN90_AYMY-SS1372g00006	-1.47754	Plant protein of unknown function (DUF247) LENGTH=509
Ntab-TN90_AYMY-SS767g01004	-1.3872	ATP synthase subunit alpha, mitochondrial
Ntab-TN90_AYMY-SS11629g00001	-1.83753	phenylalanine ammonia-lyase 2 LENGTH=717
Ntab-TN90_AYMY-SS11549g00004	-1.24925	Phosphatidylinositol transfer protein alpha isoform
Ntab-TN90_AYMY-SS17368g01006	-1.24615	Ferredoxin-3, chloroplastic
Ntab-TN90_AYMY-SS14931g00007	-1.3257	Syntaxin-binding protein 5
Ntab-TN90_AYMY-SS9781g01013	-1.37901	Peroxisomal membrane 22 kDa (Mpv17/PMP22) family protein LENGTH=254
Ntab-TN90_AYMY-SS12505g01034	-1.08363	D-3-phosphoglycerate dehydrogenase LENGTH=651
Ntab-TN90_AYMY-SS2407g02001	-1.791	early nodulin-like protein 14 LENGTH=182
Ntab-TN90_AYMY-SS9690g00007	-1.25371	Unknown protein
Ntab-TN90_AYMY-SS7053g01005	-1.07705	BAG family molecular chaperone regulator 3
Ntab-TN90_AYMY-SS2633g00009	-1.10798	LEM3 (ligand-effect modulator 3) family protein / CDC50 family protein LENGTH=349
Ntab-TN90_AYMY-SS141528g00002	-1.51823	galacturonosyltransferase 13 LENGTH=533
Ntab-TN90_AYMY-SS8936g00016	-1.20596	Pollen Ole e 1 allergen and extensin family protein LENGTH=171
Ntab-TN90_AYMY-SS46704g00001	-1.32311	unknown protein; BEST Arabidopsis thaliana protein match is: unknown protein . LENGTH=357
Ntab-TN90_AYMY-SS76406g00007	-1.42152	ATP-dependent caseinolytic (Clp) protease/crotonase family protein LENGTH=378
Ntab-TN90_AYMY-SS7104g02002	-1.69028	ATP synthase subunit beta, chloroplastic
Ntab-TN90_AYMY-SS1223g07022	-1.65689	Unknown protein
Ntab-TN90_AYMY-SS24236g00002	-1.51655	terpene synthase 1 LENGTH=598
Ntab-TN90_AYMY-SS7693g00011	-1.32494	basic helix-loop-helix (bHLH) DNA-binding superfamily protein LENGTH=320
Ntab-TN90_AYMY-SS17085g02010	-1.62665	terpene synthase 21 LENGTH=547
Ntab-TN90_AYMY-SS328g00001	-1.54598	MADS-box transcription factor 27
Ntab-TN90_AYMY-SS16953g03001	-1.65965	Cysteine/Histidine-rich C1 domain family protein LENGTH=290
Ntab-TN90_AYMY-SS1011g02001	-1.92916	Unknown protein
Ntab-TN90_AYMY-SS2811g00009	-1.32322	cytochrome P450, family 82, subfamily C, polypeptide 4 LENGTH=524
Ntab-TN90_AYMY-SS4902g00008	-1.90044	nuclear factor Y, subunit C4 LENGTH=250
Ntab-TN90_AYMY-SS9844g02001	-1.29113	2-oxoglutarate (2OG) and Fe(II)-dependent oxygenase superfamily protein LENGTH=357
Ntab-TN90_AYMY-SS7240g05001	-1.91714	mitogen-activated protein kinase kinase kinase 5 LENGTH=716
Ntab-TN90_AYMY-SS15686g00030	-1.54661	Translation initiation factor eIF-2B subunit delta
Ntab-TN90_AYMY-SS16101g01010	-1.86478	GRAS family transcription factor family protein LENGTH=587
Ntab-TN90_AYMY-SS939g04007	-1.86749	Ubiquitin carboxyl-terminal hydrolase 5
Ntab-TN90_AYMY-SS11860g00004	-1.26895	Mitochondrial transcription termination factor family protein LENGTH=493
Ntab-TN90_AYMY-SS17862g00002	-1.3982	cytochrome P450, family 98, subfamily A, polypeptide 3 LENGTH=508
Ntab-TN90_AYMY-SS15473g00011	-1.7704	Heat stress transcription factor A-2
Ntab-TN90_AYMY-SS481g07012	-1.08834	60S ribosomal protein L13-2
Ntab-TN90_AYMY-SS16163g00019	-1.00157	Ras-related small GTP-binding family protein LENGTH=216
Ntab-TN90_AYMY-SS165861g00010	-1.19829	Mitochondrial outer membrane protein porin 4
Ntab-TN90_AYMY-SS1045g00002	-1.58277	NAD(P)-binding Rossmann-fold superfamily protein LENGTH=333
Ntab-TN90_AYMY-SS6065g00013	-1.18015	MATE efflux family protein LENGTH=515
Ntab-TN90_AYMY-SS78710g00003	-1.59972	cytochrome P450, family 76, subfamily C, polypeptide 4 LENGTH=511
Ntab-TN90_AYMY-SS6398g00005	-1.65353	unknown protein; FUNCTIONS IN: molecular_function unknown; INVOLVED IN: biological_process unknown; LOCATED IN: endomembrane system; EXPRESSED IN: 24 plant structures; EXPRESSED DURING: 13 growth stages; BEST Arabidopsis thaliana protein match is: unknown protein . LENGTH=75
Ntab-TN90_AYMY-SS9561g00003	-1.07559	Leucine-rich receptor-like protein kinase family protein LENGTH=1101
Ntab-TN90_AYMY-SS437g01001	-1.48994	Integrase-type DNA-binding superfamily protein LENGTH=236
Ntab-TN90_AYMY-SS15517g00017	-1.56324	ERO1-like protein alpha
Ntab-TN90_AYMY-SS15207g00037	-1.01237	SCP1-like small phosphatase 4 LENGTH=456
Ntab-TN90_AYMY-SS8475g01012	-1.76125	S-locus lectin protein kinase family protein LENGTH=849
Ntab-TN90_AYMY-SS17739g03001	-1.33613	alpha/beta-Hydrolases superfamily protein LENGTH=623
Ntab-TN90_AYMY-SS1877g00024	-1.10239	Terpenoid cyclases/Protein prenyltransferases superfamily protein LENGTH=604
Ntab-TN90_AYMY-SS1328g03008	-1.72499	Unknown protein
Ntab-TN90_AYMY-SS7882g01013	-1.17585	FAD-binding Berberine family protein LENGTH=537
Ntab-TN90_AYMY-SS6874g00021	-1.80451	Chlorophyll a-b binding protein 16, chloroplastic
Ntab-TN90_AYMY-SS10952g02006	-1.70978	unknown protein; BEST Arabidopsis thaliana protein match is: unknown protein . LENGTH=155
Ntab-TN90_AYMY-SS12412g01011	-1.24545	Eukaryotic aspartyl protease family protein LENGTH=430
Ntab-TN90_AYMY-SS7701g01006	-1.14834	Pentatricopeptide repeat-containing protein
Ntab-TN90_AYMY-SS6392g00018	-1.81628	G-box binding factor 3 LENGTH=382
Ntab-TN90_AYMY-SS1779g00006	-1.47824	Protein of unknown function, DUF538 LENGTH=170
Ntab-TN90_AYMY-SS7175g04005	-1.85253	Glucan endo-1,3-beta-glucosidase 8
Ntab-TN90_AYMY-SS5087g00002	-1.63553	UDP-Glycosyltransferase superfamily protein LENGTH=496
Ntab-TN90_AYMY-SS1568g02024	-1.86545	early nodulin-like protein 9 LENGTH=203
Ntab-TN90_AYMY-SS1931g00010	-1.43029	Serine/threonine-protein phosphatase PP1
Ntab-TN90_AYMY-SS84349g00001	-1.71367	F-box/RNI-like superfamily protein LENGTH=258
Ntab-TN90_AYMY-SS7050g02003	-1.15853	F-box and associated interaction domains-containing protein LENGTH=351
Ntab-TN90_AYMY-SS7299g00004	-1.77438	glutathione S-transferase TAU 25 LENGTH=221
Ntab-TN90_AYMY-SS16881g00002	-1.2345	zinc ion binding LENGTH=404
Ntab-TN90_AYMY-SS11124g00017	-1.25724	Leucine-rich receptor-like protein kinase family protein LENGTH=1136
Ntab-TN90_AYMY-SS181460g00004	-1.1171	Dolichyldiphosphatase 1
Ntab-TN90_AYMY-SS9637g00008	-1.2803	Target of rapamycin complex 2 subunit MAPKAP1
Ntab-TN90_AYMY-SS13193g00022	-1.43815	Unknown protein
Ntab-TN90_AYMY-SS16330g00009	-1.52225	Glutamate 5-kinase
Ntab-TN90_AYMY-SS1229g00010	-1.27015	Unknown protein
Ntab-TN90_AYMY-SS4987g01004	-1.87587	Calcium-binding EF-hand family protein LENGTH=170
Ntab-TN90_AYMY-SS833g04009	-1.66695	unknown protein; Has 25 Blast hits to 25 proteins in 9 species: Archae - 0; Bacteria - 0; Metazoa - 0; Fungi - 0; Plants - 25; Viruses - 0; Other Eukaryotes - 0 (source: NCBI BLink). LENGTH=102
Ntab-TN90_AYMY-SS8031g04009	-1.75405	Ethylene-responsive transcription factor 4
Ntab-TN90_AYMY-SS14737g05019	-1.04301	expansin 11 LENGTH=252
Ntab-TN90_AYMY-SS4194g02004	-1.83744	expansin-like A1 LENGTH=265
Ntab-TN90_AYMY-SS11461g09032	-1.19618	BolA-like family protein LENGTH=177
Ntab-TN90_AYMY-SS1139g01025	-1.52435	Peptidyl-prolyl cis-trans isomerase E
Ntab-TN90_AYMY-SS1223g04004	-1.24871	ralf-like 33 LENGTH=116
Ntab-TN90_AYMY-SS1719g00001	-1.20419	Leucine-rich receptor-like protein kinase family protein LENGTH=967
Ntab-TN90_AYMY-SS7425g00004	-1.69877	unknown protein; Has 30201 Blast hits to 17322 proteins in 780 species: Archae - 12; Bacteria - 1396; Metazoa - 17338; Fungi - 3422; Plants - 5037; Viruses - 0; Other Eukaryotes - 2996 (source: NCBI BLink). LENGTH=150
Ntab-TN90_AYMY-SS18029g03003	-1.87671	Heavy metal transport/detoxification superfamily protein LENGTH=150
Ntab-TN90_AYMY-SS15805g00002	-1.12953	Leucine-rich receptor-like protein kinase family protein LENGTH=1136
Ntab-TN90_AYMY-SS8354g00016	-1.88369	Calcium-binding EF-hand family protein LENGTH=159
Ntab-TN90_AYMY-SS4663g04013	-1.53163	RING/U-box superfamily protein LENGTH=594
Ntab-TN90_AYMY-SS8149g02002	-1.26293	unknown protein; FUNCTIONS IN: molecular_function unknown; INVOLVED IN: response to oxidative stress; LOCATED IN: endomembrane system; EXPRESSED IN: 21 plant structures; EXPRESSED DURING: 13 growth stages; BEST Arabidopsis thaliana protein match is: unknown protein . LENGTH=123
Ntab-TN90_AYMY-SS50g00013	-1.1737	Protein kinase protein with tetratricopeptide repeat domain LENGTH=487
Ntab-TN90_AYMY-SS979g00002	-1.86992	evolutionarily conserved C-terminal region 2 LENGTH=667
Ntab-TN90_AYMY-SS15502g00005	-1.10157	SAUR-like auxin-responsive protein family LENGTH=142
Ntab-TN90_AYMY-SS8590g03013	-1.46955	Cysteine-rich receptor-like protein kinase 42
Ntab-TN90_AYMY-SS7415g00001	-1.32116	unknown protein; FUNCTIONS IN: molecular_function unknown; INVOLVED IN: biological_process unknown; LOCATED IN: chloroplast; EXPRESSED IN: 22 plant structures; EXPRESSED DURING: 13 growth stages; Has 1807 Blast hits to 1807 proteins in 277 species: Archae - 0; Bacteria - 0; Metazoa - 736; Fungi - 347; Plants - 385; Viruses - 0; Other Eukaryotes - 339 (source: NCBI BLink). LENGTH=341
Ntab-TN90_AYMY-SS15653g10004	-1.6847	Octicosapeptide/Phox/Bem1p family protein LENGTH=192
Ntab-TN90_AYMY-SS15948g01001	-1.29433	Leucine-rich repeat protein kinase family protein LENGTH=601
Ntab-TN90_AYMY-SS16965g02010	-1.01067	Raffinose synthase family protein LENGTH=844
Ntab-TN90_AYMY-SS43680g00002	-1.20441	Arabidopsis protein of unknown function (DUF241) LENGTH=226
Ntab-TN90_AYMY-SS5069g00004	-1.05041	Unknown protein
Ntab-TN90_AYMY-SS13017g01024	-1.61309	Unknown protein
Ntab-TN90_AYMY-SS1045g06012	-1.23281	NAD(P)-binding Rossmann-fold superfamily protein LENGTH=333
Ntab-TN90_AYMY-SS5797g00002	-1.07733	phloem protein 2-A9 LENGTH=180
Ntab-TN90_AYMY-SS1440g03005	-1.30545	Ribonuclease T2 family protein LENGTH=228
Ntab-TN90_AYMY-SS5758g00014	-1.25815	H/ACA ribonucleoprotein complex subunit 1-like protein 2
Ntab-TN90_AYMY-SS25g05009	-1.06033	Unknown protein
Ntab-TN90_AYMY-SS1439g00022	-1.31836	Haloacid dehalogenase-like hydrolase (HAD) superfamily protein LENGTH=306
Ntab-TN90_AYMY-SS215793g00002	-1.151	Small nuclear ribonucleoprotein family protein LENGTH=128
Ntab-TN90_AYMY-SS541g03038	-1.14484	telomere repeat binding factor 3 LENGTH=295
Ntab-TN90_AYMY-SS1534g07001	-1.15666	Unknown protein
Ntab-TN90_AYMY-SS5130g02014	-1.12966	basic helix-loop-helix (bHLH) DNA-binding superfamily protein LENGTH=223
Ntab-TN90_AYMY-SS3589g06001	-1.37326	U-box domain-containing protein 6
Ntab-TN90_AYMY-SS844g00015	-1.01595	Unknown protein
Ntab-TN90_AYMY-SS8149g06007	-1.7421	unknown protein; FUNCTIONS IN: molecular_function unknown; INVOLVED IN: anaerobic respiration; LOCATED IN: endomembrane system; EXPRESSED IN: 17 plant structures; EXPRESSED DURING: 9 growth stages; BEST Arabidopsis thaliana protein match is: unknown protein . LENGTH=89
Ntab-TN90_AYMY-SS6751g00010	-1.32236	lectin-receptor kinase LENGTH=661
Ntab-TN90_AYMY-SS2670g02036	-1.55732	40S ribosomal protein S15
Ntab-TN90_AYMY-SS5832g01002	-1.02202	unknown protein; FUNCTIONS IN: molecular_function unknown; INVOLVED IN: biological_process unknown; LOCATED IN: endomembrane system; EXPRESSED IN: 18 plant structures; EXPRESSED DURING: 12 growth stages; BEST Arabidopsis thaliana protein match is: unknown protein . LENGTH=379
Ntab-TN90_AYMY-SS939g04008	-1.23679	Ubiquitin carboxyl-terminal hydrolase 5
Ntab-TN90_AYMY-SS8703g02001	-1.7037	Chaperone protein DnaJ
Ntab-TN90_AYMY-SS15142g00004	-1.44412	jasmonate-zim-domain protein 1 LENGTH=253
Ntab-TN90_AYMY-SS18138g00006	-1.24108	Ribulose bisphosphate carboxylase large chain
Ntab-TN90_AYMY-SS15774g00002	-1.32603	RING/U-box superfamily protein LENGTH=219
Ntab-TN90_AYMY-SS7903g00007	-1.20458	Protein of unknown function (DUF668) LENGTH=531
Ntab-TN90_AYMY-SS8170g01047	-1.44459	Unknown protein
Ntab-TN90_AYMY-SS138887g00003	-1.04974	Protein kinase superfamily protein LENGTH=418
Ntab-TN90_AYMY-SS133g00031	-1.3648	Lysine--tRNA ligase
Ntab-TN90_AYMY-SS2050g01023	-1.60566	Nutrient reservoir [Cucumis sativus]
Ntab-TN90_AYMY-SS18671g01011	-1.25815	Cysteine proteinase inhibitor 1
Ntab-TN90_AYMY-SS3366g00006	-1.24672	Transcription factor IBH1
Ntab-TN90_AYMY-SS18805g04011	-1.54804	Outer envelope protein 80, chloroplastic
Ntab-TN90_AYMY-SS5736g00007	-1.70423	basic helix-loop-helix (bHLH) DNA-binding superfamily protein LENGTH=231
Ntab-TN90_AYMY-SS7918g02033	-1.61813	unknown protein; BEST Arabidopsis thaliana protein match is: unknown protein . LENGTH=394
Ntab-TN90_AYMY-SS11192g05025	-1.40303	oleosin 2 LENGTH=199
Ntab-TN90_AYMY-SS194g00003	-1.72624	Pectin lyase-like superfamily protein LENGTH=407
Ntab-TN90_AYMY-SS608g07002	-1.42122	50S ribosomal protein L4
Ntab-TN90_AYMY-SS6612g02007	-1.60387	transcription factor-related LENGTH=232
Ntab-TN90_AYMY-SS5202g10008	-1.28275	Thioredoxin-like 1-2, chloroplastic
Ntab-TN90_AYMY-SS6392g00003	-1.12696	Exosome complex component RRP41
Ntab-TN90_AYMY-SS6315g01003	-1.52446	NTM19 [Nicotiana tabacum]
Ntab-TN90_AYMY-SS13882g00001	-1.46124	Aminotransferase-like, plant mobile domain family protein LENGTH=696
Ntab-TN90_AYMY-SS16888g08009	-1.71151	Tyrosine-protein kinase HCK
Ntab-TN90_AYMY-SS151484g00005	-1.37483	alpha/beta-Hydrolases superfamily protein LENGTH=419
Ntab-TN90_AYMY-SS37788g00001	-1.35751	Cysteine proteinase inhibitor 1
Ntab-TN90_AYMY-SS3g00002	-1.22319	Protein of unknown function (DUF1664) LENGTH=344
Ntab-TN90_AYMY-SS8577g00001	-1.7475	Pectinacetylesterase family protein LENGTH=397
Ntab-TN90_AYMY-SS14219g02008	-1.81165	Pentatricopeptide repeat-containing protein
Ntab-TN90_AYMY-SS10700g00002	-1.21908	Cellulose-synthase-like C5 LENGTH=692
Ntab-TN90_AYMY-SS14001g00017	-1.26014	RING/U-box superfamily protein LENGTH=248
Ntab-TN90_AYMY-SS179743g00004	-1.22659	Ethylene-responsive transcription factor 1B
Ntab-TN90_AYMY-SS12386g01002	-1.74253	Heavy metal transport/detoxification superfamily protein LENGTH=157
Ntab-TN90_AYMY-SS132475g00003	-1.35974	Unknown protein
Ntab-TN90_AYMY-SS450g03009	-1.42039	HXXXD-type acyl-transferase family protein LENGTH=475
Ntab-TN90_AYMY-SS15125g00007	-1.21714	MATE efflux family protein LENGTH=494
Ntab-TN90_AYMY-SS737g00002	-1.53981	oleosin 1 LENGTH=173
Ntab-TN90_AYMY-SS18795g00002	-1.77465	Protein of unknown function (DUF679) LENGTH=219
Ntab-TN90_AYMY-SS1347g00020	-1.25995	2-oxoglutarate (2OG) and Fe(II)-dependent oxygenase superfamily protein LENGTH=348
Ntab-TN90_AYMY-SS2289g01007	-1.38676	CYCLIN B2;4 LENGTH=431
Ntab-TN90_AYMY-SS12813g00010	-1.05647	Nucleolar histone methyltransferase-related protein LENGTH=240
Ntab-TN90_AYMY-SS13673g00003	-1.78997	ARM repeat superfamily protein LENGTH=1040
Ntab-TN90_AYMY-SS817g06009	-1.67169	RNA-binding (RRM/RBD/RNP motifs) family protein LENGTH=181
Ntab-TN90_AYMY-SS6019g00001	-1.63408	Transcription factor bHLH84
Ntab-TN90_AYMY-SS5141g01001	-1.69091	Unknown protein
Ntab-TN90_AYMY-SS136g00009	-1.54935	NADH dehydrogenase [ubiquinone] flavoprotein 1, mitochondrial
Ntab-TN90_AYMY-SS6881g02010	-1.36327	receptor serine/threonine kinase, putative LENGTH=853
Ntab-TN90_AYMY-SS18127g00010	-1.44928	Unknown protein
Ntab-TN90_AYMY-SS1347g01020	-1.76765	Heat stress transcription factor B-2b
Ntab-TN90_AYMY-SS18153g00008	-1.79218	Protein kinase superfamily protein LENGTH=821
Ntab-TN90_AYMY-SS16677g01010	-1.7849	Plant invertase/pectin methylesterase inhibitor superfamily protein LENGTH=202
Ntab-TN90_AYMY-SS17810g00005	-1.7238	terpene synthase 21 LENGTH=547
Ntab-TN90_AYMY-SS17049g03015	-1.4189	Plant invertase/pectin methylesterase inhibitor superfamily LENGTH=518
Ntab-TN90_AYMY-SS16269g03020	-1.65429	heat shock protein 70 LENGTH=650
Ntab-TN90_AYMY-SS14435g01007	-1.74268	Domain of unknown function (DUF23) LENGTH=519
Ntab-TN90_AYMY-SS17038g03005	-1.78716	unknown protein; FUNCTIONS IN: molecular_function unknown; INVOLVED IN: N-terminal protein myristoylation; LOCATED IN: cellular_component unknown; BEST Arabidopsis thaliana protein match is: unknown protein . LENGTH=166
Ntab-TN90_AYMY-SS1081g00003	-1.25116	embryo defective 1303 LENGTH=154
Ntab-TN90_AYMY-SS59000g00012	-1.33158	Unknown protein
Ntab-TN90_AYMY-SS320g00003	-1.31541	F-box family protein LENGTH=374
Ntab-TN90_AYMY-SS14511g00004	-1.11693	RING/U-box superfamily protein LENGTH=594
Ntab-TN90_AYMY-SS10169g03004	-1.41655	galacturonosyltransferase-like 3 LENGTH=345
Ntab-TN90_AYMY-SS149583g00009	-1.04592	F-box family protein LENGTH=380
Ntab-TN90_AYMY-SS183g03002	-1.36937	30S ribosomal protein S12-B, chloroplastic
Ntab-TN90_AYMY-SS11712g01001	-1.32891	Integrase-type DNA-binding superfamily protein LENGTH=295
Ntab-TN90_AYMY-SS11262g00001	-1.30016	Abscisic stress-ripening protein 1
Ntab-TN90_AYMY-SS7072g01017	-1.52044	tubulin beta chain 4 LENGTH=444
Ntab-TN90_AYMY-SS10969g01006	-1.23713	Vacuolar protein sorting-associated protein VTA1 homolog
Ntab-TN90_AYMY-SS889g00011	-1.54798	Ribonuclease H-like superfamily protein LENGTH=575
Ntab-TN90_AYMY-SS437g00001	-1.60007	Integrase-type DNA-binding superfamily protein LENGTH=236
Ntab-TN90_AYMY-SS6157g03010	-1.16038	Glutathione S-transferase family protein LENGTH=235
Ntab-TN90_AYMY-SS2128g04002	-1.50811	Unknown protein
Ntab-TN90_AYMY-SS756g03004	-1.1691	xyloglucan endotransglucosylase/hydrolase 7 LENGTH=293
Ntab-TN90_AYMY-SS16742g00001	-1.38175	nuclear pore complex protein Nup188b [Nicotiana benthamiana]
Ntab-TN90_AYMY-SS11862g02009	-1.40736	Mitochondrial transcription termination factor family protein LENGTH=493
Ntab-TN90_AYMY-SS8585g01003	-1.08097	Unknown protein
Ntab-TN90_AYMY-SS69021g00002	-1.22068	AUTOPHAGY 8E LENGTH=122
Ntab-TN90_AYMY-SS3603g00010	-1.54532	Dehydrosqualene desaturase
Ntab-TN90_AYMY-SS1525g02009	-1.45531	Unknown protein
Ntab-TN90_AYMY-SS1539g07001	-1.51001	PPPDE putative thiol peptidase family protein LENGTH=255
Ntab-TN90_AYMY-SS565g03014	-1.74553	Protein of Unknown Function (DUF239) LENGTH=430
Ntab-TN90_AYMY-SS470g03030	-1.44693	Epstein-Barr nuclear antigen, putative [Ricinus communis] gb|EEF52100.1| Epstein-Barr nuclear antigen, putative [Ricinus communis]
Ntab-TN90_AYMY-SS7368g02001	-1.63668	P-loop containing nucleoside triphosphate hydrolases superfamily protein LENGTH=505
Ntab-TN90_AYMY-SS633g02004	-1.42601	auxin response factor 4 LENGTH=788
Ntab-TN90_AYMY-SS10602g00015	-1.28362	Alanine--tRNA ligase
Ntab-TN90_AYMY-SS17051g00015	-1.41032	Protein of unknown function (DUF1191) LENGTH=343
Ntab-TN90_AYMY-SS543g02001	-1.05203	Galactosyltransferase family protein LENGTH=619
Ntab-TN90_AYMY-SS5454g19021	-1.32907	BUB3-interacting and GLEBS motif-containing protein ZNF207
Ntab-TN90_AYMY-SS1512g00009	-1.32801	UDP-Glycosyltransferase superfamily protein LENGTH=453
Ntab-TN90_AYMY-SS8845g05007	-1.28726	G-type lectin S-receptor-like serine/threonine-protein kinase
Ntab-TN90_AYMY-SS6761g02008	-1.7056	Pentatricopeptide repeat-containing protein
Ntab-TN90_AYMY-SS222g02008	-1.58235	FAD-binding Berberine family protein LENGTH=530
Ntab-TN90_AYMY-SS2806g00012	-1.70653	P-loop containing nucleoside triphosphate hydrolases superfamily protein LENGTH=451
Ntab-TN90_AYMY-SS2964g01017	-1.28991	F-box/LRR-repeat protein 14
Ntab-TN90_AYMY-SS8621g01001	-1.39402	Endo-1,3(4)-beta-glucanase 1
Ntab-TN90_AYMY-SS545g00003	-1.48633	Agenet domain-containing protein LENGTH=294
Ntab-TN90_AYMY-SS15948g00003	-1.47585	Leucine-rich repeat protein kinase family protein LENGTH=605
Ntab-TN90_AYMY-SS34384g00002	-1.66048	Protein kinase superfamily protein LENGTH=452
Ntab-TN90_AYMY-SS2771g00004	-1.58809	unknown protein; FUNCTIONS IN: molecular_function unknown; INVOLVED IN: N-terminal protein myristoylation; LOCATED IN: cellular_component unknown; BEST Arabidopsis thaliana protein match is: unknown protein . LENGTH=166
Ntab-TN90_AYMY-SS5379g02016	-1.27677	BEST Arabidopsis thaliana protein match is: glycine-rich protein . LENGTH=1476
Ntab-TN90_AYMY-SS1156g02035	-1.03457	DNA polymerase V [Medicago truncatula]
Ntab-TN90_AYMY-SS4411g00002	-1.62461	Protein kinase superfamily protein LENGTH=949
Ntab-TN90_AYMY-SS1328g03002	-1.49856	Unknown protein
Ntab-TN90_AYMY-SS3965g01002	-1.61264	unknown protein; FUNCTIONS IN: molecular_function unknown; INVOLVED IN: response to oxidative stress; LOCATED IN: endomembrane system; EXPRESSED IN: 21 plant structures; EXPRESSED DURING: 13 growth stages; BEST Arabidopsis thaliana protein match is: unknown protein . LENGTH=123
Ntab-TN90_AYMY-SS7563g00018	-1.74403	Trihelix transcription factor GT-2
Ntab-TN90_AYMY-SS7299g02013	-1.03885	Pentatricopeptide repeat (PPR) superfamily protein LENGTH=405
Ntab-TN90_AYMY-SS271g10019	-1.68501	microtubule-associated proteins 70-2 LENGTH=634
Ntab-TN90_AYMY-SS4656g01007	-1.64694	aspartic proteinase A1 LENGTH=506
Ntab-TN90_AYMY-SS2722g03001	-1.467	microtubule-associated proteins 70-2 LENGTH=634
Ntab-TN90_AYMY-SS10681g00006	-1.12661	orf192 (mitochondrion) [Phoenix dactylifera] gb|AEM43933.1| orf192 (mitochondrion) [Phoenix dactylifera]
Ntab-TN90_AYMY-SS16972g05004	-1.56869	unknown protein; BEST Arabidopsis thaliana protein match is: unknown protein . LENGTH=394
Ntab-TN90_AYMY-SS1480g01006	-1.11144	Cysteine-rich receptor-like protein kinase 2
Ntab-TN90_AYMY-SS14450g00042	-1.70652	AMP-dependent synthetase and ligase family protein LENGTH=572
Ntab-TN90_AYMY-SS17763g00011	-1.1106	unknown protein; FUNCTIONS IN: molecular_function unknown; INVOLVED IN: biological_process unknown; LOCATED IN: endomembrane system; BEST Arabidopsis thaliana protein match is: unknown protein . LENGTH=557
Ntab-TN90_AYMY-SS147g04003	-1.46157	G-box binding factor 3 LENGTH=382
Ntab-TN90_AYMY-SS630g03002	-1.12225	Unknown protein
Ntab-TN90_AYMY-SS17128g02004	-1.70754	GRF1-interacting factor 3 LENGTH=223
Ntab-TN90_AYMY-SS1494g02004	-1.6613	Palmitoyl-protein thioesterase 1
Ntab-TN90_AYMY-SS16968g01006	-1.71346	2-oxoglutarate (2OG) and Fe(II)-dependent oxygenase superfamily protein LENGTH=298
Ntab-TN90_AYMY-SS2050g01029	-1.26754	SAUR-like auxin-responsive protein family LENGTH=135
Ntab-TN90_AYMY-SS15708g06010	-1.1123	calcium ATPase 2 LENGTH=1014
Ntab-TN90_AYMY-SS1979g01010	-1.58811	galacturonosyltransferase 1 LENGTH=673
Ntab-TN90_AYMY-SS110g11012	-1.69731	MADS-box transcription factor 22
Ntab-TN90_AYMY-SS1538g03005	-1.09985	Pyruvate, phosphate dikinase regulatory protein 2
Ntab-TN90_AYMY-SS6496g16023	-1.06819	zinc ion binding;nucleic acid binding LENGTH=515
Ntab-TN90_AYMY-SS6178g01003	-1.4385	CTP synthase family protein LENGTH=600
Ntab-TN90_AYMY-SS2588g07015	-1.49905	Ribosomal RNA adenine dimethylase family protein LENGTH=380
Ntab-TN90_AYMY-SS16815g01007	-1.61302	Aspartate aminotransferase, mitochondrial
Ntab-TN90_AYMY-SS5758g01007	-1.65901	H/ACA ribonucleoprotein complex subunit 1-like protein 2
Ntab-TN90_AYMY-SS17063g03007	-1.23031	Diacylglycerol O-acyltransferase 1
Ntab-TN90_AYMY-SS13175g00003	-1.40063	Unknown protein
Ntab-TN90_AYMY-SS3672g00002	-1.49475	Eukaryotic aspartyl protease family protein LENGTH=535
Ntab-TN90_AYMY-SS7560g00011	-1.65804	Trihelix transcription factor GT-2
Ntab-TN90_AYMY-SS456g01006	-1.1619	Pentatricopeptide repeat-containing protein
Ntab-TN90_AYMY-SS1527g03020	-1.0151	DNAJ heat shock N-terminal domain-containing protein LENGTH=346
Ntab-TN90_AYMY-SS16874g00001	-1.7258	galacturonosyltransferase-like 10 LENGTH=365
Ntab-TN90_AYMY-SS1435g03005	-1.40344	Fatty acid hydroxylase superfamily LENGTH=613
Ntab-TN90_AYMY-SS12149g06002	-1.67747	Calcium-binding EF-hand family protein LENGTH=222
Ntab-TN90_AYMY-SS15507g00003	-1.40872	External alternative NAD(P)H-ubiquinone oxidoreductase B2, mitochondrial
Ntab-TN90_AYMY-SS16613g00009	-1.64469	Leucine-rich repeat protein kinase family protein LENGTH=1010
Ntab-TN90_AYMY-SS18647g03004	-1.10033	disease resistance protein (TIR-NBS-LRR class) LENGTH=1400
Ntab-TN90_AYMY-SS18201g00004	-1.34769	Plant protein of unknown function (DUF247) LENGTH=539
Ntab-TN90_AYMY-SS18782g03006	-1.11386	verticillium wilt disease resistance protein [Solanum lycopersicum]
Ntab-TN90_AYMY-SS172956g00011	-1.03068	unknown protein; FUNCTIONS IN: molecular_function unknown; INVOLVED IN: biological_process unknown; LOCATED IN: chloroplast; Has 30 Blast hits to 30 proteins in 6 species: Archae - 0; Bacteria - 0; Metazoa - 0; Fungi - 0; Plants - 30; Viruses - 0; Other Eukaryotes - 0 (source: NCBI BLink). LENGTH=152
Ntab-TN90_AYMY-SS18254g04006	-1.66412	UDP-Glycosyltransferase superfamily protein LENGTH=496
Ntab-TN90_AYMY-SS17641g00001	-1.67845	Domain of unknown function (DUF23) LENGTH=519
Ntab-TN90_AYMY-SS10981g00045	-1.48544	Unknown protein
Ntab-TN90_AYMY-SS7443g00038	-1.47908	cyclin-dependent kinase B2;2 LENGTH=315
Ntab-TN90_AYMY-SS3534g01005	-1.00487	Integrator complex subunit 7
Ntab-TN90_AYMY-SS6353g00001	-1.6642	Unknown protein
Ntab-TN90_AYMY-SS2480g01007	-1.2719	unknown protein; BEST Arabidopsis thaliana protein match is: unknown protein . LENGTH=156
Ntab-TN90_AYMY-SS7910g00003	-1.63286	unknown protein; BEST Arabidopsis thaliana protein match is: unknown protein . LENGTH=394
Ntab-TN90_AYMY-SS1628g05008	-1.67348	[Oryza sativa Japonica Group] dbj|BAH93078.1| [Oryza sativa Japonica Group]
Ntab-TN90_AYMY-SS16456g02005	-1.69861	WRKY family transcription factor LENGTH=313
Ntab-TN90_AYMY-SS5902g04010	-1.46638	Unknown protein
Ntab-TN90_AYMY-SS11747g14001	-1.09493	cellulose synthase-like D3 LENGTH=1145
Ntab-TN90_AYMY-SS17131g01004	-1.07929	Domain of unknown function (DUF1985) LENGTH=673
Ntab-TN90_AYMY-SS9106g00004	-1.69479	mitogen-activated protein kinase kinase kinase 19 LENGTH=344
Ntab-TN90_AYMY-SS1593g04002	-1.65337	Nucleic acid binding protein, putative isoform 1 [Theobroma cacao] gb|EOY33048.1| Nucleic acid binding protein, putative isoform 1 [Theobroma cacao]
Ntab-TN90_AYMY-SS10394g06013	-1.49414	RING/U-box superfamily protein LENGTH=310
Ntab-TN90_AYMY-SS15839g00001	-1.4088	HXXXD-type acyl-transferase family protein LENGTH=461
Ntab-TN90_AYMY-SS821g01001	-1.42188	Protein WEAK CHLOROPLAST MOVEMENT UNDER BLUE LIGHT 1
Ntab-TN90_AYMY-SS8344g00018	-1.58248	TRICHOME BIREFRINGENCE-LIKE 19 LENGTH=426
Ntab-TN90_AYMY-SS6194g00005	-1.5785	Solute carrier family 13 member 2
Ntab-TN90_AYMY-SS4432g00014	-1.14288	structural constituent of ribosome chrC:82826-83482 REVERSE LENGTH=218
Ntab-TN90_AYMY-SS1240g00058	-1.1209	Photosystem I P700 chlorophyll a apoprotein A2
Ntab-TN90_AYMY-SS965g01019	-1.06789	Unknown protein
Ntab-TN90_AYMY-SS16375g01017	-1.69124	Protein RFT1 homolog
Ntab-TN90_AYMY-SS360g04007	-1.68821	Vacuolar protein sorting-associated protein 13
Ntab-TN90_AYMY-SS56653g00006	-1.39511	Protein of Unknown Function (DUF239) LENGTH=430
Ntab-TN90_AYMY-SS3870g00001	-1.67959	proline extensin-like receptor kinase 1 LENGTH=652
Ntab-TN90_AYMY-SS668g07001	-1.61419	Pentatricopeptide repeat-containing protein
Ntab-TN90_AYMY-SS4064g00020	-1.37802	Pentatricopeptide repeat (PPR) superfamily protein LENGTH=459
Ntab-TN90_AYMY-SS10541g00012	-1.23326	zinc ion binding;nucleic acid binding LENGTH=515
Ntab-TN90_AYMY-SS8071g01003	-1.33871	SKU5 similar 5 LENGTH=541
Ntab-TN90_AYMY-SS4433g02006	-1.61412	Disease resistance protein (CC-NBS-LRR class) family LENGTH=927
Ntab-TN90_AYMY-SS9531g01002	-1.13617	RNA-binding KH domain-containing protein LENGTH=495
Ntab-TN90_AYMY-SS12925g00002	-1.66922	6,7-dimethyl-8-ribityllumazine synthase
Ntab-TN90_AYMY-SS6507g03019	-1.57554	SAUR-like auxin-responsive protein family LENGTH=154
Ntab-TN90_AYMY-SS1059g00005	-1.48967	unknown protein; BEST Arabidopsis thaliana protein match is: unknown protein . LENGTH=294
Ntab-TN90_AYMY-SS15412g00004	-1.63785	PPPDE putative thiol peptidase family protein LENGTH=255
Ntab-TN90_AYMY-SS2794g02003	-1.12028	Protein of unknown function (DUF3049) LENGTH=463
Ntab-TN90_AYMY-SS15414g03003	-1.59469	PPPDE putative thiol peptidase family protein LENGTH=255
Ntab-TN90_AYMY-SS164560g00003	-1.14474	septum site-determining protein (MIND) LENGTH=326
Ntab-TN90_AYMY-SS17091g00001	-1.09075	DEAD-box ATP-dependent RNA helicase 50
Ntab-TN90_AYMY-SS5379g02019	-1.25443	BEST Arabidopsis thaliana protein match is: glycine-rich protein . LENGTH=1476
Ntab-TN90_AYMY-SS4980g00017	-1.68513	NADH-ubiquinone oxidoreductase chain 4
Ntab-TN90_AYMY-SS5654g01002	-1.23016	Sugar isomerase (SIS) family protein LENGTH=560
Ntab-TN90_AYMY-SS17463g08005	-1.6626	GDSL esterase/lipase 5
Ntab-TN90_AYMY-SS4447g12006	-1.61012	Unknown protein
Ntab-TN90_AYMY-SS320g00002	-1.38064	F-box family protein LENGTH=374
Ntab-TN90_AYMY-SS9571g01002	-1.06792	unknown protein; Has 204 Blast hits to 201 proteins in 58 species: Archae - 0; Bacteria - 10; Metazoa - 72; Fungi - 8; Plants - 41; Viruses - 0; Other Eukaryotes - 73 (source: NCBI BLink). LENGTH=700
Ntab-TN90_AYMY-SS66077g00003	-1.66713	Long chain base biosynthesis protein 2a
Ntab-TN90_AYMY-SS7072g01010	-1.63956	tubulin beta chain 4 LENGTH=444
Ntab-TN90_AYMY-SS18313g00002	-1.14197	S-locus lectin protein kinase family protein LENGTH=783
Ntab-TN90_AYMY-SS7363g02006	-1.65808	RNA-binding KH domain-containing protein LENGTH=548
Ntab-TN90_AYMY-SS1439g09024	-1.06227	Zinc knuckle (CCHC-type) family protein LENGTH=530
Ntab-TN90_AYMY-SS5669g08002	-1.64238	Protein of Unknown Function (DUF239) LENGTH=430
Ntab-TN90_AYMY-SS2842g03001	-1.13835	sulfate transporter 91 LENGTH=631
Ntab-TN90_AYMY-SS384g10008	-1.57347	Amidophosphoribosyltransferase 1, chloroplastic
Ntab-TN90_AYMY-SS15030g00010	-1.23102	Ataxin-7-like protein 1
Ntab-TN90_AYMY-SS679g00008	-1.32603	Pentatricopeptide repeat-containing protein
Ntab-TN90_AYMY-SS6881g02011	-1.52817	receptor serine/threonine kinase, putative LENGTH=853
Ntab-TN90_AYMY-SS1509g00008	-1.25241	unknown protein; FUNCTIONS IN: molecular_function unknown; INVOLVED IN: biological_process unknown; LOCATED IN: chloroplast thylakoid membrane, chloroplast; Has 37 Blast hits to 37 proteins in 13 species: Archae - 0; Bacteria - 0; Metazoa - 0; Fungi - 0; Plants - 37; Viruses - 0; Other Eukaryotes - 0 (source: NCBI BLink). LENGTH=192
Ntab-TN90_AYMY-SS1857g04010	-1.22933	Protein kinase superfamily protein LENGTH=709
Ntab-TN90_AYMY-SS10315g06006	-1.13836	unknown protein; FUNCTIONS IN: molecular_function unknown; INVOLVED IN: biological_process unknown; LOCATED IN: endomembrane system; EXPRESSED IN: 11 plant structures; EXPRESSED DURING: 6 growth stages; Has 36 Blast hits to 36 proteins in 8 species: Archae - 0; Bacteria - 0; Metazoa - 0; Fungi - 0; Plants - 36; Viruses - 0; Other Eukaryotes - 0 (source: NCBI BLink). LENGTH=62
Ntab-TN90_AYMY-SS13183g03005	-1.2166	Unknown protein
Ntab-TN90_AYMY-SS9458g01007	-1.12183	Protein NRT1/ PTR FAMILY 5.1
Ntab-TN90_AYMY-SS930g10015	-1.05821	sporocyteless (SPL) LENGTH=314
Ntab-TN90_AYMY-SS12535g01009	-1.59044	2-methylene-furan-3-one reductase
Ntab-TN90_AYMY-SS7952g04010	-1.65208	Glutamyl-tRNA(Gln) amidotransferase subunit E
Ntab-TN90_AYMY-SS8030g01011	-1.65981	gibberellin 2-oxidase 6 LENGTH=329
Ntab-TN90_AYMY-SS410g04008	-1.2506	MATE efflux family protein LENGTH=500
Ntab-TN90_AYMY-SS1985g00001	-1.65541	profilin 5 LENGTH=134
Ntab-TN90_AYMY-SS8384g02003	-1.11111	Ankyrin repeat family protein LENGTH=243
Ntab-TN90_AYMY-SS2860g00002	-1.50546	Unknown protein
Ntab-TN90_AYMY-SS12779g00002	-1.57788	30S ribosomal protein 3, chloroplastic
Ntab-TN90_AYMY-SS7623g00003	-1.44312	Unknown protein
Ntab-TN90_AYMY-SS1186g04003	-1.39917	WRKY DNA-binding protein 46 LENGTH=295
Ntab-TN90_AYMY-SS1342g03009	-1.49907	growth-regulating factor 9 LENGTH=429
Ntab-TN90_AYMY-SS16817g00024	-1.53337	Calcium-binding EF-hand family protein LENGTH=170
Ntab-TN90_AYMY-SS4795g00015	-1.21218	Zinc finger protein CONSTANS-LIKE 10
Ntab-TN90_AYMY-SS3081g00003	-1.62222	beta-galactosidase 8 LENGTH=852
Ntab-TN90_AYMY-SS11605g00003	-1.501	receptor like protein 35 LENGTH=943
Ntab-TN90_AYMY-SS10777g00001	-1.65227	Uncharacterised conserved protein UCP031279 LENGTH=179
Ntab-TN90_AYMY-SS28908g00002	-1.64947	RNA polymerase II subunit B1 CTD phosphatase Rpap2
Ntab-TN90_AYMY-SS9877g02013	-1.20037	transferases, transferring glycosyl groups LENGTH=943
Ntab-TN90_AYMY-SS15715g00002	-1.48828	Transforming growth factor-beta receptor-associated protein 1 homolog
Ntab-TN90_AYMY-SS12948g06009	-1.5415	2-oxoglutarate (2OG) and Fe(II)-dependent oxygenase superfamily protein LENGTH=314
Ntab-TN90_AYMY-SS345g07006	-1.07543	ubiquitin fusion degradation 1 LENGTH=340
Ntab-TN90_AYMY-SS12376g07011	-1.61327	phenylalanine ammonia-lyase 2 LENGTH=717
Ntab-TN90_AYMY-SS210479g00013	-1.61205	MADS-box transcription factor family protein LENGTH=248
Ntab-TN90_AYMY-SS16987g02017	-1.05649	U-box domain-containing protein kinase family protein LENGTH=835
Ntab-TN90_AYMY-SS1555g01024	-1.1429	WRKY DNA-binding protein 70 LENGTH=294
Ntab-TN90_AYMY-SS5727g01004	-1.61097	Chromatin assembly factor 1 subunit A-B
Ntab-TN90_AYMY-SS5150g03009	-1.40812	alpha/beta-Hydrolases superfamily protein LENGTH=318
Ntab-TN90_AYMY-SS3851g01002	-1.37464	Eukaryotic aspartyl protease family protein LENGTH=442
Ntab-TN90_AYMY-SS7734g00001	-1.34272	Cysteine-rich receptor-like protein kinase 26
Ntab-TN90_AYMY-SS1113g03006	-1.07392	unknown protein; FUNCTIONS IN: molecular_function unknown; INVOLVED IN: biological_process unknown; LOCATED IN: chloroplast; EXPRESSED IN: 23 plant structures; EXPRESSED DURING: 14 growth stages; BEST Arabidopsis thaliana protein match is: unknown protein . LENGTH=155
Ntab-TN90_AYMY-SS3705g00012	-1.235	guanylate kinase LENGTH=390
Ntab-TN90_AYMY-SS15258g01018	-1.50116	Glutaredoxin family protein LENGTH=273
Ntab-TN90_AYMY-SS2981g01009	-1.58929	Pentatricopeptide repeat-containing protein
Ntab-TN90_AYMY-SS6344g01003	-1.58899	beta-carotene hydroxylase 2 LENGTH=303
Ntab-TN90_AYMY-SS16496g02027	-1.05623	Unknown protein
Ntab-TN90_AYMY-SS5758g02004	-1.5127	H/ACA ribonucleoprotein complex subunit 1-like protein 2
Ntab-TN90_AYMY-SS9648g03003	-1.42385	Proteasome subunit alpha type-5
Ntab-TN90_AYMY-SS16810g00001	-1.43253	lysophosphatidyl acyltransferase 4 LENGTH=378
Ntab-TN90_AYMY-SS6931g00003	-1.62917	Unknown protein
Ntab-TN90_AYMY-SS7435g00001	-1.10749	Transcription initiation factor TFIID subunit A LENGTH=683
Ntab-TN90_AYMY-SS8540g01006	-1.07107	SCARECROW-like 13 LENGTH=529
Ntab-TN90_AYMY-SS15674g02010	-1.62623	Protein of unknown function (DUF604) LENGTH=507
Ntab-TN90_AYMY-SS5768g04002	-1.48381	WRKY DNA-binding protein 51 LENGTH=194
Ntab-TN90_AYMY-SS16705g01002	-1.38017	Thaumatin-like protein
Ntab-TN90_AYMY-SS97779g00016	-1.01458	Unknown protein
Ntab-TN90_AYMY-SS10612g03013	-1.34458	receptor like protein 19 LENGTH=983
Ntab-TN90_AYMY-SS10542g01002	-1.48313	zinc ion binding;nucleic acid binding LENGTH=515
Ntab-TN90_AYMY-SS1900g00001	-1.26178	Unknown protein
Ntab-TN90_AYMY-SS13755g00038	-1.22551	RAB GTPase homolog A3 LENGTH=237
Ntab-TN90_AYMY-SS149583g00003	-1.23417	F-box family protein LENGTH=380
Ntab-TN90_AYMY-SS7294g01025	-1.14686	Chloroplast envelope membrane protein
Ntab-TN90_AYMY-SS364g00014	-1.39785	DNA replication ATP-dependent helicase/nuclease DNA2
Ntab-TN90_AYMY-SS6392g00015	-1.42891	Exosome complex component RRP41
Ntab-TN90_AYMY-SS16934g00002	-1.40194	40S ribosomal protein S9-2
Ntab-TN90_AYMY-SS86g03002	-1.11787	Chaperone protein DnaJ
Ntab-TN90_AYMY-SS9617g04001	-1.09232	plasma membrane intrinsic protein 1;4 LENGTH=287
Ntab-TN90_AYMY-SS16369g00012	-1.2459	receptor like protein 12 LENGTH=847
Ntab-TN90_AYMY-SS43003g00002	-1.59776	Translocon-associated protein subunit alpha
Ntab-TN90_AYMY-SS10327g00009	-1.31069	Unknown protein
Ntab-TN90_AYMY-SS6993g04004	-1.59178	Transcription factor bHLH143
Ntab-TN90_AYMY-SS18485g00002	-1.57873	Protein of unknown function (DUF567) LENGTH=217
Ntab-TN90_AYMY-SS12965g01014	-1.20939	sphingosine kinase 1 LENGTH=485
Ntab-TN90_AYMY-SS8719g01002	-1.5085	TCP family transcription factor 4 LENGTH=420
Ntab-TN90_AYMY-SS1244g06022	-1.38425	calcium-dependent protein kinase 29 LENGTH=561
Ntab-TN90_AYMY-SS541g03011	-1.00986	telomere repeat binding factor 3 LENGTH=295
Ntab-TN90_AYMY-SS8762g04018	-1.17403	plasma membrane intrinsic protein 2 LENGTH=285
Ntab-TN90_AYMY-SS1029g02005	-1.00161	L-ascorbate peroxidase 2, cytosolic
Ntab-TN90_AYMY-SS826g05006	-1.07601	F-box family protein LENGTH=427
Ntab-TN90_AYMY-SS837g04019	-1.35985	Ankyrin repeat family protein LENGTH=243
Ntab-TN90_AYMY-SS792g11019	-1.58078	Unknown protein
Ntab-TN90_AYMY-SS239g03003	-1.57281	conserved hypothetical protein [Ricinus communis] gb|EEF26527.1| conserved hypothetical protein [Ricinus communis]
Ntab-TN90_AYMY-SS6507g03020	-1.35263	SAUR-like auxin-responsive protein family LENGTH=154
Ntab-TN90_AYMY-SS4661g03009	-1.55358	RING/U-box superfamily protein LENGTH=594
Ntab-TN90_AYMY-SS12381g03025	-1.60539	alpha/beta-Hydrolases superfamily protein LENGTH=318
Ntab-TN90_AYMY-SS15110g02037	-1.55751	Unknown protein
Ntab-TN90_AYMY-SS8778g03005	-1.48082	SCARECROW-like 14 LENGTH=769
Ntab-TN90_AYMY-SS18778g00010	-1.13261	Calcium-transporting ATPase, endoplasmic reticulum-type
Ntab-TN90_AYMY-SS4030g05007	-1.23016	PEBP (phosphatidylethanolamine-binding protein) family protein LENGTH=177
Ntab-TN90_AYMY-SS1400g01005	-1.15745	Leucine-rich receptor-like protein kinase family protein LENGTH=1173
Ntab-TN90_AYMY-SS204040g00001	-1.40733	Unknown protein
Ntab-TN90_AYMY-SS891g00007	-1.41455	Histone-lysine N-methyltransferase, H3 lysine-9 specific SUVH6
Ntab-TN90_AYMY-SS124g01012	-1.50158	Photosystem I P700 chlorophyll a apoprotein A1
Ntab-TN90_AYMY-SS16496g02006	-1.08412	alpha/beta-Hydrolases superfamily protein LENGTH=558
Ntab-TN90_AYMY-SS28210g00002	-1.57879	17.6 kDa class II heat shock protein LENGTH=155
Ntab-TN90_AYMY-SS11032g00003	-1.33811	Auxin-responsive GH3 family protein LENGTH=591
Ntab-TN90_AYMY-SS3835g03010	-1.4496	Guanine/hypoxanthine permease GhxP
Ntab-TN90_AYMY-SS326g05004	-1.30528	Seed maturation protein LENGTH=262
Ntab-TN90_AYMY-SS7981g01026	-1.14038	Unknown protein
Ntab-TN90_AYMY-SS12214g03011	-1.02707	Protein phosphatase 2C family protein LENGTH=380
Ntab-TN90_AYMY-SS17656g00018	-1.12581	Nematode resistance protein-like HSPRO2
Ntab-TN90_AYMY-SS4009g00001	-1.52954	Protein of unknown function (DUF1664) LENGTH=344
Ntab-TN90_AYMY-SS2512g09002	-1.43113	Unknown protein
Ntab-TN90_AYMY-SS3598g00017	-1.50332	F-box/RNI-like superfamily protein LENGTH=675
Ntab-TN90_AYMY-SS8209g00019	-1.58289	TOPLESS-related 1 LENGTH=1120
Ntab-TN90_AYMY-SS108751g00004	-1.05189	Unknown protein
Ntab-TN90_AYMY-SS8092g01021	-1.32735	Protein kinase superfamily protein LENGTH=654
Ntab-TN90_AYMY-SS1628g04002	-1.18324	WRKY DNA-binding protein 70 LENGTH=294
Ntab-TN90_AYMY-SS16702g00001	-1.01415	alpha/beta-Hydrolases superfamily protein LENGTH=312
Ntab-TN90_AYMY-SS13014g03010	-1.36221	Unknown protein
Ntab-TN90_AYMY-SS1093g02023	-1.2364	Haloacid dehalogenase-like hydrolase (HAD) superfamily protein LENGTH=369
Ntab-TN90_AYMY-SS3473g00022	-1.32371	myb domain protein 52 LENGTH=249
Ntab-TN90_AYMY-SS457g00001	-1.43805	nicotinate phosphoribosyltransferase 1 LENGTH=559
Ntab-TN90_AYMY-SS285g01006	-1.4793	Unknown protein
Ntab-TN90_AYMY-SS14982g03001	-1.04784	EH domain-containing protein 1
Ntab-TN90_AYMY-SS268g00012	-1.57572	Pentatricopeptide repeat (PPR) superfamily protein LENGTH=687
Ntab-TN90_AYMY-SS949g00014	-1.07247	UDP-Glycosyltransferase superfamily protein LENGTH=453
Ntab-TN90_AYMY-SS3277g00002	-1.07797	cytochrome P450, family 71 subfamily B, polypeptide 7 LENGTH=504
Ntab-TN90_AYMY-SS5806g00021	-1.11469	FAR1-related sequence 4 LENGTH=732
Ntab-TN90_AYMY-SS12939g01005	-1.32978	unknown protein; BEST Arabidopsis thaliana protein match is: unknown protein . LENGTH=594
Ntab-TN90_AYMY-SS2794g02008	-1.05023	AP2/B3-like transcriptional factor family protein LENGTH=282
Ntab-TN90_AYMY-SS239034g00002	-1.51802	Pollen Ole e 1 allergen and extensin family protein LENGTH=171
Ntab-TN90_AYMY-SS5334g00001	-1.35224	SAUR-like auxin-responsive protein family LENGTH=148
Ntab-TN90_AYMY-SS1505g00004	-1.46208	Late embryogenesis abundant (LEA) hydroxyproline-rich glycoprotein family LENGTH=221
Ntab-TN90_AYMY-SS89940g00008	-1.1305	Uncharacterised conserved protein UCP015417, vWA LENGTH=655
Ntab-TN90_AYMY-SS118652g00001	-1.00018	Mitochondrial transcription termination factor family protein LENGTH=493
Ntab-TN90_AYMY-SS1244g10015	-1.03205	calcium-dependent protein kinase 29 LENGTH=561
Ntab-TN90_AYMY-SS295g01002	-1.54562	5'-AMP-activated protein kinase beta-2 subunit protein LENGTH=261
Ntab-TN90_AYMY-SS9560g00016	-1.28685	GDSL esterase/lipase
Ntab-TN90_AYMY-SS12374g00002	-1.50865	alpha/beta-Hydrolases superfamily protein LENGTH=313
Ntab-TN90_AYMY-SS7279g00002	-1.56059	Plant thionin family protein LENGTH=79
Ntab-TN90_AYMY-SS6187g02002	-1.49165	alpha/beta-Hydrolases superfamily protein LENGTH=312
Ntab-TN90_AYMY-SS16591g05003	-1.50356	sieve element occlusion protein 1 [Nicotiana tabacum]
Ntab-TN90_AYMY-SS606g00003	-1.16579	S-adenosyl-L-methionine-dependent methyltransferases superfamily protein LENGTH=412
Ntab-TN90_AYMY-SS415g05003	-1.01178	Plant protein of unknown function (DUF247) LENGTH=474
Ntab-TN90_AYMY-SS563g01032	-1.55554	Alba DNA/RNA-binding protein isoform 1 [Theobroma cacao] gb|EOX93965.1| Alba DNA/RNA-binding protein isoform 1 [Theobroma cacao]
Ntab-TN90_AYMY-SS16567g04013	-1.01755	Protein yippee-like
Ntab-TN90_AYMY-SS5012g00006	-1.01063	Tyrosine phosphatase family protein LENGTH=203
Ntab-TN90_AYMY-SS8131g00006	-1.44194	galactinol synthase 1 LENGTH=344
Ntab-TN90_AYMY-SS110g02008	-1.56038	MADS-box transcription factor 22
Ntab-TN90_AYMY-SS583g06025	-1.23115	Cytochrome P450 superfamily protein LENGTH=513
Ntab-TN90_AYMY-SS18568g05004	-1.3712	unknown protein; FUNCTIONS IN: molecular_function unknown; INVOLVED IN: biological_process unknown; LOCATED IN: cellular_component unknown; EXPRESSED IN: 23 plant structures; EXPRESSED DURING: 14 growth stages; BEST Arabidopsis thaliana protein match is: unknown protein . LENGTH=1807
Ntab-TN90_AYMY-SS4004g00006	-1.08576	Protein of unknown function (DUF1664) LENGTH=344
Ntab-TN90_AYMY-SS6162g02004	-1.54258	SAUR-like auxin-responsive protein family LENGTH=127
Ntab-TN90_AYMY-SS11144g00007	-1.55948	unknown protein; FUNCTIONS IN: molecular_function unknown; INVOLVED IN: biological_process unknown; LOCATED IN: chloroplast; EXPRESSED IN: 23 plant structures; EXPRESSED DURING: 14 growth stages; BEST Arabidopsis thaliana protein match is: unknown protein . LENGTH=155
Ntab-TN90_AYMY-SS2225g03005	-1.55629	Serine/threonine-protein kinase 38-like
Ntab-TN90_AYMY-SS6148g02004	-1.46906	Subtilisin-like protease
Ntab-TN90_AYMY-SS9084g00001	-1.40768	Octicosapeptide/Phox/Bem1p (PB1) domain-containing protein / tetratricopeptide repeat (TPR)-containing protein LENGTH=745
Ntab-TN90_AYMY-SS16003g00022	-1.00652	Protein phosphatase 2C family protein LENGTH=384
Ntab-TN90_AYMY-SS2785g05005	-1.31457	NAC domain containing protein 36 LENGTH=276
Ntab-TN90_AYMY-SS16178g01022	-1.06507	Unknown protein
Ntab-TN90_AYMY-SS11756g04005	-1.0565	AMP-dependent synthetase and ligase family protein LENGTH=603
Ntab-TN90_AYMY-SS59g01002	-1.46074	Transcription factor bHLH84
Ntab-TN90_AYMY-SS65513g00002	-1.48937	S-adenosyl-L-methionine-dependent methyltransferases superfamily protein LENGTH=354
Ntab-TN90_AYMY-SS6353g01002	-1.30185	Unknown protein
Ntab-TN90_AYMY-SS2358g00015	-1.44941	Deoxycytidine kinase
Ntab-TN90_AYMY-SS2713g00001	-1.18854	Unknown protein
Ntab-TN90_AYMY-SS858g02016	-1.26047	Tetratricopeptide repeat (TPR)-like superfamily protein LENGTH=303
Ntab-TN90_AYMY-SS16557g01014	-1.14442	Pectinacetylesterase family protein LENGTH=397
Ntab-TN90_AYMY-SS8039g00014	-1.29064	Hsc70-interacting protein
Ntab-TN90_AYMY-SS247607g00003	-1.00622	Ypt/Rab-GAP domain of gyp1p superfamily protein LENGTH=424
Ntab-TN90_AYMY-SS8688g00006	-1.40041	ENTH/ANTH/VHS superfamily protein LENGTH=365
Ntab-TN90_AYMY-SS17124g01009	-1.53824	GRF1-interacting factor 3 LENGTH=223
Ntab-TN90_AYMY-SS4827g01004	-1.40762	Dehydration-responsive element-binding protein 1A
Ntab-TN90_AYMY-SS1311g04011	-1.22833	Unknown protein
Ntab-TN90_AYMY-SS14706g00009	-1.11163	Cell division cycle 20.1, cofactor of APC complex
Ntab-TN90_AYMY-SS1142g02001	-1.32848	Aldehyde dehydrogenase family 3 member H1
Ntab-TN90_AYMY-SS16932g00009	-1.4734	Transcription elongation factor Spt5 LENGTH=989
Ntab-TN90_AYMY-SS3363g01013	-1.49556	Plasma membrane ATPase
Ntab-TN90_AYMY-SS13897g00001	-1.54115	sterol methyltransferase 2 LENGTH=361
Ntab-TN90_AYMY-SS398g00011	-1.54027	Nodulin MtN3 family protein LENGTH=240
Ntab-TN90_AYMY-SS3639g01051	-1.00643	Unknown protein
Ntab-TN90_AYMY-SS5103g02007	-1.51998	UDP-glucose 6-dehydrogenase family protein LENGTH=480
Ntab-TN90_AYMY-SS6592g00016	-1.39876	Calcium-binding EF-hand family protein LENGTH=170
Ntab-TN90_AYMY-SS14444g00007	-1.25728	Ras-related protein Rab-5C
Ntab-TN90_AYMY-SS13474g00001	-1.19367	Glycosyl hydrolase family 10 protein LENGTH=562
Ntab-TN90_AYMY-SS17619g04001	-1.43238	Unknown protein
Ntab-TN90_AYMY-SS887g00004	-1.39528	myosin XI A LENGTH=1730
Ntab-TN90_AYMY-SS1247g00004	-1.18181	cysteine-type peptidases;cysteine-type peptidases LENGTH=874
Ntab-TN90_AYMY-SS16375g01016	-1.15314	Abscisic stress-ripening protein 2
Ntab-TN90_AYMY-SS222824g00002	-1.50318	receptor-like protein kinase 1 LENGTH=540
Ntab-TN90_AYMY-SS4498g01003	-1.27824	Transmembrane 9 superfamily member 1
Ntab-TN90_AYMY-SS5275g01001	-1.52479	Unknown protein
Ntab-TN90_AYMY-SS10441g00006	-1.48945	NAD(P)-binding Rossmann-fold superfamily protein LENGTH=333
Ntab-TN90_AYMY-SS11679g00016	-1.34409	jacalin lectin family protein LENGTH=745
Ntab-TN90_AYMY-SS1518g01002	-1.48781	1,4-alpha-glucan-branching enzyme
Ntab-TN90_AYMY-SS1038g07004	-1.12554	RING/U-box superfamily protein LENGTH=310
Ntab-TN90_AYMY-SS188493g00009	-1.46884	receptor-like protein kinase 1 LENGTH=748
Ntab-TN90_AYMY-SS10856g00005	-1.27344	RING/U-box superfamily protein LENGTH=382
Ntab-TN90_AYMY-SS5414g00004	-1.38644	Concanavalin A-like lectin protein kinase family protein LENGTH=677
Ntab-TN90_AYMY-SS5014g04003	-1.02374	alpha/beta-Hydrolases superfamily protein LENGTH=364
Ntab-TN90_AYMY-SS97779g00015	-1.49037	Unknown protein
Ntab-TN90_AYMY-SS196192g00004	-1.47121	C2H2-type zinc finger family protein LENGTH=156
Ntab-TN90_AYMY-SS8095g04010	-1.2606	WRKY DNA-binding protein 70 LENGTH=294
Ntab-TN90_AYMY-SS71g01001	-1.25731	RNA-binding KH domain-containing protein LENGTH=548
Ntab-TN90_AYMY-SS2611g00007	-1.17085	Kinesin motor family protein LENGTH=1055
Ntab-TN90_AYMY-SS481g04005	-1.4272	60S ribosomal protein L13-2
Ntab-TN90_AYMY-SS1347g04015	-1.12163	Calcium uniporter protein 5, mitochondrial
Ntab-TN90_AYMY-SS6356g06005	-1.50928	Unknown protein
Ntab-TN90_AYMY-SS10506g00005	-1.37756	serine-rich protein-related LENGTH=217
Ntab-TN90_AYMY-SS13067g00004	-1.02427	Unknown protein
Ntab-TN90_AYMY-SS18069g03007	-1.35811	Leucine-rich repeat protein kinase family protein LENGTH=1010
Ntab-TN90_AYMY-SS5104g05016	-1.09888	Unknown protein
Ntab-TN90_AYMY-SS5786g01013	-1.28156	TGACG-sequence-specific DNA-binding protein TGA-2.1
Ntab-TN90_AYMY-SS1343g08022	-1.36609	low-molecular-weight cysteine-rich 56 LENGTH=77
Ntab-TN90_AYMY-SS4965g00028	-1.45418	Leucine-rich repeat protein kinase family protein LENGTH=669
Ntab-TN90_AYMY-SS8g03017	-1.05918	Protein NRT1/ PTR FAMILY 5.5
Ntab-TN90_AYMY-SS3646g02028	-1.46985	unknown protein; BEST Arabidopsis thaliana protein match is: unknown protein . LENGTH=133
Ntab-TN90_AYMY-SS192571g00005	-1.40367	Acyl-CoA N-acyltransferases (NAT) superfamily protein LENGTH=386
Ntab-TN90_AYMY-SS1377g02013	-1.12393	glycosyltransferase family protein 2 LENGTH=668
Ntab-TN90_AYMY-SS16817g00010	-1.43996	heat shock protein 70 LENGTH=650
Ntab-TN90_AYMY-SS11679g00015	-1.09472	3-ketoacyl-CoA synthase 2 LENGTH=528
Ntab-TN90_AYMY-SS15588g04027	-1.51406	squalene epoxidase 2 LENGTH=585
Ntab-TN90_AYMY-SS905g01007	-1.41143	aluminum-activated, malate transporter 12 LENGTH=560
Ntab-TN90_AYMY-SS425g08016	-1.33567	unknown protein; BEST Arabidopsis thaliana protein match is: unknown protein . LENGTH=208
Ntab-TN90_AYMY-SS5513g07007	-1.15502	alpha/beta-Hydrolases superfamily protein LENGTH=378
Ntab-TN90_AYMY-SS4983g00012	-1.46841	G-type lectin S-receptor-like serine/threonine-protein kinase
Ntab-TN90_AYMY-SS6765g01001	-1.49481	Leucine-rich repeat protein kinase family protein LENGTH=678
Ntab-TN90_AYMY-SS9g13001	-1.06798	RNA-binding protein-defense related 1 LENGTH=441
Ntab-TN90_AYMY-SS16890g03006	-1.29655	Ankyrin repeat family protein LENGTH=573
Ntab-TN90_AYMY-SS7236g04029	-1.05758	zinc finger (AN1-like) family protein LENGTH=186
Ntab-TN90_AYMY-SS10938g00004	-1.04181	Caffeic acid 3-O-methyltransferase
Ntab-TN90_AYMY-SS9395g07009	-1.42959	WUSCHEL related homeobox 4 LENGTH=251
Ntab-TN90_AYMY-SS466g01005	-1.45798	unknown protein; BEST Arabidopsis thaliana protein match is: unknown protein . LENGTH=357
Ntab-TN90_AYMY-SS7933g00015	-1.47883	Calcium-dependent lipid-binding (CaLB domain) family protein LENGTH=289
Ntab-TN90_AYMY-SS16538g01004	-1.50186	P-loop containing nucleoside triphosphate hydrolases superfamily protein LENGTH=530
Ntab-TN90_AYMY-SS17887g03013	-1.00626	HSP20-like chaperones superfamily protein LENGTH=494
Ntab-TN90_AYMY-SS18205g00003	-1.00115	2-oxoglutarate (2OG) and Fe(II)-dependent oxygenase superfamily protein LENGTH=371
Ntab-TN90_AYMY-SS3351g03003	-1.49913	Glucan endo-1,3-beta-glucosidase 13
Ntab-TN90_AYMY-SS147g03001	-1.49546	G-box binding factor 3 LENGTH=382
Ntab-TN90_AYMY-SS250g02013	-1.21263	Heavy metal transport/detoxification superfamily protein LENGTH=473
Ntab-TN90_AYMY-SS13153g00008	-1.22843	Unknown protein
Ntab-TN90_AYMY-SS16394g01010	-1.37994	Unknown protein
Ntab-TN90_AYMY-SS321g12001	-1.36246	NAC domain containing protein 36 LENGTH=276
Ntab-TN90_AYMY-SS7763g00020	-1.42155	stomatal cytokinesis defective / SCD1 protein (SCD1) LENGTH=1187
Ntab-TN90_AYMY-SS1555g06001	-1.1021	Abscisic acid 8'-hydroxylase 4
Ntab-TN90_AYMY-SS414g01009	-1.1854	PATELLIN 2 LENGTH=683
Ntab-TN90_AYMY-SS1542g04012	-1.38291	hemolysin secretion protein D [Serratia fonticola]
Ntab-TN90_AYMY-SS5775g04002	-1.05347	3-ketoacyl-CoA synthase 11 LENGTH=509
Ntab-TN90_AYMY-SS5758g02001	-1.47271	H/ACA ribonucleoprotein complex subunit 1-like protein 2
Ntab-TN90_AYMY-SS15807g00008	-1.15311	Leucine-rich receptor-like protein kinase family protein LENGTH=1136
Ntab-TN90_AYMY-SS17505g07005	-1.22351	glutathione S-transferase TAU 8 LENGTH=224
Ntab-TN90_AYMY-SS107g00005	-1.03243	xyloglucan endotransglucosylase/hydrolase 8 LENGTH=305
Ntab-TN90_AYMY-SS2028g08004	-1.46064	terpene synthase 21 LENGTH=547
Ntab-TN90_AYMY-SS1032g08003	-1.08393	Unknown protein
Ntab-TN90_AYMY-SS2355g01002	-1.48191	Deoxycytidine kinase
Ntab-TN90_AYMY-SS93687g00004	-1.4391	NAC domain containing protein 80 LENGTH=329
Ntab-TN90_AYMY-SS1050g06028	-1.35638	Spindle and kinetochore-associated protein 1 homolog
Ntab-TN90_AYMY-SS2969g02002	-1.26594	Cytochrome P450 superfamily protein LENGTH=512
Ntab-TN90_AYMY-SS11454g00005	-1.47843	Unknown protein
Ntab-TN90_AYMY-SS596g00004	-1.02029	unknown protein; FUNCTIONS IN: molecular_function unknown; INVOLVED IN: biological_process unknown; LOCATED IN: chloroplast; EXPRESSED IN: 16 plant structures; EXPRESSED DURING: 9 growth stages; BEST Arabidopsis thaliana protein match is: unknown protein . LENGTH=240
Ntab-TN90_AYMY-SS11444g00006	-1.11465	Unknown protein
Ntab-TN90_AYMY-SS9588g00001	-1.46116	Ras-related protein Rab-6A
Ntab-TN90_AYMY-SS2118g02003	-1.42233	Eukaryotic aspartyl protease family protein LENGTH=535
Ntab-TN90_AYMY-SS3442g00012	-1.0569	Auxin efflux carrier family protein LENGTH=390
Ntab-TN90_AYMY-SS11526g02004	-1.06837	unknown protein; BEST Arabidopsis thaliana protein match is: unknown protein . LENGTH=394
Ntab-TN90_AYMY-SS219g01015	-1.18371	histone-lysine N-methyltransferase ASHH3 LENGTH=363
Ntab-TN90_AYMY-SS25081g00004	-1.37364	Heavy metal transport/detoxification superfamily protein LENGTH=473
Ntab-TN90_AYMY-SS16994g00004	-1.22639	FACT complex subunit SPT16
Ntab-TN90_AYMY-SS259g04007	-1.47721	Unknown protein
Ntab-TN90_AYMY-SS10446g00006	-1.08264	NAD(P)-binding Rossmann-fold superfamily protein LENGTH=333
Ntab-TN90_AYMY-SS133897g00002	-1.40205	alpha-1,3-mannosyl-glycoprotein beta-1,2-N-acetylglucosaminyltransferase, putative LENGTH=444
Ntab-TN90_AYMY-SS13845g00001	-1.04019	T-complex protein 11 LENGTH=1131
Ntab-TN90_AYMY-SS15182g05009	-1.44061	1,4-alpha-glucan-branching enzyme
Ntab-TN90_AYMY-SS6162g07007	-1.23612	Mechanosensitive ion channel family protein LENGTH=779
Ntab-TN90_AYMY-SS18001g00020	-1.28191	Non-specific lipid-transfer protein
Ntab-TN90_AYMY-SS12164g00002	-1.42474	Late embryogenesis abundant (LEA) protein LENGTH=353
Ntab-TN90_AYMY-SS13708g00001	-1.4513	NADH dehydrogenase [ubiquinone] flavoprotein 1, mitochondrial
Ntab-TN90_AYMY-SS17076g01006	-1.2428	beta-carotene hydroxylase 2 LENGTH=303
Ntab-TN90_AYMY-SS608g09001	-1.14213	50S ribosomal protein L4
Ntab-TN90_AYMY-SS1440g02005	-1.44273	Ribonuclease T2 family protein LENGTH=228
Ntab-TN90_AYMY-SS18772g03002	-1.1765	Dof-type zinc finger DNA-binding family protein LENGTH=288
Ntab-TN90_AYMY-SS16958g04017	-1.42077	unknown protein; Has 82 Blast hits to 82 proteins in 12 species: Archae - 0; Bacteria - 0; Metazoa - 0; Fungi - 0; Plants - 82; Viruses - 0; Other Eukaryotes - 0 (source: NCBI BLink). LENGTH=130
Ntab-TN90_AYMY-SS5492g00006	-1.42712	MADS-box transcription factor family protein LENGTH=218
Ntab-TN90_AYMY-SS9904g00002	-1.35345	zinc ion binding;nucleic acid binding LENGTH=515
Ntab-TN90_AYMY-SS138017g00001	-1.43529	alpha/beta-Hydrolases superfamily protein LENGTH=323
Ntab-TN90_AYMY-SS9884g01005	-1.24628	nuclear pore complex protein TPRa [Nicotiana benthamiana]
Ntab-TN90_AYMY-SS23699g00002	-1.06808	nudix hydrolase homolog 17 LENGTH=182
Ntab-TN90_AYMY-SS12238g00006	-1.41471	Pentatricopeptide repeat (PPR) superfamily protein LENGTH=607
Ntab-TN90_AYMY-SS17007g04007	-1.17703	Domain of unknown function (DUF23) LENGTH=583
Ntab-TN90_AYMY-SS4614g00004	-1.29246	Oxysterol-binding family protein LENGTH=453
Ntab-TN90_AYMY-SS365g08017	-1.32745	imidazoleglycerol-phosphate dehydratase LENGTH=270
Ntab-TN90_AYMY-SS6800g01005	-1.45777	Pentatricopeptide repeat-containing protein
Ntab-TN90_AYMY-SS16351g04003	-1.05401	NEP1-interacting protein-like 1
Ntab-TN90_AYMY-SS13600g00001	-1.40805	3-ketoacyl-CoA synthase 11 LENGTH=509
Ntab-TN90_AYMY-SS6594g00013	-1.41464	Thioredoxin superfamily protein LENGTH=137
Ntab-TN90_AYMY-SS6496g16022	-1.12033	laccase 12 LENGTH=565
Ntab-TN90_AYMY-SS2564g00008	-1.31444	Unknown protein
Ntab-TN90_AYMY-SS3855g05001	-1.4026	cinnamyl alcohol dehydrogenase 9 LENGTH=360
Ntab-TN90_AYMY-SS2054g00006	-1.20435	2-oxoisovalerate dehydrogenase subunit beta 2, mitochondrial
Ntab-TN90_AYMY-SS1161g01014	-1.40871	Disease resistance protein (CC-NBS-LRR class) family LENGTH=862
Ntab-TN90_AYMY-SS1095g01012	-1.15769	histidine kinase 1 LENGTH=1207
Ntab-TN90_AYMY-SS11583g00005	-1.06118	Protein kinase superfamily protein LENGTH=418
Ntab-TN90_AYMY-SS7594g02013	-1.32356	Protein prune homolog
Ntab-TN90_AYMY-SS12194g00004	-1.41403	MAP kinase kinase 7 LENGTH=307
Ntab-TN90_AYMY-SS16334g00003	-1.2177	Glutamate 5-kinase
Ntab-TN90_AYMY-SS18679g02002	-1.4409	Ethylene-responsive transcription factor 1B
Ntab-TN90_AYMY-SS18099g00007	-1.15818	inositol polyphosphate 5-phosphatase 11 LENGTH=334
Ntab-TN90_AYMY-SS4887g01005	-1.05367	Cysteine-rich repeat secretory protein 12
Ntab-TN90_AYMY-SS2656g00041	-1.2107	Unknown protein
Ntab-TN90_AYMY-SS16012g00006	-1.34211	Serine/threonine-protein phosphatase 2A regulatory subunit pppA
Ntab-TN90_AYMY-SS758g10005	-1.05218	Protein prune homolog
Ntab-TN90_AYMY-SS10808g00004	-1.40637	ATP synthase subunit c, chloroplastic
Ntab-TN90_AYMY-SS8683g01002	-1.38073	early nodulin-like protein 14 LENGTH=182
Ntab-TN90_AYMY-SS11383g00012	-1.22	Cellulose-synthase-like C5 LENGTH=692
Ntab-TN90_AYMY-SS11153g01007	-1.33225	Bidirectional sugar transporter N3
Ntab-TN90_AYMY-SS1731g00038	-1.44082	Leucine-rich repeat (LRR) family protein LENGTH=365
Ntab-TN90_AYMY-SS181910g00002	-1.1367	Uncharacterised protein family (UPF0497) LENGTH=152
Ntab-TN90_AYMY-SS8384g01011	-1.26296	Ankyrin repeat family protein LENGTH=243
Ntab-TN90_AYMY-SS11136g01001	-1.12724	Glycosyl hydrolase family protein LENGTH=624
Ntab-TN90_AYMY-SS5096g00007	-1.1655	unknown protein; BEST Arabidopsis thaliana protein match is: unknown protein . LENGTH=394
Ntab-TN90_AYMY-SS17150g03025	-1.27252	unknown protein; Has 21 Blast hits to 21 proteins in 10 species: Archae - 0; Bacteria - 0; Metazoa - 0; Fungi - 0; Plants - 21; Viruses - 0; Other Eukaryotes - 0 (source: NCBI BLink). LENGTH=229
Ntab-TN90_AYMY-SS9859g00001	-1.21434	glutamate receptor 2.7 LENGTH=952
Ntab-TN90_AYMY-SS11712g01009	-1.11378	Integrase-type DNA-binding superfamily protein LENGTH=295
Ntab-TN90_AYMY-SS16392g01003	-1.42411	Unknown protein
Ntab-TN90_AYMY-SS39901g00005	-1.4228	Nodulin MtN3 family protein LENGTH=240
Ntab-TN90_AYMY-SS15594g00014	-1.37436	GDSL esterase/lipase
Ntab-TN90_AYMY-SS1218g00010	-1.07752	P-loop containing nucleoside triphosphate hydrolases superfamily protein LENGTH=491
Ntab-TN90_AYMY-SS11977g00008	-1.43757	Sugar transport protein 5
Ntab-TN90_AYMY-SS14815g00002	-1.43129	Cysteine-rich receptor-like protein kinase 2
Ntab-TN90_AYMY-SS259g07005	-1.34228	Unknown protein
Ntab-TN90_AYMY-SS1877g00017	-1.01905	Terpenoid cyclases/Protein prenyltransferases superfamily protein LENGTH=604
Ntab-TN90_AYMY-SS355g05015	-1.40184	glyoxal oxidase-related protein LENGTH=564
Ntab-TN90_AYMY-SS1050g10009	-1.23246	Spindle and kinetochore-associated protein 1 homolog
Ntab-TN90_AYMY-SS15484g01001	-1.33022	C2 domain-containing protein / GRAM domain-containing protein LENGTH=594
Ntab-TN90_AYMY-SS17192g02006	-1.21102	GDSL esterase/lipase
Ntab-TN90_AYMY-SS16051g00006	-1.4284	Nodulin MtN3 family protein LENGTH=241
Ntab-TN90_AYMY-SS7392g05011	-1.16422	ATP synthase subunit beta, mitochondrial
Ntab-TN90_AYMY-SS4806g04005	-1.40511	Auxin-responsive GH3 family protein LENGTH=586
Ntab-TN90_AYMY-SS1555g02018	-1.13792	Non-specific lipid-transfer protein 2
Ntab-TN90_AYMY-SS180g04021	-1.14142	Pentatricopeptide repeat-containing protein
Ntab-TN90_AYMY-SS2546g00001	-1.25115	tyramine hydroxycinnamoyl transferase [Solanum tuberosum]
Ntab-TN90_AYMY-SS16526g02010	-1.08467	E3 ubiquitin-protein ligase RNF170

## Sheet: AOC-RNAi DEGs (Down)
Table S5 The DEGs and their GOs of WT and AOC-RNAi tobacco plants after CLW feeding on dodders
Gene ID	log2FoldChange	Annotation
Ntab-TN90_AYMY-SS11693g00008	-3.55348	SNARE associated Golgi protein family LENGTH=280
Ntab-TN90_AYMY-SS5303g03015	-3.19228	vacuolar iron transporter (VIT) family protein LENGTH=611
Ntab-TN90_AYMY-SS262g00007	-2.57799	Leucine-rich repeat (LRR) family protein LENGTH=493
Ntab-TN90_AYMY-SS6g00016	-3.76618	Photosystem I reaction center subunit VIII
Ntab-TN90_AYMY-SS866g03013	-3.19676	Unknown protein
Ntab-TN90_AYMY-SS255g04001	-3.43615	evolutionarily conserved C-terminal region 2 LENGTH=667
Ntab-TN90_AYMY-SS11937g00017	-3.43813	SIT4 phosphatase-associated family protein LENGTH=811
Ntab-TN90_AYMY-SS1140g02001	-3.69672	Calcium-dependent lipid-binding (CaLB domain) family protein LENGTH=147
Ntab-TN90_AYMY-SS12092g00002	-2.06938	organic cation/carnitine transporter 6 LENGTH=521
Ntab-TN90_AYMY-SS10724g00004	-2.65895	NAD(P)-binding Rossmann-fold superfamily protein LENGTH=285
Ntab-TN90_AYMY-SS1916g00006	-3.2083	Serine/arginine-rich splicing factor 3
Ntab-TN90_AYMY-SS16077g04001	-3.09742	FBD-associated F-box protein
Ntab-TN90_AYMY-SS8567g00002	-2.65142	Pentatricopeptide repeat (PPR) superfamily protein LENGTH=506
Ntab-TN90_AYMY-SS7317g02001	-2.48604	proline transporter 1 LENGTH=442
Ntab-TN90_AYMY-SS6274g00010	-3.25698	unknown protein; BEST Arabidopsis thaliana protein match is: unknown protein . LENGTH=805
Ntab-TN90_AYMY-SS91249g00008	-1.47606	External alternative NAD(P)H-ubiquinone oxidoreductase B1, mitochondrial
Ntab-TN90_AYMY-SS1141g03006	-2.82226	general regulatory factor 2 LENGTH=259
Ntab-TN90_AYMY-SS13459g01015	-2.01056	U-box domain-containing protein 27
Ntab-TN90_AYMY-SS323g00008	-2.03872	Eukaryotic translation initiation factor 6-2
Ntab-TN90_AYMY-SS17229g00003	-2.35735	purine permease 3 LENGTH=351
Ntab-TN90_AYMY-SS16963g00027	-1.99496	Unknown protein
Ntab-TN90_AYMY-SS179155g00001	-2.58587	Calmodulin-binding transcription activator 4
Ntab-TN90_AYMY-SS1992g00001	-1.30834	unknown protein; LOCATED IN: plasma membrane; EXPRESSED IN: 22 plant structures; EXPRESSED DURING: 13 growth stages; BEST Arabidopsis thaliana protein match is: unknown protein . LENGTH=622
Ntab-TN90_AYMY-SS5454g10002	-1.40624	cationic amino acid transporter 5 LENGTH=569
Ntab-TN90_AYMY-SS5968g07008	-1.59794	Photosystem II reaction center protein I
Ntab-TN90_AYMY-SS561g01014	-2.77662	Galactose oxidase/kelch repeat superfamily protein LENGTH=413
Ntab-TN90_AYMY-SS13291g02008	-1.90681	Unknown protein
Ntab-TN90_AYMY-SS8242g00010	-1.0347	basic helix-loop-helix (bHLH) DNA-binding superfamily protein LENGTH=308
Ntab-TN90_AYMY-SS18348g00007	-1.64888	Rhamnogalacturonate lyase family protein LENGTH=617
Ntab-TN90_AYMY-SS11812g01008	-1.26037	beta galactosidase 1 LENGTH=847
Ntab-TN90_AYMY-SS195g09006	-1.23764	myosin 2 LENGTH=1565
Ntab-TN90_AYMY-SS11911g00011	-2.32443	Subtilisin-like protease
Ntab-TN90_AYMY-SS16753g00006	-2.44264	Curculin-like (mannose-binding) lectin family protein LENGTH=455
Ntab-TN90_AYMY-SS3951g06011	-1.7547	EPIDERMAL PATTERNING FACTOR-like protein 9
Ntab-TN90_AYMY-SS638g05015	-1.19397	receptor-like protein kinase 1 LENGTH=748
Ntab-TN90_AYMY-SS15604g00002	-2.26764	MADS-box transcription factor 8
Ntab-TN90_AYMY-SS36755g00005	-2.96975	nodulin MtN21 /EamA-like transporter family protein LENGTH=382
Ntab-TN90_AYMY-SS2964g04006	-1.6179	WPP domain interacting protein 2 LENGTH=509
Ntab-TN90_AYMY-SS9628g01021	-1.62529	pleiotropic drug resistance 9 LENGTH=1450
Ntab-TN90_AYMY-SS17648g04025	-2.37236	Protein kinase superfamily protein LENGTH=664
Ntab-TN90_AYMY-SS9182g02002	-1.44638	Sulfite exporter TauE/SafE family protein LENGTH=458
Ntab-TN90_AYMY-SS15959g00006	-2.13999	Disease resistance protein (CC-NBS-LRR class) family LENGTH=1049
Ntab-TN90_AYMY-SS5513g02001	-1.92255	RNA-directed DNA polymerase (reverse transcriptase)-related family protein LENGTH=295
Ntab-TN90_AYMY-SS247g02024	-2.13732	Unknown protein
Ntab-TN90_AYMY-SS10515g03009	-2.9852	zinc ion binding;nucleic acid binding LENGTH=515
Ntab-TN90_AYMY-SS14784g04001	-2.72033	Abscisic acid receptor PYR1
Ntab-TN90_AYMY-SS4525g01001	-1.50975	Leucine-rich repeat protein kinase family protein LENGTH=871
Ntab-TN90_AYMY-SS8947g03008	-1.97157	Bromodomain and WD repeat-containing protein 1
Ntab-TN90_AYMY-SS1072g07001	-1.32999	DNA repair protein XRCC3 homolog
Ntab-TN90_AYMY-SS4102g07014	-1.76238	xylulose kinase-2 LENGTH=558
Ntab-TN90_AYMY-SS4102g06005	-2.30889	xylulose kinase-2 LENGTH=558
Ntab-TN90_AYMY-SS5181g01002	-2.58367	evolutionarily conserved C-terminal region 2 LENGTH=667
Ntab-TN90_AYMY-SS3663g00004	-2.24893	imidazoleglycerol-phosphate dehydratase LENGTH=270
Ntab-TN90_AYMY-SS8892g00014	-1.09163	U-box domain-containing protein kinase family protein LENGTH=805
Ntab-TN90_AYMY-SS17125g01016	-2.32581	GRF1-interacting factor 3 LENGTH=223
Ntab-TN90_AYMY-SS2843g07006	-1.02075	unknown protein; FUNCTIONS IN: molecular_function unknown; INVOLVED IN: biological_process unknown; LOCATED IN: endomembrane system; EXPRESSED IN: 24 plant structures; EXPRESSED DURING: 15 growth stages; Has 44 Blast hits to 44 proteins in 14 species: Archae - 0; Bacteria - 0; Metazoa - 0; Fungi - 0; Plants - 44; Viruses - 0; Other Eukaryotes - 0 (source: NCBI BLink). LENGTH=180
Ntab-TN90_AYMY-SS6612g01001	-1.65743	RecName: Full=Probable NOT transcription complex subunit VIP2; AltName: Full=Protein VIRE2 INTERACTING PROTEIN2; Short=NbVIP2, partial [Nicotiana benthamiana] gb|AAY15746.1| VIP2 [Nicotiana benthamiana]
Ntab-TN90_AYMY-SS5634g00017	-1.91196	Disease resistance protein (CC-NBS-LRR class) family LENGTH=1049
Ntab-TN90_AYMY-SS11115g01024	-1.25241	Major facilitator superfamily protein LENGTH=601
Ntab-TN90_AYMY-SS945g06019	-2.46591	basic helix-loop-helix (bHLH) DNA-binding superfamily protein LENGTH=223
Ntab-TN90_AYMY-SS16931g04018	-2.1781	C2H2-type zinc finger family protein LENGTH=362
Ntab-TN90_AYMY-SS7232g04009	-2.66687	Heavy metal transport/detoxification superfamily protein LENGTH=290
Ntab-TN90_AYMY-SS190g08030	-1.69536	Serine/arginine-rich splicing factor 3
Ntab-TN90_AYMY-SS4415g03001	-2.55241	Protein kinase superfamily protein LENGTH=949
Ntab-TN90_AYMY-SS596g06015	-1.40159	2-oxoglutarate (2OG) and Fe(II)-dependent oxygenase superfamily protein LENGTH=365
Ntab-TN90_AYMY-SS4224g00001	-1.57386	Unknown protein
Ntab-TN90_AYMY-SS360g03007	-1.44624	Vacuolar protein sorting-associated protein 13
Ntab-TN90_AYMY-SS16337g05003	-1.65093	Glutamate 5-kinase
Ntab-TN90_AYMY-SS11535g01008	-1.71418	unknown protein; Has 23 Blast hits to 23 proteins in 6 species: Archae - 0; Bacteria - 0; Metazoa - 0; Fungi - 0; Plants - 23; Viruses - 0; Other Eukaryotes - 0 (source: NCBI BLink). LENGTH=116
Ntab-TN90_AYMY-SS4443g02012	-2.80154	alpha-L-fucosidase 1 LENGTH=506
Ntab-TN90_AYMY-SS17711g00009	-1.9058	Monogalactosyldiacylglycerol synthase 2, chloroplastic
Ntab-TN90_AYMY-SS996g00012	-2.59228	homolog of yeast autophagy 18 (ATG18) H LENGTH=927
Ntab-TN90_AYMY-SS18012g00013	-2.52731	5-epi-aristolochene synthase 2
Ntab-TN90_AYMY-SS1056g03016	-1.31299	B3 domain-containing protein
Ntab-TN90_AYMY-SS16925g03012	-1.79564	Auxin-responsive GH3 family protein LENGTH=612
Ntab-TN90_AYMY-SS10410g00008	-1.16844	NAD(P)-binding Rossmann-fold superfamily protein LENGTH=333
Ntab-TN90_AYMY-SS11328g00002	-1.98071	SAUR-like auxin-responsive protein family LENGTH=107
Ntab-TN90_AYMY-SS14158g00001	-2.54519	Abscisic acid receptor PYR1
Ntab-TN90_AYMY-SS337g10004	-1.90026	ATP binding microtubule motor family protein LENGTH=862
Ntab-TN90_AYMY-SS1468g01002	-2.58535	Chlorophyllide a oxygenase, chloroplastic
Ntab-TN90_AYMY-SS213g00004	-1.74022	tRNA-splicing endonuclease subunit Sen2-1
Ntab-TN90_AYMY-SS6208g00004	-1.58329	Pentatricopeptide repeat-containing protein
Ntab-TN90_AYMY-SS14838g00009	-1.73782	UDP-Glycosyltransferase superfamily protein LENGTH=467
Ntab-TN90_AYMY-SS4903g01002	-1.20757	nuclear factor Y, subunit C4 LENGTH=250
Ntab-TN90_AYMY-SS18128g01007	-1.17252	Unknown protein
Ntab-TN90_AYMY-SS6257g08002	-1.30878	PLANT CADMIUM RESISTANCE 2 LENGTH=152
Ntab-TN90_AYMY-SS15182g22002	-1.20352	1,4-alpha-glucan-branching enzyme
Ntab-TN90_AYMY-SS13268g07018	-1.0025	Unknown protein
Ntab-TN90_AYMY-SS18155g00019	-1.38462	Protein kinase superfamily protein LENGTH=821
Ntab-TN90_AYMY-SS2402g00004	-1.51363	Aromatase
Ntab-TN90_AYMY-SS10447g00014	-1.75244	NAD(P)-binding Rossmann-fold superfamily protein LENGTH=333
Ntab-TN90_AYMY-SS15260g00023	-1.11667	with no lysine (K) kinase 1 LENGTH=700
Ntab-TN90_AYMY-SS2152g02014	-1.11099	Octicosapeptide/Phox/Bem1p family protein LENGTH=720
Ntab-TN90_AYMY-SS15375g00031	-1.09379	Unknown protein
Ntab-TN90_AYMY-SS17109g03005	-1.44158	unknown protein; BEST Arabidopsis thaliana protein match is: unknown protein . LENGTH=313
Ntab-TN90_AYMY-SS190g07005	-1.66248	Serine/arginine-rich splicing factor 3
Ntab-TN90_AYMY-SS1018g09021	-1.54314	phosphatidylinositol-4-phosphate 5-kinase 1 LENGTH=752
Ntab-TN90_AYMY-SS270g01016	-1.08774	Unknown protein
Ntab-TN90_AYMY-SS131g01022	-1.19151	Unknown protein
Ntab-TN90_AYMY-SS8866g06004	-2.17423	transcription factor-related LENGTH=232
Ntab-TN90_AYMY-SS4814g01015	-1.55215	D-mannose binding lectin protein with Apple-like carbohydrate-binding domain LENGTH=476
Ntab-TN90_AYMY-SS3657g00007	-2.61256	DNA replication ATP-dependent helicase/nuclease DNA2
Ntab-TN90_AYMY-SS9113g00007	-1.46946	Protein of unknown function, DUF617 LENGTH=277
Ntab-TN90_AYMY-SS1168g02015	-1.27397	Photosystem I reaction center subunit IX
Ntab-TN90_AYMY-SS7201g02004	-2.12903	cytochrome P450, family 712, subfamily A, polypeptide 2 LENGTH=521
Ntab-TN90_AYMY-SS7481g00014	-1.1512	1-aminocyclopropane-1-carboxylate synthase 9 LENGTH=470
Ntab-TN90_AYMY-SS6666g00034	-1.06054	NAD(P)-binding Rossmann-fold superfamily protein LENGTH=317
Ntab-TN90_AYMY-SS2125g10005	-1.92512	LOB domain-containing protein 38 LENGTH=247
Ntab-TN90_AYMY-SS6959g00023	-1.44069	glutamine synthetase 1;4 LENGTH=356
Ntab-TN90_AYMY-SS11249g00012	-1.44316	Serine/arginine repetitive matrix protein 2 isoform 1 [Theobroma cacao] gb|EOX94610.1| Serine/arginine repetitive matrix protein 2 isoform 1 [Theobroma cacao]
Ntab-TN90_AYMY-SS3765g03010	-1.72566	unknown protein; FUNCTIONS IN: molecular_function unknown; INVOLVED IN: biological_process unknown; LOCATED IN: chloroplast; EXPRESSED IN: 22 plant structures; EXPRESSED DURING: 13 growth stages. LENGTH=517
Ntab-TN90_AYMY-SS121g01005	-1.07663	Cytochrome b561 and DOMON domain-containing protein
Ntab-TN90_AYMY-SS5638g00007	-1.02157	WRKY DNA-binding protein 4 LENGTH=514
Ntab-TN90_AYMY-SS6647g00001	-2.58137	ABC transporter G family member 16
Ntab-TN90_AYMY-SS17359g00016	-1.6095	V-type proton ATPase subunit e1
Ntab-TN90_AYMY-SS7157g01007	-1.8742	TRICHOME BIREFRINGENCE-LIKE 45 LENGTH=398
Ntab-TN90_AYMY-SS11906g02012	-1.92392	unknown protein; FUNCTIONS IN: molecular_function unknown; INVOLVED IN: biological_process unknown; LOCATED IN: anchored to plasma membrane, anchored to membrane; EXPRESSED IN: 23 plant structures; EXPRESSED DURING: 14 growth stages; BEST Arabidopsis thaliana protein match is: unknown protein . LENGTH=304
Ntab-TN90_AYMY-SS5191g00002	-1.36332	CASP-like protein 4D1
Ntab-TN90_AYMY-SS913g01002	-1.01564	GPI-anchor transamidase
Ntab-TN90_AYMY-SS329g02002	-1.59695	myb domain protein 4 LENGTH=282
Ntab-TN90_AYMY-SS9866g00010	-1.61543	Salt tolerance 2, putative isoform 1 [Theobroma cacao] gb|EOY14910.1| Salt tolerance 2, putative isoform 1 [Theobroma cacao]
Ntab-TN90_AYMY-SS851g01002	-1.59382	Ribosome biogenesis regulatory protein homolog
Ntab-TN90_AYMY-SS630g02002	-1.58485	unknown protein; FUNCTIONS IN: molecular_function unknown; INVOLVED IN: biological_process unknown; BEST Arabidopsis thaliana protein match is: unknown protein . LENGTH=535
Ntab-TN90_AYMY-SS11633g00008	-1.26464	ethylene-insensitive 2 [Solanum lycopersicum]
Ntab-TN90_AYMY-SS12282g03003	-1.55753	Protein of Unknown Function (DUF239) LENGTH=411
Ntab-TN90_AYMY-SS8g01002	-1.96582	Protein NRT1/ PTR FAMILY 5.5
Ntab-TN90_AYMY-SS18050g00004	-1.84473	PATATIN-like protein 6 LENGTH=499
Ntab-TN90_AYMY-SS4090g04004	-1.52022	Sugar transporter ERD6-like 5
Ntab-TN90_AYMY-SS654g02015	-1.11703	S-adenosyl-L-methionine-dependent methyltransferases superfamily protein LENGTH=354
Ntab-TN90_AYMY-SS2398g00010	-1.85693	Pollen Ole e 1 allergen and extensin family protein LENGTH=171
Ntab-TN90_AYMY-SS16730g00009	-1.75511	RNA binding (RRM/RBD/RNP motifs) family protein LENGTH=267
Ntab-TN90_AYMY-SS3368g01005	-1.71616	UDP-Glycosyltransferase superfamily protein LENGTH=489
Ntab-TN90_AYMY-SS9597g00015	-1.22433	Protein kinase superfamily protein LENGTH=765
Ntab-TN90_AYMY-SS11424g03024	-1.20675	unknown protein; Has 91 Blast hits to 91 proteins in 12 species: Archae - 0; Bacteria - 0; Metazoa - 0; Fungi - 0; Plants - 91; Viruses - 0; Other Eukaryotes - 0 (source: NCBI BLink). LENGTH=128
Ntab-TN90_AYMY-SS4882g00004	-2.1463	Histone superfamily protein LENGTH=136
Ntab-TN90_AYMY-SS69345g00010	-1.44708	basic helix-loop-helix (bHLH) DNA-binding superfamily protein LENGTH=368
Ntab-TN90_AYMY-SS260g03004	-2.03936	Kinesin motor family protein LENGTH=1055
Ntab-TN90_AYMY-SS8154g00003	-1.38516	Ankyrin repeat family protein LENGTH=662
Ntab-TN90_AYMY-SS17460g00017	-1.05476	Auxin efflux carrier family protein LENGTH=640
Ntab-TN90_AYMY-SS4784g00008	-1.2878	ABC transporter B family member 19
Ntab-TN90_AYMY-SS861g04005	-1.03229	Acyl carrier protein 1, chloroplastic
Ntab-TN90_AYMY-SS13132g00012	-1.24652	Unknown protein
Ntab-TN90_AYMY-SS7672g00001	-1.01634	zinc ion binding;nucleic acid binding LENGTH=515
Ntab-TN90_AYMY-SS7800g00022	-1.73706	Exosome complex component RRP41
Ntab-TN90_AYMY-SS17201g00008	-1.57123	Leucine-rich receptor-like protein kinase family protein LENGTH=967
Ntab-TN90_AYMY-SS13926g00007	-1.28625	RAB GTPase homolog A5E LENGTH=261
Ntab-TN90_AYMY-SS640g00010	-1.17701	CLAVATA3/ESR (CLE)-related protein 5
Ntab-TN90_AYMY-SS11741g00012	-1.29135	SKP1-like 4 LENGTH=163
Ntab-TN90_AYMY-SS9729g04032	-1.11953	unknown protein; BEST Arabidopsis thaliana protein match is: unknown protein . LENGTH=1025
Ntab-TN90_AYMY-SS16187g00008	-1.00976	proline transporter 2 LENGTH=439
Ntab-TN90_AYMY-SS199g02008	-1.3098	Heavy metal transport/detoxification superfamily protein LENGTH=319
Ntab-TN90_AYMY-SS12504g02003	-1.02476	O-fucosyltransferase family protein LENGTH=508
Ntab-TN90_AYMY-SS646g09006	-1.1431	Zinc knuckle (CCHC-type) family protein LENGTH=530
Ntab-TN90_AYMY-SS16958g01008	-2.00244	Bifunctional inhibitor/lipid-transfer protein/seed storage 2S albumin superfamily protein LENGTH=168
Ntab-TN90_AYMY-SS16269g02002	-1.64708	Eukaryotic aspartyl protease family protein LENGTH=484
Ntab-TN90_AYMY-SS4426g01002	-1.31805	Protein of unknown function (DUF3527) LENGTH=603
Ntab-TN90_AYMY-SS1777g00015	-1.00495	Protein YABBY 2
Ntab-TN90_AYMY-SS6g00020	-1.63987	Photosystem I reaction center subunit VIII
Ntab-TN90_AYMY-SS3742g01029	-1.52865	zinc ion binding LENGTH=143
Ntab-TN90_AYMY-SS16958g01011	-1.53643	Bifunctional inhibitor/lipid-transfer protein/seed storage 2S albumin superfamily protein LENGTH=168
Ntab-TN90_AYMY-SS69345g00011	-1.66842	unknown protein; LOCATED IN: chloroplast; BEST Arabidopsis thaliana protein match is: unknown protein . LENGTH=845
Ntab-TN90_AYMY-SS6882g00013	-1.16964	C2 calcium/lipid-binding plant phosphoribosyltransferase family protein LENGTH=794
Ntab-TN90_AYMY-SS9858g00002	-2.13865	basic helix-loop-helix (bHLH) DNA-binding superfamily protein LENGTH=456
Ntab-TN90_AYMY-SS89940g00005	-2.2552	Ethylene-responsive transcription factor 1B
Ntab-TN90_AYMY-SS13294g00003	-1.14144	Unknown protein
Ntab-TN90_AYMY-SS8042g01014	-1.53426	beta glucosidase 43 LENGTH=501
Ntab-TN90_AYMY-SS11008g11009	-1.03943	unknown protein; FUNCTIONS IN: molecular_function unknown; INVOLVED IN: biological_process unknown; LOCATED IN: cellular_component unknown; Has 30201 Blast hits to 17322 proteins in 780 species: Archae - 12; Bacteria - 1396; Metazoa - 17338; Fungi - 3422; Plants - 5037; Viruses - 0; Other Eukaryotes - 2996 (source: NCBI BLink). LENGTH=78
Ntab-TN90_AYMY-SS8492g06006	-2.20922	T-complex protein 1 subunit zeta
Ntab-TN90_AYMY-SS8892g02003	-1.31541	Pectinacetylesterase family protein LENGTH=451
Ntab-TN90_AYMY-SS1340g01007	-1.2146	Lysine--tRNA ligase
Ntab-TN90_AYMY-SS18627g00003	-1.79652	beta-D-xylosidase 4 LENGTH=784
Ntab-TN90_AYMY-SS12138g02001	-1.20058	Unknown protein
Ntab-TN90_AYMY-SS10116g00008	-1.07021	Transducin/WD40 repeat-like superfamily protein LENGTH=837
Ntab-TN90_AYMY-SS2660g04004	-1.02338	Phosphatidyl-N-methylethanolamine N-methyltransferase
Ntab-TN90_AYMY-SS8668g00002	-1.26124	BURP domain-containing protein LENGTH=392
Ntab-TN90_AYMY-SS2198g00012	-1.25047	TIFY domain protein 8 LENGTH=361
Ntab-TN90_AYMY-SS5661g00009	-1.20111	Protein of Unknown Function (DUF239) LENGTH=430
Ntab-TN90_AYMY-SS35153g00002	-1.39451	basic helix-loop-helix (bHLH) DNA-binding superfamily protein LENGTH=637
Ntab-TN90_AYMY-SS147387g00012	-1.91125	expansin 11 LENGTH=252
Ntab-TN90_AYMY-SS173830g00015	-1.76513	Disease resistance protein (CC-NBS-LRR class) family LENGTH=901
Ntab-TN90_AYMY-SS10823g05014	-1.76068	Glycosyl hydrolase family protein LENGTH=781
Ntab-TN90_AYMY-SS13043g03016	-1.12952	Unknown protein
Ntab-TN90_AYMY-SS870g09001	-1.58956	TCP family transcription factor 4 LENGTH=420
Ntab-TN90_AYMY-SS1293g03016	-1.51768	2-oxoglutarate (2OG) and Fe(II)-dependent oxygenase superfamily protein LENGTH=314
Ntab-TN90_AYMY-SS169608g00003	-1.29833	Unknown protein
Ntab-TN90_AYMY-SS72472g00002	-1.31887	Kunitz family trypsin and protease inhibitor protein LENGTH=196
Ntab-TN90_AYMY-SS7594g07006	-1.45713	Protein prune homolog
Ntab-TN90_AYMY-SS650g11003	-1.33724	conserved hypothetical protein [Ricinus communis] gb|EEF38510.1| conserved hypothetical protein [Ricinus communis]
Ntab-TN90_AYMY-SS3694g02002	-1.86504	Replication protein A 70 kDa DNA-binding subunit B
Ntab-TN90_AYMY-SS707g01032	-1.22058	conserved hypothetical protein [Ricinus communis] gb|EEF35851.1| conserved hypothetical protein [Ricinus communis]
Ntab-TN90_AYMY-SS10797g00007	-1.69932	myosin 1 LENGTH=1520
Ntab-TN90_AYMY-SS4720g01019	-1.87694	Condensin complex subunit 1
Ntab-TN90_AYMY-SS2322g00003	-1.48904	DNA-directed RNA polymerase subunit alpha
Ntab-TN90_AYMY-SS2059g01007	-1.83432	unknown protein; BEST Arabidopsis thaliana protein match is: unknown protein . LENGTH=797
Ntab-TN90_AYMY-SS142382g00004	-1.43783	Pentatricopeptide repeat-containing protein
Ntab-TN90_AYMY-SS8466g07025	-1.59676	organic cation/carnitine transporter 2 LENGTH=527
Ntab-TN90_AYMY-SS6480g00007	-1.51055	Protein of unknown function (DUF630 and DUF632) LENGTH=865
Ntab-TN90_AYMY-SS11502g04003	-1.02859	Abscisic acid receptor PYR1
Ntab-TN90_AYMY-SS203g03002	-1.28652	F-box/RNI-like superfamily protein LENGTH=416
Ntab-TN90_AYMY-SS2125g00002	-1.33315	Pentatricopeptide repeat-containing protein
Ntab-TN90_AYMY-SS8111g02010	-2.02211	Nucleic acid-binding, OB-fold-like protein LENGTH=182
Ntab-TN90_AYMY-SS18031g00007	-1.29765	E3 ubiquitin-protein ligase RNF126
Ntab-TN90_AYMY-SS5g01014	-1.46147	Transcription factor bHLH84
Ntab-TN90_AYMY-SS1364g06028	-1.52631	Pleckstrin homology (PH) and lipid-binding START domains-containing protein LENGTH=733
Ntab-TN90_AYMY-SS17133g02030	-1.197	Domain of unknown function (DUF1985) LENGTH=673
Ntab-TN90_AYMY-SS1970g01014	-1.31043	Unknown protein
Ntab-TN90_AYMY-SS8042g00007	-1.13511	unknown protein; BEST Arabidopsis thaliana protein match is: unknown protein . LENGTH=335
Ntab-TN90_AYMY-SS236076g00019	-1.20892	TRICHOME BIREFRINGENCE-LIKE 16 LENGTH=551
Ntab-TN90_AYMY-SS8042g02001	-1.43105	beta glucosidase 43 LENGTH=501
Ntab-TN90_AYMY-SS18509g01002	-2.22127	BURP domain-containing protein LENGTH=392
Ntab-TN90_AYMY-SS2426g08001	-1.95734	TRICHOME BIREFRINGENCE-LIKE 45 LENGTH=398
Ntab-TN90_AYMY-SS2167g00001	-1.36122	Protein NRT1/ PTR FAMILY 4.6
Ntab-TN90_AYMY-SS386g00015	-2.05698	proline extensin-like receptor kinase 1 LENGTH=652
Ntab-TN90_AYMY-SS11500g00005	-1.30995	Transducin/WD40 repeat-like superfamily protein LENGTH=1264
Ntab-TN90_AYMY-SS15084g00012	-1.38212	Histone chaperone ASF1B
Ntab-TN90_AYMY-SS708g01018	-2.22817	Plant invertase/pectin methylesterase inhibitor superfamily LENGTH=669
Ntab-TN90_AYMY-SS547g04004	-1.788	sec23/sec24 transport family protein LENGTH=745
Ntab-TN90_AYMY-SS8911g00003	-2.10072	beta-glucosidase 47 LENGTH=535
Ntab-TN90_AYMY-SS2580g04011	-1.4895	Transducin/WD40 repeat-like superfamily protein LENGTH=1264
Ntab-TN90_AYMY-SS7059g01005	-2.11971	Protein of unknown function, DUF538 LENGTH=170
Ntab-TN90_AYMY-SS17174g01017	-1.38801	CBL-interacting protein kinase 15 LENGTH=421
Ntab-TN90_AYMY-SS7742g00023	-2.12062	Ras-related protein Rab-11A
Ntab-TN90_AYMY-SS4424g02008	-1.50657	formin homology 1 LENGTH=1051
Ntab-TN90_AYMY-SS14132g01005	-1.56356	Pyridoxal phosphate phosphatase
Ntab-TN90_AYMY-SS13444g05004	-1.46105	RNI-like superfamily protein LENGTH=302
Ntab-TN90_AYMY-SS17585g00018	-1.2719	Unknown protein
Ntab-TN90_AYMY-SS6923g00002	-1.23568	Unknown protein
Ntab-TN90_AYMY-SS17165g03005	-1.24556	FUNCTIONS IN: molecular_function unknown; INVOLVED IN: biological_process unknown; LOCATED IN: endomembrane system; EXPRESSED IN: 24 plant structures; EXPRESSED DURING: 15 growth stages;
Ntab-TN90_AYMY-SS2106g01027	-1.68308	Disease resistance protein (CC-NBS-LRR class) family LENGTH=900
Ntab-TN90_AYMY-SS1559g02005	-1.2012	MADS-box transcription factor 8
Ntab-TN90_AYMY-SS545g00007	-1.779	Agenet domain-containing protein LENGTH=294
Ntab-TN90_AYMY-SS16050g04003	-1.30207	cytochrome c-2 LENGTH=112
Ntab-TN90_AYMY-SS1121g02009	-1.19584	purine permease 10 LENGTH=390
Ntab-TN90_AYMY-SS10823g05005	-1.56087	Disease resistance protein (CC-NBS-LRR class) family LENGTH=901
Ntab-TN90_AYMY-SS10929g00001	-1.11181	Core-2/I-branching beta-1,6-N-acetylglucosaminyltransferase family protein LENGTH=362
Ntab-TN90_AYMY-SS18343g04006	-1.03357	CBL-interacting protein kinase 1 LENGTH=444
Ntab-TN90_AYMY-SS7317g00005	-2.15001	unknown protein; FUNCTIONS IN: molecular_function unknown; INVOLVED IN: biological_process unknown; LOCATED IN: chloroplast; EXPRESSED IN: 14 plant structures; EXPRESSED DURING: 9 growth stages; BEST Arabidopsis thaliana protein match is: unknown protein . LENGTH=153
Ntab-TN90_AYMY-SS9192g00014	-1.18379	Protein of unknown function (DUF630 and DUF632) LENGTH=796
Ntab-TN90_AYMY-SS681g03003	-1.34678	Zinc knuckle (CCHC-type) family protein LENGTH=457
Ntab-TN90_AYMY-SS10052g03015	-1.6272	Plastid-lipid associated protein PAP / fibrillin family protein LENGTH=284
Ntab-TN90_AYMY-SS6735g06020	-1.60088	Leucine-rich receptor-like protein kinase family protein LENGTH=1090
Ntab-TN90_AYMY-SS5788g00012	-1.78266	beta-D-xylosidase 4 LENGTH=784
Ntab-TN90_AYMY-SS16931g05032	-1.45631	Pectin lyase-like superfamily protein LENGTH=501
Ntab-TN90_AYMY-SS6209g00009	-1.02153	Pentatricopeptide repeat-containing protein
Ntab-TN90_AYMY-SS7461g01006	-1.70593	Kinase interacting (KIP1-like) family protein LENGTH=947
[truncated: 424 more rows]

## Sheet: GO of WT DEGs
Table S5 The DEGs and their GOs of WT and AOC-RNAi tobacco plants after CLW feeding on dodders
[truncated: 28 more rows]

[truncated: 1 more sheets: GO of AOC-RNAi DEGs]
