# Supplementary material for: The host jasmonic acid pathway regulates the transcriptomic changes of dodder and host plant under the scenario of caterpillar feeding on dodder
Source: BMC Plant Biol. 2019 Dec 4;19:540. doi: 10.1186/s12870-019-2161-8 (PMC6894313; doi:10.1186/s12870-019-2161-8)
Supplement: Supplementary file 7 — Additional file 7: Table S6. Transcriptomic changes of dodders on WT or AOC-RNAi tobacco after tobacco were treated with simulated CLW herbivory. [file 12870_2019_2161_MOESM7_ESM.xlsx]

## Sheet: WT
Table S6 Transcriptomic changes of dodders on WT or AOC-RNAi tobacco after tobacco were treated with simulated CLW herbivory
Gene ID	log2FoldChange(Treatment/Control)	p value	padj	Annotation
C060N0023E0	-1.31993	7.02145e-12	1.15545e-07	Heavy metal transport/detoxification superfamily protein
C005N0387E0	-1.20746	1.81127e-10	1.49031e-06	Ankyrin repeat family protein
C036N0134E0	0.757389	1.07817e-09	4.43559e-06	redox responsive transcription factor 1
C009N0557E0	-1.22076	8.09332e-10	4.43559e-06	Potassium transporter family protein
C003N0402E0	-1.51966	1.18295e-08	3.89332e-05	ribosome maturation factor
C005N0373E0	-1.06886	9.52705e-08	0.00025491	Pseudouridine synthase family protein
C023N0189E0	-1.47309	1.23923e-07	0.00025491	A20/AN1-like zinc finger family protein
C021N0221E0	-1.37811	1.15258e-07	0.00025491	golgi nucleotide sugar transporter 3
C021N0287E0	-1.31327	1.50625e-07	0.00027541	HXXXD-type acyl-transferase family protein
C032N0224E0	-1.18242	1.73946e-07	0.00027553	cellulose synthase, putative (DUF1644)
C002N0220E0	-1.18525	1.84178e-07	0.00027553	Tic22-like family protein
C005N0506E0	1.0524	5.22859e-07	0.000717013	hyccin
C032N0101E0	-1.30975	9.20982e-07	0.00108255	RNI-like superfamily protein
C005N0593E0	-0.837961	9.19769e-07	0.00108255	Cyclase family protein
C001N0127M0	1.35323	1.29295e-06	0.00140289	dehydration-induced protein (ERD15)
C128N0018E0	1.37643	1.36401e-06	0.00140289	Peptide chain release factor 1
C009N0288M0	-1.32019	4.21778e-06	0.00408281	ACC synthase 5
C111N0011E0	1.30884	4.83794e-06	0.00442295	Tetratricopeptide repeat (TPR)-like superfamily protein
C026N0397E0	-0.926033	6.50385e-06	0.00563302	Mitochondrial import inner membrane translocase subunit Tim17/Tim22/Tim23 family protein
C016N0082E0	-0.92704	7.50251e-06	0.00599045	hapless 2
C020N0334E0	0.595807	7.6446e-06	0.00599045	Eukaryotic aspartyl protease family protein
C024N0265E0	-0.780796	8.78241e-06	0.00656924	Protein kinase superfamily protein
C005N0416E0	-1.2511	1.12238e-05	0.00803038	hypothetical protein
C011N0106E0	-1.11702	1.42636e-05	0.0097801	Late embryogenesis abundant protein, group 2
C057N0127E0	-0.834472	1.85827e-05	0.0109213	Bacterial sec-independent translocation protein mttA/Hcf106
C067N0014E0	-1.17081	1.85076e-05	0.0109213	RNA-binding (RRM/RBD/RNP motifs) family protein
C009N0515E0	-1.02546	1.70636e-05	0.0109213	basic helix-loop-helix (bHLH) DNA-binding family protein
C007N0171E0	-0.713562	1.82157e-05	0.0109213	nucleolar/coiled-body phosphoprotein
C009N0283E0	0.593379	2.12212e-05	0.0116405	zinc ion binding protein
C049N0207E0	-0.899398	2.09836e-05	0.0116405	pyrimidin 4
C011N0423E0	-0.670506	2.3417e-05	0.0122547	actin depolymerizing factor 9
C023N0265E0	0.577615	2.38302e-05	0.0122547	nuclear factor Y, subunit A1
C007N0054E0	0.843678	2.62097e-05	0.0130699	Mitochondrial glycoprotein family protein
C011N0538E0	-0.889326	2.79701e-05	0.0131507	embryo defective 2410
C009N0030E0	0.946251	2.75483e-05	0.0131507	kinesin-like calmodulin-binding protein (ZWICHEL)
C007N0053E0	-0.629864	3.01504e-05	0.0137821	delta 1-pyrroline-5-carboxylate synthase 2
C004N0356E0	-0.645934	3.10784e-05	0.0138223	response regulator 2
C005N0666E0	-0.470233	3.41258e-05	0.0147783	DNAJ heat shock N-terminal domain-containing protein
C032N0321E0	-0.865149	4.15452e-05	0.0162778	methyltransferase
C009N0347E0	-0.810484	4.02284e-05	0.0162778	Cytochrome P450 superfamily protein
C009N0221E0	-0.558578	4.00998e-05	0.0162778	Rad23 UV excision repair protein family
C007N0279E0	0.445445	4.05968e-05	0.0162778	bacterial transferase hexapeptide repeat-containing protein
C033N0076E0	-0.417571	4.38395e-05	0.016396	Ribosomal protein L4/L1 family
C000N0629E0	0.435849	4.33105e-05	0.016396	Ribonuclease E inhibitor RraA/Dimethylmenaquinone methyltransferase
C008N0317E0	-1.09501	4.71977e-05	0.0168845	cationic amino acid transporter 9
C077N0018E0	1.07443	4.65886e-05	0.0168845	Ribose 5-phosphate isomerase, type A protein
C004N0029M0	0.944642	5.07087e-05	0.0172101	purple acid phosphatase 29
C085N0029E0	0.804089	5.08603e-05	0.0172101	zinc finger protein 4
C013N0293E0	-0.910064	5.12454e-05	0.0172101	RING/U-box superfamily protein
C008N0187E0	0.789924	5.36227e-05	0.0173986	HMG (high mobility group) box protein with ARID/BRIGHT DNA-binding domain-containing protein
C002N0237E0	-0.896267	5.49786e-05	0.0173986	serine hydroxymethyltransferase 4
C014N0011E0	0.940759	5.44725e-05	0.0173986	phloem protein 2-A12
C008N0162E0	-1.14634	6.30764e-05	0.0192219	cytochrome P450, family 72, subfamily A, polypeptide 9
C036N0249E0	0.592695	6.19196e-05	0.0192219	tubby like protein 10
C064N0170G0	0.643346	6.97794e-05	0.0197981	Tetratricopeptide repeat (TPR)-like superfamily protein
C024N0155E0	0.927962	6.76597e-05	0.0197981	Cytochrome C1 family
C011N0105E0	-1.02155	6.71287e-05	0.0197981	Late embryogenesis abundant protein, group 2
C000N0621E0	0.701174	6.95174e-05	0.0197981	LORELEI-LIKE-GPI-ANCHORED PROTEIN 1
C016N0113E0	1.118	7.90115e-05	0.0220375	nicotianamine synthase 4
C035N0218E0	-0.887978	8.04016e-05	0.0220515	P-loop containing nucleoside triphosphate hydrolases superfamily protein
C002N0147E0	0.804414	8.56709e-05	0.0231115	SC35-like splicing factor 28
C008N0396E0	0.970548	9.09817e-05	0.0241483	basic helix-loop-helix (bHLH) DNA-binding superfamily protein
C022N0079E0	0.671294	9.95157e-05	0.0259941	casein kinase I-like 5
C025N0047E0	0.875912	0.000101682	0.026145	alpha carbonic anhydrase 8
C011N0180E0	-0.820285	0.000109475	0.0272958	LETM1-like protein
C046N0142E0	1.00709	0.000108888	0.0272958	P-loop containing nucleoside triphosphate hydrolases superfamily protein
C058N0045E0	0.841024	0.000114975	0.0282393	PDI-like 1-2
C025N0240E0	-0.488672	0.000119671	0.0289603	basic helix-loop-helix (bHLH) DNA-binding superfamily protein
C000N0988E0	-0.614337	0.000124137	0.0296058	craniofacial development protein
C013N0443E0	1.09317	0.000141278	0.0322845	purin 7
C083N0078E0	-0.590881	0.000138056	0.0322845	Subtilase family protein
C006N0001E0	0.583387	0.000143216	0.0322845	Peptidase M20/M25/M40 family protein
C050N0057E0	0.819076	0.000142106	0.0322845	Sec23/Sec24 protein transport family protein
C019N0067E0	-0.621278	0.000150743	0.0335219	arabinogalactan protein 18
C005N0348E0	0.610328	0.000153458	0.0336706	Nucleoside transporter family protein
C024N0254E0	0.883848	0.00017572	0.0378244	magnesium transporter 2
C006N0020E0	-0.522157	0.000176986	0.0378244	Enolase
C019N0211E0	1.03315	0.000183337	0.0385048	emp24/gp25L/p24 family/GOLD family protein
C006N0196E0	-0.469858	0.000187189	0.0385048	Carbohydrate-binding X8 domain superfamily protein
C019N0082E0	-0.637194	0.00018573	0.0385048	zeaxanthin epoxidase (ZEP) (ABA1)
C001N0220E0	0.608798	0.00019042	0.0385683	downstream neighbor of Son
C011N0429E0	1.06798	0.000192185	0.0385683	cardiomyopathy-associated protein
C000N0930E0	1.03229	0.000196076	0.038875	3-ketoacyl-CoA synthase 10
C000N0814E0	1.06244	0.000212885	0.0388816	cytochrome P450, family 711, subfamily A, polypeptide 1
C039N0156M0	-0.958324	0.000218633	0.0388816	DA1
C009N0051E0	0.681176	0.000203358	0.0388816	Class II aaRS and biotin synthetases superfamily protein
C074N0035E0	-0.510247	0.000219737	0.0388816	homolog of asparagine-linked glycosylation 12
C003N0088M0	0.812214	0.000217454	0.0388816	Ribosomal protein L21
C003N0091E0	1.06399	0.000213594	0.0388816	Protein kinase superfamily protein
C008N0395E0	0.922105	0.000209135	0.0388816	basic helix-loop-helix (bHLH) DNA-binding superfamily protein
C010N0087E0	0.767996	0.000203001	0.0388816	Ribosomal protein L36
C061N0103E0	-0.549173	0.000204223	0.0388816	C2H2 and C2HC zinc fingers superfamily protein
C052N0017E0	0.810705	0.000215263	0.0388816	Vacuolar protein sorting 55 (VPS55) family protein
C067N0149E0	0.963172	0.000224178	0.0392455	chromatin remodeling 42
C056N0125G0	-0.609345	0.000237541	0.0411472	MAP kinase 20
C031N0196E0	-0.487138	0.000246585	0.041833	Tetratricopeptide repeat (TPR)-like superfamily protein
C046N0103E0	0.415831	0.000245022	0.041833	Transcriptional factor B3 family protein / auxin-responsive factor AUX/IAA-like protein
C017N0035E0	0.593782	0.000263348	0.0433366	Galactose mutarotase-like superfamily protein
C013N0403E0	-0.354415	0.000262679	0.0433366	glycosyl hydrolase family 10 protein / carbohydrate-binding domain-containing protein
C043N0190E0	-0.571087	0.000258585	0.0433366	Zinc finger C-x8-C-x5-C-x3-H type family protein
C041N0135E0	1.01542	0.00026861	0.0437649	F-box family protein
C064N0016E0	-0.533739	0.000288042	0.0451992	Heavy metal transport/detoxification superfamily protein
C102N0028E0	0.798339	0.00028628	0.0451992	POLLEN DEFECTIVE IN GUIDANCE-like protein
C111N0005E0	-0.44427	0.0002884	0.0451992	Reticulon family protein
C000N0297E0	0.679516	0.000281347	0.0451992	anaphase-promoting complex/cyclosome 11
C020N0258E0	-0.511654	0.000300043	0.0457176	hydroperoxide lyase 1
C002N0126E0	-0.527034	0.000297969	0.0457176	multifunctional protein 2
C018N0416E0	0.423945	0.000296704	0.0457176	Endosomal targeting BRO1-like domain-containing protein
C007N0422E0	-0.726611	0.000306189	0.0462261	pleiotropic drug resistance 4
C012N0227E0	-0.508693	0.000310301	0.046421	proteinaceous RNase P 3
C090N0048E0	0.647185	0.000329987	0.0486006	RAS associated with diabetes protein 51
C024N0354E0	-0.674783	0.00033245	0.0486006	Ribosomal protein S24/S35
C016N0100E0	-0.480211	0.000333731	0.0486006	lipoamide dehydrogenase 1
C030N0086E0	0.681495	0.000356092	0.0514022	ATP binding cassette subfamily A4
C018N0135E0	0.401252	0.00036514	0.0522499	GCIP-interacting family protein
C008N0397E0	0.869405	0.000390625	0.0533672	basic helix-loop-helix (bHLH) DNA-binding superfamily protein
C020N0006E0	0.57789	0.000385745	0.0533672	cytochrome P450, family 72, subfamily A, polypeptide 9
C090N0038E0	-0.905746	0.000404513	0.0533672	TIFY domain/Divergent CCT motif family protein
C017N0280E0	0.629923	0.000407552	0.0533672	WRKY DNA-binding protein 8
C008N0110M0	0.906499	0.000393952	0.0533672	tropomyosin
C014N0464E0	0.410227	0.000391983	0.0533672	purple acid phosphatase 27
C010N0234E0	-1.01582	0.000393266	0.0533672	isoprenoid F
C011N0172E0	-0.987866	0.000408621	0.0533672	protein EMBRYO DEFECTIVE 2247
C019N0155E0	0.890717	0.000399651	0.0533672	Transmembrane amino acid transporter family protein
C039N0126E0	0.596425	0.000405484	0.0533672	conserved telomere maintenance component 1
C010N0353M0	0.716528	0.000393642	0.0533672	photosystem II subunit X
C043N0078E0	-0.790104	0.000433125	0.0535131	VIRE2 interacting protein 2
C007N0388E0	-0.913819	0.000426453	0.0535131	RNA-binding (RRM/RBD/RNP motifs) family protein
C001N0477E0	-0.879825	0.000433742	0.0535131	Prefoldin chaperone subunit family protein
C008N0157E0	-1.00763	0.000435753	0.0535131	fibronectin type III domain protein (DUF1423)
C011N0149E0	-0.520614	0.000426516	0.0535131	magnesium transporter NIPA (DUF803)
C039N0159E0	-0.579937	0.000427882	0.0535131	metalloendopeptidase / zinc ion binding protein
C032N0120E0	-0.895225	0.000429757	0.0535131	Ribosomal protein S24e family protein
C013N0383E0	0.479255	0.000422951	0.0535131	autoinhibited Ca2+-ATPase 1
C000N0473E0	-0.56742	0.000457819	0.0553961	Leucine-rich repeat protein kinase family protein
C033N0065E0	0.39701	0.000455888	0.0553961	Ribosomal protein S5/Elongation factor G/III/V family protein
C009N0444E0	0.593911	0.000478569	0.0570676	alpha/beta-Hydrolases superfamily protein
C006N0206E0	0.557151	0.000476651	0.0570676	Integrin-linked protein kinase family
C012N0140E0	-0.987029	0.000490465	0.0580654	C2H2 zinc-finger protein SERRATE (SE)
C008N0200E0	0.52244	0.000496683	0.0583815	Bifunctional inhibitor/lipid-transfer protein/seed storage 2S albumin superfamily protein
C026N0082E0	0.949611	0.000515832	0.0602023	hAT transposon superfamily
C019N0040E0	-0.72814	0.000528634	0.0607622	Protein kinase superfamily protein
C012N0347E0	-0.339689	0.000543728	0.0607622	GTC2
C023N0060E0	-0.580438	0.00055386	0.0607622	Zincin-like metalloproteases family protein
C018N0228E0	0.41321	0.000528672	0.0607622	Protein kinase superfamily protein
C013N0160E0	-0.534286	0.000548032	0.0607622	xyloglucanase 113
C034N0017E0	0.560204	0.000544211	0.0607622	NADH-ubiquinone oxidoreductase 24 kDa subunit
C006N0143E0	-0.409185	0.000542791	0.0607622	Protein kinase superfamily protein
C036N0045E0	-0.522826	0.000541386	0.0607622	Urb2/Npa2 family protein
C041N0120E0	-0.502322	0.000552034	0.0607622	Microsomal signal peptidase 25 kDa subunit (SPC25)
C041N0041E0	-0.491903	0.000572665	0.0620868	Cation efflux family protein
C010N0041E0	0.724743	0.000573481	0.0620868	inhibitor-3
C002N0495E0	0.406104	0.00057928	0.0623048	Putative lysine decarboxylase family protein
C026N0178E0	-0.728291	0.000583932	0.0623973	Chalcone-flavanone isomerase family protein
C016N0178E0	0.782213	0.000592315	0.0628847	D111/G-patch domain-containing protein
C024N0345E0	-0.408987	0.000597514	0.0629059	B-S glucosidase 44
C005N0036E0	-0.522496	0.000602313	0.0629059	tropomyosin
C026N0232E0	-0.515718	0.000603982	0.0629059	hypothetical protein
C000N0232E0	0.959501	0.000613663	0.0635122	Ribosomal protein S26e family protein
C049N0088E0	-0.80486	0.000630552	0.0640516	Ribosomal protein S12/S23 family protein
C015N0015E0	0.375922	0.000625242	0.0640516	one helix protein
C002N0594E0	0.509427	0.000628435	0.0640516	NAC domain containing protein 96
C078N0089E0	-0.472785	0.000648044	0.0646316	Protein kinase superfamily protein
C085N0046E0	-0.6477	0.000642579	0.0646316	carbon-sulfur lyase
C011N0154E0	-0.425481	0.000645566	0.0646316	DNA repair-recombination protein (RAD50)
C000N0046E0	-0.231418	0.000654834	0.0647523	Protein phosphatase 2C family protein
C010N0345E0	-0.722961	0.000657124	0.0647523	Pentatricopeptide repeat (PPR) superfamily protein
C026N0008E0	0.821577	0.000671486	0.0650605	Double Clp-N motif-containing P-loop nucleoside triphosphate hydrolases superfamily protein
C004N0371E0	-0.725896	0.000665981	0.0650605	ATP citrate lyase subunit B 2
C002N0209E0	0.518148	0.000672113	0.0650605	Nucleic acid-binding proteins superfamily
C010N0170E0	0.425086	0.000676074	0.0650612	Translation elongation factor EF1B/ribosomal protein S6 family protein
C051N0052E0	-0.802264	0.000681151	0.0651687	Flavodoxin family protein
C032N0245E0	0.712345	0.000688047	0.065448	Oxidoreductase, zinc-binding dehydrogenase family protein
C049N0055E0	0.643966	0.000696985	0.0659171	NAD(P)-binding Rossmann-fold superfamily protein
C034N0100E0	-0.332727	0.000704148	0.066214	phytochrome interacting factor 3-like 5
C005N0679E0	0.906585	0.000713828	0.0666778	ATP binding microtubule motor family protein
C069N0037E0	0.817073	0.000717183	0.0666778	ARM repeat superfamily protein
C105N0001E0	-0.789668	0.000726014	0.0667446	zinc ion binding / nucleic acid binding protein
C008N0012E0	0.333685	0.000725364	0.0667446	AMP-dependent synthetase and ligase family protein
C039N0025E0	0.886179	0.000747986	0.0683825	homeobox knotted-like protein
C036N0081E0	-0.764071	0.000766631	0.0693169	Rer1 family protein
C021N0333E0	-0.771451	0.000763874	0.0693169	HXXXD-type acyl-transferase family protein
C083N0073E0	-0.487494	0.000776943	0.0694857	calcium-dependent protein kinase 28
C012N0230E0	-0.655346	0.000776618	0.0694857	cyclophilin71
C018N0309E0	-0.52308	0.000793668	0.0705978	E3 ubiquitin-protein ligase
C006N0638E0	0.642573	0.000815635	0.0713941	HSP20-like chaperones superfamily protein
C000N0164G0	-0.706812	0.000814152	0.0713941	TOX high mobility group box protein, putative (DUF1635)
C009N0098E0	0.437747	0.000808878	0.0713941	SEC14 cytosolic factor family protein / phosphoglyceride transfer family protein
C046N0234E0	-0.715658	0.000859912	0.0738774	Glycosyl hydrolases family 32 protein
C005N0693E0	0.401029	0.000855003	0.0738774	Calcium-binding EF-hand family protein
C004N0158E0	0.302769	0.000866452	0.0738774	valyl-tRNA synthetase / valine-tRNA ligase (VALRS)
C005N0688G0	-0.954684	0.000862361	0.0738774	SAUR-like auxin-responsive protein family
C022N0111E0	-0.35739	0.000862985	0.0738774	minichromosome instability 12 (mis12)-like protein
C013N0029E0	0.575317	0.000882175	0.0748303	Actin-like ATPase superfamily protein
C020N0289E0	-0.825178	0.000893731	0.0753038	calcineurin B-like protein 7
C036N0222E0	0.377616	0.000896909	0.0753038	translocon at the outer membrane of chloroplasts 64-V
C004N0154E0	0.851627	0.000916581	0.0758202	zinc knuckle (CCHC-type) family protein
C006N0435E0	-0.585332	0.000921491	0.0758202	hypothetical protein
C005N0271E0	0.761549	0.000921429	0.0758202	Protein kinase superfamily protein
C009N0349E0	0.467019	0.000908141	0.0758202	Protein kinase superfamily protein
C018N0203E0	0.48026	0.000930948	0.0762173	pentatricopeptide (PPR) repeat-containing protein
C081N0023E0	0.582493	0.000947042	0.0771511	GAG1At protein
C043N0114E0	-0.466633	0.000956702	0.0775542	DNA-binding protein with MIZ/SP-RING zinc finger, PHD-finger and SAP domain-containing protein
C019N0311E0	-0.484639	0.000968221	0.0781032	cytochrome C oxidase assembly protein
C005N0445E0	0.792157	0.000984955	0.0789311	PSAJ
C043N0110E0	-0.480271	0.000988078	0.0789311	RmlC-like cupins superfamily protein
C001N0587E0	-0.417047	0.000993628	0.0789911	BREAST CANCER 2 like 2A
C067N0072E0	0.733954	0.00100923	0.0794636	Oleosin family protein
C081N0013E0	0.566038	0.00100767	0.0794636	Protein kinase superfamily protein
C015N0017E0	0.830025	0.00102786	0.0800892	one helix protein
C045N0150E0	-0.893758	0.00102702	0.0800892	regulatory particle non-ATPase subunit 5B
C005N0190E0	-0.406262	0.00103178	0.0800892	RING/U-box superfamily protein
C026N0247M0	-0.460866	0.00104869	0.0810196	junctophilin-like protein
C001N0051E0	0.36631	0.00105365	0.0810229	Transducin/WD40 repeat-like superfamily protein
C047N0009E0	0.937567	0.00107612	0.0810578	membrane-associated kinase regulator
C020N0375E0	0.319782	0.00106959	0.0810578	Ribosomal protein S5 family protein
C010N0328E0	-0.393827	0.00106858	0.0810578	K+ efflux antiporter 6
C035N0189E0	0.920884	0.00107229	0.0810578	casein kinase like 13
C005N0040E0	-0.800439	0.00107873	0.0810578	RNA-binding KH domain-containing protein
C016N0427E0	0.394524	0.00109547	0.081203	hemoglobin 3
C030N0117E0	-0.336814	0.00109293	0.081203	DNAJ heat shock N-terminal domain-containing protein
C013N0444E0	-0.577688	0.00108996	0.081203	purin 7
C007N0003E0	-0.543761	0.00110778	0.0817474	Protein kinase superfamily protein
C072N0054E0	-0.541478	0.00111991	0.0822736	lipid transfer protein
C010N0359E0	0.557993	0.00116313	0.0844656	Rho guanine nucleotide exchange factor
C017N0250E0	-0.538743	0.00117028	0.0844656	cytomegalovirus UL139 protein
C001N0106E0	0.412912	0.00116223	0.0844656	Glutaredoxin family protein
C021N0274E0	-0.330028	0.00116631	0.0844656	transmembrane protein, putative (DUF3317)
C037N0063E0	0.452894	0.00117649	0.0845426	S-adenosyl-L-methionine-dependent methyltransferases superfamily protein
C014N0131E0	0.899979	0.00119515	0.0851959	plant/protein
C022N0030E0	-0.462248	0.00119593	0.0851959	RNA-binding (RRM/RBD/RNP motifs) family protein
C011N0560E0	0.834642	0.00121045	0.0858587	RAD-like 6
C000N0573E0	0.901618	0.00121623	0.0858985	hydroxyproline-rich glycoprotein family protein
C014N0248E0	0.42364	0.00123579	0.0869069	NSP-interacting kinase 3
C002N0009E0	0.339852	0.00124557	0.0870582	P-loop containing nucleoside triphosphate hydrolases superfamily protein
C069N0134E0	0.921033	0.00124956	0.0870582	Thioredoxin superfamily protein
C018N0273E0	0.52158	0.00125382	0.0870582	DHHC-type zinc finger family protein
C000N0602E0	-0.267531	0.00126298	0.0873261	MATE efflux family protein
C014N0190E0	0.686875	0.00127282	0.087638	Beta-ketoacyl synthase
C020N0095E0	-0.896332	0.00128098	0.0878328	sucrose synthase 5
C005N0008E0	-0.690845	0.00129582	0.0881156	evolutionarily conserved C-terminal region 4
C002N0122E0	-0.254374	0.00129107	0.0881156	ROH1, putative (DUF793)
C022N0292M0	-0.880297	0.00130251	0.0882065	partner of SLD five 1
C019N0424E0	-0.640027	0.00130966	0.0882319	FASCICLIN-like arabinogalactan 1
C080N0130E0	0.851616	0.00131361	0.0882319	RAB geranylgeranyl transferase alpha subunit 2
C025N0043E0	0.285247	0.00132184	0.0884236	xyloglucan endo-transglycosylase-related 8
C074N0075E0	0.392159	0.00133305	0.0884542	SMAD/FHA domain-containing protein
C097N0056E0	-0.546425	0.00133191	0.0884542	RWP-RK domain-containing protein
C025N0144E0	0.698874	0.00133939	0.0885183	NDR1/HIN1-like 3
C007N0399E0	0.386035	0.00135139	0.0889542	RNA-binding (RRM/RBD/RNP motifs) family protein
C001N0253E0	0.8432	0.00136518	0.0894134	RNA-binding (RRM/RBD/RNP motifs) family protein
C001N0510E0	-0.257983	0.00136924	0.0894134	Phosphatidylinositol N-acetyglucosaminlytransferase subunit P-like protein
C024N0399E0	-0.603035	0.00137563	0.089476	Peptidyl-tRNA hydrolase family protein
C004N0172E0	0.91078	0.00138778	0.0897971	G-protein gamma subunit 2
C063N0060E0	0.903121	0.00139148	0.0897971	transducin family protein / WD-40 repeat family protein
C060N0029E0	-0.903363	0.0014058	0.0903664	casein kinase I-like 4
C046N0107E0	-0.63269	0.00142078	0.0907402	Thioredoxin superfamily protein
C002N0253M0	0.88894	0.00142264	0.0907402	Cysteinyl-tRNA synthetase, class Ia family protein
C047N0013E0	0.915987	0.00143622	0.0912527	aminopeptidase P1
C024N0350E0	-0.266133	0.00144592	0.0913557	thiamin pyrophosphokinase 2
C032N0014E0	-0.494908	0.00144895	0.0913557	Protein kinase superfamily protein
C004N0236E0	-0.311402	0.00145838	0.0915131	kinase associated protein phosphatase
C078N0045E0	0.42372	0.00146256	0.0915131	Ubiquitin-like superfamily protein
C050N0010E0	-0.425413	0.00149024	0.0928918	MuDR family transposase
C022N0135E0	0.502145	0.00150242	0.0932972	eukaryotic translation initiation factor 3 subunit C2
C045N0062E0	0.9047	0.00152522	0.0933048	WUSCHEL related homeobox 13
C004N0043M0	0.344149	0.00151851	0.0933048	MIZU-KUSSEI-like protein (Protein of unknown function, DUF617)
C026N0080E0	-0.559494	0.00150866	0.0933048	FKBP-like peptidyl-prolyl cis-trans isomerase family protein
C001N0589E0	-0.695916	0.00152216	0.0933048	Pentatricopeptide repeat (PPR) superfamily protein
C015N0126E0	-0.592689	0.00153453	0.0935265	alpha-amylase-like 2
C010N0296E0	-0.873985	0.00156908	0.094983	RNA-binding CRS1 / YhbY (CRM) domain-containing protein
C036N0332E0	0.847004	0.00156997	0.094983	cytoplasmic dynein 2 light intermediate chain
C033N0083E0	0.871796	0.00158334	0.0954415	succinate dehydrogenase 5
C004N0545M0	0.853711	0.00159606	0.095508	carbon-nitrogen hydrolase family protein
C031N0239E0	-0.349729	0.00159164	0.095508	alpha/beta-Hydrolases superfamily protein
C000N0506M0	-0.582269	0.00162021	0.0966021	Reticulon family protein
C019N0475E0	0.680061	0.00163772	0.0972933	recA DNA recombination family protein
C008N0013E0	-0.470903	0.0016538	0.0975859	LHY/CCA1-like 1
C004N0334E0	0.661587	0.0016545	0.0975859	MATE efflux family protein
C006N0022E0	-0.641499	0.00169285	0.0992499	histone deacetylase 2C
C004N0194M0	0.473892	0.00169477	0.0992499	IQ-domain 19
C045N0053E0	0.764439	0.00174618	0.0997381	hypothetical protein
C004N0279M0	0.459163	0.00175319	0.0997381	vamp/synaptobrevin-associated protein 27-2
C017N0057E0	-0.521759	0.00172203	0.0997381	glyoxalase 2-5
C012N0233E0	0.261722	0.00171136	0.0997381	alkaline/neutral invertase
C009N0189E0	0.865015	0.00176978	0.0997381	BR enhanced expression 2
C008N0290M0	-0.674846	0.00175258	0.0997381	GroES-like family protein
C032N0318E0	0.857868	0.00174585	0.0997381	HEAT/U-box domain-containing protein
C008N0402E0	0.755905	0.00171666	0.0997381	PLATZ transcription factor family protein
C004N0479E0	0.666677	0.00173598	0.0997381	delta(3,5),delta(2,4)-dienoyl-CoA isomerase 1
C006N0635M0	0.89611	0.00176688	0.0997381	formin-like protein (DUF1421)
C035N0158E0	-0.808257	0.00176541	0.0997381	Late embryogenesis abundant protein (LEA) family protein
C030N0014E0	0.551905	0.00178865	0.100436	P-loop containing nucleoside triphosphate hydrolases superfamily protein
C018N0074M0	0.316836	0.00179437	0.100436	O-Glycosyl hydrolases family 17 protein
C014N0335E0	-0.49425	0.00180625	0.100758	EEIG1/EHBP1 protein amino-terminal domain protein
C008N0293E0	-0.710965	0.00185657	0.102523	ALG6, ALG8 glycosyltransferase family
C008N0225E0	-0.788361	0.00185298	0.102523	Citrate synthase family protein
C000N0168E0	-0.500399	0.0018501	0.102523	P-loop containing nucleoside triphosphate hydrolases superfamily protein
C057N0043E0	0.541049	0.00188267	0.103279	Ribosomal protein L6 family
C029N0100E0	0.640794	0.00188281	0.103279	heat shock protein 60
C033N0115E0	0.81205	0.00189422	0.103314	flavodoxin family protein / radical SAM domain-containing protein
C002N0475E0	0.490735	0.00189601	0.103314	cofactor assembly, complex C (B6F)
C067N0103E0	0.369508	0.00191033	0.10375	GroES-like zinc-binding alcohol dehydrogenase family protein
C014N0298E0	-0.363105	0.0019232	0.104106	hypothetical protein
C025N0447E0	0.43158	0.0019302	0.104142	Polynucleotidyl transferase, ribonuclease H fold protein with HRDC domain-containing protein
C032N0358E0	0.724376	0.00195088	0.104353	fructose-2,6-bisphosphatase
C052N0118E0	0.369233	0.00196581	0.104353	transthyretin-like protein
C014N0252E0	-0.515321	0.0019449	0.104353	alpha/beta-Hydrolases superfamily protein
C004N0075E0	0.854729	0.00195809	0.104353	amino acid transporter 1
C014N0063E0	-0.365734	0.00196194	0.104353	Pathogenesis-related thaumatin superfamily protein
C049N0156E0	0.73833	0.00198606	0.105089	pentatricopeptide (PPR) repeat-containing protein
C000N0248E0	-0.881158	0.00200513	0.105758	Late embryogenesis abundant (LEA) hydroxyproline-rich glycoprotein family
C081N0011E0	0.45214	0.00201576	0.105979	Protein kinase superfamily protein
C034N0096E0	0.418132	0.00203999	0.106572	methyl-coenzyme M reductase II subunit gamma, putative (DUF3741)
C091N0013E0	-0.331967	0.00203447	0.106572	D-ribulose-5-phosphate-3-epimerase
C022N0236E0	-0.486636	0.00205859	0.106865	hypothetical protein
C040N0083E0	-0.659146	0.00205554	0.106865	indole-3-acetic acid inducible
C003N0179M0	0.4385	0.00207017	0.107128	Magnesium transporter CorA-like family protein
C013N0328E0	0.572662	0.00210495	0.108323	ferredoxin hydrogenase
C007N0435E0	0.481628	0.00210643	0.108323	hypothetical protein
C000N0885E0	-0.556686	0.00218573	0.109978	Flavin-binding monooxygenase family protein
C011N0004E0	0.567364	0.00216083	0.109978	Duplicated homeodomain-like superfamily protein
C013N0256E0	0.744163	0.00219304	0.109978	Rer1 family protein
C001N0357E0	-0.398723	0.00221212	0.109978	Transducin/WD40 repeat-like superfamily protein
C009N0239E0	-0.527692	0.00221176	0.109978	lipid phosphate phosphatase 3
C000N0395E0	-0.453123	0.00219918	0.109978	HVA22 homologue C
C056N0086E0	0.541873	0.00221055	0.109978	Erv1/Alr family protein
C132N0007E0	0.391322	0.00215282	0.109978	Tic22-like family protein
C039N0039E0	0.701692	0.00217447	0.109978	ARM repeat superfamily protein
C058N0050G0	0.578712	0.00220546	0.109978	Pseudouridine synthase family protein
C012N0149E0	0.87689	0.00216155	0.109978	Pentatricopeptide repeat (PPR) superfamily protein
C001N0329E0	0.44038	0.00222085	0.110079	pheophytinase
C031N0059E0	0.464891	0.00223777	0.110585	replication factor C 2
C005N0686E0	-0.87724	0.00225837	0.110937	SAUR-like auxin-responsive protein family
C013N0123E0	0.239688	0.00225336	0.110937	AMP-dependent synthetase and ligase family protein
C016N0236E0	-0.35735	0.00228353	0.111779	Heavy metal transport/detoxification superfamily protein
C013N0361E0	-0.778192	0.00229589	0.111779	Granulin repeat cysteine protease family protein
C041N0256E0	0.344558	0.00229175	0.111779	Ran BP2/NZF zinc finger-like superfamily protein
C003N0065E0	0.678399	0.00231297	0.112278	SNF2 domain-containing protein / helicase domain-containing protein / zinc finger protein-like protein
C069N0116E0	-0.583371	0.00240091	0.113499	Tetratricopeptide repeat (TPR)-like superfamily protein
C006N0448E0	-0.363126	0.00239069	0.113499	serine/arginine repetitive matrix-like protein
C003N0200E0	0.679462	0.00242699	0.113499	Ribosomal protein L18ae family
C053N0075E0	0.728214	0.00238448	0.113499	IQ-domain 27
C114N0008E0	0.598749	0.00239567	0.113499	polygalacturonase inhibiting protein 2
C013N0125E0	0.612098	0.00246761	0.113499	Pleckstrin homology (PH) domain-containing protein / lipid-binding START domain-containing protein
C002N0559E0	-0.742474	0.00243004	0.113499	sphingomyelin phosphodiesterase
C059N0034M0	0.443018	0.00241988	0.113499	WEE1-like kinase
C022N0094M0	-0.531599	0.00236698	0.113499	ribosomal protein S27
C008N0322E0	0.416808	0.00246917	0.113499	Pyridine nucleotide-disulfide oxidoreductase family protein
C008N0054E0	-0.436568	0.0024484	0.113499	cilia/flagella-associated protein
C000N0469E0	0.374658	0.00246332	0.113499	Ribosomal protein L24e family protein
C019N0080E0	-0.704166	0.00243474	0.113499	PLC-like phosphodiesterases superfamily protein
C014N0047E0	0.722984	0.0024431	0.113499	SAUR-like auxin-responsive protein family
C018N0208E0	0.428633	0.00238283	0.113499	glycine-rich protein
C058N0004E0	0.455649	0.00243665	0.113499	Major facilitator superfamily protein
C023N0336E0	0.329587	0.00246868	0.113499	Peroxisomal membrane 22 kDa (Mpv17/PMP22) family protein
C022N0133E0	0.48088	0.00239268	0.113499	eukaryotic translation initiation factor 3 subunit C2
C067N0025E0	-0.689389	0.00237698	0.113499	Protein kinase superfamily protein
C075N0031E0	0.466398	0.00247913	0.113639	cation exchanger 9
C039N0083E0	-0.47273	0.00255317	0.116708	Cytochrome P450 superfamily protein
C009N0053E0	-0.406292	0.00259677	0.117681	SNF1-related protein kinase 2.7
C041N0288E0	0.599886	0.00261021	0.117681	acetyl-CoA synthetase
C030N0120E0	0.297744	0.0026066	0.117681	magnesium transporter, putative (DUF803)
C021N0314E0	-0.654097	0.00260519	0.117681	glycosyltransferase (DUF604)
C035N0073E0	0.825048	0.00259859	0.117681	Cation/hydrogen exchanger family protein
C049N0108E0	-0.197398	0.00262597	0.118068	RING/U-box superfamily protein
C000N0863E0	0.640337	0.00263369	0.118093	Tetratricopeptide repeat (TPR)-like superfamily protein
C026N0060E0	-0.482428	0.00264153	0.118122	UDP-XYL synthase 6
C049N0118E0	-0.56447	0.0026511	0.118229	glutathione S-transferase TAU 25
C019N0046M0	0.751411	0.00267067	0.11878	Chaperone DnaJ-domain superfamily protein
C024N0393E0	-0.548596	0.00267867	0.118814	protein phosphatase 2A subunit A3
C032N0380E0	-0.62929	0.00269767	0.119335	myb domain protein 64
C014N0265E0	-0.551058	0.00271498	0.11978	Copper amine oxidase family protein
C009N0501M0	0.514067	0.00277115	0.121629	RNA-binding KH domain-containing protein
C090N0044E0	-0.291444	0.0027717	0.121629	ATP binding microtubule motor family protein
C065N0050E0	-0.624319	0.00278798	0.122018	cytochrome P450, family 735, subfamily A, polypeptide 2
C036N0313E0	-0.389877	0.00280451	0.122417	Immunoglobulin E-set superfamily protein
C105N0002E0	-0.738312	0.00282558	0.122787	zinc ion binding / nucleic acid binding protein
C014N0370E0	0.389076	0.00282791	0.122787	leucine-rich repeat transmembrane protein kinase family protein
C035N0329E0	-0.486375	0.00284293	0.122791	Plant invertase/pectin methylesterase inhibitor superfamily
C007N0247M0	-0.843464	0.0028422	0.122791	Serine protease inhibitor, potato inhibitor I-type family protein
C043N0181M0	0.849348	0.00285921	0.122849	Eukaryotic aspartyl protease family protein
C050N0076E0	-0.460205	0.00285782	0.122849	chromatin remodeling 5
C016N0378E0	0.715595	0.00294943	0.123962	ATP12 protein-like protein
C009N0192E0	-0.402965	0.00291467	0.123962	ribosomal protein L6 family protein
C028N0134E0	0.325666	0.00290116	0.123962	NADH:ubiquinone/plastoquinone oxidoreductase, chain 3 protein
C023N0077E0	-0.528253	0.00292156	0.123962	Microsomal signal peptidase 12 kDa subunit (SPC12)
C006N0084E0	0.511507	0.00294608	0.123962	non-intrinsic ABC protein 5
C111N0010E0	0.35372	0.00296045	0.123962	mediator subunit 8
C071N0049E0	-0.365371	0.00295002	0.123962	Leucine-rich repeat protein kinase family protein
C019N0233E0	0.853726	0.00295868	0.123962	ATP binding cassette subfamily B19
C016N0307E0	-0.767566	0.00292633	0.123962	polyphosphatidylinositol phosphatase
C035N0351E0	-0.384628	0.00295655	0.123962	SET domain-containing protein
C000N0003E0	-0.398892	0.00297439	0.12423	#N/A
C010N0275E0	0.369274	0.00303284	0.124446	S-adenosyl-L-methionine-dependent methyltransferases superfamily protein
C036N0160E0	-0.709024	0.00304007	0.124446	SWIB/MDM2 domain superfamily protein
C026N0376E0	0.55154	0.00300666	0.124446	SAUR-like auxin-responsive protein family
C018N0367E0	0.371124	0.00303931	0.124446	hypothetical protein
C015N0006E0	-0.544473	0.00302487	0.124446	RHOMBOID-like protein 4
C078N0074E0	-0.476216	0.0030292	0.124446	methyltransferase
C005N0616E0	-0.811707	0.00299008	0.124446	nitrite reductase 1
C047N0023E0	0.350782	0.00302655	0.124446	ATP binding microtubule motor family protein
C010N0035E0	0.76522	0.00305855	0.124892	Protein kinase family protein
C004N0344E0	0.634786	0.00307286	0.125166	condensin-2 complex subunit H2-like protein
C056N0078E0	-0.561029	0.00308448	0.125329	DNA-directed DNA polymerase
C016N0400E0	0.844728	0.0031284	0.125483	anaphase-promoting complex/cyclosome 11
C041N0097E0	0.480686	0.00314927	0.125483	Protein phosphatase 2C family protein
C011N0371E0	-0.446192	0.00310836	0.125483	Amino acid kinase family protein
C036N0260E0	-0.462602	0.0031447	0.125483	plant/protein, putative (DUF3411)
C000N0943E0	-0.675476	0.00312676	0.125483	O-methyltransferase family protein
C071N0054M0	-0.586841	0.00310546	0.125483	P-loop containing nucleoside triphosphate hydrolases superfamily protein
C013N0027E0	0.414003	0.00312854	0.125483	alpha-taxilin-like protein
C038N0023E0	-0.382271	0.00314402	0.125483	Ribosomal protein L35
C016N0463E0	-0.609832	0.00316575	0.125827	LYR family of Fe/S cluster biogenesis protein
C002N0371E0	-0.551092	0.00323009	0.125827	hypothetical protein (DUF3527)
C067N0151E0	-0.350954	0.00323436	0.125827	PYR1-like 6
C019N0419E0	-0.579775	0.00318434	0.125827	transmembrane protein
C008N0075E0	-0.801994	0.00321495	0.125827	esterase/lipase/thioesterase family protein
C060N0028E0	0.233994	0.00321138	0.125827	Glutamyl-tRNA reductase family protein
C023N0285E0	-0.457439	0.00321102	0.125827	Phosphoglycerate mutase, 2,3-bisphosphoglycerate-independent
C018N0206E0	-0.405858	0.00323133	0.125827	nuclear factor Y, subunit C13
C000N0012E0	-0.32807	0.00322421	0.125827	Transducin/WD40 repeat-like superfamily protein
C025N0213E0	-0.651884	0.00319127	0.125827	Cation efflux family protein
C009N0450E0	-0.386006	0.00327425	0.127078	reversibly glycosylated polypeptide 4
C010N0312E0	0.826025	0.00329718	0.127667	gamma-glutamyl transpeptidase 4
C008N0025E0	0.643079	0.00331447	0.127847	pseudo-response regulator 7
C004N0159E0	0.619838	0.00331736	0.127847	cytidinediphosphate diacylglycerol synthase 2
C028N0004E0	-0.542001	0.00333701	0.128303	histone deacetylase 2C
C024N0236E0	0.642841	0.0033598	0.128692	CBL-interacting protein kinase 5
C009N0324E0	0.620855	0.00336275	0.128692	formin homolog 6
C009N0033E0	-0.47676	0.00337524	0.12887	hypothetical protein
C058N0030E0	-0.272104	0.00340433	0.12968	ubiquitin-associated protein (DUF1068)
C012N0212E0	-0.667167	0.00341484	0.12978	ENTH/VHS family protein
C032N0230E0	-0.413916	0.00343726	0.130039	Phototropic-responsive NPH3 family protein
C000N0332E0	0.390012	0.00344062	0.130039	pentatricopeptide (PPR) repeat-containing protein
C038N0003E0	0.406531	0.00344537	0.130039	ribosomal protein L5
C009N0369E0	-0.583679	0.00346138	0.130344	KIP-related protein 2
C042N0053E0	0.297598	0.00347108	0.130411	ARM repeat superfamily protein
C014N0051E0	-0.521323	0.00348215	0.130529	hypothetical protein
C067N0024E0	-0.817289	0.0034971	0.130791	K-box region and MADS-box transcription factor family protein
C006N0434E0	-0.649426	0.0035112	0.131021	hypothetical protein
C025N0152E0	0.49662	0.00353919	0.131469	NC domain-containing protein-like protein
C023N0018E0	-0.473344	0.00353815	0.131469	Phototropic-responsive NPH3 family protein
C014N0406E0	0.781817	0.00354925	0.131546	DET1 complexing ubiquitin ligase
C005N0714E0	0.820032	0.00360631	0.133193	HECT ubiquitin protein ligase family protein KAK
C012N0107E0	0.836184	0.00360986	0.133193	plectin-like protein
C020N0356E0	-0.565144	0.00364246	0.134095	polyamine oxidase 3
C050N0007E0	-0.788915	0.00367937	0.135151	peptidyl-prolyl cis-trans isomerase G
C006N0113E0	0.44526	0.00372668	0.136584	structural maintenance of chromosomes flexible hinge domain protein
C006N0591E0	0.764073	0.00377467	0.137262	Peroxisomal membrane 22 kDa (Mpv17/PMP22) family protein
C012N0218E0	-0.622688	0.00375383	0.137262	alpha/beta-Hydrolases superfamily protein
C008N0276E0	-0.503638	0.00377352	0.137262	translation initiation factor 3B1
C049N0033M0	0.564872	0.00377855	0.137262	FAD-binding Berberine family protein
C008N0026E0	0.488586	0.00380881	0.138057	WRKY family transcription factor family protein
C076N0033E0	0.366264	0.00384443	0.139042	Tetratricopeptide repeat (TPR)-like superfamily protein
C011N0520E0	-0.545366	0.00388592	0.139144	zinc finger (C2H2 type, AN1-like) family protein
C006N0191E0	-0.287029	0.00388953	0.139144	urease accessory protein G
C039N0040E0	0.600782	0.00386663	0.139144	ARM repeat superfamily protein
C026N0171E0	-0.45557	0.00388659	0.139144	PPR repeat protein
C013N0321E0	0.339107	0.00387601	0.139144	BRI1 kinase inhibitor 1
C083N0036E0	0.739873	0.00393128	0.140029	Cytochrome P450 superfamily protein
C016N0332E0	0.454709	0.00392835	0.140029	peroxin 10
C008N0406E0	-0.496559	0.00394782	0.140314	ARM repeat superfamily protein
C078N0071E0	0.71255	0.00395675	0.140328	MuDR family transposase
C003N0066E0	0.226306	0.00402133	0.142065	aluminum induced protein with YGL and LRDR motifs
C019N0190E0	-0.458519	0.00402299	0.142065	Insulinase (Peptidase family M16) protein
C006N0180E0	-0.79236	0.00405267	0.142807	P-loop containing nucleoside triphosphate hydrolases superfamily protein
C026N0185E0	0.671183	0.00407068	0.143135	Tetratricopeptide repeat (TPR)-like superfamily protein
C035N0298E0	0.409462	0.00408008	0.143155	RNA-binding (RRM/RBD/RNP motifs) family protein
C042N0108E0	0.280802	0.00408866	0.143155	tonoplast monosaccharide transporter3
C085N0065M0	0.643418	0.00410757	0.143512	cinnamyl alcohol dehydrogenase 6
C064N0032M0	-0.52495	0.00415034	0.144088	Oligosaccaryltransferase
C019N0426E0	0.456163	0.00414274	0.144088	Concanavalin A-like lectin protein kinase family protein
C035N0077E0	0.53344	0.00414843	0.144088	P-loop containing nucleoside triphosphate hydrolases superfamily protein
C021N0316E0	-0.801841	0.00417915	0.144244	MuDR family transposase
C094N0022E0	-0.379617	0.00418112	0.144244	Mitochondrial substrate carrier family protein
C023N0224E0	0.413062	0.00417653	0.144244	QWRF motif protein (DUF566)
C079N0039M0	-0.821967	0.00421876	0.144452	transmembrane protein
C014N0099E0	0.551922	0.00422226	0.144452	hypothetical protein
C049N0064E0	-0.816314	0.0041965	0.144452	Glutaredoxin family protein
C019N0100E0	-0.451953	0.00421496	0.144452	Pentatricopeptide repeat (PPR) superfamily protein
C006N0592E0	-0.443179	0.00423835	0.14458	Pentatricopeptide repeat (PPR-like) superfamily protein
C012N0039E0	-0.443824	0.00424357	0.14458	outer envelope protein of 80 kDa
C035N0360E0	0.407297	0.00430038	0.146213	s uncoupled 1
C028N0164E0	0.554719	0.00431103	0.146273	Thioredoxin superfamily protein
C023N0121E0	0.813392	0.00434682	0.147184	30S ribosomal protein S31
C028N0001E0	-0.498428	0.00443926	0.147981	Core-2/I-branching beta-1,6-N-acetylglucosaminyltransferase family protein
C071N0038E0	0.647911	0.00444232	0.147981	Leucine-rich repeat protein kinase family protein
C035N0121E0	0.751664	0.00440586	0.147981	stomagen
C017N0042E0	-0.360616	0.00443094	0.147981	Ubiquitin fusion degradation UFD1 family protein
C009N0021E0	0.794741	0.00439353	0.147981	DnaJ/Hsp40 cysteine-rich domain superfamily protein
C063N0020E0	0.338047	0.00438982	0.147981	HOPW1-1-interacting 2
C014N0068E0	-0.458283	0.00441216	0.147981	PLAC8 family protein
C057N0001E0	0.81232	0.00442003	0.147981	glycerol-3-phosphate acyltransferase 1
C026N0014E0	0.289084	0.00447687	0.148232	core-2/I-branching beta-1,6-N-acetylglucosaminyltransferase family protein
C046N0167E0	-0.204003	0.00447064	0.148232	Glucose-methanol-choline (GMC) oxidoreductase family protein
C022N0112E0	-0.44584	0.00446171	0.148232	Tetratricopeptide repeat (TPR)-like superfamily protein
C064N0097E0	0.544023	0.00449515	0.148539	dynamin
C101N0026E0	0.265944	0.00452623	0.149044	unfolded protein binding protein
C034N0136E0	-0.424789	0.00452856	0.149044	Pentatricopeptide repeat (PPR) superfamily protein
C006N0023E0	0.471602	0.00454952	0.149435	histone deacetylase-related / HD-like protein
C012N0215E0	-0.629092	0.00458281	0.14945	alpha/beta-Hydrolases superfamily protein
C100N0009E0	0.477881	0.00456427	0.14945	INO80 complex subunit D-like protein
C064N0114E0	-0.34533	0.00458629	0.14945	NADH dehydrogenase ubiquinone 1 beta subcomplex subunit
C017N0122E0	-0.784621	0.00458114	0.14945	K+ uptake permease 9
C009N0229E0	-0.393547	0.00460957	0.149911	zinc transporter
C046N0043E0	0.414906	0.00464143	0.150375	Ribophorin I
C000N0734E0	0.496369	0.00464211	0.150375	2-phosphoglycolate phosphatase 2
C012N0352E0	-0.289606	0.00466139	0.150399	PDI-like 5-1
C014N0200E0	0.611941	0.00467026	0.150399	HD domain-containing metal-dependent phosphohydrolase family protein
C005N0337E0	0.697779	0.00466425	0.150399	transmembrane protein
C010N0231E0	0.753093	0.00468338	0.150527	Transducin/WD40 repeat-like superfamily protein
C039N0160E0	-0.691298	0.00469537	0.150618	Brassinosteroid signaling positive regulator (BZR1) family protein
C039N0203E0	0.803692	0.00478374	0.151279	Walls Are Thin 1
C025N0137E0	-0.350309	0.00477849	0.151279	hypothetical protein
C032N0253E0	0.491665	0.00477857	0.151279	Auxin-responsive family protein
C072N0027E0	0.319726	0.00472884	0.151279	tropomyosin
C026N0223E0	0.760321	0.00478952	0.151279	BCL-2-associated athanogene 7
C000N0130E0	0.372087	0.00477493	0.151279	RAB GTPase homolog A2D
C028N0145E0	-0.382278	0.00474701	0.151279	Plant self-incompatibility protein S1 family
C021N0214E0	-0.40107	0.00475092	0.151279	NOL1/NOP2/sun family protein
C009N0333M0	-0.453633	0.00482419	0.151733	Protein kinase superfamily protein
C007N0213E0	-0.258248	0.00482598	0.151733	Subtilase family protein
C084N0037E0	0.705081	0.00483154	0.151733	B3 domain protein
C019N0227E0	-0.380953	0.00484966	0.151906	cullin 3
C008N0573E0	0.408601	0.00485554	0.151906	Protein kinase superfamily protein
C000N1072E0	0.657525	0.00486611	0.151948	DHHC-type zinc finger family protein
C046N0066M0	-0.521975	0.00488707	0.152026	Glucose-methanol-choline (GMC) oxidoreductase family protein
C026N0186E0	0.218576	0.00488627	0.152026	WRKY DNA-binding protein 55
C042N0063E0	0.355706	0.00490439	0.152041	2-oxoglutarate-dependent dioxygenase family protein
C015N0047E0	-0.29424	0.00490603	0.152041	dentin sialophosphoprotein-like protein
C008N0194E0	-0.527038	0.00494751	0.15218	A20/AN1-like zinc finger family protein
C102N0002E0	0.385046	0.00493043	0.15218	myb-like transcription factor family protein
C061N0003E0	-0.583247	0.00494654	0.15218	hypothetical protein
C003N0217E0	0.648392	0.0049238	0.15218	NOP56-like pre RNA processing ribonucleoprotein
C019N0081E0	0.412034	0.00495705	0.152189	ralf-like 34
C005N0703E0	-0.290864	0.00497302	0.15226	Pentatricopeptide repeat (PPR-like) superfamily protein
C034N0148E0	-0.464158	0.00498143	0.15226	plant U-box 9
C019N0109E0	-0.241467	0.00498711	0.15226	vacuolar protein sorting-associated protein, putative (DUF1162)
C016N0329E0	0.573676	0.00505544	0.152932	cytokinin oxidase 7
C036N0049E0	-0.802684	0.00503311	0.152932	Phosphorylase superfamily protein
C014N0244E0	0.476033	0.00505536	0.152932	ATP-citrate lyase A-2
C000N0034E0	0.773421	0.00505034	0.152932	Cell division control, Cdc6
C017N0028E0	0.305992	0.00505559	0.152932	Tetratricopeptide repeat (TPR)-like superfamily protein
C049N0091E0	-0.560653	0.00510314	0.15303	purple acid phosphatase 17
C008N0088E0	0.444333	0.00508916	0.15303	annexin 3
C076N0042E0	0.281562	0.00510127	0.15303	MUTM homolog-1
C000N0310E0	0.466418	0.00510535	0.15303	ATPase, V0 complex, subunit E
C046N0053E0	0.580656	0.00508194	0.15303	Transmembrane amino acid transporter family protein
C023N0287E0	0.305825	0.0051533	0.153871	PAZ domain-containing protein / piwi domain-containing protein
C020N0080E0	-0.433843	0.00516146	0.153871	DHHC-type zinc finger family protein
C052N0042E0	0.175656	0.00515924	0.153871	AT hook motif DNA-binding family protein
C122N0001E0	0.775844	0.00520343	0.15423	Polynucleotidyl transferase, ribonuclease H-like superfamily protein
C057N0039E0	0.397724	0.00519919	0.15423	hypothetical protein
C025N0080E0	0.589594	0.00521097	0.15423	Protein kinase superfamily protein
C035N0060E0	-0.392503	0.00520606	0.15423	fructose-2,6-bisphosphatase
C043N0155M0	-0.553165	0.00531596	0.155814	replication factor-A carboxy-terminal domain protein
C002N0073E0	0.463414	0.00532755	0.155814	erythroid differentiation factor-like protein
C025N0001E0	-0.45701	0.00536892	0.155814	integrator complex subunit-like protein
C010N0007E0	-0.502095	0.00538758	0.155814	Disease resistance-responsive (dirigent-like protein) family protein
C005N0032E0	-0.200992	0.00529501	0.155814	calmodulin like 43
C033N0023E0	-0.466835	0.00527957	0.155814	DNA binding protein
C032N0396E0	-0.630167	0.00533548	0.155814	UDP-Glycosyltransferase superfamily protein
C000N1046E0	0.367055	0.00538058	0.155814	TRAM, LAG1 and CLN8 (TLC) lipid-sensing domain containing protein
C071N0004E0	0.215119	0.00537297	0.155814	Calcium-dependent lipid-binding (CaLB domain) family protein
C019N0037E0	0.505936	0.00529021	0.155814	voltage dependent anion channel 5
C000N1002E0	0.371079	0.00537281	0.155814	Acyl-CoA N-acyltransferase with RING/FYVE/PHD-type zinc finger protein
C025N0197E0	-0.568142	0.00533809	0.155814	P-loop containing nucleoside triphosphate hydrolases superfamily protein
C016N0464E0	0.520648	0.00537292	0.155814	KAR-UP F-box 1
C020N0031E0	0.306732	0.0054093	0.155894	arginine N-methyltransferase, putative (DUF688)
C020N0043E0	0.796703	0.00540885	0.155894	late embryogenesis abundant domain-containing protein / LEA domain-containing protein
C023N0363E0	-0.197201	0.00546524	0.156192	Ubiquitin-conjugating enzyme family protein
C005N0197E0	-0.596089	0.0054351	0.156192	Protein kinase superfamily protein
C002N0219E0	-0.367137	0.0054709	0.156192	mediator of RNA polymerase II transcription subunit
C043N0028E0	-0.624802	0.00547659	0.156192	OBF-binding protein 3
C005N0152E0	-0.261094	0.00547189	0.156192	Eukaryotic aspartyl protease family protein
C000N0507G0	-0.558355	0.00544496	0.156192	SOS3-interacting protein 3
C041N0213M0	0.78791	0.00552057	0.157174	myb-like HTH transcriptional regulator family protein
C010N0030E0	-0.417514	0.00554083	0.157425	cellular apoptosis susceptibility protein, putative / importin-alpha re-exporter
C001N0548E0	-0.766788	0.00554854	0.157425	RNA 2'-phosphotransferase, Tpt1 / KptA family
C006N0522E0	-0.418156	0.00556438	0.157603	zinc finger/BTB domain protein, putative (DUF1644)
C019N0375E0	0.305809	0.0055832	0.157865	RING/U-box superfamily protein
C009N0358E0	0.675956	0.00561786	0.158334	Cystathionine beta-synthase (CBS) family protein
C030N0097E0	-0.419479	0.00561903	0.158334	Na+/H+ (sodium hydrogen) exchanger 3
C012N0237E0	0.793969	0.00573082	0.159509	histone deacetylase 9
C020N0344E0	0.787235	0.00574777	0.159509	Eukaryotic aspartyl protease family protein
C001N0138E0	0.574688	0.00567141	0.159509	autoinhibited Ca(2+)-ATPase, isoform 4
C011N0448E0	-0.49281	0.00569292	0.159509	Cyclin family protein
C013N0214E0	0.7935	0.00574671	0.159509	SET-domain containing protein lysine methyltransferase family protein
C021N0230E0	0.763586	0.00572297	0.159509	malate synthase
C008N0189E0	0.306088	0.00574798	0.159509	thylakoid lumenal protein (Mog1/PsbP/DUF1795-like photosystem II reaction center PsbP family protein)
C019N0271E0	0.253047	0.00570887	0.159509	Prenyltransferase family protein
C035N0103E0	-0.363117	0.00568183	0.159509	hypothetical protein
C013N0047E0	-0.222242	0.00576837	0.159805	sporulation RMD1-like protein, putative (DUF155)
C049N0019E0	-0.714554	0.00579133	0.160172	cofactor of nitrate reductase and xanthine dehydrogenase 2
C009N0287G0	-0.767673	0.00580991	0.160282	branched-chain aminotransferase 3
C023N0229E0	-0.432608	0.0058822	0.160282	C2H2-type zinc finger family protein
C074N0116E0	0.476659	0.00591222	0.160282	origin recognition complex protein 5
C036N0142E0	-0.499409	0.00588774	0.160282	redox responsive transcription factor 1
C043N0045E0	-0.411426	0.00591126	0.160282	PIF / Ping-Pong family of plant transposase
C006N0033E0	-0.611469	0.00587232	0.160282	Pyridine nucleotide-disulfide oxidoreductase family protein
C046N0064E0	0.753472	0.00587721	0.160282	MEF2BNB-like protein
C041N0118E0	0.652905	0.005818	0.160282	Laccase/Diphenol oxidase family protein
C002N0425E0	-0.487886	0.00589426	0.160282	indole-3-acetic acid inducible
C016N0414E0	0.370526	0.00591073	0.160282	tocopherol cyclase, chloroplast / vitamin E deficient 1 (VTE1) / sucrose export defective 1 (SXD1)
C031N0078E0	-0.557452	0.00586606	0.160282	Integrase-type DNA-binding superfamily protein
C016N0034E0	-0.473944	0.00583773	0.160282	Tetratricopeptide repeat (TPR)-like superfamily protein
C010N0004E0	0.764301	0.00601669	0.160892	translocon outer complex protein 120
C043N0055E0	0.749112	0.00609406	0.160892	tRNAHis guanylyltransferase
C045N0155E0	-0.386237	0.00595292	0.160892	ribonucleotide reductase 1
C015N0238E0	0.258195	0.00597759	0.160892	Cyclin family protein
C007N0395E0	-0.227882	0.00608781	0.160892	RNA-binding (RRM/RBD/RNP motifs) family protein
C089N0009E0	0.758727	0.00610089	0.160892	ENTH/ANTH/VHS superfamily protein
C000N0291E0	0.403147	0.00598239	0.160892	membrane protein
C035N0110E0	0.4396	0.00608161	0.160892	EF hand calcium-binding protein family
C000N0073E0	-0.514719	0.00604218	0.160892	Nucleotide/sugar transporter family protein
C035N0260E0	-0.411973	0.00599005	0.160892	basic helix-loop-helix (bHLH) DNA-binding superfamily protein
C011N0364M0	0.466751	0.0059972	0.160892	T-box transcription factor, putative (DUF863)
C006N0432E0	-0.373724	0.00606363	0.160892	MATE efflux family protein
C000N0056E0	0.375162	0.00608573	0.160892	polygalacturonase inhibiting protein 2
C012N0090E0	0.422244	0.00603578	0.160892	octanoyltransferase
C001N0429E0	0.61145	0.00607818	0.160892	Expressed protein
C005N0636E0	-0.484785	0.00599485	0.160892	phragmoplast orienting kinesin 2
C021N0233E0	-0.329232	0.00605844	0.160892	O-fucosyltransferase family protein
C030N0090E0	-0.411283	0.00613044	0.161045	Plant invertase/pectin methylesterase inhibitor superfamily protein
C072N0031E0	-0.379084	0.00611725	0.161045	nuclear shuttle interacting
C020N0342E0	0.587993	0.00613607	0.161045	Eukaryotic aspartyl protease family protein
C002N0585E0	0.314758	0.00619417	0.161291	MraZ
C001N0254E0	0.641228	0.00620425	0.161291	Homeodomain-like superfamily protein
C020N0365E0	0.500801	0.00616555	0.161291	Pectin lyase-like superfamily protein
C005N0558E0	0.347116	0.00619849	0.161291	telomere repeat binding factor 1
C036N0197E0	0.320557	0.00619986	0.161291	F-box protein
C005N0119M0	-0.695141	0.00620312	0.161291	HAUS augmin-like complex subunit
C023N0015E0	0.505407	0.00624538	0.161742	root hair specific 2
C003N0276E0	0.281611	0.00625107	0.161742	cell elongation protein / DWARF1 / DIMINUTO (DIM)
C003N0307E0	-0.58319	0.00624376	0.161742	N-acetylglucosamine-1-phosphate uridylyltransferase 2
C008N0156E0	0.575421	0.00628643	0.162146	ferredoxin/thioredoxin reductase subunit A (variable subunit) 2
C011N0098E0	0.587093	0.00627941	0.162146	RNA-binding protein
C043N0024E0	-0.54613	0.0063263	0.162665	homeobox prospero protein
C032N0304E0	-0.668599	0.0063174	0.162665	cinnamate-4-hydroxylase
C020N0219M0	-0.602365	0.00641344	0.164648	frataxin-like protein
C102N0035E0	0.373385	0.00644414	0.165179	SET domain protein 35
C008N0078E0	-0.767031	0.00646071	0.165295	esterase/lipase/thioesterase family protein
C013N0501E0	-0.40799	0.00649094	0.165295	cellulose synthase A9
C061N0068E0	0.628371	0.00648558	0.165295	nuclear factor Y, subunit C9
C013N0011M0	0.754086	0.00648447	0.165295	scarecrow-like transcription factor 11 (SCL11)
C039N0249E0	-0.729001	0.00649891	0.165295	COP1-interacting protein 8
C006N0284E0	0.495349	0.00653025	0.16561	ethylene responsive element binding factor 4
C022N0199E0	-0.596007	0.00653142	0.16561	MuDR family transposase
C031N0197E0	0.496049	0.00656269	0.165892	Oxidoreductase family protein
C035N0172E0	0.681636	0.00655945	0.165892	Transducin/WD40 repeat-like superfamily protein
C005N0700E0	-0.673147	0.0065821	0.166009	glycine-rich protein
C009N0406E0	-0.445554	0.00660604	0.166009	ubiquitin thioesterase otubain-like protein
C023N0134E0	0.686824	0.00660767	0.166009	cobalt ion binding protein
C002N0403E0	-0.778116	0.00658929	0.166009	phosphate transporter 2
C006N0454E0	-0.492806	0.00662244	0.166126	U3 small nucleolar RNA-associated-like protein
C032N0232E0	-0.424278	0.00664245	0.166375	cytochrome B5 isoform B
C032N0329E0	-0.236224	0.00668836	0.167016	cation/H+ exchanger 25
C025N0361E0	-0.297071	0.00668267	0.167016	DNA gyrase subunit B
C004N0296E0	0.556344	0.00669966	0.167045	Homeodomain-like superfamily protein
C036N0254E0	0.445003	0.00672034	0.167281	Transducin/WD40 repeat-like superfamily protein
C021N0112E0	0.769902	0.00672945	0.167281	Major facilitator superfamily protein
C031N0127M0	-0.253137	0.00673964	0.167281	Glycine cleavage T-protein family
C038N0002E0	-0.37886	0.00676839	0.167742	inflorescence deficient in abscission (IDA)-like 4
C069N0029E0	-0.425536	0.00678143	0.167812	NC domain-containing protein-like protein
C000N0398E0	-0.428311	0.00679697	0.167944	Galactose oxidase/kelch repeat superfamily protein
C007N0229E0	0.46412	0.00684197	0.16855	BREVIS RADIX-like 4
C026N0170E0	0.317663	0.00683431	0.16855	PPR repeat protein
C065N0103E0	0.651432	0.00685948	0.168729	Mo25 family protein
C028N0119E0	0.667638	0.00692536	0.170095	GDSL-like Lipase/Acylhydrolase superfamily protein
C010N0261E0	0.525769	0.00699423	0.171275	aldehyde dehydrogenase 2C4
C032N0124M0	-0.494943	0.0069915	0.171275	Transducin/WD40 repeat-like superfamily protein
C056N0044E0	0.323846	0.00700584	0.171305	RNA-binding protein
C023N0394E0	-0.446382	0.00706346	0.172202	PCF11P-similar protein 4
C148N0004E0	-0.415924	0.00706128	0.172202	Rhodanese/Cell cycle control phosphatase superfamily protein
C006N0166E0	0.357317	0.00709674	0.172245	inositol transporter 2
C010N0168E0	-0.450498	0.00724665	0.172245	DDE family endonuclease
C022N0105E0	0.385121	0.00728501	0.172245	ARM repeat superfamily protein
C021N0140E0	-0.51406	0.00719495	0.172245	Tyrosine phosphatase family protein
C061N0007E0	0.308452	0.00713491	0.172245	GCK domain-containing protein
C033N0035E0	-0.533741	0.00725746	0.172245	WD-40 repeat family protein
C054N0096E0	0.319713	0.00727573	0.172245	Sec14p-like phosphatidylinositol transfer family protein
C113N0005M0	-0.551053	0.0072351	0.172245	P-loop containing nucleoside triphosphate hydrolases superfamily protein
C001N0273E0	0.766331	0.00722132	0.172245	A20/AN1-like zinc finger family protein
C083N0032E0	-0.462401	0.00723522	0.172245	N-terminal nucleophile aminohydrolases (Ntn hydrolases) superfamily protein
C035N0162E0	0.455579	0.00718158	0.172245	Tetraspanin family protein
C003N0050E0	-0.51539	0.00716097	0.172245	phosphoinositide binding protein
C071N0053E0	-0.461097	0.00714076	0.172245	response regulator 18
C035N0338E0	-0.22489	0.00727163	0.172245	CTP synthase family protein
C011N0358E0	-0.508178	0.00709643	0.172245	Purple acid phosphatases superfamily protein
C010N0010E0	-0.556698	0.00719794	0.172245	peptidylprolyl cis/trans isomerase, NIMA-interacting 1
C041N0302E0	0.25299	0.00707649	0.172245	Polynucleotidyl transferase, ribonuclease H-like superfamily protein
C125N0007E0	0.727246	0.00723479	0.172245	RAB GTPase homolog B1C
C028N0181M0	0.527681	0.00721982	0.172245	SUGAR-INSENSITIVE 3
C082N0001E0	-0.520474	0.00719725	0.172245	Low PSII Accumulation 3
C005N0358E0	-0.353995	0.0072447	0.172245	Trimeric LpxA-like enzymes superfamily protein
C000N0331E0	0.394171	0.00731045	0.172351	pentatricopeptide (PPR) repeat-containing protein
C014N0473E0	-0.473389	0.00730774	0.172351	Polyketide cyclase/dehydrase and lipid transport superfamily protein
C002N0178E0	0.419098	0.00734363	0.172428	signal transducer/transcription protein, putative (DUF1685)
C033N0042E0	0.238322	0.00735564	0.172428	MuDR family transposase
C026N0356E0	0.317391	0.00732887	0.172428	Yippee family putative zinc-binding protein
C026N0017E0	0.274852	0.00734798	0.172428	splicing factor 3A subunit
C000N0800E0	-0.354663	0.00737802	0.172707	aminopeptidase M1
C010N0260E0	0.738382	0.00743282	0.173091	SIGNAL PEPTIDE PEPTIDASE-LIKE 2
C007N0319E0	0.688374	0.00744453	0.173091	protein kinase family protein / WD-40 repeat family protein
C003N0266E0	-0.580831	0.00744705	0.173091	RING/U-box superfamily protein
C012N0206E0	-0.584416	0.00742436	0.173091	ferredoxin 3
C026N0466E0	0.310756	0.0074126	0.173091	S-adenosyl-L-methionine-dependent methyltransferases superfamily protein
C018N0311E0	-0.345792	0.00748239	0.173667	DNA binding protein
C022N0171E0	0.478092	0.00753927	0.174567	ATPase family associated with various cellular activities (AAA)
C028N0242M0	0.393631	0.00755296	0.174567	3-ketoacyl-CoA synthase 1
C025N0395E0	-0.295251	0.00754631	0.174567	Ribosomal protein L32e
C041N0157E0	0.550276	0.00757488	0.174828	Transmembrane amino acid transporter family protein
C049N0116E0	-0.315574	0.0076257	0.175754	glutathione S-transferase TAU 25
C014N0382E0	-0.328147	0.00771912	0.177163	MAP kinase 6
C032N0342E0	-0.209603	0.00770781	0.177163	LRR/ubiquitin-like domain protein
C036N0084E0	-0.656051	0.00771774	0.177163	NmrA-like negative transcriptional regulator family protein
C021N0171E0	0.402288	0.00775425	0.177228	Ribosomal protein L10 family protein
C008N0039E0	-0.234673	0.00774576	0.177228	valine-tRNA ligase
C059N0050E0	0.225431	0.00773856	0.177228	Pyridoxal phosphate (PLP)-dependent transferases superfamily protein
C026N0483E0	0.764733	0.00776788	0.177293	Ribosomal protein S5/Elongation factor G/III/V family protein
C040N0048E0	-0.658663	0.00778529	0.177444	Integrase-type DNA-binding superfamily protein
C011N0459E0	0.372898	0.0078	0.177534	Pseudouridine synthase family protein
C013N0487E0	0.552575	0.00783923	0.17818	modifier of snc1
C007N0264E0	-0.398205	0.00785104	0.178202	Transducin family protein / WD-40 repeat family protein
C037N0094E0	-0.49491	0.00786738	0.178327	Mannose-P-dolichol utilization defect 1 protein
C072N0079E0	-0.615765	0.00788038	0.178376	glutamyl-tRNA(Gln) amidotransferase subunit C
C022N0059M0	-0.719348	0.00790119	0.178602	MAP kinase kinase 2
C009N0286E0	-0.299237	0.00792837	0.178757	Serine carboxypeptidase S28 family protein
C016N0445E0	-0.687857	0.00792979	0.178757	Adenine nucleotide alpha hydrolases-like superfamily protein
C008N0202E0	0.342853	0.0079539	0.179055	RAB GTPase homolog A4C
C010N0150E0	-0.477776	0.00797319	0.179179	Dof-type zinc finger DNA-binding family protein
C024N0135E0	-0.520193	0.00798117	0.179179	Pyridoxal phosphate (PLP)-dependent transferases superfamily protein
C014N0304E0	0.40791	0.00799508	0.179247	REGULATOR OF G-PROTEIN SIGNALING 1
C026N0284E0	-0.546593	0.00807138	0.179726	SIGNAL PEPTIDE PEPTIDASE-LIKE 1
C033N0119E0	-0.623397	0.00809222	0.179726	Tetratricopeptide repeat (TPR)-like superfamily protein
C004N0183E0	0.759402	0.00811353	0.179726	MuDR family transposase
C008N0326E0	0.432127	0.00807759	0.179726	Integrase-type DNA-binding superfamily protein
C071N0055E0	0.45842	0.00810992	0.179726	P-loop containing nucleoside triphosphate hydrolases superfamily protein
C001N0065E0	0.342715	0.00807392	0.179726	phosphoinositide 4-kinase gamma 1
C071N0056E0	0.311673	0.00806475	0.179726	ENHANCED DISEASE RESISTANCE protein (DUF1336)
C039N0115E0	-0.296838	0.00806393	0.179726	SWAP (Suppressor-of-White-APricot)/surp RNA-binding domain-containing protein
C008N0331M0	0.431249	0.00811474	0.179726	ATP-dependent caseinolytic (Clp) protease/crotonase family protein
C019N0421E0	-0.578906	0.00816098	0.180507	TIC 20-v-like protein
C031N0209E0	0.458493	0.00818407	0.180775	Tryptophan RNA-binding attenuator protein-like protein
C010N0255E0	0.413193	0.00819794	0.180838	LYR family of Fe/S cluster biogenesis protein
C024N0032E0	-0.525791	0.00825167	0.18178	porphyromonas-type peptidyl-arginine deiminase family protein
C067N0122E0	-0.700128	0.00827899	0.182138	Basic-leucine zipper (bZIP) transcription factor family protein
C000N1085E0	-0.506196	0.00831296	0.182641	aminopeptidase
C028N0114E0	-0.42153	0.00835739	0.183372	DNAse I-like superfamily protein
C069N0083E0	0.664897	0.00837441	0.183501	Rhamnogalacturonate lyase family protein
C033N0039E0	0.319281	0.00842375	0.184095	WUSCHEL related homeobox 4
C031N0258E0	-0.361425	0.00842389	0.184095	tRNA/rRNA methyltransferase (SpoU) family protein
C097N0027E0	-0.424242	0.00845381	0.184286	plasmodesmata callose-binding protein 3
C008N0230E0	0.396854	0.00845503	0.184286	transmembrane protein
C032N0051E0	-0.624587	0.00849861	0.184503	glycosyl hydrolase 9B13
C032N0039E0	-0.381744	0.00848371	0.184503	ethylene response sensor 1
C041N0095E0	0.338928	0.00848972	0.184503	TPRXL
C002N0233E0	-0.645759	0.00854822	0.184848	winged-helix DNA-binding transcription factor family protein
C001N0393E0	0.550213	0.00854796	0.184848	plastid transcriptionally active 9
C024N0352E0	-0.533725	0.00853926	0.184848	RING/U-box superfamily protein
C007N0200E0	-0.67345	0.00857225	0.185125	Vps51/Vps67 family (components of vesicular transport) protein
C006N0074E0	-0.419769	0.00860109	0.185493	Tetratricopeptide repeat (TPR)-like superfamily protein
C077N0025E0	0.201444	0.00861187	0.185493	Leucine-rich repeat protein kinase family protein
C031N0144E0	-0.36117	0.00862954	0.185631	Glycosyl hydrolases family 32 protein
C010N0265E0	0.352457	0.00866774	0.186107	Fibronectin type III domain-containing protein
C011N0125E0	0.213619	0.00867426	0.186107	2-oxoglutarate (2OG) and Fe(II)-dependent oxygenase superfamily protein
C006N0593E0	0.602735	0.00869303	0.186266	ribosomal protein large subunit 16A
C007N0461E0	-0.442156	0.00874643	0.187017	phosphate transporter 4;5
C039N0228E0	0.362945	0.00875598	0.187017	exoribonuclease 2
C001N0537E0	0.351326	0.00877281	0.187017	shaggy-like protein kinase 32
C003N0169E0	0.428089	0.00877352	0.187017	adenine phosphoribosyltransferase
C001N0499E0	0.308846	0.00881336	0.187623	S-adenosyl-L-methionine-dependent methyltransferases superfamily protein
C009N0322E0	0.604175	0.00886448	0.187722	cyclin d5;1
C076N0047E0	-0.550185	0.00888206	0.187722	Protein phosphatase 2C family protein
C024N0308E0	0.707652	0.00883394	0.187722	Glycosyl hydrolase family 38 protein
C008N0246E0	0.393142	0.00888646	0.187722	Ribosomal protein L3 family protein
C038N0060E0	0.432012	0.0088446	0.187722	ubiquitin-fold modifier
C003N0427E0	-0.567658	0.00888606	0.187722	phospholipase D alpha 2
C005N0270E0	0.53746	0.00891612	0.188107	VQ motif-containing protein
C004N0109E0	0.296795	0.00893218	0.188205	hypothetical protein (DUF810)
C025N0416E0	-0.453449	0.00896984	0.188757	ARF GAP-like zinc finger-containing protein ZIGA4
C019N0047M0	0.650488	0.00902259	0.189624	Subtilase family protein
C014N0249E0	0.248404	0.00906105	0.189891	Small nuclear RNA activating complex (SNAPc), subunit SNAP43 protein
C000N0242E0	-0.351865	0.00909957	0.189891	shugoshin
C025N0383E0	-0.702126	0.00910077	0.189891	thylakoid lumenal protein (Mog1/PsbP/DUF1795-like photosystem II reaction center PsbP family protein)
C024N0066E0	-0.452914	0.00910225	0.189891	C3HC zinc finger-like protein
C012N0031E0	0.399728	0.00905694	0.189891	ABC-2 type transporter family protein
C067N0163E0	-0.701301	0.00912758	0.189891	UDP-glucose pyrophosphorylase 3
C019N0454E0	0.367065	0.00912442	0.189891	myb domain protein 103
C017N0342E0	-0.204684	0.0091125	0.189891	basic helix-loop-helix (bHLH) DNA-binding superfamily protein
C057N0076E0	-0.366508	0.00915308	0.190181	Pentatricopeptide repeat (PPR) superfamily protein
C026N0470E0	-0.407802	0.00918601	0.190583	diacylglycerol kinase 2
C000N1065E0	-0.523578	0.00919559	0.190583	transmembrane protein, putative (DUF 3339)
C014N0360E0	0.329014	0.00923227	0.191092	transferases, transferring acyl groups
C039N0252E0	-0.370857	0.00924338	0.191092	VPS35 homolog B
C008N0076E0	-0.729371	0.009321	0.191973	esterase/lipase/thioesterase family protein
C013N0336E0	-0.638328	0.00931413	0.191973	cytochrome P450, family 707, subfamily A, polypeptide 4
C003N0406E0	-0.536238	0.00931987	0.191973	TRICHOME BIREFRINGENCE-LIKE 24
C034N0119E0	-0.463809	0.00935421	0.192416	inhibitor/interactor with cyclin-dependent kinase
C004N0538E0	-0.300442	0.0094044	0.193207	Aldolase-type TIM barrel family protein
C003N0346E0	-0.445791	0.00945304	0.193482	AP2/B3-like transcriptional factor family protein
C031N0112E0	0.699183	0.00943503	0.193482	A20/AN1-like zinc finger family protein
C005N0110E0	0.721271	0.00944665	0.193482	RING/U-box superfamily protein
C057N0079E0	-0.677302	0.00946579	0.193502	Plant invertase/pectin methylesterase inhibitor superfamily
C058N0073E0	0.296383	0.00950485	0.194059	hydroxyproline-rich glycoprotein family protein
C021N0342E0	0.431692	0.00952938	0.194319	organic solute transporter ostalpha protein (DUF300)
C003N0136E0	-0.662575	0.00954646	0.194382	CBL-interacting protein kinase 19
C042N0011E0	0.377569	0.00956586	0.194382	early nodulin-like protein 9
C022N0179E0	-0.405665	0.00956791	0.194382	histone-lysine N-methyltransferase
C017N0032E0	0.377944	0.00959354	0.194662	HCP-like superfamily protein
C033N0087E0	-0.57949	0.00960688	0.194662	FMN binding protein
C004N0331E0	-0.620286	0.00961717	0.194662	DnaJ heat shock amino-terminal domain protein (DUF1977)
C002N0605E0	0.289261	0.00967673	0.194908	Xanthine/uracil/vitamin C permease
C039N0296E0	0.380221	0.0096584	0.194908	Pentatricopeptide repeat (PPR) superfamily protein
C014N0180E0	-0.245705	0.00966646	0.194908	Acyl-CoA N-acyltransferases (NAT) superfamily protein
C031N0070E0	-0.629409	0.00966209	0.194908	MBOAT (membrane bound O-acyl transferase) family protein
C008N0286E0	-0.473683	0.00969854	0.195109	NAD-dependent malic enzyme 1
C013N0441E0	-0.340711	0.00975622	0.195314	FH interacting protein 1
C000N0739E0	-0.32306	0.00974808	0.195314	galacturonosyltransferase 4
C007N0291E0	0.428223	0.00974063	0.195314	deoxyhypusine synthase
C000N1008E0	0.297107	0.00972247	0.195314	sodium/calcium exchanger family protein / calcium-binding EF hand family protein
C080N0085E0	-0.706686	0.00987936	0.196584	Class-II DAHP synthetase family protein
C003N0357E0	-0.543053	0.00985206	0.196584	Pentatricopeptide repeat (PPR) superfamily protein
C000N0554E0	-0.547198	0.00986247	0.196584	ATPase, F1 complex, gamma subunit protein
C049N0143E0	0.309685	0.00987862	0.196584	HVA22-like protein F
C022N0123E0	0.359655	0.00984149	0.196584	FAM91 carboxy-terminus protein
C046N0072E0	-0.577316	0.00989979	0.196752	Glucose-methanol-choline (GMC) oxidoreductase family protein
C083N0025E0	-0.396262	0.00992884	0.197092	ARM repeat superfamily protein
C013N0136E0	-0.239159	0.00999884	0.197517	Nucleic acid-binding, OB-fold-like protein
C018N0148E0	-0.730707	0.0100042	0.197517	Pectin lyase-like superfamily protein
C041N0052E0	-0.463728	0.0100265	0.197517	receptor like protein 7
C041N0254E0	-0.496317	0.0100009	0.197517	HCP-like superfamily protein with MYND-type zinc finger
C007N0303E0	0.719395	0.0100343	0.197517	SNF7 family protein
C020N0246E0	-0.637847	0.00999066	0.197517	Peptidase M50 family protein
C000N0992E0	0.302451	0.0100125	0.197517	DNA-directed DNA polymerase
C013N0261E0	0.295512	0.0100466	0.197523	DNA glycosylase superfamily protein
C000N0723E0	-0.69183	0.0101087	0.197904	nositol transporter 3
C044N0003E0	0.591906	0.0100809	0.197904	DNA polymerase epsilon catalytic subunit
C040N0008E0	0.535904	0.0101141	0.197904	tRNA synthetase beta subunit family protein
C068N0036E0	0.575647	0.0101141	0.197904	AP2/B3-like transcriptional factor family protein
C002N0561E0	0.390527	0.0101393	0.197927	Integrase-type DNA-binding superfamily protein
C001N0376E0	-0.683932	0.010134	0.197927	valine-tRNA ligase
C073N0055E0	-0.387485	0.0101745	0.198144	Plant invertase/pectin methylesterase inhibitor superfamily
C018N0346E0	-0.449581	0.0101683	0.198144	Transmembrane Fragile-X-F-associated protein
C009N0312E0	0.688609	0.0102629	0.199589	ADP-ribosylation factor-like A1D
C008N0278E0	0.658717	0.010273	0.199589	Fatty acid hydroxylase superfamily
C071N0067E0	0.653895	0.0103165	0.199741	calcium-binding EF hand family protein
C002N0023E0	0.238898	0.0103293	0.199741	SNARE associated Golgi protein family
C018N0401E0	-0.331586	0.0103248	0.199741	phosphatidyl serine synthase family protein
C021N0238E0	0.289028	0.0103062	0.199741	SAP domain-containing protein
C013N0352E0	-0.200653	0.0103698	0.200054	RING/U-box superfamily protein
C017N0170E0	0.653117	0.0103624	0.200054	Transcription factor jumonji (jmj) family protein / zinc finger (C5HC2 type) family protein
C048N0131E0	0.681798	0.0104378	0.200193	transmembrane protein
C029N0076M0	-0.476618	0.0104168	0.200193	Ribosomal protein L31
C088N0010E0	0.343829	0.0104242	0.200193	Di-glucose binding protein with Kinesin motor domain-containing protein
C005N0111E0	0.494677	0.0104101	0.200193	cation exchanger 4
C017N0296E0	0.693154	0.0104351	0.200193	NOD26-like major intrinsic protein 1
C007N0429E0	-0.626769	0.0104919	0.200761	DnaJ/Hsp40 cysteine-rich domain superfamily protein
C051N0072E0	-0.436287	0.0104832	0.200761	thioredoxin M-type 4
C025N0076E0	-0.482336	0.010511	0.200893	Octicosapeptide/Phox/Bem1p (PB1) domain-containing protein / tetratricopeptide repeat (TPR)-containing protein
C025N0085E0	0.54895	0.0105522	0.201077	DUF868 family protein, putative (DUF868)
C008N0133E0	0.365684	0.0105499	0.201077	S-adenosyl-L-methionine-dependent methyltransferases superfamily protein
C067N0049E0	-0.333399	0.0105573	0.201077	transmembrane protein
C012N0278E0	-0.476622	0.0106168	0.201311	Acyl-CoA N-acyltransferase with RING/FYVE/PHD-type zinc finger domain-containing protein
C020N0349E0	-0.312441	0.0106185	0.201311	Reticulon family protein
C041N0030E0	-0.483793	0.0105959	0.201311	hypothetical protein
C000N0467E0	-0.473007	0.0106015	0.201311	HAD-superfamily hydrolase, subfamily IG, 5'-nucleotidase
C051N0084E0	-0.547791	0.0106691	0.201928	bromo-adjacent homology (BAH) domain-containing protein
C006N0086E0	0.456279	0.0106878	0.201928	F-box family protein
C052N0020E0	-0.53755	0.0106811	0.201928	Ribonuclease P protein subunit P38-like protein
C050N0062E0	0.311942	0.0107225	0.20235	chloroplast sulfur E
C016N0147E0	-0.559603	0.0107844	0.203285	Metallopeptidase M24 family protein
C045N0026E0	-0.37677	0.010844	0.204175	MSCS-like 2
C009N0209E0	-0.35095	0.0109592	0.205874	G-box binding factor 1
C117N0013E0	0.687254	0.0109487	0.205874	haloacid dehalogenase (HAD) superfamily protein
C025N0114E0	-0.490456	0.0109863	0.206147	cell wall invertase 4
C001N0089E0	0.39032	0.011005	0.206262	microtubule-associated proteins 70-4
C006N0501E0	-0.313205	0.0110601	0.206648	SNF1-related protein kinase 2.10
C016N0063E0	-0.47381	0.0110632	0.206648	Plant invertase/pectin methylesterase inhibitor superfamily
C017N0034E0	0.423813	0.0110615	0.206648	transmembrane protein
C026N0290E0	-0.500979	0.0111059	0.20721	Protein kinase superfamily protein
C013N0102E0	-0.531068	0.0111327	0.207323	DHHC-type zinc finger family protein
C117N0017E0	-0.56756	0.0111372	0.207323	protein phosphatase 5.2
C005N0344E0	-0.366335	0.0111544	0.207408	Protein kinase superfamily protein
C011N0398E0	0.326666	0.0111825	0.207686	Ribosomal protein S4
C016N0067E0	0.357144	0.0111945	0.207686	Plant invertase/pectin methylesterase inhibitor superfamily
C065N0094E0	-0.249906	0.0112334	0.208172	S-adenosyl-L-methionine-dependent methyltransferases superfamily protein
C024N0221E0	0.247528	0.011269	0.208596	transmembrane protein, putative (DUF247)
C001N0149E0	0.616903	0.0113056	0.209039	ozone-responsive stress-like protein (DUF1138)
C008N0328E0	-0.34316	0.0113906	0.209645	Translation elongation factor EFG/EF2 protein
C024N0091E0	0.644243	0.0114021	0.209645	flower-specific, phytochrome-associated protein phosphatase 3
C072N0108E0	0.514321	0.0113813	0.209645	Mitochondrial substrate carrier family protein
C004N0108E0	0.660334	0.0113746	0.209645	RNA-binding (RRM/RBD/RNP motifs) family protein
C033N0146E0	0.285164	0.011384	0.209645	Concanavalin A-like lectin protein kinase family protein
C050N0039E0	0.371212	0.0114631	0.21033	transferases/nucleotidyltransferase
C028N0228E0	-0.447809	0.0114649	0.21033	calcium-dependent protein kinase 30
C032N0070E0	-0.383634	0.0114899	0.210554	multidrug resistance-associated protein 4
C006N0464E0	-0.466819	0.0115372	0.210823	clathrin adaptor complexes medium subunit family protein
C015N0045E0	0.352867	0.0115421	0.210823	Tim10/DDP family zinc finger protein
C092N0021E0	0.459591	0.0115558	0.210823	multidrug resistance-associated protein 6
C039N0266M0	0.369313	0.0115458	0.210823	RING/U-box superfamily protein
C012N0409E0	-0.561727	0.0116779	0.212354	poltergeist like 4
C046N0139E0	0.373949	0.0116774	0.212354	Leucine-rich repeat protein kinase family protein
C000N0771E0	-0.465532	0.0116785	0.212354	DEAD/DEAH box RNA helicase family protein
C016N0471E0	-0.298195	0.0117231	0.212707	myosin heavy chain-like protein
C024N0237E0	-0.412195	0.0117237	0.212707	WRKY DNA-binding protein 40
C004N0516E0	0.246592	0.0117481	0.212915	Undecaprenyl pyrophosphate synthetase family protein
C036N0074E0	-0.402011	0.0118398	0.213402	Ribosomal protein S25 family protein
C057N0057E0	-0.723199	0.0118229	0.213402	Calcium-binding endonuclease/exonuclease/phosphatase family
C104N0032E0	0.665536	0.0118199	0.213402	zinc ion binding / nucleic acid binding protein
C067N0050E0	0.677056	0.0118058	0.213402	SKU5 similar 2
C017N0202E0	0.577049	0.011837	0.213402	Outer arm dynein light chain 1 protein
C019N0213E0	-0.510823	0.0119125	0.213746	SPX domain-containing protein 4
C005N0535E0	-0.498335	0.0119136	0.213746	Class I glutamine amidotransferase-like superfamily protein
C019N0145E0	0.467039	0.011915	0.213746	S-adenosylmethionine decarboxylase
C024N0381M0	-0.526147	0.0118891	0.213746	NAC domain containing protein 58
C007N0050E0	0.338841	0.0119239	0.213746	Major facilitator superfamily protein
C007N0282E0	-0.324237	0.0119729	0.214392	N-MYC downregulated-like 3
C034N0083E0	0.34349	0.0120203	0.215007	Tetratricopeptide repeat (TPR)-like superfamily protein
C063N0070E0	-0.376611	0.0120384	0.215096	aldehyde dehydrogenase 2B7
C021N0076E0	0.304146	0.0120642	0.215323	LOSS OF GIANT CELLS FROM ORGANS
C002N0100E0	-0.45448	0.0121515	0.216518	Major facilitator superfamily protein
C024N0261E0	-0.450666	0.0121574	0.216518	ATP-dependent DNA helicase
C028N0021E0	-0.462878	0.012177	0.216632	Alkaline-phosphatase-like family protein
C026N0118E0	0.672339	0.0122638	0.217705	RP non-ATPase subunit 8A
C044N0054E0	-0.221545	0.0122506	0.217705	chorismate mutase 1
C059N0040E0	0.460042	0.012295	0.217985	Calcium-dependent phosphotriesterase superfamily protein
C036N0033E0	-0.441313	0.0123193	0.217985	Pathogenesis-related thaumatin superfamily protein
C006N0474E0	0.380456	0.0123128	0.217985	Cox19 family protein (CHCH motif)
C004N0132E0	-0.427186	0.0123541	0.218131	basic helix-loop-helix (bHLH) DNA-binding superfamily protein
C029N0085M0	-0.433619	0.0123438	0.218131	Ribosomal protein L7Ae/L30e/S12e/Gadd45 family protein
C059N0003E0	-0.475693	0.0123717	0.218209	nucleic acid binding protein
C078N0025E0	0.578725	0.0124197	0.218354	glycosyltransferase family protein (DUF23)
C011N0078E0	0.611869	0.0124159	0.218354	Protein kinase superfamily protein
C010N0240E0	-0.334782	0.0124004	0.218354	hypothetical protein
C025N0072E0	-0.456534	0.0124377	0.218436	Leucine-rich repeat protein kinase family protein
C005N0374E0	0.353546	0.0124753	0.218625	cytochrome P450, family 77, subfamily B, polypeptide 1
C012N0172E0	0.293292	0.0124759	0.218625	E3 ubiquitin-protein ligase PUB24-like protein
C025N0219E0	-0.402156	0.0125016	0.218625	VQ motif-containing protein
C005N0262E0	-0.686628	0.0124974	0.218625	HSP40/DnaJ peptide-binding protein
C080N0003E0	-0.367653	0.0125627	0.21946	Cupredoxin superfamily protein
C005N0031E0	0.706868	0.0125895	0.219695	calmodulin like 43
C040N0060E0	-0.332781	0.0126298	0.219902	MEI2 C-terminal RRM only like 1
C011N0431E0	0.41114	0.0126218	0.219902	Laccase/Diphenol oxidase family protein
C006N0006E0	-0.398653	0.0126681	0.219902	Pyruvate kinase family protein
C020N0201E0	0.267597	0.0126474	0.219902	QWRF motif protein (DUF566)
C056N0095E0	-0.597205	0.012665	0.219902	telomere repeat binding factor 1
C045N0160E0	-0.45469	0.0126829	0.219925	Egg cell-secreted protein (DUF1278)
C013N0087E0	-0.397907	0.0127005	0.219999	hypothetical protein
C002N0427E0	0.276571	0.0127156	0.22003	3-ketoacyl-CoA synthase 2
C004N0168E0	-0.534919	0.0127669	0.220685	acylaminoacyl-peptidase-like protein
C002N0061E0	0.631954	0.0128193	0.221359	COBRA-like protein 8 precursor
C000N0066E0	0.437867	0.0129522	0.221502	Spc97 / Spc98 family of spindle pole body (SBP) component
C013N0362E0	-0.588594	0.0129049	0.221502	Granulin repeat cysteine protease family protein
C036N0212E0	-0.515551	0.0130031	0.221502	hypothetical protein
C009N0363E0	-0.686772	0.0129912	0.221502	mitogen-activated protein kinase kinase kinase 21
C005N0092E0	0.351815	0.0128673	0.221502	UvrABC system C protein
C017N0307E0	-0.365366	0.0129982	0.221502	translation initiation factor
C006N0192E0	-0.68627	0.0129436	0.221502	serine carboxypeptidase-like 29
C035N0300E0	0.316095	0.0130296	0.221502	DCD (Development and Cell Death) domain protein
C016N0374E0	0.470622	0.0130162	0.221502	ENTH/VHS family protein
C002N0066E0	0.523212	0.0128957	0.221502	Na-translocating NADH-quinone reductase subunit A
C026N0254E0	-0.295477	0.0129475	0.221502	basic helix-loop-helix (bHLH) DNA-binding superfamily protein
C020N0324E0	0.267183	0.0128655	0.221502	hypothetical protein
C006N0178E0	-0.453141	0.012918	0.221502	Glycosyl hydrolase superfamily protein
C006N0342E0	0.213548	0.013043	0.221502	alternative NAD(P)H dehydrogenase 2
C035N0344E0	0.633484	0.0129959	0.221502	Tetratricopeptide repeat (TPR)-like superfamily protein
C005N0491E0	0.521666	0.0128739	0.221502	Mitochondrial substrate carrier family protein
C054N0069E0	-0.344311	0.0131929	0.222967	hypothetical protein
C006N0519E0	-0.370097	0.0131639	0.222967	partner of Y14-MAGO
C074N0008E0	-0.268938	0.0131642	0.222967	DNA replication helicase
C074N0073E0	0.253871	0.0131794	0.222967	DUF1499 family protein
C019N0066E0	-0.577963	0.0132039	0.222967	alpha/beta-Hydrolases superfamily protein
C065N0065M0	0.266056	0.0132105	0.222967	basic helix-loop-helix (bHLH) DNA-binding superfamily protein
C000N0345E0	0.450596	0.0132464	0.223343	Translin family protein
C026N0227E0	0.368696	0.013338	0.224652	AGC (cAMP-dependent, cGMP-dependent and protein kinase C) kinase family protein
C026N0217E0	-0.704299	0.0133513	0.224652	conserved oligomeric Golgi complex component-related / COG complex component-like protein
C020N0245E0	0.394493	0.0133688	0.224715	myb domain protein 101
C035N0061E0	-0.296467	0.0134045	0.224814	Ribosomal protein S4 (RPS4A) family protein
C022N0230E0	0.413216	0.013399	0.224814	mitogen-activated protein kinase kinase kinase 7
C010N0073E0	0.627836	0.0134375	0.224814	Peptidase S24/S26A/S26B/S26C family protein
C083N0008E0	0.35436	0.0134566	0.224814	sugar transporter, putative (DUF1195)
C021N0282E0	-0.256733	0.0134468	0.224814	RNA-binding (RRM/RBD/RNP motifs) family protein
C011N0532E0	0.26383	0.013437	0.224814	Pre-rRNA-processing protein TSR2, conserved region
C065N0021M0	0.269253	0.0135402	0.225359	RNA-binding (RRM/RBD/RNP motifs) family protein
C010N0128E0	-0.453166	0.0135389	0.225359	alpha/beta-Hydrolases superfamily protein
C002N0610E0	0.635224	0.013544	0.225359	Tetraspanin family protein
C078N0129E0	0.290426	0.0135128	0.225359	exoribonuclease 4
C003N0178E0	0.269298	0.0135908	0.22591	Serine/Threonine-kinase, putative (DUF1296)
C007N0183E0	-0.167708	0.0136072	0.225954	FAD/NAD(P)-binding oxidoreductase family protein
C022N0259E0	0.666898	0.01365	0.226436	plasmodesmata-located protein 7
C024N0262E0	0.421545	0.0136754	0.226629	Integrase-type DNA-binding superfamily protein
C002N0094E0	0.654717	0.0137357	0.227399	O-fucosyltransferase family protein
C078N0033E0	0.544604	0.013805	0.228088	kinase with tetratricopeptide repeat domain-containing protein
C005N0697E0	-0.598407	0.013796	0.228088	Translocon-associated protein (TRAP), alpha subunit
C039N0167E0	-0.205213	0.0138297	0.228266	Protein phosphatase 2C family protein
C016N0343E0	0.325721	0.0138567	0.228483	Cyclophilin-like peptidyl-prolyl cis-trans isomerase family protein
C069N0019E0	0.51329	0.0138734	0.228484	RING-H2 finger A3B
C008N0222E0	0.28679	0.0138923	0.228484	Citrate synthase family protein
C011N0301G0	0.568123	0.0139123	0.228484	pleiotropic drug resistance 12
C005N0084E0	-0.310375	0.0139052	0.228484	ARM repeat superfamily protein
C004N0355E0	-0.48927	0.0139678	0.228553	response regulator 2
C004N0471E0	-0.335977	0.0139721	0.228553	Gap junction beta-4 protein
C009N0290E0	-0.40917	0.0139631	0.228553	ACC synthase 5
C006N0511E0	-0.628807	0.0139356	0.228553	hydroxyproline-rich glycoprotein family protein
C084N0033E0	0.376492	0.0140116	0.228972	Galactose mutarotase-like superfamily protein
C006N0279E0	-0.434934	0.0140474	0.22933	GATA zinc finger protein
C004N0410E0	-0.211898	0.0142019	0.231393	pectin methylesterase inhibitor 2
C026N0280M0	0.591712	0.0141943	0.231393	tripeptidyl peptidase ii
C071N0130E0	-0.33226	0.0142991	0.232106	nuclear pore complex protein (DUF3414)
C011N0170E0	0.324282	0.0142926	0.232106	Tetratricopeptide repeat (TPR)-like superfamily protein
C000N0883E0	-0.460674	0.0143021	0.232106	P-loop containing nucleoside triphosphate hydrolases superfamily protein
C011N0287E0	-0.484747	0.0142796	0.232106	ATP-dependent DNA helicase 2 subunit Ku70-like protein
C013N0394M0	-0.450115	0.014383	0.233188	basic helix-loop-helix (bHLH) DNA-binding superfamily protein
C002N0356E0	-0.342856	0.0144601	0.233749	transmembrane protein
C024N0058E0	0.431944	0.0144544	0.233749	MIZU-KUSSEI-like protein (Protein of unknown function, DUF617)
C041N0089E0	0.63663	0.0144441	0.233749	purine biosynthesis 4
C021N0191G0	-0.579399	0.0145073	0.234281	SKP1 interacting partner 3
C004N0336G0	0.682604	0.0145717	0.234631	Vesicle transport v-SNARE family protein
C057N0041E0	-0.497969	0.0145597	0.234631	Major facilitator superfamily protein
C010N0303E0	0.304895	0.0145667	0.234631	Pectin lyase-like superfamily protein
C021N0111G0	0.683368	0.0146729	0.234943	Major facilitator superfamily protein
C010N0167E0	-0.460884	0.0146362	0.234943	DDE family endonuclease
C014N0045E0	-0.490791	0.0146346	0.234943	Zinc finger C-x8-C-x5-C-x3-H type family protein
C018N0395E0	0.26327	0.0146524	0.234943	Octicosapeptide/Phox/Bem1p family protein
C039N0095E0	0.578124	0.0146768	0.234943	Subtilisin-like serine endopeptidase family protein
C006N0130M0	-0.316019	0.0146685	0.234943	tubulin alpha-5
C074N0064E0	-0.254397	0.0147362	0.235437	RNA 3'-terminal phosphate cyclase/enolpyruvate transferase, alpha/beta
C032N0274E0	-0.350017	0.0147341	0.235437	hypothetical protein
C025N0323E0	-0.698623	0.0147953	0.236151	HOPW1-1-interacting 1
C002N0195E0	0.492663	0.0148731	0.236703	SPT2 chromatin protein
C078N0024E0	0.625339	0.0148623	0.236703	glycosyltransferase family protein (DUF23)
C026N0188E0	-0.509641	0.0148458	0.236703	Thioredoxin superfamily protein
C017N0191E0	-0.256381	0.0149201	0.237222	Homeobox-leucine zipper family protein / lipid-binding START domain-containing protein
C007N0235E0	-0.539772	0.0149796	0.237709	membrane protein
C010N0071E0	0.267963	0.0149655	0.237709	ribosome biogenesis regulatory protein (RRS1) family protein
C013N0060E0	0.611192	0.0153001	0.238077	Expp1 protein
C005N0454E0	-0.448877	0.0152195	0.238077	magnesium transporter, putative (DUF803)
C074N0076E0	-0.558536	0.0152607	0.238077	zinc finger protein-like protein
C032N0198E0	-0.529779	0.0152849	0.238077	Tetratricopeptide repeat (TPR)-like superfamily protein
C005N0258E0	-0.629316	0.0152369	0.238077	spastin, putative (Protein of unknown function, DUF599)
C025N0017E0	-0.352212	0.015136	0.238077	Tetratricopeptide repeat (TPR)-like superfamily protein
C011N0542M0	-0.695966	0.0153645	0.238077	embryo defective 2410
C000N0819E0	-0.377915	0.0150416	0.238077	harpin-induced protein
C029N0027E0	-0.428203	0.0153607	0.238077	Putative thiol-disulfide oxidoreductase DCC
C074N0059E0	-0.678176	0.0152583	0.238077	Nucleotidyltransferase family protein
C013N0495E0	0.629144	0.0153058	0.238077	mRNA capping enzyme family protein
C025N0186E0	0.40388	0.015335	0.238077	SPX (SYG1/Pho81/XPR1) domain-containing protein / zinc finger (C3HC4-type RING finger) protein-like protein
C004N0277E0	-0.445251	0.0150749	0.238077	copper/zinc superoxide dismutase 1
C011N0307E0	-0.543335	0.0151362	0.238077	pleiotropic drug resistance 12
C010N0282E0	0.354542	0.0151604	0.238077	Enoyl-CoA hydratase/isomerase family
C004N0375E0	-0.490831	0.0152046	0.238077	Protein phosphatase 2C family protein
C043N0068E0	0.695911	0.015294	0.238077	RNA-dependent RNA polymerase 1
C133N0008E0	0.589992	0.0152396	0.238077	RNA recognition motif (RRM)-containing protein
C020N0217E0	-0.29065	0.0153153	0.238077	Enhancer of polycomb-like transcription factor protein
C043N0092E0	0.682384	0.0151329	0.238077	hypothetical protein
C017N0274E0	0.405639	0.0151699	0.238077	purine permease 10
C011N0291E0	-0.400537	0.0152019	0.238077	axoneme-associated protein MST101(2) protein
C032N0393E0	-0.508797	0.0152541	0.238077	Tim10/DDP family zinc finger protein
C041N0150E0	-0.33676	0.0153571	0.238077	P-loop containing nucleoside triphosphate hydrolases superfamily protein
C067N0119E0	0.33424	0.0151174	0.238077	Leucine-rich repeat protein kinase family protein
C009N0545E0	-0.447877	0.0154005	0.23841	zinc finger (AN1-like) family protein
C076N0032E0	-0.382357	0.0154788	0.238948	Protein kinase superfamily protein
C007N0333E0	-0.402054	0.0154787	0.238948	RING/U-box superfamily protein
C035N0178E0	-0.382694	0.0154621	0.238948	vacuolar sorting-associated protein (DUF946)
C003N0119E0	0.676586	0.0155179	0.239103	SGNH hydrolase-type esterase superfamily protein
C022N0093M0	-0.395587	0.0155096	0.239103	fanconi anemia group E protein FANCE protein
C001N0296E0	-0.356991	0.0155979	0.239887	nuclear RNA polymerase A2
C023N0296M0	-0.460768	0.0155971	0.239887	F-box protein 2
C008N0427E0	0.656115	0.0156133	0.2399	SEC7-like guanine nucleotide exchange family protein
C006N0293E0	0.356343	0.0156749	0.239943	mitochondrial editing factor 21
C000N0251M0	0.414152	0.015689	0.239943	serine carboxypeptidase-like 51
C005N0382M0	0.34282	0.0156547	0.239943	ATPase, F1 complex, gamma subunit protein
C046N0101E0	-0.358163	0.0156623	0.239943	Homeodomain-like superfamily protein
C005N0723E0	0.553076	0.0156562	0.239943	translation initiation factor 3 (IF-3) family protein
C012N0341E0	0.323927	0.0157306	0.24017	FASCICLIN-like arabinogalactan-protein 12
C003N0128E0	-0.565367	0.0157331	0.24017	Dof-type zinc finger DNA-binding family protein
C072N0052E0	0.674598	0.0158062	0.240189	Protein kinase superfamily protein
C078N0105E0	0.246697	0.0157807	0.240189	fas-binding factor-like protein
C010N0279E0	0.298623	0.015755	0.240189	Mitochondrial transcription termination factor family protein
C022N0066E0	0.691083	0.0158073	0.240189	nuclease
C009N0044E0	-0.412765	0.0158037	0.240189	signal transducer, putative (DUF3550/UPF0682)
C006N0461E0	-0.216424	0.015836	0.240403	Protein kinase superfamily protein
C000N0751E0	-0.454681	0.0158845	0.240917	Hyp O-arabinosyltransferase-like protein
C017N0223E0	-0.341556	0.0159564	0.241119	Early-responsive to dehydration stress protein (ERD4)
C018N0132E0	0.312782	0.0159267	0.241119	transmembrane protein
C060N0035E0	-0.561274	0.0159507	0.241119	GDSL-like lipase/acylhydrolase superfamily protein
C048N0080E0	-0.514024	0.015945	0.241119	Protein kinase superfamily protein
C042N0086E0	-0.51583	0.0160654	0.241894	DNA double-strand break repair protein
C036N0148E0	-0.278152	0.0160551	0.241894	CYCLIN D3;1
C074N0016E0	-0.581627	0.0160665	0.241894	DYNAMIN-like 1E
C021N0133E0	-0.44723	0.0160546	0.241894	nucleusenvelope protein
C125N0014M0	0.680477	0.016083	0.241921	Putative AT-hook DNA-binding family protein
C054N0053E0	-0.359893	0.0162146	0.242009	multiprotein bridging factor 1B
C031N0030E0	-0.451	0.0162869	0.242009	Pentatricopeptide repeat (PPR-like) superfamily protein
C061N0050E0	0.209922	0.0163277	0.242009	Bifunctional inhibitor/lipid-transfer protein/seed storage 2S albumin superfamily protein
C071N0068E0	-0.282841	0.0163668	0.242009	glucuronidase 3
C004N0214E0	0.55731	0.0162829	0.242009	C-8 sterol isomerase
C022N0062E0	0.668282	0.0162275	0.242009	nuclease
C001N0390E0	-0.234768	0.016237	0.242009	mRNA splicing factor, thioredoxin-like U5 snRNP
C023N0288E0	-0.445235	0.0161661	0.242009	Cysteine proteinases superfamily protein
C030N0017E0	0.681084	0.0163369	0.242009	NAD(P)-binding Rossmann-fold superfamily protein
C004N0461E0	0.607232	0.0163682	0.242009	transmembrane protein, putative (DUF 3339)
C035N0011M0	-0.606707	0.0161273	0.242009	Protein kinase superfamily protein
C001N0597E0	0.246877	0.0161396	0.242009	RNA polymerase II transcription mediator
C015N0060E0	-0.36286	0.0161498	0.242009	peptide transporter family protein
C032N0119E0	-0.445236	0.0162585	0.242009	tryptophan biosynthesis 1
C013N0133E0	-0.393336	0.0162948	0.242009	Replication factor-A protein 1-like protein
C023N0011E0	0.367003	0.016353	0.242009	Pyruvate phosphate dikinase, PEP/pyruvate binding domain-containing protein
C030N0107E0	-0.34533	0.0162545	0.242009	Exostosin family protein
C007N0249E0	-0.210774	0.0163016	0.242009	myristoyl-CoA:protein N-myristoyltransferase
C032N0292E0	0.355987	0.0162949	0.242009	Tetratricopeptide repeat (TPR)-like superfamily protein
C020N0225G0	0.572572	0.0164039	0.242101	formin 3
C002N0597E0	-0.4003	0.0163967	0.242101	phospholipid hydroperoxide glutathione peroxidase
C046N0105E0	-0.465684	0.0164682	0.242614	fatty acid biosynthesis 1
C002N0062E0	0.291557	0.016462	0.242614	COBRA-like protein 8 precursor
C020N0244E0	0.647011	0.0165338	0.243364	Galactosyltransferase family protein
C010N0176E0	-0.527216	0.0165661	0.243366	SGNH hydrolase-type esterase superfamily protein
C027N0029E0	-0.506464	0.0165724	0.243366	DNA/RNA helicase protein
C046N0083E0	-0.398431	0.0165784	0.243366	NAC domain containing protein 53
C049N0087E0	-0.442531	0.0165998	0.243464	Tudor/PWWP/MBT superfamily protein
C012N0344E0	-0.360336	0.0166241	0.243602	Seven transmembrane MLO family protein
C020N0277E0	0.453173	0.0166415	0.243641	P-loop containing nucleoside triphosphate hydrolases superfamily protein
C049N0208E0	-0.576409	0.0167798	0.244332	pyrimidin 4
C014N0393E0	-0.441533	0.0167942	0.244332	Chaperone DnaJ-domain superfamily protein
C004N0417E0	-0.394881	0.0167901	0.244332	UDP-Glycosyltransferase superfamily protein
C000N0987E0	-0.502413	0.016798	0.244332	craniofacial development protein
C041N0110E0	0.399187	0.0167315	0.244332	Tetratricopeptide repeat (TPR)-like superfamily protein
C024N0011E0	-0.356195	0.0167995	0.244332	Ubiquitin carboxyl-terminal hydrolase family protein
C025N0057E0	-0.457608	0.0167138	0.244332	2-oxoglutarate (2OG) and Fe(II)-dependent oxygenase superfamily protein
C045N0129E0	0.410957	0.0168075	0.244332	sorbin/SH3 domain protein
C037N0102E0	-0.629454	0.0169185	0.24573	photosystem I reaction center subunit PSI-N, chloroplast, putative / PSI-N, putative (PSAN)
C128N0024E0	-0.686273	0.0169385	0.245802	squamosa promoter binding protein-like 1
C024N0361E0	0.554099	0.0170087	0.246603	RINT-1 / TIP-1 family
C035N0274E0	0.552511	0.0170707	0.247285	isopentenyltransferase 3
C024N0020E0	0.19316	0.0170935	0.247397	galacturonosyltransferase 11
C008N0288E0	-0.350108	0.0171162	0.247508	purine permease 11
C046N0117E0	0.358766	0.0171491	0.247765	RED family protein
C000N0023E0	-0.368252	0.0172248	0.248045	FTSH protease 9
C018N0118E0	-0.468329	0.0172215	0.248045	P-loop containing nucleoside triphosphate hydrolases superfamily protein
C023N0241E0	-0.271534	0.0172189	0.248045	ARM repeat superfamily protein
C003N0118E0	0.514604	0.0172287	0.248045	transmembrane protein
C006N0587E0	-0.327585	0.0172967	0.248156	LOW protein: ankyrin repeat protein
C004N0557E0	-0.433373	0.0172591	0.248156	Sec14p-like phosphatidylinositol transfer family protein
C076N0002E0	-0.194014	0.0172938	0.248156	RING/U-box superfamily protein
C102N0071E0	0.620273	0.0172815	0.248156	Plant invertase/pectin methylesterase inhibitor superfamily protein
C029N0119E0	-0.530865	0.0173333	0.248464	Endomembrane protein 70 protein family
C009N0149E0	0.358832	0.0173647	0.248697	zinc finger CCCH domain-containing protein 44
C005N0608E0	0.330526	0.0174009	0.248999	stress response NST1-like protein
C078N0032E0	0.3798	0.0174485	0.249248	FTSH protease 1
C039N0285E0	-0.442429	0.0174345	0.249248	calmodulin-binding transcription activator
C033N0122E0	0.350778	0.0174661	0.249282	regulatory particle triple-A ATPase 4A
C007N0002E0	0.465493	0.0174919	0.249434	Protein kinase superfamily protein
C058N0037E0	0.351672	0.0175155	0.249553	ATP-dependent caseinolytic protease/crotonase family protein
C013N0494E0	0.267221	0.0175423	0.24972	SAP domain-containing protein
C003N0197E0	-0.399072	0.0175668	0.249853	pentatricopeptide (PPR) repeat-containing protein
C036N0105E0	0.626691	0.0175854	0.249901	hemoglobin 1
C011N0416E0	-0.489265	0.0176258	0.250259	glycosyl hydrolase family 35 protein
C002N0169E0	-0.249394	0.0176559	0.25047	Endosomal targeting BRO1-like domain-containing protein
C009N0556E0	0.376806	0.0176918	0.250477	potassium transporter
C000N0031E0	0.545374	0.0176792	0.250477	Trimeric LpxA-like enzyme
C002N0179E0	0.21634	0.0177097	0.250477	inositol transporter 1
C001N0201E0	-0.469636	0.017732	0.250477	actin-11
C021N0219E0	-0.342426	0.0177325	0.250477	Protein kinase superfamily protein
C005N0180E0	0.430169	0.0177677	0.25076	Transcription factor jumonji (jmj) family protein / zinc finger (C5HC2 type) family protein
C066N0036E0	-0.251197	0.0177945	0.250923	inflorescence deficient in abscission (IDA)-like 4
C030N0111E0	-0.534573	0.0178514	0.251294	Pyridine nucleotide-disulfide oxidoreductase family protein
C046N0099E0	-0.680676	0.0178489	0.251294	senescence-associated family protein, putative (DUF581)
C009N0244E0	-0.397694	0.0178828	0.251433	PPPDE putative thiol peptidase family protein
C008N0207E0	-0.54574	0.0179071	0.251433	gametophytic factor 2
C010N0042E0	-0.26639	0.0179057	0.251433	inhibitor-3
C006N0508E0	0.666479	0.0179601	0.251962	ankyrin repeat-containing protein 2
C003N0147E0	-0.466958	0.0180678	0.25214	hypothetical protein
C001N0591E0	-0.556015	0.0180876	0.25214	Ribose 5-phosphate isomerase, type A protein
C008N0574E0	-0.185716	0.0180953	0.25214	hypothetical protein (DUF3133)
C024N0182E0	-0.590547	0.0180448	0.25214	SNARE-like superfamily protein
C014N0150E0	-0.497706	0.0180932	0.25214	DEAD/DEAH box helicase
C005N0504E0	-0.413091	0.0180242	0.25214	Protein phosphatase 2C family protein
C010N0185E0	-0.569711	0.0180839	0.25214	Integrase-type DNA-binding superfamily protein
C074N0130E0	0.228599	0.0180257	0.25214	cAMP-regulated phosphoprotein 19-related protein
C005N0155E0	-0.365398	0.0181321	0.252254	TRAF-like family protein
C033N0129E0	-0.553312	0.018149	0.252254	plasma membrane intrinsic protein 2;5
C022N0165E0	-0.454132	0.0181701	0.252254	RNA-binding CRS1 / YhbY (CRM) domain protein
C019N0022E0	-0.565899	0.0181802	0.252254	hypothetical protein
C004N0215E0	0.243715	0.0181588	0.252254	hypothetical protein (DUF1677)
C103N0003G0	0.339101	0.0181963	0.252264	Transcription factor jumonji (jmjC) domain-containing protein
C025N0127E0	-0.366482	0.0182585	0.252488	ubiquitin E2 variant 1D-4
C036N0127M0	-0.583084	0.0182469	0.252488	carboxyesterase 5
C017N0063E0	0.223038	0.0182458	0.252488	Phospholipase A2 family protein
C002N0415E0	0.357053	0.0182784	0.252553	Pentatricopeptide repeat (PPR) superfamily protein
C025N0253E0	-0.415017	0.0183069	0.252734	J-domain protein 6
C022N0337E0	0.445873	0.0183605	0.253261	Tyrosine phosphatase family protein
C052N0074E0	0.463774	0.0184105	0.253378	Peptidase M20/M25/M40 family protein
C069N0133E0	0.464997	0.018394	0.253378	ARM-repeat/Tetratricopeptide repeat (TPR)-like protein
C032N0186E0	-0.46847	0.0184152	0.253378	phosphate starvation response 1
C067N0078E0	-0.373648	0.0184475	0.253611	HAD superfamily, subfamily IIIB acid phosphatase
C057N0132E0	-0.433794	0.0185013	0.253768	Rhomboid-related intramembrane serine protease family protein
C044N0032E0	0.40813	0.0185052	0.253768	hypothetical protein (DUF868)
C000N0138E0	0.335382	0.018483	0.253768	GTP-binding protein Obg/CgtA
C019N0149E0	-0.627717	0.0186122	0.255022	S-adenosylmethionine decarboxylase
C021N0343E0	0.382392	0.0187379	0.255046	organic solute transporter ostalpha protein (DUF300)
C008N0080E0	-0.613763	0.0186905	0.255046	esterase/lipase/thioesterase family protein
C006N0076E0	-0.440766	0.0187037	0.255046	chaperone protein dnaJ-like protein
C035N0131M0	-0.521551	0.018729	0.255046	Oxidoreductase, zinc-binding dehydrogenase family protein
C036N0259E0	0.317776	0.0187353	0.255046	40S ribosomal protein S27
C009N0499E0	-0.376514	0.0186462	0.255046	Pyridoxal phosphate (PLP)-dependent transferases superfamily protein
C020N0376E0	-0.549561	0.0186526	0.255046	RNA binding (RRM/RBD/RNP motifs) family protein
C004N0253G0	0.282252	0.0186785	0.255046	alpha/beta-Hydrolases superfamily protein
C023N0088E0	-0.311567	0.0188065	0.255136	transmembrane protein
C014N0082M0	0.669876	0.0187873	0.255136	DNAse I-like superfamily protein
C049N0094E0	-0.379619	0.0187818	0.255136	S1FA-like DNA-binding protein
C003N0048E0	-0.238345	0.0188031	0.255136	Adenine nucleotide alpha hydrolases-like superfamily protein
C009N0525E0	-0.491804	0.0188774	0.255466	high mobility group
C075N0019E0	-0.464445	0.0188488	0.255466	DZC (Disease resistance/zinc finger/chromosome condensation-like region) domain containing protein
C005N0074E0	0.2894	0.018875	0.255466	Tautomerase/MIF superfamily protein
C076N0015E0	-0.640675	0.0189484	0.256216	RING/U-box superfamily protein
C000N0172E0	-0.578646	0.0189715	0.256317	E3 UFM1-protein ligase-like protein
C064N0104E0	-0.670133	0.0190773	0.256483	PPPDE putative thiol peptidase family protein
C083N0024E0	-0.384868	0.019076	0.256483	AAA-type ATPase family protein
C013N0121E0	0.570531	0.0190211	0.256483	extra-large GTP-binding protein 3
C021N0228E0	0.58849	0.0190454	0.256483	Coatomer epsilon subunit
C030N0121E0	-0.592676	0.0190652	0.256483	CCT motif -containing response regulator protein
C080N0121E0	-0.589367	0.0190474	0.256483	P450 reductase 1
C084N0044E0	-0.485776	0.0191111	0.256728	DNA polymerase epsilon subunit B2
C009N0400E0	-0.477734	0.0191743	0.257367	Protein kinase superfamily protein
C036N0182E0	0.340243	0.0192382	0.257833	Major facilitator superfamily protein
C006N0190E0	-0.317169	0.019256	0.257833	Cytochrome b561/ferric reductase transmembrane protein family
C046N0136E0	0.529249	0.0192411	0.257833	Polyketide cyclase/dehydrase and lipid transport superfamily protein
C040N0051E0	0.635979	0.0192829	0.257983	camphor resistance CrcB family protein
C013N0002E0	0.64167	0.0193033	0.258046	Tetratricopeptide repeat (TPR)-like superfamily protein
C020N0379E0	-0.560737	0.0194458	0.25974	PEBP (phosphatidylethanolamine-binding protein) family protein
C007N0114E0	0.589118	0.0195157	0.259831	mitogen-activated protein kinase phosphatase 1
C026N0277E0	-0.392645	0.019477	0.259831	actin depolymerizing factor 7
C008N0277E0	-0.58349	0.0195097	0.259831	zinc ion binding protein
C000N0385E0	0.310601	0.019507	0.259831	ribonuclease H2 subunit B
C078N0011E0	0.320318	0.0195883	0.260586	transmembrane protein
C006N0099E0	0.535193	0.0200095	0.26067	RmlC-like cupins superfamily protein
C025N0365G0	0.314019	0.0199041	0.26067	pre-mRNA-splicing factor
C024N0120E0	-0.394061	0.0199872	0.26067	UDP-Glycosyltransferase superfamily protein
C035N0084E0	-0.659915	0.0197403	0.26067	eukaryotic translation initiation factor 2 beta subunit
C033N0069E0	-0.300958	0.0197725	0.26067	S-adenosyl-L-methionine-dependent methyltransferases superfamily protein
C003N0331M0	-0.400239	0.0198995	0.26067	myb domain protein 67
C002N0570E0	0.362326	0.0198422	0.26067	Restriction endonuclease, type II-like superfamily protein
C004N0512E0	-0.350977	0.0199599	0.26067	ARF GTPase-activating protein
C013N0100M0	0.351257	0.0198081	0.26067	zinc transporter 5 precursor
C000N0406E0	-0.423689	0.0197251	0.26067	Protein kinase superfamily protein
C001N0628E0	0.452459	0.0200534	0.26067	general control non-repressible 4
C030N0178E0	-0.549232	0.0198787	0.26067	Protein of unknown function, transmembrane-40
C078N0022E0	0.607259	0.0200045	0.26067	DNA-binding bromodomain-containing protein
C006N0081E0	-0.599037	0.0196877	0.26067	transmembrane protein, putative (DUF677)
C006N0048E0	0.331892	0.0199497	0.26067	hypothetical protein
C007N0111E0	-0.375205	0.019928	0.26067	tonoplast intrinsic protein 1;3
C013N0194E0	0.321681	0.0197337	0.26067	transmembrane protein
C028N0093E0	-0.368352	0.0198326	0.26067	ROP-interactive CRIB motif-containing protein 4
C032N0249E0	0.617837	0.0198477	0.26067	carboxyl terminus of HSC70-interacting protein
C001N0083E0	-0.64319	0.0199892	0.26067	NAD(P)-binding Rossmann-fold superfamily protein
C004N0524E0	-0.390166	0.0198169	0.26067	Sec14p-like phosphatidylinositol transfer family protein
C037N0043E0	0.395208	0.0197948	0.26067	RING/U-box superfamily protein
C000N0725E0	-0.260479	0.0198889	0.26067	Transducin/WD40 repeat-like superfamily protein
C016N0341E0	-0.321938	0.0199974	0.26067	Putative lysine decarboxylase family protein
C011N0244E0	0.277889	0.0197683	0.26067	RHOMBOID-like protein 13
C008N0524E0	0.591995	0.0197674	0.26067	Calcium-dependent lipid-binding (CaLB domain) family protein
C019N0327E0	-0.305761	0.0200498	0.26067	transmembrane protein
C000N0445E0	-0.2299	0.0198442	0.26067	CDP-diacylglycerol-glycerol-3-phosphate 3-phosphatidyltransferase
C049N0138E0	0.456563	0.020054	0.26067	Phosphoribosyltransferase family protein
C013N0385E0	0.318838	0.0201009	0.261074	Transducin/WD40 repeat-like superfamily protein
C016N0273E0	0.266796	0.0201542	0.261148	serine/arginine repetitive matrix-like protein
C045N0095E0	-0.357543	0.0201463	0.261148	MuDR family transposase
C071N0123E0	0.61456	0.0201499	0.261148	Ribosomal protein L36
C010N0178E0	-0.390527	0.0201737	0.261195	Pleckstrin homology (PH) domain-containing protein
C051N0066E0	-0.656389	0.0202448	0.261437	ARM repeat superfamily protein
C006N0176G0	0.657967	0.0202142	0.261437	Glycosyl hydrolase superfamily protein
C056N0033E0	-0.239749	0.0202251	0.261437	KIP-related protein 6
C034N0045E0	-0.305806	0.0202559	0.261437	nuclear transport factor 2B
C007N0122E0	-0.530221	0.0203223	0.262028	Ribosomal L29 family protein
C023N0232E0	-0.253335	0.0203336	0.262028	heavy metal atpase 5
C036N0073E0	-0.416934	0.0203859	0.262318	vacuolar proton ATPase A3
C006N0135E0	0.319136	0.020388	0.262318	proline extensin-like receptor kinase 1
C038N0009E0	0.253486	0.0204465	0.262742	8-oxoguanine-DNA glycosylase 1
C038N0052E0	0.575935	0.0204529	0.262742	zinc ion binding / nucleic acid binding protein
C005N0239E0	0.616358	0.0205599	0.263525	dentin sialophosphoprotein
C025N0424E0	-0.378176	0.020562	0.263525	PQ-loop repeat family protein / transmembrane family protein
C067N0080E0	-0.387695	0.0205779	0.263525	N-terminal nucleophile aminohydrolases (Ntn hydrolases) superfamily protein
C028N0241E0	-0.562195	0.0205427	0.263525	DHHC-type zinc finger family protein
C010N0313E0	0.646688	0.0206285	0.263762	gamma-glutamyl transpeptidase 4
C088N0020E0	0.553179	0.0206254	0.263762	RING/FYVE/PHD zinc finger superfamily protein
C002N0626E0	-0.22528	0.0206653	0.263827	cystic fibrosis transmembrane conductance regulator
C009N0104E0	0.432621	0.0206816	0.263827	2-oxoglutarate (2OG) and Fe(II)-dependent oxygenase superfamily protein
C032N0066E0	-0.35188	0.0206706	0.263827	Small nuclear ribonucleoprotein family protein
C002N0492E0	-0.321988	0.0207005	0.263863	NRAMP metal ion transporter family protein
C010N0173E0	0.392132	0.0207217	0.263929	FtsH extracellular protease family
C012N0197E0	-0.344888	0.0207481	0.264061	Pollen Ole e 1 allergen and extensin family protein
C049N0099E0	-0.577424	0.0208015	0.264536	NAD(H) kinase 3
C007N0163E0	-0.486297	0.0208201	0.264568	gamete expressed protein 1
C016N0224E0	-0.234845	0.0208625	0.264903	cullin-associated and neddylation dissociated
C006N0207E0	0.28913	0.0208842	0.264973	Nodulin MtN3 family protein
C032N0197E0	-0.390288	0.0209048	0.265031	RPM1 interacting protein 13
C014N0329M0	0.343462	0.0210115	0.266178	Pentatricopeptide repeat (PPR) superfamily protein
C069N0042E0	-0.404849	0.021112	0.267245	Regulator of chromosome condensation (RCC1) family with FYVE zinc finger domain-containing protein
C004N0079E0	0.281241	0.0211299	0.267267	suppressor
C057N0051E0	-0.332687	0.0211551	0.267379	MICOS complex subunit
C016N0073E0	0.388869	0.0212688	0.268342	phloem protein 2-B15
C000N0039E0	0.243489	0.0212802	0.268342	O-glucosyltransferase rumi-like protein (DUF821)
C009N0203E0	-0.302262	0.0212768	0.268342	roline-rich extensin-like receptor kinase 4
C035N0202E0	0.278566	0.0213075	0.268481	hypothetical protein
C023N0340M0	-0.297206	0.021342	0.268534	histone deacetylase 8
C046N0032E0	-0.39432	0.0213443	0.268534	vacuolar membrane ATPase 10
C019N0263E0	0.473035	0.0214171	0.268592	voltage dependent anion channel 1
C032N0398E0	0.343697	0.0214153	0.268592	hypothetical protein
C018N0262E0	-0.493424	0.021437	0.268592	S-adenosyl-L-methionine-dependent methyltransferases superfamily protein
C069N0013E0	0.558582	0.0214262	0.268592	Peroxidase superfamily protein
C004N0510E0	0.28363	0.0214469	0.268592	Homeodomain-like superfamily protein
C027N0102E0	-0.579842	0.0214168	0.268592	Protein kinase superfamily protein
C048N0025E0	-0.522737	0.0214664	0.268632	phytochrome interacting factor 3
C004N0209E0	-0.338461	0.0215432	0.269388	photosystem II 11 kDa protein-like protein
C011N0012E0	-0.382585	0.021593	0.269806	Concanavalin A-like lectin protein kinase family protein
C003N0007E0	-0.48313	0.02166	0.270381	calcium-dependent protein kinase 31
C016N0036E0	0.466153	0.0216719	0.270381	Ribosomal protein S21e
C059N0023E0	0.375512	0.0217108	0.270661	RNA-binding (RRM/RBD/RNP motifs) family protein
C008N0479E0	0.375712	0.0217514	0.270962	Amino acid dehydrogenase family protein
C010N0367E0	0.648159	0.0217683	0.270968	LURP-one-like protein (DUF567)
C019N0173G0	-0.457518	0.0218045	0.271213	small acidic-like protein
C001N0249E0	-0.372854	0.0220252	0.271418	Ubiquitin-conjugating enzyme/RWD-like protein
C008N0584E0	0.311108	0.0219334	0.271418	nucleotidyltransferase
C008N0153E0	0.164181	0.0218721	0.271418	Papain family cysteine protease
C035N0350E0	0.380168	0.0219288	0.271418	basic region/leucine zipper motif 53
C022N0055E0	-0.335583	0.0220059	0.271418	myosin
C021N0239E0	-0.642688	0.021966	0.271418	SNF1-related protein kinase regulatory subunit gamma 1
C011N0535E0	-0.429397	0.0220793	0.271418	Glycosyltransferase family 61 protein
C002N0452E0	0.47034	0.0220409	0.271418	Peroxidase superfamily protein
C007N0434E0	-0.270713	0.0220527	0.271418	myb-like HTH transcriptional regulator family protein
C008N0214E0	0.310729	0.0219448	0.271418	Protein kinase superfamily protein
C073N0042E0	0.321786	0.021883	0.271418	Pentatricopeptide repeat (PPR-like) superfamily protein
C016N0110E0	0.647517	0.0220647	0.271418	Zinc-binding alcohol dehydrogenase family protein
C002N0500E0	0.653414	0.0219916	0.271418	Tetratricopeptide repeat (TPR)-like superfamily protein
C020N0177E0	0.268134	0.0221014	0.271418	SNARE associated Golgi protein family
C028N0049E0	0.278517	0.0220987	0.271418	neuronal PAS domain protein
C000N0845E0	0.640001	0.0218724	0.271418	poly(A) polymerase 2
C080N0100E0	0.324102	0.0220537	0.271418	RNI-like superfamily protein
C010N0236E0	-0.315027	0.0221285	0.271549	myb domain protein 103
C024N0321E0	-0.318528	0.0222951	0.27194	SAUR-like auxin-responsive protein family
C012N0407E0	-0.601338	0.0223014	0.27194	Pectin lyase-like superfamily protein
C024N0388E0	0.414197	0.0223381	0.27194	LOB domain-containing protein 42
C002N0506E0	0.298945	0.0222411	0.27194	proteasome assembly chaperone
C017N0298E0	-0.475893	0.0222963	0.27194	NOD26-like major intrinsic protein 1
C043N0164E0	0.32382	0.0222877	0.27194	Heavy metal transport/detoxification superfamily protein
C028N0046E0	0.622969	0.0222422	0.27194	dolichol-phosphate mannosyltransferase-like protein
C011N0121E0	0.36838	0.0223455	0.27194	Zinc finger C-x8-C-x5-C-x3-H type family protein
C009N0534E0	0.424231	0.0222344	0.27194	Duplicated homeodomain-like superfamily protein
C000N0045E0	-0.644627	0.0223655	0.27194	zinc-ribbon domain protein
C030N0183E0	0.311047	0.0223752	0.27194	Serine/threonine-protein kinase Rio1
C011N0374M0	0.603342	0.0223104	0.27194	emp24/gp25L/p24 family/GOLD family protein
C008N0258E0	-0.646896	0.0223739	0.27194	COMPLEX 1 LYR-like protein
C009N0295E0	0.448786	0.0224229	0.272319	receptor like protein 57
C006N0225E0	0.34596	0.0225195	0.272893	Ras-related small GTP-binding family protein
C034N0130E0	-0.404137	0.0225234	0.272893	GPI transamidase component PIG-S-like protein
C032N0156E0	-0.360205	0.0225365	0.272893	CDT1-like protein A
C005N0161E0	0.3125	0.0225303	0.272893	myb-like HTH transcriptional regulator family protein
C010N0357E0	0.364827	0.0226046	0.273516	Stress responsive alpha-beta barrel domain protein
C012N0323E0	0.629821	0.0226283	0.273602	GATA transcription factor 13
C000N0566E0	-0.415229	0.0226584	0.273765	Acid phosphatase/vanadium-dependent haloperoxidase-related protein
C012N0369E0	0.249656	0.0226847	0.273881	phototropin 1
C103N0020E0	0.310749	0.0227395	0.27414	Got1/Sft2-like vescicle transport protein family
C001N0006E0	0.593124	0.0227365	0.27414	TATA binding protein 2
C003N0192E0	-0.315828	0.0229544	0.274348	tobamovirus multiplication protein
C006N0045E0	-0.341342	0.0229847	0.274348	Tubulin/FtsZ family protein
C024N0358E0	-0.297651	0.022969	0.274348	ATP binding microtubule motor family protein
C067N0147E0	-0.576929	0.0229164	0.274348	DUF399 family protein, putative (DUF399 and DUF3411)
C013N0037E0	0.320139	0.0229902	0.274348	elongator protein 6
C067N0061E0	-0.395983	0.0228135	0.274348	EXORDIUM like 3
C061N0013E0	0.172257	0.0228898	0.274348	P-loop containing nucleoside triphosphate hydrolases superfamily protein
C014N0031E0	-0.380508	0.0229174	0.274348	K-box region and MADS-box transcription factor family protein
C005N0080E0	0.511331	0.0229761	0.274348	histone-lysine N-methyltransferase ATXR3-like protein
C016N0108E0	-0.449654	0.0229399	0.274348	Pentatricopeptide repeat (PPR-like) superfamily protein
C002N0634M0	0.644167	0.0229799	0.274348	S-adenosyl-L-methionine-dependent methyltransferases superfamily protein
C037N0069M0	0.484565	0.0229043	0.274348	actin-related protein 7
C009N0303E0	-0.400964	0.0229681	0.274348	ARM repeat superfamily protein
C016N0345E0	0.382143	0.0228015	0.274348	HYPERSENSITIVE TO ABA1
C004N0242E0	0.607991	0.0230287	0.274609	Haloacid dehalogenase-like hydrolase (HAD) superfamily protein
C004N0370E0	-0.325489	0.0230546	0.274719	aldehyde dehydrogenase 22A1
C009N0258E0	-0.622793	0.0230789	0.274809	Protein kinase superfamily protein
C110N0005E0	0.651701	0.0233246	0.277534	CBL-interacting protein kinase 3
C048N0106E0	-0.200216	0.0233437	0.27756	Zincin-like metalloproteases family protein
C016N0265E0	-0.331643	0.0233781	0.277769	golgi snare 11
C008N0593E0	-0.312774	0.0234678	0.278474	ENTH/VHS protein
C070N0039E0	-0.292821	0.0234713	0.278474	Homeodomain-like protein with RING/FYVE/PHD-type zinc finger domain-containing protein
C032N0264M0	0.316937	0.0234955	0.27856	FAD-dependent oxidoreductase family protein
C005N0510E0	-0.287079	0.0235493	0.278887	ethylene induced calmodulin binding protein
C018N0319E0	0.559793	0.0235908	0.278887	BES1-interacting Myc-like protein 2
C022N0223E0	0.282384	0.0235779	0.278887	transmembrane protein
C019N0160E0	-0.360366	0.0235744	0.278887	SMAD/FHA domain-containing protein
C006N0475M0	-0.4487	0.0236275	0.278898	etoposide-induced protein
C026N0167E0	0.415439	0.0236426	0.278898	Cation/hydrogen exchanger family protein
C020N0111E0	-0.518164	0.02363	0.278898	S-adenosyl-L-methionine-dependent methyltransferases superfamily protein
C019N0038E0	-0.647404	0.0237559	0.280018	Acyl-CoA N-acyltransferases (NAT) superfamily protein
C052N0009E0	0.626488	0.0237716	0.280018	phosphoglucosamine mutase-like protein
C014N0201E0	-0.33807	0.0238082	0.280249	HD domain-containing metal-dependent phosphohydrolase family protein
C043N0204E0	-0.46231	0.0238373	0.280287	protein-tyrosine phosphatase
C021N0276E0	0.608991	0.0238456	0.280287	indole-3-butyric acid response 5
C026N0407E0	-0.415621	0.0238683	0.280354	hypothetical protein
C020N0194E0	-0.520861	0.0238922	0.280435	late embryogenesis abundant (LEA) hydroxyproline-rich glycoprotein family protein
C005N0007E0	0.405106	0.0239563	0.280801	ARM repeat superfamily protein
C004N0533M0	-0.449026	0.0239575	0.280801	Integrase-type DNA-binding superfamily protein
C050N0087E0	-0.325707	0.02398	0.280864	DCD (Development and Cell Death) domain protein
C021N0199E0	-0.64842	0.0240039	0.280945	proteasome beta subunit C1
C017N0135E0	0.232678	0.0241056	0.281366	Trypsin family protein
C020N0271E0	-0.506352	0.024089	0.281366	P-loop containing nucleoside triphosphate hydrolases superfamily protein
C058N0099E0	0.592008	0.0241083	0.281366	SAUR-like auxin-responsive protein family
C103N0021E0	0.381613	0.0240736	0.281366	splicing factor-like protein
C013N0218E0	0.447172	0.0242531	0.282696	filament-like protein (DUF869)
C083N0035E0	-0.28245	0.0242566	0.282696	protein translocase subunit
C036N0123E0	0.339204	0.0243064	0.283047	C2H2 and C2HC zinc fingers superfamily protein
C006N0377E0	0.640631	0.0243212	0.283047	cysteine-rich RLK (RECEPTOR-like protein kinase) 7
C020N0343E0	0.608019	0.0244257	0.283862	Eukaryotic aspartyl protease family protein
C026N0308E0	-0.413186	0.0244135	0.283862	timeless family protein
C009N0371E0	-0.627962	0.0244621	0.284085	PPPDE putative thiol peptidase family protein
C018N0275E0	0.350339	0.0244969	0.284288	DUF538 family protein (Protein of unknown function, DUF538)
C004N0326E0	-0.53201	0.0245791	0.284823	BTB/POZ domain-containing protein
C025N0224E0	-0.355043	0.0245911	0.284823	hypothetical protein
C014N0302E0	-0.545458	0.0245949	0.284823	OxaA/YidC-like membrane insertion protein
C002N0443E0	0.461002	0.0246336	0.284877	chloroplast outer envelope protein 37
C021N0283E0	0.275705	0.0246342	0.284877	serine/threonine protein phosphatase 2A 55 kDa regulatory subunit B prime gamma
C000N0968G0	0.629099	0.0247553	0.285034	cell division cycle 48
C044N0029E0	0.448155	0.0247698	0.285034	RS2-interacting KH protein
C004N0387E0	0.603269	0.0247317	0.285034	Mevalonate/galactokinase family protein
C085N0047E0	-0.53162	0.0247654	0.285034	Eukaryotic aspartyl protease family protein
C017N0338E0	0.272709	0.0246728	0.285034	aspartate kinase-homoserine dehydrogenase ii
C006N0108E0	0.556157	0.0247943	0.285034	aluminum activated malate transporter family protein
C057N0053E0	0.566012	0.0248036	0.285034	TCV-interacting protein
C010N0154E0	-0.492401	0.0247189	0.285034	Transducin/WD40 repeat-like superfamily protein
C012N0019M0	0.591935	0.0247566	0.285034	MuDR family transposase
C008N0482E0	0.600116	0.024855	0.285177	NAD-dependent malic enzyme 2
C048N0010E0	0.510948	0.0248404	0.285177	GNS1/SUR4 membrane protein family
C032N0097G0	-0.520645	0.0248854	0.285177	alpha/beta-Hydrolases superfamily protein
C035N0120M0	-0.644294	0.0248803	0.285177	YGGT family protein
C018N0345E0	0.598991	0.0249296	0.285485	Transmembrane Fragile-X-F-associated protein
C026N0207E0	0.216121	0.0251112	0.286025	Diacylglycerol kinase family protein
C009N0394E0	0.201313	0.0251506	0.286025	OBF binding protein 1
C005N0727E0	0.507309	0.0251457	0.286025	transportin 1
C092N0048E0	-0.291553	0.0250869	0.286025	SMAD/FHA domain-containing protein
C021N0347E0	-0.369032	0.0250951	0.286025	hypothetical protein
C000N0552E0	-0.385841	0.025026	0.286025	Translation initiation factor SUI1 family protein
C016N0297E0	0.386639	0.0251323	0.286025	Core-2/I-branching beta-1,6-N-acetylglucosaminyltransferase family protein
C028N0139E0	0.306273	0.0250478	0.286025	Pyridoxal-5'-phosphate-dependent enzyme family protein
C025N0394E0	-0.419833	0.0250874	0.286025	Ku70-binding family protein
C018N0027E0	-0.450923	0.0250612	0.286025	Transducin/WD40 repeat-like superfamily protein
C006N0328E0	-0.360475	0.0251709	0.286053	LisH and RanBPM domains containing protein
C004N0012E0	0.258237	0.0251878	0.286053	Major facilitator superfamily protein
C004N0068M0	-0.465954	0.0252137	0.28615	Chaperone protein htpG family protein
C030N0075E0	0.53999	0.0254336	0.288248	DDT domain superfamily
C068N0047E0	0.596127	0.0254261	0.288248	Tim10/DDP family zinc finger protein
C003N0394E0	0.27369	0.0254618	0.288368	uridine kinase-like 5
C019N0147E0	-0.486095	0.0254835	0.288416	S-adenosylmethionine decarboxylase
C080N0073E0	-0.50195	0.0255662	0.289153	RING/U-box superfamily protein
C032N0201E0	0.308484	0.0256569	0.289215	transducin family protein / WD-40 repeat family protein
C026N0175E0	-0.38341	0.0256518	0.289215	E2F target protein 1 (ETG1)
C077N0015E0	-0.353456	0.0256443	0.289215	zinc ion binding / nucleic acid binding protein
C044N0009E0	-0.494806	0.0256596	0.289215	stress-responsive protein (KIN2) / stress-induced protein (KIN2) / cold-responsive protein (COR6.6) / cold-regulated protein (COR6.6)
C002N0441E0	0.128262	0.0255911	0.289215	transmembrane protein
C012N0402E0	0.258953	0.0257584	0.29013	homologue of NAP57
C017N0199E0	0.338914	0.0257794	0.290168	SIT4 phosphatase-associated family protein
C012N0392E0	-0.460443	0.0258389	0.290639	dessication-induced 1VOC superfamily protein
C003N0027E0	0.329255	0.0258646	0.29073	photosystem II subunit QA
C067N0145E0	0.489066	0.025888	0.290793	APO RNA-binding protein (DUF794)
C071N0111G0	0.635101	0.0259809	0.291462	receptor like protein 7
C021N0346E0	0.639301	0.0259829	0.291462	hypothetical protein
C005N0701E0	-0.537031	0.0260356	0.291854	Pollen Ole e 1 allergen and extensin family protein
C011N0137E0	0.634501	0.02606	0.291929	Protein phosphatase 2C family protein
C005N0407E0	-0.24122	0.0260871	0.292033	P-loop containing nucleoside triphosphate hydrolases superfamily protein
C013N0016E0	-0.323579	0.0261243	0.292251	FAD-binding protein
C015N0188E0	0.314831	0.0261657	0.292463	Mitochondrial inner membrane translocase complex, subunit Tim44-related protein
C006N0389E0	-0.463165	0.0261788	0.292463	phospholipase A I-like protein
C020N0314M0	-0.289064	0.0262185	0.292709	nuclear factor Y, subunit B3
C035N0253E0	0.254525	0.0264012	0.292762	ARM repeat protein interacting with ABF2
C006N0430E0	-0.494651	0.0262793	0.292762	starch synthase 3
C004N0430E0	0.30804	0.02625	0.292762	CBL-interacting protein kinase 1
C019N0076E0	-0.360267	0.0263753	0.292762	sumo conjugation enzyme 1
C031N0269E0	-0.633675	0.0263071	0.292762	electron carrier/iron ion-binding protein
C017N0233E0	-0.41764	0.0262969	0.292762	Ubiquitin fusion degradation UFD1 family protein
C011N0502E0	-0.25388	0.0263336	0.292762	RING/U-box superfamily protein
C006N0408E0	0.451784	0.0263725	0.292762	acyl-CoA sterol acyl transferase 1
C041N0226E0	0.505746	0.0263569	0.292762	beta-mannosyltransferase-like protein
C014N0340E0	-0.339543	0.0263965	0.292762	Minichromosome maintenance (MCM2/3/5) family protein
C000N0634M0	-0.527873	0.0264515	0.292925	Pentatricopeptide repeat (PPR) superfamily protein
C071N0075E0	0.258866	0.0264353	0.292925	embryo sac development arrest 7
C008N0042E0	0.517111	0.026492	0.293051	Lipin family protein
C009N0508E0	0.595862	0.0264985	0.293051	coiled-coil protein
C012N0298E0	0.34273	0.0265874	0.293639	myb domain protein 37
C008N0592E0	0.29887	0.0265755	0.293639	embryo defective protein
C056N0089E0	0.333795	0.0266234	0.29384	cyclin-like protein
C073N0012E0	0.635732	0.0266458	0.29389	MEIOTIC CONTROL OF CROSSOVERS1
C041N0056E0	-0.484173	0.0267454	0.294026	zinc finger C3H1 domain protein
C012N0389E0	-0.396145	0.0266924	0.294026	Histone superfamily protein
C007N0157E0	0.594889	0.0267475	0.294026	MuDR family transposase
C019N0322E0	-0.418245	0.0267102	0.294026	Transducin/WD40 repeat-like superfamily protein
C027N0010E0	0.540773	0.026741	0.294026	DNA/RNA helicase protein
C069N0011E0	-0.405215	0.0268585	0.295049	ATP synthase subunit B
C052N0018E0	0.238287	0.0269226	0.295556	Phosphoribosyltransferase family protein
C013N0186E0	0.32165	0.0269776	0.295765	expansin 11
C035N0299E0	0.236276	0.026965	0.295765	Mitochondrial substrate carrier family protein
C014N0110E0	-0.264753	0.0270022	0.295838	integral membrane hemolysin-III-like protein
C010N0117E0	-0.424636	0.0271277	0.296506	Glycosyl hydrolase superfamily protein
C003N0086E0	-0.458941	0.0271215	0.296506	DUF2921 family protein, putative (DUF2921)
C014N0375E0	-0.376641	0.0271353	0.296506	homeobox knotted-like protein
C009N0071E0	0.326147	0.0270854	0.296506	tail-anchored protein insertion receptor WRB-like protein
C046N0232E0	0.216482	0.0271651	0.296635	Survival protein SurE-like phosphatase/nucleotidase
C005N0054E0	-0.479286	0.0272224	0.297064	Biotin/lipoate A/B protein ligase family
C028N0216E0	0.342856	0.0272965	0.297477	serine/threonine protein kinase 2
C020N0153E0	-0.512953	0.027287	0.297477	Homeobox-leucine zipper family protein / lipid-binding START domain-containing protein
C024N0027E0	0.315226	0.0273237	0.297577	RING/U-box superfamily protein
C013N0312E0	0.565744	0.0276088	0.298502	Calcineurin-like metallo-phosphoesterase superfamily protein
C017N0310E0	0.205132	0.0275961	0.298502	eukaryotic translation initiation factor 2 family protein / eIF-2 family protein
C049N0119E0	-0.346228	0.0276807	0.298502	WAG 1
C002N0308E0	0.402158	0.0275273	0.298502	PB1 domain-containing protein tyrosine kinase
C075N0042E0	0.297027	0.0276494	0.298502	Tyrosine phosphatase family protein
C046N0113E0	0.517332	0.0275432	0.298502	SAUR-like auxin-responsive protein family
C005N0668E0	0.232531	0.0275641	0.298502	Malectin/receptor-like protein kinase family protein
C003N0054E0	-0.410572	0.0274725	0.298502	transmembrane protein
C009N0376E0	0.428893	0.0274322	0.298502	peptidyl-prolyl cis-trans isomerase / cyclophilin-40 (CYP40) / rotamase
C009N0509E0	-0.304962	0.0276052	0.298502	coiled-coil protein
C006N0008E0	0.50616	0.0276444	0.298502	ribosomal protein L24
C008N0072E0	-0.570986	0.0275512	0.298502	esterase/lipase/thioesterase family protein
C028N0141E0	0.150883	0.0276383	0.298502	quinolinate synthase
C069N0145E0	0.630218	0.0275414	0.298502	basal transcription factor complex subunit-like protein
C006N0281E0	0.345463	0.0276798	0.298502	Nucleic acid-binding, OB-fold-like protein
C052N0065E0	-0.558049	0.0277735	0.299307	GATA zinc finger protein
C087N0012E0	-0.189617	0.0278285	0.299454	R3H domain protein
C014N0133E0	0.599369	0.02786	0.299454	plant/protein
C023N0159E0	-0.24405	0.0278539	0.299454	antitermination NusB domain-containing protein
C032N0250E0	-0.417305	0.0278477	0.299454	AGC (cAMP-dependent, cGMP-dependent and protein kinase C) kinase family protein
C012N0431E0	0.24324	0.0279219	0.299865	Haloacid dehalogenase-like hydrolase (HAD) superfamily protein
C013N0148E0	0.53476	0.0279347	0.299865	alternative oxidase 1D
C007N0373E0	0.351115	0.0280361	0.300561	homolog of X-ray repair cross complementing 3 (XRCC3)
C125N0009E0	0.615757	0.0280257	0.300561	alpha/beta-Hydrolases superfamily protein
C006N0492E0	-0.629524	0.0281029	0.300955	ferredoxin 1
C004N0457E0	0.329495	0.0281206	0.300955	Calmodulin-binding transcription activator protein with CG-1 and Ankyrin domain
C025N0002E0	0.245991	0.0281276	0.300955	nascent polypeptide-associated complex subunit alpha-like protein 3
C028N0115E0	0.481247	0.0282131	0.301087	Ribosomal protein S3Ae
C026N0020E0	0.299199	0.0281697	0.301087	c-Myc-binding protein
C062N0016E0	0.428893	0.0282084	0.301087	cyclin-like protein
C022N0080E0	0.477199	0.0281813	0.301087	regulatory protein (NPR1)
C014N0458E0	0.406464	0.028286	0.301668	zinc ion binding / nucleic acid binding protein
C017N0062E0	-0.353761	0.0283119	0.301749	Plant regulator RWP-RK family protein
C019N0331M0	-0.286474	0.0283708	0.302037	organic solute transporter ostalpha protein (DUF300)
C016N0407E0	-0.540852	0.0283757	0.302037	carotenoid cleavage dioxygenase 8
C046N0008E0	-0.296096	0.0285087	0.302709	UDP-Glycosyltransferase superfamily protein
C014N0085E0	0.379366	0.0285123	0.302709	Pectinacetylesterase family protein
C051N0090E0	0.201804	0.0284701	0.302709	CLUB
C022N0193E0	-0.293767	0.0285094	0.302709	G-box binding factor 4
C016N0268E0	-0.445531	0.0285492	0.30271	transmembrane protein, putative (DUF247)
C009N0578E0	-0.293076	0.0285425	0.30271	plant/protein
C005N0313E0	-0.472018	0.0285956	0.30297	Leucine-rich repeat protein kinase family protein
C019N0279E0	0.318424	0.0286106	0.30297	shaggy-like kinase 13
C064N0156E0	0.324559	0.0286346	0.303029	Ankyrin repeat family protein
C011N0397E0	-0.329658	0.0286985	0.303315	mucin-like protein
C000N0769E0	-0.242891	0.0286874	0.303315	phospholipase D alpha 3
C021N0189E0	0.333033	0.0287486	0.30365	non-photochemical quenching 1
C000N0661E0	0.20414	0.0288655	0.304217	plectin-like protein
C014N0416E0	0.401574	0.028872	0.304217	type one serine/threonine protein phosphatase 3
C064N0043E0	-0.26489	0.0288762	0.304217	valine-tRNA ligase
C041N0248E0	0.439876	0.0288501	0.304217	amino acid permease 7
C021N0197E0	0.594229	0.0289138	0.304418	proteasome beta subunit C1
C023N0217E0	-0.502492	0.0289833	0.304955	ETHYLENE-INSENSITIVE3-like 3
C012N0060E0	0.236193	0.0290144	0.305087	Tetratricopeptide repeat (TPR)-like superfamily protein
C007N0334E0	-0.202504	0.0290604	0.305376	protein phosphatase 2C and cyclic nucleotide-binding/kinase domain-containing protein
C011N0407E0	0.463921	0.0291379	0.305994	transmembrane protein, putative (DUF1279)
C021N0242E0	-0.409399	0.029222	0.306291	P-loop containing nucleoside triphosphate hydrolases superfamily protein
C083N0106E0	0.238122	0.0291885	0.306291	cyclin
C012N0367E0	0.337257	0.029215	0.306291	Protein kinase superfamily protein
C033N0142E0	-0.486782	0.0292688	0.306586	C2H2-like zinc finger protein
C030N0077E0	-0.418968	0.0292975	0.306692	DDT domain superfamily
C005N0731E0	-0.537758	0.0293908	0.306734	late embryogenesis abundant protein
C076N0025E0	-0.501209	0.0293796	0.306734	S15/NS1, RNA-binding protein
C002N0614E0	0.223864	0.0293565	0.306734	NDR1/HIN1-like 8
C067N0108E0	-0.345433	0.0294133	0.306734	non-intrinsic ABC protein 7
C005N0303G0	0.573955	0.029394	0.306734	proline-rich spliceosome-associated (PSP) family protein
C069N0124E0	-0.35432	0.0294074	0.306734	SWITCH1
C026N0371E0	-0.366958	0.0294393	0.306811	NAD(P)-linked oxidoreductase superfamily protein
C002N0088E0	0.414565	0.0294759	0.306997	microbial collagenase
C001N0410E0	0.491154	0.0295017	0.307072	TCP family transcription factor
C006N0451E0	0.569437	0.0295381	0.307256	wall-associated receptor kinase galacturonan-binding protein
C005N0220E0	-0.429738	0.0295766	0.307462	ENTH/ANTH/VHS superfamily protein
C023N0030E0	0.485814	0.029622	0.307533	OSBP(oxysterol binding protein)-related protein 1D
C011N0005E0	-0.346864	0.0296395	0.307533	Inositol monophosphatase family protein
C105N0025E0	0.313749	0.0296188	0.307533	rhodanese-like domain-containing protein / PPIC-type PPIASE domain-containing protein
C007N0251E0	0.560226	0.0297354	0.308334	eukaryotic translation initiation factor 4A1
C034N0118E0	0.380411	0.0299838	0.3086	LEUNIG-like protein
C023N0126E0	0.34928	0.0300111	0.3086	ubiquitin-specific protease 23
C035N0235E0	-0.387132	0.0300299	0.3086	RING/FYVE/PHD zinc finger superfamily protein
C002N0238E0	-0.451958	0.0300612	0.3086	UDP-D-glucuronate 4-epimerase 6
C017N0308E0	0.384347	0.0298098	0.3086	intracellular protein transporter, putative (DUF641)
C032N0252E0	0.587857	0.0298991	0.3086	Auxin-responsive family protein
C031N0015E0	0.265958	0.0298422	0.3086	plastid transcriptionally active protein
C062N0042M0	0.553432	0.0300439	0.3086	Rho GTPase activating protein with PAK-box/P21-Rho-binding domain-containing protein
C007N0086E0	0.225696	0.0299304	0.3086	proteasome inhibitor-like protein
C023N0332E0	0.323478	0.0298649	0.3086	strictosidine synthase-like 3
C001N0581E0	0.276804	0.0298135	0.3086	DYNAMIN-like 1E
C007N0088E0	-0.395135	0.0299241	0.3086	triosephosphate isomerase
C046N0261E0	0.22451	0.0298455	0.3086	Tudor/PWWP/MBT superfamily protein
C066N0023E0	-0.558223	0.0300146	0.3086	alpha/beta-Hydrolases superfamily protein
C016N0367E0	0.366548	0.0299317	0.3086	ferrochelatase 1
C002N0622E0	0.224641	0.029993	0.3086	early-responsive to dehydration stress protein (ERD4)
C016N0037E0	0.261818	0.0301272	0.309086	valyl-tRNA synthetase / valine-tRNA ligase (VALRS)
C035N0220E0	-0.353632	0.0301523	0.30915	Calcineurin-like metallo-phosphoesterase superfamily protein
C035N0167E0	0.609689	0.0301817	0.309259	myosin XI B
C039N0153E0	0.303182	0.0302519	0.309619	exocyst complex component sec3B
C006N0092E0	-0.376536	0.0303228	0.309619	sodium proton exchanger, putative (NHX7) (SOS1)
C031N0032E0	-0.157642	0.0303297	0.309619	Leucine-rich repeat protein kinase family protein
C080N0112E0	0.458516	0.0302944	0.309619	hypothetical protein
C014N0503E0	-0.231281	0.0303284	0.309619	allantoate amidohydrolase
C010N0270M0	-0.622373	0.0303261	0.309619	ROTUNDIFOLIA like 12
C002N0285E0	0.444441	0.0303976	0.31012	tetratricopeptide repeat (TPR)-containing protein
C032N0044E0	0.463143	0.0304981	0.310952	secretory 1A
C026N0484E0	0.250143	0.0305494	0.311164	hypothetical protein
C015N0038E0	-0.415421	0.0305903	0.311164	proteolysis 6
C011N0510M0	-0.550025	0.0306186	0.311164	DNAse I-like superfamily protein
C020N0389E0	-0.419666	0.0306081	0.311164	ubiquitin carboxyl-terminal hydrolase
C041N0211E0	0.147676	0.0306323	0.311164	Late embryogenesis abundant protein (LEA) family protein
C000N0540E0	0.254733	0.0306012	0.311164	neurofilament light protein
C039N0253E0	0.549698	0.0306516	0.311168	Glutathione S-transferase family protein
C079N0008G0	0.301793	0.030864	0.311605	Tetratricopeptide repeat (TPR)-like superfamily protein
C044N0037E0	0.435992	0.0308903	0.311605	starch synthase 2
C011N0270E0	-0.223063	0.0307422	0.311605	Signal recognition particle, SRP9/SRP14 subunit
C041N0201M0	-0.27827	0.0308475	0.311605	transmembrane protein (DUF616)
C018N0019E0	0.151225	0.0307182	0.311605	flowering time control protein-related / FCA gamma-like protein
C011N0118E0	0.362838	0.030903	0.311605	F-box family protein
C016N0450E0	0.592335	0.0308405	0.311605	ATP-dependent caseinolytic (Clp) protease/crotonase family protein
C026N0130E0	0.387838	0.0308587	0.311605	Phosphoinositide-specific phospholipase C family protein
C100N0035E0	0.570516	0.0307865	0.311605	BSD domain-containing protein
C013N0162E0	-0.611733	0.0308296	0.311605	embryo defective 3006
C009N0393E0	0.543495	0.030879	0.311605	golgin
C032N0105E0	-0.369537	0.0310084	0.312363	E3 Ubiquitin ligase family protein
C026N0228E0	-0.327978	0.031044	0.312363	Zincin-like metalloproteases family protein
C036N0179E0	-0.184518	0.0310541	0.312363	CBS domain protein (DUF21)
C065N0022E0	0.619344	0.0310373	0.312363	TRAF-like superfamily protein
C063N0069E0	0.485152	0.0311025	0.312659	trehalose phosphate synthase
C030N0021E0	-0.228328	0.0311781	0.313228	RNA-binding (RRM/RBD/RNP motifs) family protein
C013N0330E0	0.268892	0.0312061	0.313318	ferredoxin hydrogenase
C000N0159E0	-0.615894	0.0312545	0.313421	UPSTREAM OF FLC protein (DUF966)
C011N0285E0	0.287176	0.0312491	0.313421	zinc ion binding/nucleic acid binding/hydrolase
C036N0028M0	-0.540721	0.0312764	0.313449	subtilisin-like serine protease 2
C001N0448E0	-0.378242	0.0314095	0.313691	protein gamma response 1
C011N0222E0	-0.406501	0.0313978	0.313691	RNA-binding ASCH domain protein
C001N0493E0	0.422316	0.031453	0.313691	Erythronate-4-phosphate dehydrogenase family protein
C063N0064E0	0.49872	0.0313724	0.313691	NHL domain-containing protein
C025N0278E0	0.589446	0.0313663	0.313691	Leucine-rich repeat protein kinase family protein
C004N0023E0	-0.364285	0.0314352	0.313691	Eukaryotic aspartyl protease family protein
C064N0070E0	0.533825	0.0314312	0.313691	Zinc finger (CCCH-type/C3HC4-type RING finger) family protein
C021N0271E0	0.231675	0.03133	0.313691	Ypt/Rab-GAP domain of gyp1p superfamily protein
C027N0069E0	0.463392	0.0315752	0.313756	Rad23 UV excision repair protein family
C019N0012E0	0.404873	0.0316311	0.313756	transmembrane protein 161AB protein
C019N0169E0	0.608136	0.0316146	0.313756	PLC-like phosphodiesterases superfamily protein
C123N0006E0	0.245621	0.031591	0.313756	Ribosomal protein L13 family protein
C035N0036E0	0.262859	0.0315309	0.313756	pfkB-like carbohydrate kinase family protein
C020N0110E0	0.617134	0.0315519	0.313756	S-adenosyl-L-methionine-dependent methyltransferases superfamily protein
C012N0043E0	-0.517061	0.0315386	0.313756	RNA-binding (RRM/RBD/RNP motifs) family protein
C032N0231E0	-0.347334	0.0316254	0.313756	Ribosomal protein L13 family protein
C029N0123E0	0.315692	0.0316027	0.313756	Pyridoxal phosphate (PLP)-dependent transferases superfamily protein
C000N0938E0	-0.291054	0.0316653	0.313906	early nodulin-like protein 15
C030N0032E0	-0.344946	0.0316851	0.313913	KRR1 family protein
C012N0363E0	-0.244775	0.0317532	0.314091	vacuolar proton ATPase A1
C097N0032E0	-0.238762	0.0317579	0.314091	hypothetical protein
C041N0267E0	-0.560302	0.0317603	0.314091	GYF domain-containing protein
C019N0110E0	-0.483174	0.0318202	0.314313	Tetratricopeptide repeat (TPR)-like superfamily protein
C012N0047E0	-0.342083	0.0318209	0.314313	NAD(P)-binding Rossmann-fold superfamily protein
C000N0209E0	-0.466692	0.0318692	0.314601	transmembrane protein
C018N0361E0	-0.518886	0.0319291	0.315003	prohibitin 5
C085N0034E0	0.612505	0.0319933	0.31507	zinc ion binding protein
C006N0545E0	-0.374038	0.0319873	0.31507	P-loop containing nucleoside triphosphate hydrolases superfamily protein
C005N0570E0	-0.508819	0.031964	0.31507	histone deacetylase-like protein
C007N0454E0	0.356731	0.0320317	0.315246	oxophytodienoate-reductase 3
C005N0577E0	0.411602	0.0320494	0.315246	transducin family protein / WD-40 repeat family protein
C067N0059E0	-0.279349	0.03216	0.316144	AGC (cAMP-dependent, cGMP-dependent and protein kinase C) kinase family protein
C010N0317E0	-0.453299	0.0323095	0.316192	SNF7 family protein
C036N0325E0	0.346224	0.0322285	0.316192	PA-domain containing subtilase family protein
C011N0001E0	-0.395672	0.0322746	0.316192	S-adenosyl-L-methionine-dependent methyltransferases superfamily protein
C058N0060E0	-0.493716	0.0322518	0.316192	DBH-like monooxygenase
C026N0230E0	-0.371095	0.0322306	0.316192	nucleotide-sensitive chloride conductance regulator (ICln) family protein
C021N0069E0	-0.328927	0.0323184	0.316192	transmembrane protein
C068N0041E0	-0.336909	0.0322507	0.316192	acetyl Co-enzyme a carboxylase carboxyltransferase alpha subunit
C035N0082E0	-0.341392	0.0323186	0.316192	hypothetical protein
C046N0052E0	0.343509	0.0323931	0.316733	Haloacid dehalogenase-like hydrolase (HAD) superfamily protein
C020N0221E0	-0.413471	0.0324176	0.316784	Protein with RNI-like/FBD-like domain
C000N0937E0	-0.397378	0.0324532	0.31691	transmembrane protein
C022N0247E0	0.565646	0.032469	0.31691	Pentatricopeptide repeat (PPR-like) superfamily protein
C036N0258E0	0.371908	0.0325967	0.317968	Lung seven transmembrane receptor family protein
C009N0160E0	0.467239	0.0326522	0.318006	RTE1-homolog
C002N0116E0	0.585434	0.0326586	0.318006	electron transporter, putative (DUF179)
C014N0318E0	0.30541	0.032655	0.318006	hypothetical protein
C039N0180E0	-0.560883	0.0327131	0.318348	Nodulin MtN3 family protein
C013N0271E0	0.478787	0.0329365	0.318504	sugar transporter, putative (DUF1195)
C006N0548E0	0.20758	0.0328719	0.318504	S-adenosyl-L-methionine-dependent methyltransferase superfamily protein
C039N0309E0	0.225724	0.0329168	0.318504	Plant invertase/pectin methylesterase inhibitor superfamily protein
C080N0066E0	-0.507266	0.0328116	0.318504	annexin 1
C011N0376E0	-0.475917	0.0329577	0.318504	NAC-like, activated by AP3/PI
C041N0071M0	-0.483983	0.0329042	0.318504	O-Glycosyl hydrolases family 17 protein
C057N0090E0	-0.210459	0.0329214	0.318504	spermidine synthase 3
C013N0009E0	0.612135	0.0327512	0.318504	Tetratricopeptide repeat (TPR)-like superfamily protein
C018N0409E0	-0.2613	0.0327881	0.318504	PPPDE putative thiol peptidase family protein
C022N0134E0	0.325585	0.0329036	0.318504	eukaryotic translation initiation factor 3 subunit C2
C001N0450E0	0.362537	0.0329614	0.318504	Leucine-rich repeat (LRR) family protein
C019N0444E0	-0.440861	0.0329028	0.318504	transmembrane protein C9orf5 protein
C082N0049E0	-0.201696	0.0330808	0.318646	Leucine-rich repeat (LRR) family protein
C103N0012E0	0.341761	0.0331821	0.318646	plastid division1
C046N0235E0	-0.359277	0.0330252	0.318646	Late embryogenesis abundant (LEA) hydroxyproline-rich glycoprotein family
C002N0633E0	-0.472406	0.0331412	0.318646	PAM68-like protein (DUF3464)
C046N0115E0	0.221651	0.0330648	0.318646	alpha/beta-Hydrolases superfamily protein
C012N0153E0	0.161436	0.0331368	0.318646	Protein kinase superfamily protein
C026N0306E0	0.341615	0.0332084	0.318646	timeless family protein
C046N0173E0	-0.169927	0.0330362	0.318646	Tetratricopeptide repeat (TPR)-like superfamily protein
C043N0178M0	0.588448	0.0331172	0.318646	Eukaryotic aspartyl protease family protein
C015N0005E0	0.326899	0.0331185	0.318646	tetraspanin15
C004N0198E0	0.441166	0.0332036	0.318646	Tetratricopeptide repeat (TPR)-like superfamily protein
C023N0097M0	0.31027	0.0331722	0.318646	Uncharacterized protein family (UPF0172)
C046N0033E0	-0.325411	0.0332475	0.318649	PATATIN-like protein 8
C106N0018E0	0.264193	0.0332374	0.318649	basic helix-loop-helix (bHLH) DNA-binding superfamily protein
C024N0346M0	-0.567265	0.0336947	0.319589	Transducin/WD40 repeat-like superfamily protein
C039N0024E0	-0.40338	0.0334648	0.319589	glycosyl hydrolase family 10 protein / carbohydrate-binding domain-containing protein
C011N0517E0	-0.336787	0.0337076	0.319589	P-loop containing nucleoside triphosphate hydrolases superfamily protein
C019N0273E0	-0.594899	0.0336694	0.319589	like SEX4 1
C019N0316E0	-0.202183	0.0335922	0.319589	peptidyl serine alpha-galactosyltransferase
C069N0105E0	0.317812	0.0337064	0.319589	LMBR1-like membrane protein
C007N0259E0	-0.252774	0.033463	0.319589	cytokinin oxidase 4
C033N0111E0	0.241648	0.0336622	0.319589	pfkB-like carbohydrate kinase family protein
C021N0096E0	-0.513823	0.0336849	0.319589	MuDR family transposase
C012N0143E0	0.392754	0.0336078	0.319589	Leucine-rich repeat protein kinase family protein
C031N0111E0	0.55844	0.0335738	0.319589	hypothetical protein
C000N0004E0	0.256486	0.0335327	0.319589	translocase of the outer mitochondrial membrane 40
C017N0054E0	0.30073	0.0335962	0.319589	Pentatricopeptide repeat (PPR) superfamily protein
C036N0201E0	0.43072	0.0335863	0.319589	GDP dissociation inhibitor family protein / Rab GTPase activator family protein
C014N0199E0	0.424719	0.0333943	0.319589	dolichol-phosphate mannosyltransferase-like protein
C014N0392E0	0.301167	0.033734	0.319589	oxidoreductase, 2OG-Fe(II) oxygenase family protein
C021N0166E0	0.232959	0.0334868	0.319589	Protein phosphatase 2C family protein
C010N0235E0	-0.561789	0.0336193	0.319589	1-aminocyclopropane-1-carboxylic acid (acc) synthase 6
C057N0070E0	0.262448	0.0334274	0.319589	Yippee family putative zinc-binding protein
C052N0109E0	0.484976	0.0337303	0.319589	Tetratricopeptide repeat (TPR)-like superfamily protein
C025N0359E0	-0.2772	0.0337912	0.319947	VQ motif-containing protein
C008N0324E0	-0.426279	0.0338445	0.320239	calcineurin B-like protein 7
C002N0180E0	-0.407544	0.033861	0.320239	Ubiquitin-like superfamily protein
C000N0622E0	0.321046	0.0339554	0.320418	actin-related protein 8
C026N0333E0	0.267814	0.0339104	0.320418	phosphatidylinositol 4-kinase gamma-like protein
C046N0179E0	0.489188	0.0339578	0.320418	20S proteasome alpha subunit E2
C026N0318E0	-0.427747	0.0339542	0.320418	ubiquitin conjugating enzyme 9
C018N0296E0	-0.299915	0.0340854	0.320491	plasmodesmata callose-binding protein 4
C009N0360E0	-0.187151	0.0340206	0.320491	SEC-C motif-containing protein / OTU-like cysteine protease family protein
C041N0265E0	0.331123	0.0341018	0.320491	TEOSINTE BRANCHED 1, cycloidea, PCF (TCP)-domain family protein 20
C026N0088E0	0.264133	0.0339916	0.320491	S-adenosyl-L-methionine-dependent methyltransferases superfamily protein
C041N0133E0	0.364443	0.0340849	0.320491	jasmonate-regulated gene 21
C059N0022E0	0.201565	0.0340979	0.320491	zinc finger (CCCH type) helicase family protein
C005N0148E0	-0.361426	0.0340322	0.320491	glycosyltransferase (DUF604)
C059N0070E0	-0.296232	0.0342855	0.320792	ARM repeat protein interacting with ABF2
C030N0052E0	0.335894	0.0343581	0.320792	Pentatricopeptide repeat (PPR) superfamily protein
C071N0112E0	-0.382722	0.034352	0.320792	receptor like protein 7
C035N0364E0	0.447317	0.0344033	0.320792	nitrogen regulatory P-II-like protein
C035N0143E0	-0.214174	0.0342493	0.320792	hypothetical protein
C061N0077E0	0.305671	0.0343518	0.320792	AWPM-19-like family protein
C016N0346E0	-0.415539	0.0342246	0.320792	light-independent protochlorophyllide reductase subunit
C008N0577E0	0.545556	0.0342798	0.320792	UDP-Glycosyltransferase superfamily protein
C006N0303E0	-0.545209	0.0343801	0.320792	Uncharacterized protein family (UPF0497)
C115N0010E0	0.550964	0.0344067	0.320792	poly ADP-ribose polymerase 3
C041N0021E0	0.555482	0.0343288	0.320792	3-oxo-5-alpha-steroid 4-dehydrogenase family protein
C046N0213E0	0.593863	0.0341944	0.320792	phospholipid:diacylglycerol acyltransferase
C009N0570E0	0.264754	0.0342926	0.320792	ATPase E1-E2 type family protein / haloacid dehalogenase-like hydrolase family protein
C008N0295E0	0.545401	0.0342543	0.320792	Protein kinase superfamily protein
C031N0262E0	-0.394561	0.0346305	0.321079	calcineurin B-like protein 9
C127N0010E0	0.357772	0.0346352	0.321079	Cation efflux family protein
C002N0511E0	-0.4635	0.0345998	0.321079	nudix hydrolase homolog 14
C054N0032E0	0.318237	0.0345766	0.321079	rhamnose biosynthesis 3
C012N0154E0	-0.220413	0.0345454	0.321079	Tetratricopeptide repeat (TPR)-like superfamily protein
C013N0164E0	-0.552235	0.0345775	0.321079	late embryogenesis abundant protein
C005N0630E0	0.379922	0.0346781	0.321079	ARM repeat superfamily protein
C022N0198E0	0.567743	0.0346922	0.321079	MuDR family transposase
C004N0361E0	0.32161	0.0346289	0.321079	acyl-activating enzyme 7
C017N0172E0	-0.334455	0.0345079	0.321079	ER membrane protein complex subunit-like protein
C007N0040E0	0.385861	0.0344718	0.321079	RING/FYVE/PHD zinc finger superfamily protein
C021N0300E0	0.303111	0.0347107	0.321079	Lojap-related protein
C013N0204E0	0.455242	0.0346316	0.321079	C2H2-like zinc finger protein
C053N0006E0	-0.387534	0.0346627	0.321079	Ribosomal L18p/L5e family protein
C011N0065E0	-0.230818	0.0347549	0.321307	Plant stearoyl-acyl-carrier-protein desaturase family protein
C026N0468E0	-0.383285	0.0347891	0.321443	arginine/glutamate-rich 1 protein
C009N0593E0	-0.430563	0.0348563	0.321883	Hop-interacting protein
C002N0457E0	-0.466377	0.0349106	0.322146	CYTOCHROME P450 51G1
C014N0134E0	0.269013	0.034924	0.322146	plant/protein
C026N0119E0	0.535285	0.0349733	0.322356	RP non-ATPase subunit 8A
C058N0091M0	-0.38926	0.0349859	0.322356	Nascent polypeptide-associated complex NAC
C024N0053E0	0.499029	0.0350164	0.322456	EF hand calcium-binding protein family
C021N0151E0	0.342252	0.0351603	0.322714	Restriction endonuclease, type II-like superfamily protein
C069N0067E0	-0.42951	0.035162	0.322714	HSP20-like chaperones superfamily protein
C012N0100M0	-0.338534	0.0351162	0.322714	Phosphoglycerate mutase, 2,3-bisphosphoglycerate-independent
C012N0147E0	0.605425	0.0351093	0.322714	Pentatricopeptide repeat (PPR) superfamily protein
C006N0344E0	-0.477606	0.0350948	0.322714	oxidoreductase, zinc-binding dehydrogenase family protein
C005N0061E0	-0.572271	0.035153	0.322714	saposin B domain-containing protein
C039N0224E0	-0.564279	0.035263	0.32343	SAUR-like auxin-responsive protein family
C036N0206E0	-0.387523	0.0352794	0.32343	ribosomal protein L20
C041N0006E0	0.540487	0.035322	0.323641	Duplicated homeodomain-like superfamily protein
C003N0206E0	-0.276309	0.0353652	0.323856	DNAJ heat shock N-terminal domain-containing protein
C074N0085E0	-0.394863	0.0354211	0.324188	COP9 signalosome complex subunit 1
C102N0036E0	-0.295753	0.0354445	0.324222	SET domain protein 35
C097N0104E0	0.487481	0.0354722	0.324295	aldehyde dehydrogenase 10A9
C037N0035E0	-0.203903	0.0355523	0.324542	RNA polymerases M/15 Kd subunit
C021N0182E0	0.38883	0.0355584	0.324542	ubiquitin hydrolase
C010N0069E0	-0.421781	0.0355229	0.324542	P-loop containing nucleoside triphosphate hydrolases superfamily protein
C060N0027E0	0.210396	0.0356222	0.324715	Glutamyl-tRNA reductase family protein
C040N0049E0	0.34711	0.0356365	0.324715	flavonol synthase 1
C023N0185E0	-0.306937	0.035631	0.324715	RNA polymerase II transcription mediator
C020N0122E0	-0.329988	0.0356623	0.32477	kinesin-like protein
C035N0315E0	0.380096	0.0357085	0.324831	AAA-type ATPase family protein
C025N0189E0	0.409938	0.0356969	0.324831	adenosine-5'-phosphosulfate (APS) kinase 3
C018N0138E0	0.275658	0.0358747	0.325821	Clathrin adaptor complexes medium subunit family protein
C016N0428E0	-0.35688	0.0358768	0.325821	Protein kinase superfamily protein
C012N0256E0	0.179554	0.0358592	0.325821	DNA/RNA helicase protein
C024N0015E0	0.283754	0.0359609	0.326255	chloride channel E
C016N0425E0	-0.461457	0.035984	0.326255	vacuolar fusion protein (DUF1712)
C021N0161E0	-0.372393	0.0359791	0.326255	MuDR family transposase
C020N0298E0	-0.51651	0.0360396	0.326579	FASCICLIN-like arabinoogalactan 7
C008N0284E0	0.480818	0.036119	0.326807	Phosphatidylinositol N-acetylglucosaminyltransferase, GPI19/PIG-P subunit
C036N0278E0	-0.259162	0.0361319	0.326807	Seven transmembrane MLO family protein
C078N0098E0	-0.472816	0.0361237	0.326807	RNA-binding CRS1 / YhbY (CRM) domain-containing protein
C053N0037E0	-0.356271	0.0361442	0.326807	Late embryogenesis abundant (LEA) hydroxyproline-rich glycoprotein family
C005N0457E0	-0.239072	0.0362052	0.327179	COBRA-like protein 6 precursor
C079N0016E0	0.407787	0.0362653	0.327542	Late embryogenesis abundant (LEA) hydroxyproline-rich glycoprotein family
C022N0201E0	0.291558	0.0363044	0.327715	MuDR family transposase
C049N0061E0	-0.291483	0.036679	0.327796	NagB/RpiA/CoA transferase-like superfamily protein
C046N0170E0	0.323593	0.0364195	0.327796	mitogen-activated protein kinase kinase 4
C000N0381E0	-0.393152	0.0365399	0.327796	NAC-like, activated by AP3/PI
C007N0427E0	0.433726	0.0363782	0.327796	Nucleotide-sugar transporter family protein
C001N0269E0	-0.519344	0.0367316	0.327796	Transducin/WD40 repeat-like superfamily protein
C044N0055E0	0.275785	0.0366355	0.327796	Saccharopine dehydrogenase
C007N0203E0	-0.351824	0.0367059	0.327796	P-loop containing nucleoside triphosphate hydrolases superfamily protein
C035N0181M0	0.442189	0.036494	0.327796	fanconi anemia group F protein (FANCF)
C008N0565E0	-0.402473	0.0363739	0.327796	CURVATURE THYLAKOID 1A-like protein
C026N0341E0	0.330855	0.036376	0.327796	Ribonuclease P protein subunit P38-like protein
C001N0626E0	0.385005	0.0364251	0.327796	SAUR-like auxin-responsive protein family
C018N0425E0	0.58865	0.0365326	0.327796	ARM repeat superfamily protein
C000N0695M0	-0.327339	0.0366698	0.327796	SNARE associated Golgi protein family
C014N0446E0	-0.224805	0.0367152	0.327796	homolog of Xeroderma pigmentosum complementation group B 2
C007N0059E0	-0.355792	0.0364789	0.327796	protein phosphatase 2CA
C041N0014E0	-0.479011	0.0366495	0.327796	nudix hydrolase homolog 26
C026N0392E0	-0.272339	0.0366425	0.327796	Ribosomal protein L6 family
C016N0328E0	0.581155	0.0366144	0.327796	transmembrane protein
C003N0170M0	0.347192	0.0365705	0.327796	Subtilisin-like serine endopeptidase family protein
C039N0216E0	-0.318881	0.0364434	0.327796	plastid developmental protein DAG
C038N0068E0	-0.341565	0.0366356	0.327796	GTP1/OBG family protein
C002N0522E0	0.222496	0.0368251	0.328052	hypothetical protein
C012N0068E0	-0.314563	0.0368022	0.328052	myb family transcription factor
C003N0317E0	-0.232923	0.036858	0.328052	integrator complex subunit
C031N0264E0	-0.451734	0.03686	0.328052	Protein kinase superfamily protein
C080N0055E0	0.17826	0.0368061	0.328052	tRNA modification GTPase
C009N0080E0	-0.361539	0.0369338	0.328531	cyclin
C006N0273E0	-0.441155	0.0369928	0.328878	vascular plant one zinc finger protein
C024N0173M0	-0.408254	0.0370382	0.329104	transmembrane protein
C043N0036M0	0.172105	0.0370874	0.329364	BTB/POZ domain-containing protein
C001N0375E0	0.469573	0.037146	0.329706	DnaJ and myb-like DNA-binding domain-containing protein
C017N0324M0	-0.590188	0.0371983	0.329992	transcription initiation factor TFIID subunit, putative (DUF688)
C007N0379E0	0.242742	0.0372707	0.330456	DUF538 family protein (Protein of unknown function, DUF538)
C006N0172E0	-0.311217	0.0372977	0.330517	Galactose oxidase/kelch repeat superfamily protein
C035N0194E0	-0.249511	0.0374097	0.330632	RING/U-box superfamily protein with ARM repeat domain-containing protein
C018N0150E0	0.219527	0.0374111	0.330632	hypothetical protein (DUF1645)
C078N0065E0	0.478852	0.0373817	0.330632	pentatricopeptide (PPR) domain protein 40
C023N0036E0	0.236205	0.0374109	0.330632	P-loop containing nucleoside triphosphate hydrolases superfamily protein
C005N0538E0	-0.330608	0.0373817	0.330632	Magnesium transporter CorA-like family protein
C011N0087E0	-0.344856	0.0375122	0.331348	Major facilitator superfamily protein
C001N0588E0	0.276775	0.0375724	0.331701	Duplicated homeodomain-like superfamily protein
C067N0012E0	-0.240079	0.0376585	0.332283	cleavage and polyadenylation specificity factor 100
C024N0106E0	0.47533	0.0376993	0.332446	transmembrane protein
C005N0462E0	0.302227	0.0377201	0.332446	RECQ helicase L4B
C060N0004E0	-0.592481	0.0377376	0.332446	Homeodomain-like superfamily protein
C007N0248E0	-0.464992	0.0378245	0.333034	nuclease
C019N0142E0	0.267025	0.0379908	0.333712	golgin family A protein
C008N0138G0	0.401814	0.0380138	0.333712	2,3-bisphosphoglycerate-dependent phosphoglycerate mutase
C004N0469E0	-0.324808	0.0380638	0.333712	Heavy metal transport/detoxification superfamily protein
C020N0159E0	-0.438209	0.0380365	0.333712	hydroxyproline-rich glycoprotein family protein
C000N0207E0	-0.406283	0.0379507	0.333712	DHBP synthase RibB-like alpha/beta domain-containing protein
C025N0132E0	0.428219	0.0380467	0.333712	Ovate family protein
C005N0218E0	-0.453664	0.0379438	0.333712	zinc metalloproteinase-like protein
C046N0018E0	-0.231491	0.0380288	0.333712	transmembrane protein
C022N0138E0	0.421256	0.0381149	0.333982	eukaryotic translation initiation factor 3 subunit C2
C003N0257E0	-0.595524	0.038229	0.333985	nuclear factor Y, subunit A7
C026N0184M0	-0.429602	0.03814	0.333985	response regulator 17
C019N0473E0	0.36112	0.0381974	0.333985	Protein phosphatase 2C family protein
C026N0094E0	0.342743	0.0381818	0.333985	Integral membrane Yip1 family protein
C042N0057M0	0.444906	0.0381695	0.333985	zinc ion binding / nucleic acid binding protein
C017N0253E0	0.51687	0.0382369	0.333985	hypothetical protein
C005N0556E0	-0.44327	0.0383446	0.334044	thymocyte nuclear-like protein
C001N0552E0	-0.259193	0.0383453	0.334044	calmodulin-like protein
C004N0025E0	0.507767	0.0382926	0.334044	heat shock protein 60
C028N0097E0	-0.500526	0.0383168	0.334044	Uncharacterized protein family (UPF0016)
C013N0241E0	0.267776	0.0383047	0.334044	peroxin 3
C006N0382E0	-0.335702	0.0384188	0.334167	postsynaptic protein-like protein
C063N0041E0	0.193274	0.0384203	0.334167	MuDR family transposase
C113N0010E0	0.473377	0.0383946	0.334167	B-cell receptor-associated-like protein
C013N0329E0	0.41749	0.0384618	0.334198	ferredoxin hydrogenase
C006N0035E0	0.340679	0.0384644	0.334198	uridine-ribohydrolase 1
C032N0367E0	-0.344506	0.0384891	0.334236	2-oxoglutarate (2OG) and Fe(II)-dependent oxygenase superfamily protein
C045N0145E0	0.218561	0.0385136	0.334272	Leucine-rich receptor-like protein kinase family protein
C058N0089E0	-0.420727	0.0385664	0.334554	Photosystem II reaction center PsbP family protein
C024N0151E0	-0.59326	0.038688	0.335255	lysophospholipase 2
C056N0054E0	0.579279	0.0386783	0.335255	Uncharacterized protein family (UPF0497)
C031N0123E0	0.210979	0.0387442	0.33551	Pentatricopeptide repeat (PPR) superfamily protein
C009N0461E0	-0.368503	0.0387598	0.33551	Bromodomain transcription factor
C007N0349E0	-0.411792	0.0387785	0.33551	AAA-type ATPase family protein / ankyrin repeat family protein
C026N0319E0	-0.398117	0.0388104	0.335609	cytokinin response factor 4
C005N0010E0	-0.312626	0.0388485	0.335756	HSP20-like chaperones superfamily protein
C037N0095E0	-0.223913	0.0388682	0.335756	Ribosomal protein L18ae/LX family protein
C000N0762E0	-0.530423	0.0390349	0.337019	Ubiquitin-like superfamily protein
C025N0092E0	-0.359817	0.0390872	0.337081	Subtilisin-like serine endopeptidase family protein
C002N0138E0	-0.147164	0.0391323	0.337081	UV radiation resistance-associated protein
C000N0123E0	0.187912	0.0391445	0.337081	Chaperone DnaJ-domain superfamily protein
C002N0207E0	-0.438858	0.0391032	0.337081	NAD(P)-linked oxidoreductase superfamily protein
C064N0006E0	0.582959	0.0391325	0.337081	SAUR-like auxin-responsive protein family
C008N0303E0	-0.402062	0.0391678	0.337106	WRKY family transcription factor
C017N0123E0	0.332927	0.0392268	0.337437	K+ uptake permease 9
C009N0212E0	-0.331566	0.0392619	0.337562	Terpenoid synthases superfamily protein
C052N0101E0	0.38274	0.0394268	0.337779	Homeodomain-like superfamily protein
C016N0313E0	-0.409253	0.039374	0.337779	AFG1-like ATPase family protein
C011N0324E0	-0.294881	0.039399	0.337779	Uncharacterized protein family (UPF0016)
C041N0112E0	-0.400671	0.0394269	0.337779	proline transporter 3
C020N0003E0	-0.327998	0.0394308	0.337779	Nucleotide/sugar transporter family protein
C025N0302E0	-0.287671	0.0393411	0.337779	UDP-glcnac-adolichol phosphate glcnac-1-p-transferase
C014N0514E0	0.225335	0.0393144	0.337779	wound-responsive protein-like protein
C006N0369E0	-0.44797	0.0395023	0.338215	Aldolase-type TIM barrel family protein
C035N0290E0	0.502129	0.0397524	0.3384	RING/U-box superfamily protein
C015N0041E0	-0.384574	0.039894	0.3384	Tim10/DDP family zinc finger protein
C056N0003E0	0.265355	0.0396308	0.3384	lipase 1
C076N0043E0	-0.410072	0.0398371	0.3384	Calcineurin-like metallo-phosphoesterase superfamily protein
C088N0034E0	0.211359	0.0398012	0.3384	glucan synthase-like 4
C035N0054E0	-0.540286	0.0396806	0.3384	mitogen-activated protein kinase kinase kinase 14
C008N0099E0	-0.463079	0.0398836	0.3384	kinase with adenine nucleotide alpha hydrolases-like domain-containing protein
C009N0471E0	-0.221045	0.0395928	0.3384	PHD finger family protein
C000N0351E0	-0.233698	0.0397377	0.3384	cell division cycle 48B
C007N0197E0	-0.357444	0.0397668	0.3384	ribosomal protein L2
C067N0023E0	0.412362	0.0397387	0.3384	Pyridoxal phosphate (PLP)-dependent transferases superfamily protein
C009N0379E0	0.455246	0.0398913	0.3384	LOB domain-containing protein 28
C050N0045E0	0.343767	0.03977	0.3384	two-pore channel 1
C013N0284E0	0.26112	0.0398428	0.3384	Brassinosteroid signaling positive regulator (BZR1) family protein
C009N0237E0	0.588577	0.0396566	0.3384	50S ribosomal protein-like protein
C026N0283E0	0.260307	0.0398912	0.3384	Pectinacetylesterase family protein
C035N0049E0	0.202964	0.0396595	0.3384	UDP-Glycosyltransferase superfamily protein
C020N0209E0	-0.401944	0.0396023	0.3384	Wound-responsive family protein
C036N0022E0	0.315069	0.0399382	0.338601	Basic-leucine zipper (bZIP) transcription factor family protein
C016N0466E0	-0.315102	0.039993	0.338891	SHK1 binding protein 1
C000N0708E0	0.282369	0.0400176	0.338924	yacP-like NYN domain protein
C020N0387E0	-0.468163	0.040067	0.338993	zinc finger protein 1
C007N0265E0	0.567956	0.0400495	0.338993	polyamine oxidase 5
C026N0462M0	0.466032	0.0401518	0.339436	DEA(D/H)-box RNA helicase family protein
C057N0067E0	-0.292426	0.0401606	0.339436	P-loop containing nucleoside triphosphate hydrolases superfamily protein
C018N0304E0	0.560877	0.0403276	0.3398	ATPase E1
C023N0266E0	-0.513375	0.0402747	0.3398	hexokinase-like 1
C024N0156E0	-0.389132	0.0402891	0.3398	Cytochrome P450 superfamily protein
C037N0030E0	0.258677	0.0403195	0.3398	RING/FYVE/PHD zinc finger superfamily protein
C080N0052E0	-0.339695	0.0402962	0.3398	zinc finger CCCH domain protein
C072N0061E0	0.30995	0.0402614	0.3398	Protein kinase superfamily protein
C008N0257E0	-0.377626	0.0404165	0.340035	Phototropic-responsive NPH3 family protein
C021N0028E0	-0.330088	0.0403814	0.340035	Zinc finger, C3HC4 type (RING finger) family protein
C051N0053E0	0.460812	0.0404173	0.340035	Flavodoxin family protein
C002N0337E0	-0.441808	0.0404497	0.340133	Late embryogenesis abundant protein (LEA) family protein
C014N0255E0	-0.328142	0.0404952	0.340342	NEP-interacting protein, putative (DUF239)
C000N0860E0	-0.587026	0.0405365	0.340515	elongation factor Ts (DUF810)
C014N0122E0	-0.429314	0.0406698	0.34146	RNA-binding (RRM/RBD/RNP motifs) family protein
C039N0038E0	-0.355496	0.0407614	0.342055	BSD domain-containing protein
C034N0168E0	-0.295113	0.040784	0.34207	FRIGIDA-like protein
C020N0362E0	-0.262067	0.0408216	0.342211	Topoisomerase II-associated protein PAT1
C020N0113E0	-0.528899	0.0409165	0.342807	S-adenosyl-L-methionine-dependent methyltransferases superfamily protein
C064N0135E0	0.360059	0.0409552	0.342807	glutamate-cysteine ligase
C005N0439M0	-0.475181	0.0409346	0.342807	MAC/Perforin domain-containing protein
C039N0314E0	0.28353	0.0410003	0.34301	Pentatricopeptide repeat (PPR) superfamily protein
C039N0318E0	-0.196132	0.0411507	0.343047	agenet domain-containing protein
C016N0279E0	0.233644	0.041149	0.343047	aberrant root formation protein
C031N0231E0	0.255565	0.0411493	0.343047	PPPDE putative thiol peptidase family protein
C047N0041E0	-0.250553	0.0411398	0.343047	zinc ion binding / nucleic acid binding protein
C041N0156E0	-0.346902	0.0410555	0.343047	ARM repeat superfamily protein
C019N0422E0	-0.278431	0.041114	0.343047	TIC 20-v-like protein
C002N0192E0	0.271315	0.0411292	0.343047	P4H isoform 1
C014N0396E0	0.552511	0.0411761	0.343086	Calmodulin-binding transcription activator protein with CG-1 and Ankyrin domain
C018N0260E0	-0.455216	0.0412511	0.343536	endonuclease
C036N0326E0	0.579346	0.0412771	0.343579	STRUBBELIG-receptor family 8
C079N0004E0	0.389336	0.0414079	0.343956	mediator of RNA polymerase II transcription subunit-like protein
C017N0272E0	0.405623	0.0414268	0.343956	UDP-N-acetylglucosamine transferase subunit ALG14-like protein
C002N0353E0	-0.579828	0.041425	0.343956	AWPM-19-like family protein
C037N0049E0	0.228984	0.0414043	0.343956	DDT domain-containing protein
C004N0492E0	0.570115	0.0414257	0.343956	Tetratricopeptide repeat (TPR)-like superfamily protein
C001N0053E0	-0.376751	0.0414578	0.343962	transcription factor IIIA
C071N0066E0	0.250189	0.0414694	0.343962	Major facilitator superfamily protein
C031N0038G0	-0.281275	0.0415714	0.344461	glutathione S-transferase THETA 3
C002N0290E0	0.27069	0.0415547	0.344461	Glutaredoxin family protein
C069N0084E0	-0.426503	0.0416032	0.344551	Rhamnogalacturonate lyase family protein
C026N0218E0	0.228634	0.0416666	0.344902	mitochondrion-localized small heat shock protein 23.6
C080N0076E0	0.457009	0.0417166	0.345142	isoamylase 3
C009N0370E0	0.583052	0.041754	0.345223	PATATIN-like protein 5
C011N0218E0	0.53569	0.0417683	0.345223	COP9-signalosome 5B
C016N0342E0	0.225344	0.0418049	0.345307	eukaryotic translation initiation factor 4A1
C031N0125E0	-0.344444	0.0418204	0.345307	Sec1/munc18-like (SM) proteins superfamily
C021N0131E0	0.409222	0.0419503	0.345756	nucleusenvelope protein
C014N0215E0	0.170011	0.0419144	0.345756	nicotinate/nicotinamide mononucleotide adenyltransferase
C063N0066E0	0.56226	0.0419589	0.345756	trehalose phosphate synthase
C021N0152E0	-0.401581	0.0419356	0.345756	Pseudouridine synthase family protein
C021N0224E0	0.291552	0.0420655	0.346413	hypothetical protein
[truncated: 17,807 more rows]

## Sheet: AOC-RNAi
Table S6 Transcriptomic changes of dodders on WT or AOC-RNAi tobacco after tobacco were treated with simulated CLW herbivory
Gene ID	log2FoldChange(Treatment/Control)	p value	padj	Annotation
C060N0023E0	-1.33882	3.7057e-12	6.22776e-08	Heavy metal transport/detoxification superfamily protein
C029N0119E0	-1.53752	6.78812e-12	6.22776e-08	Endomembrane protein 70 protein family
C004N0486E0	-1.28828	6.02315e-06	0.0368396	Uncharacterized conserved protein UCP015417, vWA
C000N0814E0	1.23602	1.65577e-05	0.0439043	cytochrome P450, family 711, subfamily A, polypeptide 1
C010N0004E0	1.1897	1.93937e-05	0.0439043	translocon outer complex protein 120
C015N0238E0	0.407923	1.5545e-05	0.0439043	Cyclin family protein
C021N0286E0	1.2007	2.06128e-05	0.0439043	centromere protein O
C006N0103M0	1.17463	1.55313e-05	0.0439043	NDR1/HIN1-like 3
C071N0076M0	1.20479	2.15346e-05	0.0439043	Calcium-dependent lipid-binding (CaLB domain) family protein
C007N0116E0	0.961955	8.09465e-05	0.148529	dehydroascorbate reductase
C010N0073E0	0.971068	0.00013005	0.216935	Peptidase S24/S26A/S26B/S26C family protein
C020N0170E0	-0.549122	0.000286803	0.347319	GDSL-like Lipase/Acylhydrolase superfamily protein
C005N0462E0	0.530759	0.000285378	0.347319	RECQ helicase L4B
C035N0059E0	0.953108	0.000256854	0.347319	fructose-2,6-bisphosphatase
C028N0119E0	0.89592	0.000302856	0.347319	GDSL-like Lipase/Acylhydrolase superfamily protein
C009N0121E0	1.05086	0.000238604	0.347319	S-adenosyl-L-methionine-dependent methyltransferases superfamily protein
C019N0139E0	0.234094	0.000402702	0.39069	stress-responsive protein (KIN2) / stress-induced protein (KIN2) / cold-responsive protein (COR6.6) / cold-regulated protein (COR6.6)
C008N0593E0	-0.492004	0.000365117	0.39069	ENTH/VHS protein
C029N0106E0	0.886863	0.000404551	0.39069	gamma-secretase subunit APH1-like protein
C002N0206E0	0.579067	0.000536499	0.412808	chloroplastidic phosphoglucan, water dikinase (ATGWD3)
C023N0060E0	-0.579232	0.00056244	0.412808	Zincin-like metalloproteases family protein
C026N0075E0	0.990883	0.000549821	0.412808	Polynucleotidyl transferase, ribonuclease H-like superfamily protein
C003N0091E0	1.00806	0.000451927	0.412808	Protein kinase superfamily protein
C013N0251G0	0.985956	0.000547906	0.412808	ADPGLC-PPase large subunit
C039N0304E0	-0.645346	0.000476355	0.412808	Ca2+-binding protein 1
C069N0019E0	0.714447	0.000597638	0.421771	RING-H2 finger A3B
C003N0402E0	-0.902853	0.000709499	0.48217	ribosome maturation factor
C021N0338M0	-0.234746	0.000845235	0.534364	L-O-methylthreonine resistant 1
C000N0130E0	0.435523	0.000955825	0.534364	RAB GTPase homolog A2D
C066N0042E0	0.941205	0.000842101	0.534364	Adenine nucleotide alpha hydrolases-like superfamily protein
C045N0136E0	0.28253	0.000931159	0.534364	cytochrome P450, family 96, subfamily A, polypeptide 9
C014N0063E0	-0.388013	0.00101928	0.534364	Pathogenesis-related thaumatin superfamily protein
C008N0200E0	0.504151	0.000889057	0.534364	Bifunctional inhibitor/lipid-transfer protein/seed storage 2S albumin superfamily protein
C021N0221E0	-0.856269	0.000984889	0.534364	golgi nucleotide sugar transporter 3
C004N0232E0	0.507602	0.000993492	0.534364	NAD(P)-binding Rossmann-fold superfamily protein
C021N0287E0	-0.811997	0.0011513	0.536362	HXXXD-type acyl-transferase family protein
C020N0127E0	-0.583249	0.00116924	0.536362	Uncharacterized conserved protein UCP015417, vWA
C032N0101E0	-0.873435	0.00106147	0.536362	RNI-like superfamily protein
C102N0070E0	0.925527	0.00112762	0.536362	plant UBX domain-containing protein 2
C005N0166E0	-0.802564	0.00115396	0.536362	DIE2/ALG10 family
C015N0044E0	-0.442009	0.00138245	0.563091	Tim10/DDP family zinc finger protein
C234N0001E0	0.339507	0.00141164	0.563091	hypothetical protein
C013N0017E0	0.805866	0.00130569	0.563091	transmembrane protein
C010N0367E0	0.906265	0.00134677	0.563091	LURP-one-like protein (DUF567)
C031N0214E0	0.343491	0.0014086	0.563091	sphingomyelin phosphodiesterase
C012N0140E0	-0.908968	0.0013273	0.563091	C2H2 zinc-finger protein SERRATE (SE)
C045N0109E0	0.751393	0.00148271	0.566799	TGACG motif-binding factor 4
C021N0274E0	-0.322948	0.00148222	0.566799	transmembrane protein, putative (DUF3317)
C000N0845E0	0.881787	0.00159046	0.59558	poly(A) polymerase 2
C005N0146E0	0.808841	0.00173725	0.637535	Protein kinase superfamily protein
C005N0506E0	0.655481	0.00177964	0.640287	hyccin
C102N0028E0	0.683438	0.00189168	0.667509	POLLEN DEFECTIVE IN GUIDANCE-like protein
C061N0053E0	0.240149	0.00197043	0.669543	hypothetical protein
C033N0121M0	0.864855	0.00194528	0.669543	regulatory particle triple-A ATPase 4A
C020N0055E0	0.393963	0.00204929	0.68368	acyl-CoA oxidase 6
C019N0494E0	0.21504	0.00228837	0.711683	filamentous hemagglutinin transporter
C019N0418E0	0.836649	0.00227716	0.711683	NADH-ubiquinone oxidoreductase
C006N0451E0	0.807914	0.00217893	0.711683	wall-associated receptor kinase galacturonan-binding protein
C047N0023E0	0.361296	0.00228002	0.711683	ATP binding microtubule motor family protein
C002N0359E0	0.826541	0.00245982	0.752253	translocase of outer membrane 22-V
C012N0153E0	0.229224	0.00252626	0.759908	Protein kinase superfamily protein
C026N0170E0	0.35375	0.00260334	0.76577	PPR repeat protein
C013N0002E0	0.82518	0.00262922	0.76577	Tetratricopeptide repeat (TPR)-like superfamily protein
C058N0045E0	0.657356	0.00270686	0.776066	PDI-like 1-2
C002N0309E0	0.696036	0.00278556	0.786342	RING/U-box superfamily protein
C009N0288M0	-0.85256	0.00298291	0.791802	ACC synthase 5
C004N0487E0	0.84355	0.00301536	0.791802	Uncharacterized conserved protein UCP015417, vWA
C025N0020E0	0.829864	0.00306577	0.791802	tudor/PWWP/MBT domain protein
C024N0221E0	0.291375	0.0029886	0.791802	transmembrane protein, putative (DUF247)
C018N0416E0	0.348523	0.00298768	0.791802	Endosomal targeting BRO1-like domain-containing protein
C006N0130M0	-0.382877	0.00310697	0.791802	tubulin alpha-5
C019N0147E0	-0.653132	0.00307518	0.791802	S-adenosylmethionine decarboxylase
C016N0463E0	-0.605186	0.00348879	0.86508	LYR family of Fe/S cluster biogenesis protein
C019N0027E0	0.757437	0.0034885	0.86508	little nuclei4
C019N0205E0	-0.362158	0.00358628	0.877395	Tetratricopeptide repeat (TPR)-like superfamily protein
C002N0425E0	-0.513288	0.00377533	0.911493	indole-3-acetic acid inducible
C000N1008E0	0.33201	0.00387859	0.924263	sodium/calcium exchanger family protein / calcium-binding EF hand family protein
C002N0066E0	0.609047	0.00402229	0.946218	Na-translocating NADH-quinone reductase subunit A
C057N0043E0	0.499769	0.00409898	0.952053	Ribosomal protein L6 family
C018N0304E0	0.784385	0.00424718	0.954753	ATPase E1
C009N0515E0	-0.680314	0.00431874	0.954753	basic helix-loop-helix (bHLH) DNA-binding family protein
C037N0072E0	0.596166	0.00426685	0.954753	Glycosyl hydrolases family 31 protein
C024N0265E0	-0.503205	0.00416671	0.954753	Protein kinase superfamily protein
C014N0412E0	0.376756	0.00575659	0.955335	UDP-D-glucuronate 4-epimerase 5
C019N0114E0	0.374631	0.00440279	0.955335	BTB/POZ domain protein
C004N0204E0	0.77209	0.00556851	0.955335	Protein kinase superfamily protein
C033N0027E0	-0.390451	0.00527375	0.955335	C5orf35
C035N0258E0	-0.707037	0.00572517	0.955335	RAD3-like DNA-binding helicase protein
C020N0292M0	0.71458	0.005496	0.955335	Laccase/Diphenol oxidase family protein
C019N0472E0	0.31544	0.00480884	0.955335	GRAS family transcription factor
C039N0206E0	-0.648304	0.00602005	0.955335	Coatomer, alpha subunit
C041N0132E0	0.623567	0.00611312	0.955335	alfin-like 2
C001N0138E0	0.567251	0.00624912	0.955335	autoinhibited Ca(2+)-ATPase, isoform 4
C037N0054E0	0.305492	0.00536384	0.955335	Nucleic acid-binding, OB-fold-like protein
C028N0240E0	0.234757	0.00615615	0.955335	Rho GTPase activating protein with PAK-box/P21-Rho-binding domain-containing protein
C007N0168E0	-0.181265	0.00533171	0.955335	Homeodomain-like transcriptional regulator
C025N0333E0	0.270873	0.0044273	0.955335	hypothetical protein
C005N0032E0	-0.202228	0.00502201	0.955335	calmodulin like 43
C016N0290E0	-0.742309	0.00585748	0.955335	Calcium-dependent lipid-binding (CaLB domain) family protein
C061N0023E0	-0.808422	0.00488439	0.955335	epsin N-terminal homology (ENTH) domain-containing protein / clathrin assembly protein-like protein
C031N0167E0	-0.628252	0.00512895	0.955335	C2H2-type zinc finger family protein
C082N0047E0	0.769294	0.006603	0.955335	Leucine-rich repeat (LRR) family protein
C058N0108E0	0.724867	0.00543959	0.955335	nucleic acid binding protein
C085N0065M0	0.622288	0.00557955	0.955335	cinnamyl alcohol dehydrogenase 6
C046N0099E0	-0.785193	0.00628635	0.955335	senescence-associated family protein, putative (DUF581)
C022N0282E0	0.568537	0.00610953	0.955335	NAC domain containing protein 86
C008N0075E0	-0.764441	0.00498774	0.955335	esterase/lipase/thioesterase family protein
C013N0231E0	-0.529222	0.00657213	0.955335	Low temperature viability protein
C005N0501E0	0.213599	0.00480646	0.955335	somatic embryogenesis receptor-like kinase 5
C008N0574E0	-0.214222	0.00645341	0.955335	hypothetical protein (DUF3133)
C035N0189E0	0.769452	0.00630884	0.955335	casein kinase like 13
C001N0253E0	0.74556	0.00478019	0.955335	RNA-binding (RRM/RBD/RNP motifs) family protein
C005N0594E0	-0.39554	0.00573087	0.955335	Leucine-rich repeat (LRR) family protein
C002N0533E0	-0.362576	0.00621453	0.955335	Translation elongation factor EFG/EF2 protein
C016N0297E0	0.481208	0.00540089	0.955335	Core-2/I-branching beta-1,6-N-acetylglucosaminyltransferase family protein
C022N0059M0	-0.758536	0.00509445	0.955335	MAP kinase kinase 2
C002N0207E0	-0.595432	0.00511906	0.955335	NAD(P)-linked oxidoreductase superfamily protein
C020N0100E0	0.576774	0.00661222	0.955335	embryo defective 2423
C009N0295E0	0.548904	0.00535671	0.955335	receptor like protein 57
C026N0226E0	-0.781558	0.00592004	0.955335	AGC (cAMP-dependent, cGMP-dependent and protein kinase C) kinase family protein
C016N0113E0	0.772297	0.00632395	0.955335	nicotianamine synthase 4
C049N0118E0	-0.520226	0.00557907	0.955335	glutathione S-transferase TAU 25
C005N0593E0	-0.464475	0.0061427	0.955335	Cyclase family protein
C039N0046E0	-0.780375	0.00615385	0.955335	transmembrane protein (DUF616)
C018N0309E0	-0.437348	0.00472594	0.955335	E3 ubiquitin-protein ligase
C017N0324M0	-0.770814	0.00651816	0.955335	transcription initiation factor TFIID subunit, putative (DUF688)
C013N0293E0	-0.610553	0.00657727	0.955335	RING/U-box superfamily protein
C008N0080E0	-0.706637	0.00677897	0.971775	esterase/lipase/thioesterase family protein
C009N0381E0	0.776836	0.00684912	0.974222	SWIB complex BAF60b domain-containing protein
C007N0452E0	-0.727588	0.00704825	0.994833	myb domain protein 82
C031N0144E0	-0.205072	0.135805	1	Glycosyl hydrolases family 32 protein
C022N0040E0	0.122447	0.231848	1	RING/U-box superfamily protein
C025N0047E0	0.263248	0.242807	1	alpha carbonic anhydrase 8
C026N0444E0	-0.0502658	0.690038	1	SNF1-related protein kinase 2.5
C026N0207E0	0.208497	0.0309051	1	Diacylglycerol kinase family protein
C019N0009G0	0.189821	0.147781	1	phosphoprotein phosphatase inhibitor
C014N0055E0	0.0408888	0.880427	1	nucleolin
C006N0444E0	0.0735356	0.698009	1	indole-3-butyric acid response 1
C078N0080E0	-0.151274	0.353151	1	carbamoyl phosphate synthetase B
C049N0076E0	-0.16881	0.4726	1	glutathione transferase lambda 1
C132N0004E0	0.0228441	0.882522	1	Pentatricopeptide repeat (PPR) superfamily protein
C039N0272E0	-0.119771	0.520126	1	vitellogenin-2 protein
C005N0125E0	0.0244188	0.90172	1	HXXXD-type acyl-transferase family protein
C019N0325E0	0.0284939	0.920844	1	beta-glucosidase 47
C016N0194E0	0.104807	0.492268	1	hypothetical protein
C080N0119E0	0.173975	0.364391	1	Mov34/MPN/PAD-1 family protein
C034N0022M0	-0.128204	0.367977	1	NADH-ubiquinone oxidoreductase 24 kDa subunit
C017N0231E0	-0.0734156	0.765784	1	inositol transporter 2
C034N0050E0	0.156503	0.316076	1	root UVB sensitive protein (Protein of unknown function, DUF647)
C026N0491E0	0.0155302	0.941001	1	Transducin/WD40 repeat-like superfamily protein
C000N0878E0	-0.0876979	0.718132	1	RNA polymerase I-associated factor PAF67
C052N0041E0	-0.181844	0.248341	1	AT hook motif DNA-binding family protein
C002N0016E0	-0.19503	0.39765	1	nuclear polyadenylated RNA-binding protein
C039N0183E0	-0.0920124	0.701159	1	pectinesterase 11
C035N0123E0	-0.185077	0.365108	1	RAB GTPase homolog A5B
C008N0089M0	-0.0724696	0.725498	1	Early-responsive to dehydration stress protein (ERD4)
C006N0253E0	-0.0429537	0.713712	1	3-oxo-5-alpha-steroid 4-dehydrogenase family protein
C115N0018M0	-0.426274	0.0405274	1	partner of SLD five 1
C006N0458E0	-0.0645532	0.605696	1	no exine formation 1
C009N0556E0	0.0302118	0.84917	1	potassium transporter
C036N0123E0	0.232993	0.121887	1	C2H2 and C2HC zinc fingers superfamily protein
C007N0268E0	0.0162033	0.766257	1	Transducin family protein / WD-40 repeat family protein
C019N0242E0	0.0290443	0.897508	1	ferredoxin thioredoxin reductase catalytic beta chain family protein
C083N0029E0	0.0299382	0.882193	1	netrin receptor DCC
C074N0028E0	-0.0976263	0.696844	1	Alcohol dehydrogenase transcription factor Myb/SANT-like family protein
C009N0219E0	0.0462372	0.783591	1	acclimation of photosynthesis to environment
C009N0455E0	-0.00287241	0.990098	1	Mitochondrial substrate carrier family protein
C005N0637E0	-0.174307	0.43482	1	2-oxoglutarate (2OG) and Fe(II)-dependent oxygenase superfamily protein
C035N0115E0	-0.129632	0.609171	1	Sodium Bile acid symporter family
C085N0012E0	0.0929291	0.65199	1	sucrose synthase 5
C139M0041G0	-0.0959687	0.684221	1	NADH dehydrogenase subunit 7
C035N0205E0	0.228928	0.397594	1	alpha/beta-Hydrolases superfamily protein
C018N0193E0	-0.0956757	0.738028	1	structural polyprotein
C012N0271E0	0.131438	0.571546	1	SAUR-like auxin-responsive protein family
C011N0110E0	0.0843386	0.447052	1	protein serine/threonine kinase
C073N0039E0	0.243651	0.385143	1	Low-density receptor-like protein
C001N0094E0	-0.0216049	0.937133	1	nudix hydrolase homolog 16
C049N0194E0	-0.111656	0.608731	1	Bifunctional inhibitor/lipid-transfer protein/seed storage 2S albumin superfamily protein
C011N0389E0	-0.0722158	0.520919	1	symplekin
C092N0043M0	-0.0556615	0.63159	1	heat shock protein 60-3A
C000N0473E0	-0.196438	0.225075	1	Leucine-rich repeat protein kinase family protein
C020N0119E0	0	1	1	RAD3-like DNA-binding helicase protein
C091N0005E0	0.268533	0.124252	1	bidirectional amino acid transporter 1
C019N0335E0	0.0844148	0.735021	1	ARF-GAP domain 5
C074N0113E0	-0.102166	0.569051	1	Small nuclear ribonucleoprotein family protein
C155C0032G0	-0.0442962	0.865343	1	Ycf1 protein
C043N0009E0	0.298455	0.0213358	1	TRF-like 2
C010N0024M0	0.484386	0.0378504	1	ER lumen protein retaining receptor family protein
C013N0283E0	-0.0787097	0.641368	1	Phospholipid/glycerol acyltransferase family protein
C023N0087E0	-0.0567105	0.807448	1	K-box region and MADS-box transcription factor family protein
C001N0351M0	-0.108509	0.690487	1	folate transporter 1
C032N0152E0	0.501173	0.0506477	1	basic helix-loop-helix (bHLH) DNA-binding superfamily protein
C005N0010E0	0.038045	0.801546	1	HSP20-like chaperones superfamily protein
C011N0563E0	-0.0942356	0.716055	1	DNA-binding family protein
C024N0346M0	0.222087	0.405112	1	Transducin/WD40 repeat-like superfamily protein
C079N0008G0	0.277319	0.0474796	1	Tetratricopeptide repeat (TPR)-like superfamily protein
C073N0003E0	0.208865	0.39858	1	UbiA prenyltransferase family protein
C047N0004E0	0.137054	0.0829699	1	HEAT repeat-containing protein
C009N0300E0	-0.059007	0.572579	1	ACT domain repeat 1
C060N0024E0	-0.175025	0.193156	1	alpha/beta-Hydrolases superfamily protein
C000N0286E0	0.0297458	0.601435	1	F-box family protein
C012N0095E0	-0.214207	0.239552	1	SUMO-activating enzyme 1B
C025N0035E0	0.038975	0.892086	1	5'-AMP-activated protein kinase-like protein
C046N0239E0	0.127374	0.407715	1	beta galactosidase 1
C005N0556E0	0.145304	0.497449	1	thymocyte nuclear-like protein
C008N0181E0	-0.00372463	0.985002	1	telomerase reverse transcriptase
C061N0026E0	-0.0503176	0.799215	1	RNAse THREE-like protein 2
C008N0127E0	0.0161094	0.950554	1	hypothetical protein
C019N0412E0	0.0741612	0.624099	1	Kinesin motor family protein
C025N0440E0	0.032224	0.725351	1	putative galactose-1-phosphate uridyltransferase
C023N0363E0	-0.138052	0.0517728	1	Ubiquitin-conjugating enzyme family protein
C018N0006E0	-0.334145	0.21923	1	proline-tRNA ligase (DUF1680)
C017N0117E0	0.0881597	0.715959	1	K+ uptake permease 9
C164N0003G0	-0.121255	0.66746	1	Nucleic acid-binding, OB-fold-like protein
C000N0009E0	0.0371085	0.792053	1	calcium uniporter-like protein (DUF607)
C044N0093E0	0.0192257	0.897879	1	Transducin/WD40 repeat-like superfamily protein
C002N0567E0	0	1	1	GATA transcription factor 27
C007N0112E0	0.0529482	0.75602	1	ribosomal protein L23AB
C088N0017M0	-0.129569	0.523964	1	structural maintenance of chromosomes domain protein
C003N0056E0	-0.0193547	0.904561	1	Calmodulin-binding protein
C004N0029M0	0.38718	0.0967515	1	purple acid phosphatase 29
C024N0051E0	0.126849	0.545848	1	EF hand calcium-binding protein family
C026N0152E0	-0.00456853	0.96162	1	RNA-directed DNA polymerase (reverse transcriptase)-related family protein
C025N0340E0	-0.0129907	0.905415	1	syntaxin of plants 81
C048N0070E0	0.0510023	0.70222	1	end binding protein 1C
C012N0231E0	-0.0184026	0.934728	1	Protein kinase superfamily protein
C039N0212E0	-0.0385655	0.878954	1	Chaperone DnaJ-domain superfamily protein
C049N0128E0	-0.0140127	0.921808	1	glucose-6-phosphate acetyltransferase 1
C009N0124E0	0.0902235	0.665047	1	cold shock domain protein 3
C035N0233E0	0.0254833	0.811962	1	DNAse I-like superfamily protein
C029N0120M0	0.0930722	0.745609	1	Pyridoxal phosphate (PLP)-dependent transferases superfamily protein
C005N0169E0	-0.015674	0.932779	1	dolichol phosphate-mannose biosynthesis regulatory protein-like protein
C026N0292E0	-0.100855	0.428703	1	detoxifying efflux carrier 35
C068N0048E0	0.0900642	0.748794	1	Tim10/DDP family zinc finger protein
C080N0092G0	0.0577362	0.696614	1	purine permease 3
C000N0574E0	0.0879589	0.541544	1	IAA carboxylmethyltransferase 1
C064N0054E0	-0.0145696	0.910284	1	AT hook motif DNA-binding family protein
C061N0015E0	-0.0267757	0.774646	1	AmmeMemoRadiSam system protein B
C002N0317E0	0.194721	0.457938	1	histone deacetylase 1
C192M0016G0	0.0711843	0.797969	1	hypothetical protein
C024N0328E0	0.1598	0.159422	1	translocon at the outer membrane of chloroplasts 64-III
C025N0122E0	-0.245866	0.381404	1	AP2/B3-like transcriptional factor family protein
C024N0355E0	0.420753	0.143185	1	Bifunctional inhibitor/lipid-transfer protein/seed storage 2S albumin superfamily protein
C035N0349E0	0.210869	0.463052	1	basic region/leucine zipper motif 53
C071N0008M0	0.121819	0.458333	1	chromatin remodeling factor18
C003N0345E0	-0.43573	0.114714	1	Polynucleotidyl transferase, ribonuclease H-like superfamily protein
C039N0222E0	-0.108044	0.65536	1	DNA-directed RNA polymerase
C025N0092E0	0.0662457	0.702575	1	Subtilisin-like serine endopeptidase family protein
C023N0088E0	-0.0484598	0.714812	1	transmembrane protein
C020N0272G0	-0.400467	0.127273	1	P-loop containing nucleoside triphosphate hydrolases superfamily protein
C007N0218E0	-0.120411	0.651944	1	OBP3-responsive protein 4 (ORG4)
C003N0186E0	-0.0200051	0.89442	1	Transcriptional coactivator/pterin dehydratase
C025N0121E0	0.0784057	0.771303	1	TRICHOME BIREFRINGENCE-LIKE 9
C069N0101E0	-0.118331	0.520056	1	homeobox protein 6
C039N0242E0	0.124117	0.5522	1	tubulin beta-5 chain
C009N0368E0	-0.0134832	0.943219	1	membrane protein
C001N0600E0	-0.120485	0.56815	1	TBP-associated factor 5
C004N0418E0	0.0831869	0.581347	1	Ribosomal L28e protein family
C118N0003E0	-0.528293	0.0560382	1	Nucleotidylyl transferase superfamily protein
C030N0029E0	0.000302672	0.998475	1	isopentenyl-diphosphate delta-isomerase
C003N0007E0	-0.291945	0.165227	1	calcium-dependent protein kinase 31
C039N0078E0	0.201659	0.234464	1	WUSCHEL related homeobox 4
C069N0038E0	0.0738487	0.539236	1	hypothetical protein
C014N0095E0	-0.111406	0.527982	1	nudix hydrolase homolog 3
C005N0245E0	-0.196692	0.417854	1	50S ribosomal protein L34
C102N0035E0	0.0304342	0.822788	1	SET domain protein 35
C005N0700E0	-0.381883	0.123182	1	glycine-rich protein
C011N0550E0	0.00969272	0.973091	1	beta-galactosidase 5
C073N0050E0	0.575649	0.0372955	1	ABL interactor-like protein 3
C025N0426E0	-0.134087	0.220111	1	DnaJ/Hsp40 cysteine-rich domain superfamily protein
C097N0069E0	0.18724	0.51079	1	P-loop containing nucleoside triphosphate hydrolases superfamily protein
C046N0217E0	-0.0801034	0.632317	1	CTC-interacting domain 4
C005N0325G0	0.065514	0.661864	1	VP1/ABI3-like 3
C006N0521E0	0.0989292	0.205978	1	separase
C035N0114M0	0	1	1	Sodium Bile acid symporter family
C036N0135E0	0.0515873	0.855624	1	hypothetical protein
C036N0172E0	0.0137522	0.936428	1	magnesium transporter 4
C013N0340E0	0.146116	0.171177	1	Protein kinase family protein
C032N0228E0	-0.00982859	0.939095	1	inhibitor/interactor with cyclin-dependent kinase
C012N0322E0	-0.0250632	0.79505	1	Pleckstrin homology (PH) and lipid-binding START domains-containing protein
C019N0206E0	0.228825	0.0799571	1	glutamate NMDA receptor subunit epsilon-1, putative (DUF3598)
C013N0450E0	-0.0940803	0.585231	1	phosphoglycerate kinase
C029N0115E0	-0.317726	0.161778	1	Tyrosine phosphatase family protein
C022N0057E0	0.111249	0.511727	1	zinc ion binding protein
C064N0104E0	-0.212366	0.457334	1	PPPDE putative thiol peptidase family protein
C041N0262E0	0.104529	0.521112	1	glucose-6-phosphate dehydrogenase 3
C032N0201E0	0.0822014	0.552484	1	transducin family protein / WD-40 repeat family protein
C003N0361E0	-0.0342931	0.895877	1	RING/FYVE/PHD zinc finger superfamily protein
C012N0263E0	0	1	1	ARM repeat superfamily protein
C035N0194E0	-0.122836	0.306581	1	RING/U-box superfamily protein with ARM repeat domain-containing protein
C020N0020E0	-0.183798	0.521967	1	Pentatricopeptide repeat (PPR-like) superfamily protein
C020N0098E0	0.601867	0.0143123	1	sucrose synthase 5
C059N0060E0	0.137571	0.264681	1	IQ-domain 14
C012N0431E0	0.123021	0.266414	1	Haloacid dehalogenase-like hydrolase (HAD) superfamily protein
C053N0085E0	0.0163429	0.836401	1	vacuolar protein sorting 46.1
C032N0182E0	-0.0267923	0.871921	1	no pollen germination related 2
C035N0027E0	0.107152	0.551575	1	Tetratricopeptide repeat (TPR)-like superfamily protein
C026N0325E0	-0.0283151	0.818033	1	RNA-binding (RRM/RBD/RNP motifs) family protein
C139M0018M0	0.223991	0.367552	1	NADH dehydrogenase 1A
C006N0090E0	-0.196462	0.359525	1	sodium proton exchanger, putative (NHX7) (SOS1)
C002N0399E0	0.0405987	0.756523	1	receptor like protein 7
C047N0009E0	-0.151741	0.596536	1	membrane-associated kinase regulator
C013N0092E0	0.175967	0.399616	1	beta-hexosaminidase 3
C000N0659E0	-0.227318	0.0109234	1	Pentatricopeptide repeat (PPR) superfamily protein
C037N0047E0	0.0778199	0.358141	1	RING/U-box superfamily protein
C004N0057E0	0.189806	0.508069	1	MIF4G domain-containing protein / MA3 domain-containing protein
C028N0044E0	0.269626	0.250808	1	Glycosyltransferase family 29 (sialyltransferase) family protein
C092N0026E0	-0.14231	0.602797	1	hypothetical protein
C033N0081E0	0.0177242	0.917125	1	Vacuolar import/degradation, Vid27-related protein
C023N0234G0	-0.0628673	0.690709	1	ADP/ATP carrier 2
C008N0538E0	-0.0936865	0.577991	1	transmembrane protein-like protein
C001N0241E0	-0.0653772	0.818046	1	TLD-domain containing nucleolar protein
C034N0005E0	-0.175133	0.178806	1	2-oxoglutarate (2OG) and Fe(II)-dependent oxygenase superfamily protein
C052N0110E0	-0.219676	0.442311	1	Tetratricopeptide repeat (TPR)-like superfamily protein
C025N0127E0	-0.260711	0.0928107	1	ubiquitin E2 variant 1D-4
C014N0044E0	-0.0830797	0.65714	1	Regulator of chromosome condensation (RCC1) family protein
C032N0306E0	-0.0853231	0.654762	1	Nucleic acid-binding, OB-fold-like protein
C026N0304E0	-0.464621	0.0565954	1	VIRB2-interacting protein 3
C012N0302E0	0.184404	0.420489	1	cell division cycle 48
C025N0430E0	0.085591	0.522957	1	transcription regulator NOT2/NOT3/NOT5 family protein
C036N0286M0	0.0626023	0.810205	1	Rhamnogalacturonate lyase family protein
C001N0296E0	-0.130836	0.375354	1	nuclear RNA polymerase A2
C003N0207M0	0.114475	0.510555	1	Transketolase family protein
C019N0116E0	0.096701	0.58861	1	NagB/RpiA/CoA transferase-like superfamily protein
C045N0033G0	0.0631184	0.654123	1	Protein-tyrosine phosphatase-like, PTPLA
C080N0110E0	-0.115583	0.670707	1	S-adenosyl-L-methionine-dependent methyltransferases superfamily protein
C002N0061E0	0.380812	0.134187	1	COBRA-like protein 8 precursor
C043N0074E0	-0.28586	0.252494	1	Ribonuclease H-like superfamily protein
C032N0316E0	0.0674072	0.639548	1	RNA-directed DNA methylation 4
C002N0224E0	0.0236238	0.923699	1	hypothetical protein
C080N0016E0	0.0407409	0.772494	1	mediator of RNA polymerase II transcription subunit, putative (DUF3511)
C046N0092E0	0.0527777	0.727908	1	Leucine-rich repeat protein kinase family protein
C051N0040E0	-0.280255	0.0687206	1	nositol transporter 3
C026N0391G0	-0.140649	0.432877	1	Ribosomal protein L6 family
C012N0342E0	0.0284108	0.89823	1	syntaxin of plants 72
C013N0016E0	-0.0805302	0.580052	1	FAD-binding protein
C017N0199E0	0.151265	0.320415	1	SIT4 phosphatase-associated family protein
C048N0110E0	0.0480506	0.836893	1	rubisco activase
C016N0400E0	0.662254	0.0205639	1	anaphase-promoting complex/cyclosome 11
C041N0062E0	0.023109	0.851605	1	Acyl-CoA N-acyltransferases (NAT) superfamily protein
C019N0296E0	-0.397967	0.0539972	1	cytochrome P450, family 716, subfamily A, polypeptide 1
C022N0326M0	-0.170499	0.532377	1	Trm112p-like protein
C009N0397E0	-0.137028	0.545229	1	Pyridoxal phosphate (PLP)-dependent transferases superfamily protein
C000N0566E0	-0.325454	0.0738878	1	Acid phosphatase/vanadium-dependent haloperoxidase-related protein
C016N0247E0	-0.0775049	0.59768	1	RNA polymerase II, Rpb4, core protein
C021N0016E0	0	1	1	alanine aminotransferas
C012N0194E0	0.0508383	0.735769	1	lycopene cyclase
C026N0095E0	0.240173	0.137737	1	DHFS-FPGS homolog D
C020N0401E0	-0.0380077	0.791861	1	Cystathionine beta-synthase (CBS) family protein
C011N0031E0	0.406517	0.155725	1	RNI-like superfamily protein
C056N0059E0	0.0499743	0.852607	1	cytochrome c biogenesis protein family
C066N0017E0	0.033472	0.764916	1	bZIP family transcription factor
C005N0180E0	0.0680739	0.707911	1	Transcription factor jumonji (jmj) family protein / zinc finger (C5HC2 type) family protein
C014N0337E0	-0.0939827	0.434705	1	plant U-box 45
C028N0022E0	0	1	1	Ribosomal protein L2 family
C104N0021E0	0.273084	0.235035	1	zinc ion binding / nucleic acid binding protein
C007N0356E0	-0.265884	0.255874	1	ovate family protein 8
C057N0017E0	0.0302474	0.796249	1	XS domain-containing protein / XS zinc finger domain-containing protein-like protein
C020N0235E0	0.430228	0.13438	1	isocitrate lyase
C000N0915E0	0.00837722	0.959895	1	Cytochrome bd ubiquinol oxidase, 14kDa subunit
C002N0592E0	-0.144553	0.200205	1	Protein phosphatase 2C family protein
C004N0267E0	-0.488639	0.0890873	1	transmembrane protein, putative (DUF679 domain membrane protein 2)
C000N1010M0	-0.132783	0.241861	1	homogentisate 1,2-dioxygenase
C010N0121E0	0.0138597	0.917511	1	IQ-domain 18
C039N0024E0	-0.0447593	0.813475	1	glycosyl hydrolase family 10 protein / carbohydrate-binding domain-containing protein
C069N0113E0	0.235674	0.161258	1	MUTL protein homolog 3
C003N0174E0	-0.0900046	0.481265	1	5'-3' exonuclease family protein
C003N0385E0	-0.0993844	0.464447	1	Transducin/WD40 repeat-like superfamily protein
C007N0005E0	0.0113014	0.960129	1	transmembrane protein
C016N0379E0	0.0648191	0.773094	1	Zinc finger C-x8-C-x5-C-x3-H type family protein
C042N0101E0	0.189152	0.298161	1	Tetraspanin family protein
C056N0043E0	-0.117541	0.675493	1	transmembrane protein
C082N0009E0	0.0282761	0.780796	1	root hair initiation protein root hairless 1 (RHL1)
C013N0332E0	-0.0336542	0.800645	1	ferredoxin hydrogenase
C018N0211E0	0.141263	0.46109	1	Regulator of chromosome condensation (RCC1) family protein
C026N0310E0	-0.316875	0.23539	1	tRNA dimethylallyltransferase
C073N0020E0	-0.00125266	0.981665	1	gamma-tocopherol methyltransferase
C008N0043E0	0.0524632	0.722773	1	centrosomal protein of 135 kDa-like protein
C008N0213E0	0.0298584	0.793527	1	translocon at the inner envelope membrane of chloroplasts 20
C027N0129M0	-0.0234706	0.859516	1	Ribosomal protein S4 (RPS4A) family protein
C011N0132E0	-0.0584509	0.761869	1	hypothetical protein
C028N0106E0	0.0254785	0.871334	1	Eukaryotic aspartyl protease family protein
C002N0368E0	-0.109006	0.420564	1	TLD-domain containing nucleolar protein
C030N0125E0	0.0736169	0.621931	1	SNF1-related protein kinase 1.3
C031N0240E0	-0.175087	0.33423	1	Hyaluronan / mRNA binding family
C001N0373E0	0.273743	0.290929	1	DnaJ and myb-like DNA-binding domain-containing protein
C032N0258E0	-0.101887	0.613999	1	RAB GTPase homolog A5B
C030N0157E0	0.0316001	0.891607	1	Flavin-binding monooxygenase family protein
C005N0681E0	-0.0778472	0.533204	1	vacuolar-type H[+]-ATPase C3
C023N0277E0	0.149896	0.157327	1	MutS2
C069N0063E0	-0.101986	0.644556	1	Tetratricopeptide repeat (TPR)-like superfamily protein
C080N0095E0	-0.141346	0.355	1	purine permease 3
C011N0131E0	-0.0415469	0.865053	1	rapid alkalinization factor 23
C067N0106E0	-0.0848254	0.538792	1	Metallo-hydrolase/oxidoreductase superfamily protein
C013N0441E0	-0.102672	0.435971	1	FH interacting protein 1
C007N0283E0	-0.0256306	0.876134	1	protein arginine methyltransferase 1A
C042N0067M0	0.115501	0.515048	1	ELF4-like 4
C005N0647M0	-0.0585542	0.752618	1	transmembrane protein, putative (DUF677)
C149M0039G0	-0.202542	0.390303	1	cytochrome oxidase 2
C061N0006E0	0.070044	0.746132	1	C2H2 and C2HC zinc fingers superfamily protein
C014N0357E0	0.0701173	0.787809	1	Histidine kinase-, DNA gyrase B-, and HSP90-like ATPase family protein
C008N0492E0	-0.0184363	0.920928	1	AAA-type ATPase family protein
C011N0161E0	0.0671757	0.636404	1	monogalactosyl diacylglycerol synthase 1
C064N0144E0	0.0534873	0.847716	1	tubulin beta 8
C053N0045E0	-0.00518814	0.973892	1	RAD3-like DNA-binding helicase protein
C025N0257M0	-0.00176868	0.983669	1	Pyruvate phosphate dikinase, PEP/pyruvate binding domain-containing protein
C056N0023E0	0.00892276	0.946274	1	Vacuolar import/degradation, Vid27-related protein
C036N0233E0	-0.0885007	0.554141	1	peroxidase superfamily protein
C049N0185E0	-0.0776065	0.599681	1	MuDR family transposase
C020N0291G0	0.0716665	0.577336	1	GDSL-like Lipase/Acylhydrolase superfamily protein
C024N0262E0	0.203421	0.234001	1	Integrase-type DNA-binding superfamily protein
C016N0151E0	0.363622	0.200779	1	Plant neutral invertase family protein
C009N0281E0	0.0145833	0.927443	1	EPIDERMAL PATTERNING FACTOR-like protein
C048N0047E0	0.0155191	0.856736	1	RNA-binding (RRM/RBD/RNP motifs) family protein
C016N0235E0	0.0929822	0.506462	1	Uncharacterized protein family (UPF0497)
C007N0346E0	-0.0710861	0.44595	1	like COV 1
C003N0247E0	0.00973584	0.961332	1	TBP-associated factor 5
C041N0097E0	0.120295	0.460705	1	Protein phosphatase 2C family protein
C034N0131E0	-0.252608	0.249631	1	B-cell receptor-associated protein 31-like protein
C030N0189E0	0.106781	0.446899	1	Nuclear transport factor 2 (NTF2) family protein with RNA binding (RRM-RBD-RNP motifs) domain-containing protein
C004N0285E0	-0.0361578	0.776835	1	glutathione-disulfide reductase
C014N0090E0	0.0101242	0.971881	1	RHO guanyl-nucleotide exchange factor 14
C075N0001E0	0.0574495	0.705024	1	acyl-CoA dehydrogenase-like protein
C002N0349M0	0.0156262	0.907162	1	ammonium transporter 1;5
C016N0399E0	-0.0714471	0.768652	1	hypothetical protein (DUF1677)
C012N0060E0	0.138102	0.201947	1	Tetratricopeptide repeat (TPR)-like superfamily protein
C088N0021E0	0.0330175	0.818439	1	RING/FYVE/PHD zinc finger superfamily protein
C000N0965E0	0.0179509	0.918674	1	peroxin 14
C003N0144E0	0.0237661	0.920568	1	NAD(P)-binding Rossmann-fold superfamily protein
C011N0501E0	-0.0961947	0.540102	1	actin-11
C013N0048E0	-0.270944	0.297374	1	diaminopimelate epimerase family protein
C008N0559E0	0.130975	0.606519	1	VIRB2-interacting protein 3
C083N0012E0	0.0675784	0.676995	1	chromatin remodeling 1
C010N0260E0	0.275242	0.31685	1	SIGNAL PEPTIDE PEPTIDASE-LIKE 2
C007N0096E0	-0.146677	0.362365	1	3-oxo-5-alpha-steroid 4-dehydrogenase family protein
C007N0257E0	0.0876813	0.519941	1	basic helix-loop-helix (bHLH) DNA-binding family protein
C002N0203E0	0.0616195	0.653278	1	alpha/beta-Hydrolases superfamily protein
C069N0029E0	-0.309325	0.0490522	1	NC domain-containing protein-like protein
C005N0711E0	-0.189889	0.281087	1	Senescence/dehydration-associated protein-like protein
C023N0338E0	-0.0384969	0.718658	1	aluminum activated malate transporter family protein
C057N0038E0	-0.0911521	0.635572	1	Pathogenesis-related thaumatin superfamily protein
C007N0139E0	0.16243	0.13608	1	Ankyrin repeat family protein
C141C0054G0	0.0099555	0.968858	1	Ycf1 protein
C085N0048E0	0.0534714	0.577576	1	hypothetical protein
C025N0119E0	0.127855	0.525641	1	F-box family protein
C000N1050E0	0.122893	0.357656	1	ankyrin
C023N0201E0	-0.0519025	0.807148	1	Pathogenesis-related thaumatin superfamily protein
C004N0106E0	-0.0657894	0.468614	1	proton gradient regulation 5
C019N0280E0	0.00558425	0.977701	1	DEAD box RNA helicase family protein
C004N0382E0	0.0107339	0.927652	1	GPI transamidase component Gpi16 subunit family protein
C006N0328E0	-0.079312	0.622328	1	LisH and RanBPM domains containing protein
C149M0007G0	0.0575824	0.673015	1	NADH dehydrogenase 2A
C002N0322M0	0.0843327	0.736684	1	hypothetical protein
C043N0001M0	0.0188223	0.842819	1	Pentatricopeptide repeat (PPR) superfamily protein
C025N0279E0	0.0140529	0.944919	1	Leucine-rich repeat protein kinase family protein
C089N0007E0	0.00834527	0.930238	1	Calcium-dependent lipid-binding (CaLB domain) family protein
C004N0326E0	-0.287774	0.223918	1	BTB/POZ domain-containing protein
C041N0234E0	0.143162	0.246715	1	D-isomer specific 2-hydroxyacid dehydrogenase family protein
C067N0079E0	-0.0715666	0.607243	1	Protein kinase superfamily protein
C031N0106E0	-0.011569	0.964816	1	SNARE associated Golgi protein family
C064N0133E0	0.141765	0.310738	1	hypothetical protein (DUF3527)
C016N0292E0	0.0687169	0.508923	1	vesicle-associated membrane protein 713
C139M0012G0	0.0565022	0.826615	1	ATPase subunit 6-1
C003N0227E0	0.0377031	0.781491	1	hypothetical protein
C000N0322E0	-0.328841	0.0528672	1	Phosphoribulokinase / Uridine kinase family
C014N0256E0	0.0118724	0.959325	1	ATP synthase D chain
C014N0039E0	0.173911	0.521342	1	glyoxal oxidase-related protein
C012N0388E0	-0.020526	0.917572	1	Histone superfamily protein
C015N0025E0	-0.0839436	0.55937	1	NAD(P)-linked oxidoreductase superfamily protein
C049N0208E0	-0.362608	0.132453	1	pyrimidin 4
C006N0402E0	0.02102	0.862409	1	transcription initiation factor IIF subunit alpha RAP74
C028N0115E0	0.0861066	0.694613	1	Ribosomal protein S3Ae
C009N0024E0	-0.276858	0.308161	1	YELLOW STRIPE like 7
C006N0302E0	0	1	1	glucan synthase-like 1
C016N0448E0	0.0407763	0.631363	1	Plant Tudor-like RNA-binding protein
C009N0287G0	-0.187363	0.499083	1	branched-chain aminotransferase 3
C008N0426E0	-0.00785769	0.969744	1	PIN domain-like family protein
C013N0198E0	-0.21542	0.371952	1	BRCA1-A complex subunit BRE-like protein
C039N0042E0	-0.0205139	0.903676	1	sinapoylglucose 1
C058N0072E0	0.0977385	0.561069	1	Core-2/I-branching beta-1,6-N-acetylglucosaminyltransferase family protein
C044N0066E0	0.0763876	0.583707	1	mini zinc finger 2
C010N0150E0	-0.387707	0.0313622	1	Dof-type zinc finger DNA-binding family protein
C018N0168G0	0.0840539	0.712943	1	Plant invertase/pectin methylesterase inhibitor superfamily
C026N0484E0	0.0217962	0.850731	1	hypothetical protein
C018N0098E0	0.242894	0.374972	1	cyclin-dependent kinase E;1
C000N0921E0	0.0421991	0.801834	1	Cyclophilin-like peptidyl-prolyl cis-trans isomerase family protein
C162M0008E0	-0.0562654	0.819877	1	NADH dehydrogenase subunit 4L
C017N0182E0	-0.188666	0.262362	1	Phosphoenolpyruvate carboxylase family protein
C038N0067E0	0.0884064	0.561091	1	zinc ion binding / nucleic acid binding protein
C048N0058E0	0.117855	0.644516	1	Leucine-rich repeat protein kinase family protein
C022N0082E0	-0.0208209	0.925836	1	recA DNA recombination family protein
C061N0079E0	-0.158844	0.248292	1	debranching enzyme 1
C003N0409E0	-0.118688	0.670877	1	RTE1-homolog
C013N0505E0	0.108493	0.35066	1	Transducin/WD40 repeat-like superfamily protein
C018N0290E0	0.100692	0.286082	1	Cobalamin biosynthesis CobW-like protein
C010N0386E0	0.0495757	0.624187	1	transcriptional regulator ATRX
C000N0636E0	-0.14389	0.29464	1	transmembrane protein
C072N0063M0	-0.116761	0.598831	1	ovate family protein 4
C012N0286E0	-0.470929	0.0687849	1	DNA ligase 1
C031N0126E0	-0.0153711	0.905429	1	cyclin-dependent kinase-like protein
C069N0116E0	-0.324945	0.0909071	1	Tetratricopeptide repeat (TPR)-like superfamily protein
C061N0037E0	0.136331	0.624817	1	RING/U-box superfamily protein
C002N0335E0	0.136621	0.441603	1	myosin XI D
C036N0089E0	-0.00790315	0.952969	1	phenylalanyl-tRNA synthetase, putative / phenylalanine-tRNA ligase
C032N0042E0	0	1	1	secretory 1A
C006N0166E0	0.154869	0.24391	1	inositol transporter 2
C036N0057E0	-0.0884916	0.657124	1	NAD(P)-linked oxidoreductase superfamily protein
C026N0183G0	-0.0962468	0.731904	1	Lung seven transmembrane receptor family protein
C065N0089E0	-0.168135	0.300817	1	Ribosomal L38e protein family
C049N0037E0	0.0836139	0.739072	1	Transducin/WD40 repeat-like superfamily protein
C123N0004E0	-0.116782	0.328635	1	ATP-dependent caseinolytic (Clp) protease/crotonase family protein
C023N0052E0	0	1	1	TPX2 (targeting protein for Xklp2) protein family
C037N0075E0	-0.176954	0.305443	1	sirtuin 2
C016N0306E0	0.224691	0.125769	1	EIN3-binding F box protein 2
C004N0237E0	-0.22385	0.15529	1	RNI-like superfamily protein
C014N0397E0	0.112683	0.657557	1	Calmodulin-binding transcription activator protein with CG-1 and Ankyrin domain
C022N0225E0	0.00522064	0.970787	1	ribosomal protein S5 domain protein
C066N0032E0	0.0531274	0.690811	1	O-Glycosyl hydrolases family 17 protein
C192M0018E0	-0.174958	0.483251	1	hypothetical protein
C097N0004E0	-0.201328	0.1916	1	Regulator of chromosome condensation (RCC1) family with FYVE zinc finger domain-containing protein
C005N0306E0	0.130844	0.644805	1	bifunctional nuclease i
C011N0010E0	-0.206037	0.458816	1	plant U-box 29
C082N0049E0	-0.0247119	0.794116	1	Leucine-rich repeat (LRR) family protein
C005N0342E0	0.0340052	0.905585	1	protein ALWAYS EARLY 1
C047N0046E0	-0.223726	0.435282	1	translation elongation factor Ts (EF-Ts)
C049N0214E0	0.2818	0.0958969	1	glucan synthase-like 5
C028N0243E0	-0.00998065	0.854712	1	C-CAP/cofactor C-like domain-containing protein
C008N0383E0	0.0307016	0.887893	1	DHHC-type zinc finger family protein
C074N0027E0	0	1	1	Alcohol dehydrogenase transcription factor Myb/SANT-like family protein
C019N0420E0	-0.167253	0.41586	1	transmembrane protein
C046N0250E0	0.0511393	0.714098	1	Pyridoxal phosphate phosphatase-related protein
C019N0498E0	0.192018	0.231552	1	short-chain dehydrogenase-reductase B
C045N0016E0	-0.0804469	0.65486	1	Tetratricopeptide repeat (TPR)-like superfamily protein
C020N0133E0	-0.0647204	0.608601	1	phox (PX) domain-containing protein
C036N0291E0	0.117329	0.195413	1	shaggy-like protein kinase 41
C086N0002E0	0	1	1	cinnamyl alcohol dehydrogenase 6
C005N0351E0	-0.0667676	0.805728	1	splicing factor
C078N0130M0	0.164628	0.437249	1	TRAM, LAG1 and CLN8 (TLC) lipid-sensing domain containing protein
C054N0053E0	0.070321	0.638504	1	multiprotein bridging factor 1B
C019N0434E0	0.0162033	0.766257	1	emp24/gp25L/p24 family/GOLD family protein
C010N0210E0	0.153382	0.390091	1	vacuolar H+-ATPase subunit E isoform 3
C018N0020E0	-0.271668	0.332992	1	flowering time control protein-related / FCA gamma-like protein
C022N0280E0	-0.0161504	0.953738	1	nonsense-mediated mRNA decay NMD3 family protein
C017N0135E0	0.094297	0.360843	1	Trypsin family protein
C021N0190E0	-0.120544	0.225842	1	SKP1 interacting partner 3
C009N0160E0	0.430828	0.0493573	1	RTE1-homolog
C046N0160E0	-0.0870168	0.732146	1	exocyst complex component 84B
C011N0194E0	-0.104236	0.633364	1	Tyrosine phosphatase family protein
C034N0104E0	-0.00847301	0.955358	1	vesicle-associated membrane protein 726
C024N0395E0	0.146709	0.347567	1	Ribosomal protein L23/L15e family protein
C049N0060E0	-0.0166991	0.902297	1	NagB/RpiA/CoA transferase-like superfamily protein
C005N0123E0	0.179695	0.493912	1	josephin-like protein
C001N0281E0	0.275858	0.156811	1	Glutaredoxin family protein
C006N0632M0	0	1	1	microtubule-associated protein
C037N0019M0	0.106111	0.545455	1	Peptidase C78, ubiquitin fold modifier-specific peptidase 1/ 2
C014N0469E0	0.0647656	0.68125	1	pre-mRNA-processing-splicing factor-like protein
C026N0247M0	-0.0605511	0.66683	1	junctophilin-like protein
C032N0052E0	0.0129073	0.905652	1	Plant invertase/pectin methylesterase inhibitor superfamily
C000N0934E0	-0.350405	0.0805113	1	nuclear RNA polymerase D2B
C016N0095E0	0.0409869	0.851779	1	serine-rich adhesin for platelets-like protein
C010N0296E0	-0.443641	0.108416	1	RNA-binding CRS1 / YhbY (CRM) domain-containing protein
C000N0255E0	0.00595113	0.976898	1	reticulata-related 1
C058N0009E0	-0.209129	0.208252	1	homeobox protein knotted-1-like 5
C028N0201G0	-0.22485	0.419452	1	Xanthine/uracil permease family protein
C028N0066E0	-0.16388	0.451861	1	INDH1(iron-sulfur protein required for NADH dehydrogenase)
C028N0027M0	-0.131246	0.640568	1	Transketolase family protein
C000N0410E0	0.121458	0.32456	1	alpha-amylase-like 3
C008N0203E0	0.456699	0.0646889	1	tRNA (cytidine(34)-2'-O)-methyltransferase
C071N0042E0	0.0119328	0.933412	1	cyclic nucleotide gated channel 9
C003N0329E0	0.0411366	0.83499	1	hypothetical protein
C014N0140E0	0.0627805	0.807842	1	Tetratricopeptide repeat (TPR)-like superfamily protein
C021N0118E0	-0.0230611	0.875326	1	Sec1/munc18-like (SM) proteins superfamily
C005N0503E0	0.213591	0.226958	1	Bifunctional inhibitor/lipid-transfer protein/seed storage 2S albumin superfamily protein
C016N0132E0	0.227768	0.395843	1	basic helix-loop-helix (bHLH) DNA-binding superfamily protein
C045N0158E0	-0.328109	0.17623	1	Transcription elongation factor (TFIIS) family protein
C067N0007E0	0.246404	0.324245	1	Myosin heavy chain-related protein
C005N0714E0	0.118059	0.675268	1	HECT ubiquitin protein ligase family protein KAK
C017N0206E0	0.242525	0.178059	1	NAD(P)-binding Rossmann-fold superfamily protein
C161C0005G0	-0.225472	0.409684	1	photosynthetic electron transfer D
C015N0188E0	0.133883	0.344412	1	Mitochondrial inner membrane translocase complex, subunit Tim44-related protein
C000N0842M0	0.0228389	0.886639	1	ataurora2
C156N0001E0	-0.0198741	0.914531	1	ribulose-bisphosphate carboxylase
C002N0178E0	0.0205755	0.8953	1	signal transducer/transcription protein, putative (DUF1685)
C028N0084E0	0	1	1	Pentatricopeptide repeat (PPR-like) superfamily protein
C000N1047E0	0.00843115	0.971113	1	global transcription factor group E8
C054N0069E0	-0.231591	0.0954086	1	hypothetical protein
C011N0520E0	-0.232825	0.217573	1	zinc finger (C2H2 type, AN1-like) family protein
C005N0398E0	-0.0117761	0.923876	1	malonyl-CoA decarboxylase family protein
C021N0003E0	-0.00592591	0.968289	1	translation initiation factor eIF-2B subunit alpha
C043N0026M0	0.016676	0.936049	1	Fasciclin-like arabinogalactan family protein
C080N0004E0	-0.0689184	0.704782	1	UDP-Glycosyltransferase superfamily protein
C005N0457E0	-0.0672306	0.555062	1	COBRA-like protein 6 precursor
C036N0164E0	-0.157847	0.535819	1	Phototropic-responsive NPH3 family protein
C041N0082E0	-0.0236549	0.927038	1	BTB/POZ/MATH-domains containing protein
C013N0422E0	-0.0518553	0.774673	1	Rhamnogalacturonate lyase family protein
C020N0339G0	-0.241586	0.391205	1	Eukaryotic aspartyl protease family protein
C055N0044E0	0.0854036	0.701455	1	transmembrane protein
C067N0062E0	-0.133125	0.428022	1	Ribosomal protein S10p/S20e family protein
C011N0390E0	-0.194533	0.356135	1	S-adenosyl-L-methionine-dependent methyltransferases superfamily protein
C000N0144E0	0.0114392	0.926761	1	K-stimulated pyrophosphate-energized sodium pump protein
C001N0087E0	-0.0289915	0.821119	1	Tetratricopeptide repeat (TPR)-like superfamily protein
C064N0128E0	-0.0836646	0.659223	1	P-loop nucleoside triphosphate hydrolases superfamily protein with CH (Calponin Homology) domain-containing protein
C018N0434E0	-0.212596	0.342945	1	TPX2 (targeting protein for Xklp2) protein family
C000N0076E0	-0.129445	0.550789	1	Ribosomal protein L33 family protein
C004N0103E0	0.0844726	0.703193	1	MOS4-associated complex 3B
C006N0032E0	0.0528436	0.511462	1	DNA repair and meiosis protein (Mre11)
C143M0010G0	-0.156548	0.525919	1	SAUR-like auxin-responsive protein family
C001N0462E0	-0.0618697	0.685713	1	ATP binding cassette subfamily B1
C150N0004M0	0.196833	0.468583	1	cytochrome oxidase 2
C049N0106E0	-0.0396761	0.640386	1	cationic amino acid transporter 8
C007N0310E0	-0.0342164	0.867253	1	solute carrier family 35 protein (DUF914)
C064N0166E0	-0.0750999	0.547319	1	phragmoplast orienting kinesin 1
C031N0176G0	0.0495504	0.786328	1	Matrixin family protein
C041N0157E0	0.112823	0.58456	1	Transmembrane amino acid transporter family protein
C026N0164E0	-0.297017	0.299345	1	sorting nexin 2B
C030N0066E0	-0.123441	0.66004	1	isochorismate synthase 2
C046N0220E0	-0.0243249	0.854455	1	DNA binding / DNA-directed RNA polymerase
C029N0055E0	0.244195	0.385122	1	hypothetical protein
C023N0272E0	-0.0809774	0.655149	1	APO RNA-binding protein (DUF794)
C008N0463M0	-0.0912066	0.651198	1	Mitochondrial transcription termination factor family protein
C012N0413E0	0.293883	0.162797	1	CAX interacting protein 4
C006N0602E0	0.395431	0.0605022	1	NIMA-related serine/threonine kinase 1
C001N0544E0	0.00806418	0.975102	1	myeloid leukemia factor
C069N0011E0	-0.289849	0.113403	1	ATP synthase subunit B
C049N0116E0	-0.106728	0.370216	1	glutathione S-transferase TAU 25
C031N0114E0	0.462793	0.0365117	1	A20/AN1-like zinc finger family protein
C009N0359E0	0.163172	0.270545	1	target of early activation tagged (EAT) 3
C021N0104E0	-0.0488377	0.842647	1	Protein phosphatase 2A regulatory B subunit family protein
C025N0085E0	0.185298	0.383613	1	DUF868 family protein, putative (DUF868)
C026N0413E0	-0.0373988	0.887479	1	subtilisin-like protease
C010N0136E0	-0.258734	0.298609	1	Protein kinase superfamily protein
C008N0063E0	-0.0970701	0.405702	1	Ubiquitin carboxyl-terminal hydrolase family protein
C002N0540E0	0.0674537	0.780716	1	flavin-monooxygenase glucosinolate S-oxygenase 5
C016N0287E0	0.0888473	0.474377	1	Octicosapeptide/Phox/Bem1p (PB1) domain-containing protein / tetratricopeptide repeat (TPR)-containing protein
C014N0002E0	-0.165625	0.520487	1	Transducin/WD40 repeat-like superfamily protein
C025N0227E0	0.00957198	0.970088	1	rho GTPase-activating gacO-like protein
C046N0041E0	0.186933	0.241713	1	phosphoglucosamine mutase family protein
C013N0426E0	0.0529462	0.78088	1	O-fucosyltransferase family protein
C017N0006E0	-0.160971	0.268261	1	Ypt/Rab-GAP domain of gyp1p superfamily protein
C149M0017G0	0.0115155	0.964578	1	NADH dehydrogenase 6
C007N0184E0	0.0132211	0.94743	1	eukaryotic release factor 1-3
C008N0533E0	0.121256	0.312186	1	cytochrome P450, family 86, subfamily A, polypeptide 8
C048N0024E0	0.163121	0.307631	1	Rhodanese/Cell cycle control phosphatase superfamily protein
C063N0043E0	0.0804725	0.562439	1	Zinc finger protein 622
C002N0135E0	-0.287285	0.133711	1	26S proteasome regulatory complex, non-ATPase subcomplex, Rpn2/Psmd1 subunit
C009N0519E0	-0.0059341	0.964525	1	Small GTP-binding protein
C063N0019E0	0.0963071	0.130419	1	RING/U-box superfamily protein
C004N0399E0	0.0497982	0.839324	1	RNA polymerase Rpb7-like, N-terminal domain-containing protein
C033N0088M0	-0.324064	0.242064	1	ribosomal protein S9
C016N0393E0	0.129108	0.183055	1	cell division control 2
C017N0187E0	-0.0224868	0.911504	1	FAD-binding Berberine family protein
C069N0012E0	-0.42561	0.0213146	1	RNA-binding (RRM/RBD/RNP motifs) family protein
C032N0324E0	0.0955897	0.706651	1	6,7-dimethyl-8-ribityllumazine synthase
C048N0087E0	0.0034763	0.987307	1	Ribonuclease III family protein
C004N0280E0	0.0661414	0.778514	1	sodium hydrogen exchanger 4
C002N0450E0	-0.340072	0.205904	1	Pentatricopeptide repeat (PPR-like) superfamily protein
C075N0004M0	0.000363648	0.998436	1	Histone superfamily protein
C013N0468E0	-0.107614	0.47194	1	carboxypeptidase D
C014N0406E0	-0.00252069	0.992502	1	DET1 complexing ubiquitin ligase
C070N0049E0	-0.0360363	0.89677	1	SU(VAR)3-9 homolog 9
C074N0128E0	0.0363055	0.859608	1	Nuclear transport factor 2 (NTF2) family protein
C024N0406E0	-0.0417111	0.838935	1	ATPase, F0 complex, subunit B/B', bacterial/chloroplast
C034N0125E0	-0.0182164	0.837735	1	xyloglucan endotransglucosylase/hydrolase 3
C024N0150E0	0.0833645	0.480562	1	lysophospholipase 2
C000N0066E0	0.0514821	0.770185	1	Spc97 / Spc98 family of spindle pole body (SBP) component
C016N0079E0	0.108224	0.595012	1	plant glycogenin-like starch initiation protein 6
C037N0081G0	0.083932	0.744569	1	cytochrome C oxidase biogenesis Cmc1-like protein
C048N0067E0	-0.0123604	0.931593	1	VIER F-box protein 2
C013N0080E0	0.13093	0.218654	1	transmembrane protein
C052N0016M0	-0.115891	0.658908	1	Vacuolar protein sorting 55 (VPS55) family protein
C018N0176E0	0.0215334	0.896118	1	RNase H family protein
C017N0303E0	0.00612089	0.970438	1	Ubiquitin domain-containing protein
C003N0066E0	0.159121	0.0432132	1	aluminum induced protein with YGL and LRDR motifs
C026N0448G0	0	1	1	topoisomerase 3alpha
C005N0334E0	-0.0307982	0.89326	1	accelerated cell death 2 (ACD2)
C014N0196E0	0.0819791	0.669217	1	xyloglucan:xyloglucosyl transferase 33
C007N0400M0	0.0217521	0.839083	1	RING/FYVE/PHD zinc finger superfamily protein
C039N0325E0	0.0275524	0.852683	1	HCO3- transporter family
C065N0045E0	-0.120689	0.548825	1	50S ribosomal protein-like protein
C017N0295E0	-0.343396	0.168491	1	RING/U-box superfamily protein
C008N0215E0	-0.171836	0.250905	1	protein N-terminal asparagine amidohydrolase family protein
C004N0136E0	0.106483	0.681717	1	HR-like lesion-inducing protein-like protein
C058N0064E0	0.0117598	0.966621	1	DUF630 family protein (DUF630 and DUF632)
C039N0194M0	-0.271163	0.316002	1	G-box binding factor 6
C005N0515E0	-0.0795167	0.651048	1	metacaspase 3
C000N0854E0	-0.13849	0.479107	1	GATA transcription factor 9
C017N0335E0	0.12698	0.420072	1	senescence-associated gene 12
C044N0037E0	0.263686	0.192213	1	starch synthase 2
C031N0171G0	-0.182359	0.267185	1	Tetratricopeptide repeat (TPR)-like superfamily protein
C011N0245E0	0.376236	0.157793	1	salt tolerance homologue
C013N0029E0	0.24049	0.164228	1	Actin-like ATPase superfamily protein
C023N0236E0	0.0782552	0.525787	1	SRP72 RNA-binding domain-containing protein
C001N0516E0	0.130812	0.607026	1	NAD(P)-binding Rossmann-fold superfamily protein
C069N0123E0	-0.215018	0.290654	1	Tetratricopeptide repeat (TPR)-like superfamily protein
C032N0301E0	0.149982	0.533959	1	La protein 1
C054N0006E0	-0.329633	0.185493	1	zinc ion binding / nucleic acid binding protein
C009N0333M0	-0.316732	0.0490595	1	Protein kinase superfamily protein
C006N0519E0	-0.195209	0.191002	1	partner of Y14-MAGO
C003N0193E0	-0.0515733	0.853397	1	tobamovirus multiplication protein
C011N0041E0	0.0861944	0.684134	1	Thiamin diphosphate-binding fold (THDP-binding) superfamily protein
C032N0405E0	-0.106172	0.460513	1	myosin heavy chain-like protein
C000N0046E0	-0.0200364	0.767976	1	Protein phosphatase 2C family protein
C002N0103E0	-0.0367528	0.863531	1	transducin family protein / WD-40 repeat family protein
C178N0001G0	0.0965053	0.696737	1	F-box protein with a domain protein
C009N0380E0	0.0504581	0.67707	1	Cation/hydrogen exchanger family protein
C073N0017E0	0.187676	0.0957474	1	MEIOTIC CONTROL OF CROSSOVERS1
C013N0524E0	0.101802	0.413305	1	Tetratricopeptide repeat (TPR)-like superfamily protein
C024N0338M0	0.0223957	0.802038	1	EF hand calcium-binding protein family
C026N0098E0	-0.271834	0.151655	1	ROP (rho of plants) guanine nucleotide exchange factor 6
C049N0222E0	-0.084203	0.711214	1	Major facilitator superfamily protein
C009N0338E0	0.049933	0.671655	1	hypothetical protein
C032N0024E0	0.169502	0.494774	1	cotton fiber protein
C059N0080E0	0.0890698	0.724449	1	DNAse I-like superfamily protein
C087N0016E0	0.0529212	0.762713	1	C2H2 and C2HC zinc fingers superfamily protein
C064N0011E0	-0.0485716	0.673949	1	NADH:ubiquinone oxidoreductase intermediate-associated protein 30
C043N0031E0	-0.0792274	0.716165	1	Heat shock protein 70 (Hsp 70) family protein
C079N0017E0	-0.00683877	0.955438	1	Late embryogenesis abundant (LEA) hydroxyproline-rich glycoprotein family
C054N0050E0	-0.0102921	0.956858	1	pathogenesis-related family protein
C035N0332E0	-0.0761483	0.760217	1	FUMARASE 2
C022N0146E0	0.0656495	0.705294	1	eukaryotic translation initiation factor 3 subunit C2
C031N0262E0	-0.123058	0.509964	1	calcineurin B-like protein 9
C014N0185E0	-0.0735131	0.797644	1	Pentatricopeptide repeat (PPR) superfamily protein
C006N0002E0	-0.0734883	0.677074	1	Peptidase M20/M25/M40 family protein
C058N0103E0	0.403502	0.159929	1	nucleic acid binding protein
C019N0213E0	-0.328356	0.105944	1	SPX domain-containing protein 4
C024N0286E0	-0.362213	0.120647	1	oxoprolinase 1
C010N0374E0	-0.24699	0.176588	1	3-oxoacyl-acyl-carrier synthase-like protein (Protein of unknown function DUF455)
C113N0006E0	-0.214813	0.163305	1	P-loop containing nucleoside triphosphate hydrolases superfamily protein
C050N0005E0	-0.234166	0.312468	1	peptidyl-prolyl cis-trans isomerase G
C030N0167E0	0.0464266	0.839261	1	synaptosomal-associated protein SNAP25-like 29
C046N0201E0	-0.160402	0.27864	1	RELA/SPOT homolog 3
C004N0315E0	0.168217	0.248577	1	ribosomal protein S28
C044N0039E0	0.0340083	0.848532	1	starch synthase 2
C170C0037M0	0.116712	0.62549	1	Chloroplast Ycf2;ATPase, AAA type, core
C001N0220E0	0.0822819	0.615135	1	downstream neighbor of Son
C024N0027E0	0.150288	0.292714	1	RING/U-box superfamily protein
C048N0101E0	-0.263801	0.293648	1	P-loop containing nucleoside triphosphate hydrolases superfamily protein
C003N0011E0	0.0419191	0.764885	1	hypothetical protein
C006N0027E0	-0.122856	0.221584	1	Aldolase superfamily protein
C004N0095E0	-0.00984841	0.934841	1	auxin-induced protein 13
C001N0286G0	-0.013491	0.949196	1	RNA-binding (RRM/RBD/RNP motifs) family protein
C030N0187E0	0.0319831	0.903901	1	homeobox-like protein
C007N0129E0	-0.23409	0.396559	1	ABC-2 type transporter family protein
C019N0074E0	0.13153	0.428677	1	PTEN 3
C064N0099E0	0.107518	0.557394	1	transmembrane protein
C009N0163E0	-0.0696381	0.62146	1	Methylthiotransferase
C024N0316E0	0.192083	0.301956	1	coiled-coil protein
C018N0364E0	-0.0667407	0.282933	1	Glycolipid transfer protein (GLTP) family protein
C023N0002E0	-0.195372	0.0940353	1	ribonuclease P family protein / Rpp14 family protein
C059N0003E0	-0.304473	0.109398	1	nucleic acid binding protein
C002N0484E0	-0.000296854	0.998996	1	Pentatricopeptide repeat (PPR) superfamily protein
C046N0087E0	-0.0660119	0.411627	1	UDP-Glycosyltransferase superfamily protein
C080N0086E0	-0.0910544	0.739377	1	Class-II DAHP synthetase family protein
C019N0397E0	-0.00221924	0.987935	1	SWIB/MDM2 domain superfamily protein
C020N0101E0	0.0984416	0.611564	1	Cytochrome P450 superfamily protein
C032N0282E0	-0.108536	0.555457	1	translocase of the outer mitochondrial membrane 40
C000N0742E0	0.20824	0.302828	1	Protein kinase superfamily protein
C006N0587E0	-0.135586	0.325842	1	LOW protein: ankyrin repeat protein
C029N0014E0	-0.119548	0.552903	1	O-Glycosyl hydrolases family 17 protein
C005N0520E0	-0.127015	0.580481	1	minichromosome maintenance 9
C024N0306E0	-0.138303	0.304999	1	Protein Transporter, Pam16
C082N0057E0	0.0439639	0.652905	1	Transducin/WD40 repeat-like superfamily protein
C004N0434E0	0.0580063	0.723545	1	hypothetical protein
C011N0092E0	-0.159619	0.214857	1	white-brown complex-like protein
C002N0616E0	0.0953523	0.29314	1	homeodomain GLABROUS 4
C008N0317E0	-0.550259	0.0409045	1	cationic amino acid transporter 9
C011N0464E0	0.0588953	0.720614	1	lycopene cyclase
C005N0242E0	-0.142637	0.448822	1	P-loop containing nucleoside triphosphate hydrolases superfamily protein
C019N0020E0	-0.164905	0.542708	1	Leucine-rich receptor-like protein kinase family protein
C039N0103E0	0.0689343	0.564687	1	embryo defective 2735
C007N0343E0	0.319417	0.114354	1	ROP uanine nucleotide exchange factor 10
C034N0029E0	0.133569	0.628731	1	NADH-ubiquinone oxidoreductase 24 kDa subunit
C001N0249E0	-0.170341	0.295471	1	Ubiquitin-conjugating enzyme/RWD-like protein
C047N0060E0	0.0340809	0.894708	1	Nucleic acid-binding, OB-fold-like protein
C025N0263E0	0.0300643	0.912238	1	guanylate kinase
C020N0374E0	-0.125031	0.352856	1	NAD(P)-binding Rossmann-fold superfamily protein
C049N0187E0	0.0152787	0.950334	1	26S proteasome regulatory subunit S2 1B
C031N0123E0	0.15077	0.140405	1	Pentatricopeptide repeat (PPR) superfamily protein
C090N0015E0	0.0261226	0.817503	1	lactate/malate dehydrogenase family protein
C099N0004E0	0.0498296	0.519835	1	thylakoid-associated phosphatase 38
C007N0242E0	-0.0592052	0.822505	1	Serine protease inhibitor, potato inhibitor I-type family protein
C044N0014E0	0.0243085	0.900802	1	biogenesis of lysosome organelles complex 1 subunit-like protein
C010N0168E0	-0.174686	0.297772	1	DDE family endonuclease
C018N0324E0	-0.113813	0.539295	1	DNA-directed RNA polymerase family protein
C083N0024E0	-0.087309	0.594832	1	AAA-type ATPase family protein
C067N0016E0	0.140693	0.252296	1	dehydration response element B1A
C007N0286E0	0.0492304	0.75329	1	decoy
C000N0800E0	-0.12801	0.3336	1	aminopeptidase M1
C016N0278E0	0.107173	0.538815	1	aberrant root formation protein
C049N0091E0	-0.35848	0.0724304	1	purple acid phosphatase 17
C028N0157E0	-0.0330668	0.90309	1	NAD(P)-binding Rossmann-fold superfamily protein
C007N0436E0	-0.15891	0.415922	1	Tesmin/TSO1-like CXC domain-containing protein
C035N0074E0	0.22351	0.284665	1	WRKY DNA-binding protein 25
C015N0187E0	0.0364709	0.81316	1	Glycosyl hydrolase superfamily protein
C058N0089E0	-0.152024	0.454763	1	Photosystem II reaction center PsbP family protein
C000N0015E0	-0.323326	0.102342	1	ABC transporter of the mitochondrion 3
C046N0107E0	-0.228968	0.245984	1	Thioredoxin superfamily protein
C030N0138E0	0.164521	0.275326	1	transmembrane protein
C022N0079E0	0.17759	0.303618	1	casein kinase I-like 5
C037N0053E0	-0.262585	0.356437	1	Nucleic acid-binding, OB-fold-like protein
C010N0141E0	0.01068	0.943129	1	Serine/threonine-protein kinase WNK (With No Lysine)-like protein
C032N0113E0	-0.192246	0.356227	1	Small nuclear ribonucleoprotein family protein
C011N0282E0	0.218182	0.33329	1	transmembrane protein
C032N0149E0	-0.00911597	0.963994	1	DREB2A-interacting protein 2
C000N0311E0	0.21951	0.175157	1	ATPase, V0 complex, subunit E
C004N0491E0	-0.00978974	0.956253	1	Tetratricopeptide repeat (TPR)-like superfamily protein
C185M0019E0	0.175705	0.495159	1	Mitovirus RNA-dependent RNA polymerase
C034N0080E0	0.133618	0.351606	1	SET-domain containing protein lysine methyltransferase family protein
C004N0440E0	-0.304519	0.166846	1	Intron maturase, type II family protein
C128N0011E0	0.182318	0.410531	1	NEFA-interacting nuclear protein
C049N0212E0	-0.00467563	0.983346	1	two-pore channel 1
C064N0030E0	-0.0146712	0.942043	1	Histone superfamily protein
C004N0115M0	-0.053928	0.352108	1	RNA-binding (RRM/RBD/RNP motifs) family protein
C033N0099E0	0.199462	0.451019	1	outer envelope pore 24B-like protein
C036N0223E0	0	1	1	Protein phosphatase 2C family protein
C020N0223E0	-0.191761	0.389647	1	formin 3
C000N0654E0	-0.170934	0.544131	1	isopentenyltransferase 9
C056N0032E0	-0.102359	0.671677	1	KIP-related protein 6
C072N0013E0	-0.149119	0.452615	1	cationic amino acid transporter 4
C008N0034E0	0.00951557	0.8924	1	Pentatricopeptide repeat (PPR) superfamily protein
C007N0379E0	0.140651	0.227787	1	DUF538 family protein (Protein of unknown function, DUF538)
C019N0357E0	-0.0136467	0.919788	1	Histone superfamily protein
C032N0064E0	-0.0898854	0.564109	1	PETER PAN-like protein
C067N0067E0	0.0376368	0.528321	1	RNA polymerase III RPC4
C058N0084E0	0.148538	0.282883	1	acyl-CoA oxidase 4
C014N0471E0	-0.0870544	0.675961	1	UDP-Glycosyltransferase superfamily protein
C013N0386E0	0.0664855	0.736907	1	ZCW7
C019N0059G0	-0.107724	0.638204	1	RING/FYVE/PHD-type zinc finger family protein
C011N0067E0	0.0201425	0.794718	1	Uncharacterized protein family UPF0090
C002N0199E0	0.0245787	0.913447	1	ATP binding microtubule motor family protein
C009N0536G0	0.23028	0.262106	1	P-glycoprotein 18
C028N0219E0	0.107567	0.602235	1	SET-domain containing protein lysine methyltransferase family protein
C013N0074E0	-0.0103852	0.924336	1	resistance to phytophthora 1
C002N0328E0	0.00264546	0.988597	1	holliday junction resolvase
C016N0027E0	0.120304	0.396889	1	xyloglucan endotransglucosylase/hydrolase 5
C071N0034E0	0.0798109	0.721984	1	DUF630 family protein (DUF630 and DUF632)
C018N0225E0	-0.00679851	0.969271	1	IQ-domain 29
C007N0258M0	-0.278764	0.262257	1	alpha/beta-Hydrolases superfamily protein
C023N0262E0	-0.054559	0.629073	1	translocation protein-like protein
C098N0006E0	0.0223516	0.781575	1	ribosomal protein S19
C019N0516E0	0.157	0.273072	1	root hair specific 3
C032N0371E0	0.00335008	0.987595	1	fatty acid desaturase 3
C101N0013E0	-0.103669	0.666485	1	Lateral organ boundaries (LOB) domain family protein
C000N0137E0	-0.0584825	0.621809	1	Heat shock protein 70 (Hsp 70) family protein
C019N0177E0	0.0668351	0.514652	1	methyl esterase 11
C002N0397E0	0.259994	0.165409	1	histone acetyltransferase subunit NuA4-domain protein
C009N0516E0	-0.074802	0.619278	1	Glutaredoxin family protein
C002N0545E0	0.0278619	0.922589	1	cation/hydrogen exchanger 15
C013N0101E0	0.0400277	0.632101	1	far-red elongated hypocotyls 3
C004N0032E0	0.241886	0.267851	1	NAC (No Apical Meristem) domain transcriptional regulator superfamily protein
C013N0038E0	-0.141071	0.337206	1	Tetratricopeptide repeat (TPR)-like superfamily protein
C002N0140M0	0.138489	0.333492	1	ubiquitin-associated (UBA)/TS-N domain-containing protein
C030N0046E0	-0.119324	0.357958	1	Tetratricopeptide repeat (TPR)-like superfamily protein
C036N0093E0	0.199554	0.126638	1	structural molecule
C021N0279E0	-0.199908	0.132861	1	PLAT/LH2 domain-containing lipoxygenase family protein
C004N0455M0	0.110629	0.485569	1	transmembrane protein
C020N0160E0	-0.128087	0.0327979	1	hypothetical protein
C000N0772E0	0.0110284	0.949763	1	Nucleotide-sugar transporter family protein
C043N0014E0	0.132535	0.539848	1	splicing factor PWI domain-containing protein
C005N0486E0	-0.126499	0.447076	1	Transducin/WD40 repeat-like superfamily protein
C145N0003M0	-0.0920896	0.657851	1	NADH dehydrogenase 5A
C021N0048E0	0.0315498	0.822523	1	Major facilitator superfamily protein
C041N0218E0	0.212869	0.266185	1	TonB-dependent heme receptor A
C001N0575E0	-0.0765149	0.717708	1	metacaspase 2
C052N0091E0	-0.322411	0.209868	1	P-glycoprotein 2
C021N0265E0	-0.0383613	0.833508	1	Pectin lyase-like superfamily protein
C097N0119E0	-0.0633641	0.595446	1	wall-associated receptor kinase galacturonan-binding protein
C007N0331E0	-0.00137871	0.993862	1	sugar transporter 14
C039N0067E0	-0.0692483	0.73955	1	WRKY DNA-binding protein 7
C013N0449E0	-0.0960413	0.458448	1	Seryl-tRNA synthetase
C009N0311E0	0.105003	0.42775	1	telomere repeat binding factor 3
C018N0072E0	-0.0650475	0.723184	1	DEA(D/H)-box RNA helicase family protein
C045N0102E0	0.0425406	0.753091	1	RNase L inhibitor protein-like protein
C057N0125E0	0.046902	0.777005	1	phosphatase-like protein
C104N0019E0	0.160646	0.501151	1	zinc ion binding / nucleic acid binding protein
C006N0356E0	0.129239	0.652048	1	sugar transporter protein 12
C018N0284E0	0.0806051	0.300351	1	Remorin family protein
C049N0162E0	-0.0842978	0.760712	1	hypothetical protein
C024N0234E0	0.157739	0.450831	1	NRAMP metal ion transporter 6
C005N0073E0	-0.0373377	0.837236	1	prenylated RAB acceptor 1.B5
C016N0173E0	0.0350706	0.859283	1	spindle pole body component-like protein
C027N0156M0	-0.130193	0.638876	1	Core-2/I-branching beta-1,6-N-acetylglucosaminyltransferase family protein
C018N0289G0	-0.237629	0.219301	1	Cobalamin biosynthesis CobW-like protein
C045N0112E0	0.0676561	0.813142	1	O-glucosyltransferase rumi-like protein (DUF821)
C036N0021E0	0.0518621	0.806842	1	Transducin family protein / WD-40 repeat family protein
C031N0030E0	-0.28252	0.132273	1	Pentatricopeptide repeat (PPR-like) superfamily protein
C048N0124E0	-0.16223	0.249925	1	Transducin/WD40 repeat-like superfamily protein
C009N0191E0	-0.161509	0.44189	1	Vacuolar sorting protein 39
C054N0060G0	0.130175	0.618231	1	Alg9-like mannosyltransferase family
C057N0036E0	0.0498705	0.739135	1	kinase family with ARM repeat domain-containing protein
C046N0051E0	0.159183	0.144796	1	Transmembrane amino acid transporter family protein
C069N0057M0	0.163921	0.392079	1	Homeodomain-like superfamily protein
C049N0083E0	-0.0507367	0.685854	1	2,3-bisphosphoglycerate-independent phosphoglycerate mutase
C015N0003G0	0.00747532	0.890915	1	glucose-inhibited division family A protein
C011N0271G0	-0.12248	0.667739	1	GDP-L-galactose phosphorylase VITAMIN C DEFECTIVE 5 (VTC5)
C007N0255M0	0.149417	0.602002	1	recA DNA recombination family protein
C007N0153E0	0.0137476	0.93449	1	LIGHT-DEPENDENT SHORT HYPOCOTYLS-like protein (DUF640)
C028N0034E0	-0.0565429	0.803496	1	SWITCH/sucrose nonfermenting 3A
C003N0025E0	-0.0542273	0.79125	1	Late embryogenesis abundant (LEA) hydroxyproline-rich glycoprotein family
C028N0230E0	-0.0527718	0.781171	1	ORMDL family protein
C035N0279E0	0.104921	0.519137	1	reduced epidermal fluorescence 4
C002N0476E0	-0.0833539	0.661086	1	DHHC-type zinc finger family protein
C026N0193E0	0.0721764	0.586881	1	metacaspase 2
C035N0253E0	0.0250743	0.826992	1	ARM repeat protein interacting with ABF2
C078N0040E0	0.4992	0.044631	1	enoyl-CoA hydratase 2
C014N0314E0	-0.0778595	0.778236	1	Leucine-rich repeat protein kinase family protein
C032N0057E0	-0.353118	0.178743	1	magnesium/proton exchanger
C059N0019E0	0.163301	0.23696	1	Transducin/WD40 repeat-like superfamily protein
C041N0048E0	-0.0489152	0.763015	1	hexose transporter
C042N0013E0	0.266871	0.0424099	1	zinc finger protein-like protein
C040N0092E0	-0.156573	0.576644	1	glycine-rich protein
C000N0895E0	0.096691	0.558562	1	hypothetical protein
C022N0058E0	0.0303146	0.737976	1	Ribosomal protein L18ae family
C019N0264E0	0.0556985	0.732406	1	2-aminoethanethiol dioxygenase, putative (DUF1637)
C004N0077E0	-0.0962852	0.53051	1	K-box region and MADS-box transcription factor family protein
C000N0797E0	0.457593	0.111134	1	RWP-RK domain protein
C025N0381E0	-0.036596	0.833288	1	Homeodomain-like superfamily protein
C016N0396E0	0.0412317	0.738097	1	Polyketide cyclase/dehydrase and lipid transport superfamily protein
C007N0316E0	0.03872	0.8541	1	Arginyl-tRNA synthetase, class Ic
C013N0275E0	-0.258504	0.368339	1	alpha-1,6-mannosyl-glycoprotein 2-beta-N-acetylglucosaminyltransferase
C041N0138E0	-0.0115459	0.955437	1	phosphatase 2C5
C053N0026E0	-0.101022	0.655998	1	Protein kinase superfamily protein
C024N0180E0	0.142852	0.474507	1	Embryo-specific protein 3, (ATS3)
C014N0213E0	0.0864274	0.702268	1	OBP32pep, putative (DUF220)
C081N0023E0	0.0866079	0.627499	1	GAG1At protein
C041N0158E0	0.0177212	0.904432	1	LURP-one-like protein (DUF567)
C040N0005E0	0.0159575	0.882489	1	PDI-like 5-2
C097N0090E0	-0.248975	0.15741	1	5-formyltetrahydrofolate cycloligase
C035N0009E0	-0.0633019	0.520289	1	phosphate transporter 4;3
C039N0117E0	0.0519522	0.651757	1	AR781, pheromone receptor-like protein (DUF1645)
C009N0099E0	0.0721355	0.67706	1	ACT-like protein tyrosine kinase family protein
C041N0171E0	-0.00903722	0.96749	1	potassium transporter
C032N0277E0	0.0520079	0.848203	1	Chaperone DnaJ-domain superfamily protein
C019N0018E0	-0.0345549	0.835165	1	SecY protein transport family protein
C002N0532E0	-0.135571	0.430295	1	Bifunctional inhibitor/lipid-transfer protein/seed storage 2S albumin superfamily protein
C013N0238M0	-0.23989	0.388885	1	Integrase-type DNA-binding superfamily protein
C002N0018E0	0.0897277	0.474025	1	nuclear polyadenylated RNA-binding protein
C032N0339M0	-0.0804417	0.699698	1	ubiquitin activating enzyme 2
C019N0084E0	0.104434	0.582691	1	CLK4-associating serine/arginine-rich protein
C008N0029E0	0.0322041	0.730208	1	integral membrane TerC family protein
C036N0026M0	0.041693	0.79725	1	ascorbate peroxidase 3
C011N0120E0	-0.106012	0.623946	1	Galactose oxidase/kelch repeat superfamily protein
C016N0184E0	-0.0553599	0.6002	1	MADS-box transcription factor family protein
C041N0024E0	-0.0396344	0.836873	1	las1-like family protein
C178N0003E0	-0.116543	0.633523	1	SAUR-like auxin-responsive protein family
C024N0403M0	-0.15128	0.562439	1	alpha/beta-Hydrolases superfamily protein
C000N0913E0	-0.0817962	0.575615	1	HCO3- transporter family
C030N0135E0	-0.246549	0.0947816	1	transmembrane protein
C045N0064E0	0.119928	0.523407	1	Mitochondrial substrate carrier family protein
C026N0181E0	-0.126182	0.487175	1	Uncharacterized conserved protein (UCP030365)
C002N0522E0	0.0776813	0.466137	1	hypothetical protein
C056N0125G0	-0.0347032	0.833826	1	MAP kinase 20
C042N0031M0	0.0405013	0.692142	1	P-loop containing nucleoside triphosphate hydrolases superfamily protein
C083N0013E0	-0.17763	0.401703	1	chromatin remodeling 1
C009N0008E0	-0.0128919	0.952311	1	P-loop nucleoside triphosphate hydrolase superfamily protein
C000N0014E0	0.0238189	0.919688	1	ABC transporter of the mitochondrion 3
C001N0478M0	-0.012498	0.869056	1	Calcium-binding EF hand family protein
C019N0161E0	-0.0383424	0.874064	1	Galactose oxidase/kelch repeat superfamily protein
C001N0152E0	-0.0304859	0.68888	1	Argonaute family protein
C000N0419M0	0.211542	0.313764	1	homeobox leucine zipper protein
C014N0193E0	-0.00275341	0.981714	1	K+ uptake permease 6
C041N0223E0	-0.0413788	0.874326	1	Chaperone DnaJ-domain superfamily protein
C006N0022E0	0.00636953	0.975116	1	histone deacetylase 2C
C000N0993E0	-0.0652394	0.615274	1	Rab3 GTPase-activating protein non-catalytic subunit
C042N0056M0	0.110245	0.495786	1	protein kinase family protein / peptidoglycan-binding LysM domain-containing protein
C014N0083E0	0.281129	0.22841	1	DNAse I-like superfamily protein
C016N0413E0	-0.0208589	0.866917	1	tocopherol cyclase, chloroplast / vitamin E deficient 1 (VTE1) / sucrose export defective 1 (SXD1)
C025N0217E0	-0.0398302	0.712279	1	Chaperone DnaJ-domain superfamily protein
C059N0053E0	-0.0775981	0.534679	1	O-acetylserine (thiol) lyase isoform C
C001N0377E0	-0.10376	0.446862	1	RING/U-box superfamily protein
C045N0138E0	-0.0457215	0.743459	1	Ras-related small GTP-binding family protein
C004N0519E0	-0.0260655	0.911428	1	MEI2-like protein 1
C102N0010E0	0.076972	0.670122	1	zinc knuckle (CCHC-type) family protein
C024N0167E0	-0.120879	0.568397	1	Single hybrid motif superfamily protein
C023N0351G0	-0.0854556	0.761549	1	NTM1-like 8
C040N0021E0	0.0802001	0.560968	1	Co-chaperone GrpE family protein
C009N0244E0	0.0361714	0.828873	1	PPPDE putative thiol peptidase family protein
C035N0154G0	0.658028	0.0118155	1	C2H2-like zinc finger protein
C015N0166E0	-0.120973	0.374708	1	yeast autophagy 18 G-like protein
C021N0101E0	-0.076046	0.534511	1	Tyrosine phosphatase family protein
C046N0074E0	0.236265	0.331863	1	Glucose-methanol-choline (GMC) oxidoreductase family protein
C026N0309E0	-0.146002	0.416683	1	phytochromobilin:ferredoxin oxidoreductase, chloroplast / phytochromobilin synthase (HY2)
C092N0049E0	0.169315	0.464279	1	Survival protein SurE-like phosphatase/nucleotidase
C016N0466E0	-0.100762	0.511448	1	SHK1 binding protein 1
C016N0265E0	-0.356203	0.0148759	1	golgi snare 11
C017N0218E0	-0.0031974	0.990877	1	Cysteine proteinases superfamily protein
C019N0501E0	-0.0218464	0.854375	1	transglycosylase
C005N0257E0	0.0397927	0.830762	1	WUSCHEL related homeobox 8
C009N0372E0	0.0087459	0.964409	1	transmembrane protein
C131M0027G0	0.184408	0.376537	1	hypothetical protein
C069N0110G0	-0.24136	0.0690537	1	Transmembrane amino acid transporter family protein
C011N0555M0	0.0985058	0.712886	1	Sec14p-like phosphatidylinositol transfer family protein
C016N0303E0	0.0196544	0.899958	1	TPX2 (targeting protein for Xklp2) protein family
C005N0291E0	-0.257519	0.0509864	1	Thioesterase superfamily protein
C014N0183E0	0.113546	0.687242	1	Pentatricopeptide repeat (PPR) superfamily protein
C028N0052M0	0.00472742	0.934149	1	neuronal PAS domain protein
C052N0026E0	0.0921971	0.742543	1	cytochrome P450, family 735, subfamily A, polypeptide 2
C027N0005E0	0.00230784	0.98849	1	Splicing factor, CC1-like protein
C016N0146E0	0.0916704	0.451679	1	rhodanese-like domain protein
C048N0025E0	-0.476812	0.0358612	1	phytochrome interacting factor 3
C042N0076M0	-0.0226677	0.897974	1	Transcription initiation factor TFIID subunit A
C019N0374E0	0.353152	0.128788	1	endoribonuclease L-PSP family protein
C196M0006G0	0.205055	0.367891	1	Ribosomal protein S12/S23 family protein
C090N0018E0	-0.11344	0.614386	1	RING/U-box superfamily protein
C007N0017E0	0.379502	0.0164882	1	Alpha/beta hydrolase related protein
C000N0458E0	0.019733	0.945053	1	tetraspanin9
C017N0317E0	-0.0537328	0.636071	1	receptor like protein 55
C044N0011E0	0.0147633	0.840763	1	phosphogluconate dehydrogenase (decarboxylating), NAD-binding domain protein
C069N0130E0	0.0315349	0.837305	1	DNA/RNA-binding protein Kin17, conserved region
C067N0116E0	0.334712	0.152595	1	Rhodanese/Cell cycle control phosphatase superfamily protein
C022N0235E0	0.083961	0.697231	1	nicotinamidase 1
C011N0072E0	0.101444	0.665512	1	kinase with adenine nucleotide alpha hydrolases-like domain-containing protein
C078N0015E0	-0.0447294	0.799304	1	DHHC-type zinc finger family protein
C007N0375E0	0.211712	0.250932	1	sulfate transporter 3;5
C000N0063E0	-0.0343927	0.810835	1	ovate family protein 4
C003N0368E0	-0.327278	0.214097	1	ABC transporter A family protein
C097N0102E0	0.131633	0.149728	1	DP-E2F-like 1
C010N0181E0	-0.106641	0.333743	1	glycosyl hydrolase 9C3
C006N0099E0	0.533196	0.0205359	1	RmlC-like cupins superfamily protein
C020N0287E0	-0.0570494	0.742124	1	G1/S-specific cyclin-E protein
C024N0372E0	-0.0437294	0.785571	1	zinc finger protein-like protein
C006N0421E0	-0.130363	0.650035	1	Zinc-binding ribosomal protein family protein
C001N0263E0	-0.053388	0.767802	1	nucleolin-like protein
C008N0182M0	0	1	1	Histone superfamily protein
C013N0222M0	-0.265828	0.296925	1	glyoxal oxidase-related protein
C001N0239E0	0.160756	0.255326	1	UbiA prenyltransferase family protein
C000N0122E0	0.00864973	0.938363	1	pumilio 3
C026N0020E0	0.0577357	0.672119	1	c-Myc-binding protein
C059N0054M0	0	1	1	Plant stearoyl-acyl-carrier-protein desaturase family protein
C066N0045E0	-0.0532066	0.666262	1	DDT domain-containing protein
C013N0362E0	-0.286216	0.226546	1	Granulin repeat cysteine protease family protein
C061N0084E0	0.174973	0.408094	1	clathrin adaptor complexes medium subunit family protein
C001N0560E0	0.214733	0.31527	1	maternal effect embryo arrest 12
C034N0161E0	-0.115647	0.404662	1	Nucleic acid-binding, OB-fold-like protein
C025N0154E0	0.117671	0.672854	1	UDP-Glycosyltransferase superfamily protein
C014N0021E0	0.0418294	0.744668	1	xylem bark cysteine peptidase 3
C019N0384E0	-0.180921	0.391622	1	prenylated RAB acceptor 1.E
C056N0098E0	0.171207	0.537006	1	CDK inhibitor P21 binding protein
C043N0155M0	-0.230261	0.243088	1	replication factor-A carboxy-terminal domain protein
C006N0070E0	0.162326	0.254323	1	Metallo-hydrolase/oxidoreductase superfamily protein
C006N0009E0	0.0978182	0.730465	1	Sulfite exporter TauE/SafE family protein
C004N0172E0	0.641506	0.0242248	1	G-protein gamma subunit 2
C061N0004G0	-0.124783	0.458696	1	hypothetical protein
C020N0260E0	0.256186	0.0641524	1	ERD (early-responsive to dehydration stress) family protein
C025N0248E0	-0.11775	0.534824	1	Pentatricopeptide repeat (PPR) superfamily protein
C054N0045E0	-0.0593434	0.772895	1	hypothetical protein (DUF641)
C053N0027E0	-0.0665115	0.808082	1	Protein kinase superfamily protein
C028N0001E0	-0.14664	0.402322	1	Core-2/I-branching beta-1,6-N-acetylglucosaminyltransferase family protein
C056N0009E0	0.0280087	0.90468	1	poly(A) binding protein 8
C069N0118E0	0.155854	0.429481	1	ubiquitin-specific protease 4
C071N0121E0	-0.0700846	0.803808	1	Ribosomal protein L36
C005N0582E0	-0.0951598	0.722458	1	Homeodomain-like protein with RING/FYVE/PHD-type zinc finger domain-containing protein
C001N0044E0	-0.0797909	0.681344	1	SU(VAR)3-9 homolog 1
C082N0062E0	-0.0788077	0.737542	1	histone acetyltransferase of the CBP family 5
C008N0588E0	0.0702219	0.66058	1	reduced male fertility
C067N0103E0	0.292888	0.0143772	1	GroES-like zinc-binding alcohol dehydrogenase family protein
C002N0106E0	-0.123902	0.51242	1	GDSL-like Lipase/Acylhydrolase superfamily protein
C019N0497E0	-0.0950101	0.472384	1	FTSH protease 12
C002N0068E0	0.253031	0.265228	1	Proteinase inhibitor, propeptide
C004N0431E0	0.0121977	0.933451	1	Pseudouridine synthase family protein
C092N0041M0	0.12628	0.46697	1	heat shock protein 60-3A
C014N0064E0	0.0600407	0.807536	1	Chaperone protein htpG family protein
C012N0336E0	0.108348	0.53904	1	pyridoxine biosynthesis 2
C149M0020M0	-0.126309	0.367033	1	NADH dehydrogenase subunit 7
C020N0038E0	0.309492	0.212969	1	phosphoenolpyruvate carboxylase 2
C016N0210E0	-0.0997467	0.611408	1	Nucleotide-diphospho-sugar transferases superfamily protein
C002N0285E0	0.36041	0.0792089	1	tetratricopeptide repeat (TPR)-containing protein
C005N0592E0	-0.0294971	0.741229	1	Leucine-rich repeat (LRR) family protein
C013N0408E0	-0.0387475	0.832194	1	plastid-specific 50S ribosomal protein 6
C031N0229E0	0.0146048	0.902031	1	Phosphotyrosine protein phosphatases superfamily protein
C067N0118E0	-0.193415	0.299676	1	RECQ helicase L2
C007N0099E0	0.0812954	0.656397	1	ACT domain-containing protein
C012N0111E0	-0.0713695	0.456177	1	CBL-interacting protein kinase 3
C013N0155E0	0.194325	0.477576	1	oligomeric golgi complex subunit
C002N0325E0	0.108262	0.553321	1	hypothetical protein
C048N0113E0	0.0882217	0.600467	1	Leucine-rich repeat protein kinase family protein
C025N0400E0	0.0309705	0.892479	1	MuDR family transposase
C043N0158E0	0.0315918	0.8374	1	myb domain protein 37
C080N0089E0	-0.00861288	0.958312	1	Ubiquitin carboxyl-terminal hydrolase family protein
C008N0149E0	-0.0206706	0.913524	1	LOW protein: PPR containing protein
C014N0447E0	-0.306291	0.0331607	1	transcriptional coactivator p15 (PC4) family protein (KELP)
C020N0087E0	0.00843472	0.929962	1	Protein kinase superfamily protein
C097N0112E0	0.00851375	0.975868	1	Ribonuclease III family protein
C023N0313M0	0.0967037	0.329991	1	aldehyde oxidase 4
C007N0301E0	-0.265049	0.2223	1	Class II aminoacyl-tRNA and biotin synthetases superfamily protein
C072N0078E0	0.0192853	0.872922	1	Uncharacterized protein family (UPF0497)
C023N0312E0	0.0712152	0.693596	1	HSP20-like chaperones superfamily protein
C032N0221E0	-0.150433	0.345829	1	UDP-Glycosyltransferase superfamily protein
C005N0731E0	-0.651723	0.00838739	1	late embryogenesis abundant protein
C009N0386G0	-0.0814446	0.693646	1	methylesterase
C113N0009E0	0.195697	0.480704	1	B-cell receptor-associated-like protein
C014N0069E0	0.237787	0.368256	1	PLAC8 family protein
C117N0011E0	-0.0623339	0.749196	1	HXXXD-type acyl-transferase family protein
C004N0403E0	-0.0065843	0.96892	1	zinc knuckle (CCHC-type) family protein
C049N0195E0	0.1392	0.394435	1	protein kinase and Mad3-BUB1-I domain-containing protein
C011N0268E0	0.121365	0.532905	1	hypothetical protein
C147N0002E0	-0.0272987	0.873383	1	PHD finger protein-like protein
C026N0143E0	0.0330858	0.855094	1	fatty acid desaturase 8
C053N0057E0	0.0661616	0.680073	1	nuclease HARBI1-like protein
C024N0174M0	0.00519199	0.977488	1	transmembrane protein
C005N0414E0	0.10695	0.344298	1	ethylene-forming enzyme
C069N0072E0	0.15865	0.443888	1	RNA-binding (RRM/RBD/RNP motifs) family protein
C017N0235G0	-0.0293731	0.832921	1	cullin4
C100N0010E0	0.0817292	0.66825	1	INO80 complex subunit D-like protein
C082N0041E0	-0.0946039	0.496158	1	NagB/RpiA/CoA transferase-like superfamily protein
C039N0169E0	-0.0054925	0.956779	1	Protein phosphatase 2C family protein
C007N0361E0	-0.156408	0.530502	1	hypothetical protein
C080N0102E0	0.0197987	0.892535	1	cyclin d4;2
C007N0124E0	0.00581359	0.964049	1	Ribosomal L29 family protein
C049N0142E0	0.142617	0.560409	1	Glucose-1-phosphate adenylyltransferase family protein
C018N0190E0	0.102837	0.0191358	1	Homeodomain-like superfamily protein
C018N0054E0	0.0112945	0.960734	1	APR-like 7
C017N0085E0	0.198918	0.332348	1	Inorganic H pyrophosphatase family protein
C106N0023E0	0.0302673	0.645759	1	Protein kinase superfamily protein
C000N1069E0	0.046923	0.695852	1	Ubiquitin family protein
C090N0037E0	-0.0682949	0.738662	1	Pectin lyase-like superfamily protein
C054N0047E0	0.101944	0.477897	1	RNA polymerase II elongation factor
C028N0177E0	0.0273558	0.846707	1	1-deoxy-D-xylulose 5-phosphate reductoisomerase
C026N0362E0	-0.115837	0.682277	1	oligopeptide transporter 9
C005N0408E0	-0.244232	0.192359	1	Phosphofructokinase family protein
C026N0271E0	0.0082288	0.935395	1	Transducin/WD40 repeat-like superfamily protein
C044N0048E0	-0.0455412	0.539792	1	Adenine nucleotide alpha hydrolases-like superfamily protein
C007N0472M0	0	1	1	Bifunctional inhibitor/lipid-transfer protein/seed storage 2S albumin superfamily protein
C010N0304M0	-0.200905	0.484267	1	pre-mRNA-splicing factor of RES complex protein
C020N0047E0	0.134294	0.503979	1	HXXXD-type acyl-transferase family protein
C019N0043E0	-0.129124	0.499315	1	glycosyltransferase-like protein
C116N0003M0	-0.151289	0.59496	1	partner of SLD five 1
C069N0098E0	-0.0695343	0.762522	1	homoserine kinase
C013N0398E0	-0.284005	0.305048	1	Chaperone DnaJ-domain superfamily protein
C078N0057M0	-0.00237225	0.990809	1	Coatomer, beta subunit
C000N0011E0	0.0641448	0.670993	1	YCF54
C013N0196E0	-0.0744337	0.702036	1	Phototropic-responsive NPH3 family protein
C049N0030M0	0	1	1	FAD-binding Berberine family protein
C000N0830G0	-0.097645	0.679015	1	NADH-ubiquinone oxidoreductase 20 kDa subunit
C022N0072E0	0.164162	0.267893	1	bZIP transcription factor, putative (DUF1664)
C004N0374E0	-0.0656175	0.704274	1	Peroxidase family protein
C016N0376E0	-0.0138613	0.871893	1	SNF7 family protein
C034N0160E0	-0.2759	0.166591	1	Nucleic acid-binding, OB-fold-like protein
C027N0047E0	0.111449	0.689969	1	zinc ion binding / nucleic acid binding protein
C001N0469E0	-0.0423427	0.868315	1	RING/U-box superfamily protein
C052N0011E0	-0.0240349	0.901216	1	Man1-Src1p-carboxy-terminal domain protein
C018N0142E0	-0.158829	0.463035	1	alpha/beta-Hydrolases superfamily protein
C005N0198E0	0.014328	0.885795	1	FASCICLIN-like arabinogalactan 2
C012N0106M0	0.0491436	0.454611	1	plectin-like protein
C016N0181E0	-0.341108	0.226372	1	ribosomal protein L32
C017N0265E0	-0.0112638	0.886476	1	HMG-box (high mobility group) DNA-binding family protein
C036N0265E0	0.0635563	0.599678	1	arginine/glutamate-rich 1 protein
C057N0014E0	0.0881808	0.423185	1	Flavin-containing monooxygenase family protein
C002N0585E0	0.114658	0.318488	1	MraZ
C043N0132M0	-0.0306632	0.835064	1	trimethylguanosine synthase (DUF707)
C041N0210E0	-0.564286	0.0487326	1	Protease-associated (PA) RING/U-box zinc finger family protein
C004N0056E0	0.432361	0.132367	1	MIF4G domain-containing protein / MA3 domain-containing protein
C036N0074E0	-0.119171	0.455633	1	Ribosomal protein S25 family protein
C036N0187E0	-0.135641	0.363667	1	mitochondrial HSO70 2
C020N0247E0	-0.0341488	0.833436	1	SKU5 similar 4
C023N0056E0	-0.130084	0.278803	1	carboxyesterase 16
C139M0009G0	-0.0233977	0.898206	1	cytochrome C biogenesis 452
C001N0539E0	0.0323498	0.856265	1	Thioesterase superfamily protein
C083N0091E0	0.283405	0.317654	1	basic region/leucine zipper motif 27
C088N0044E0	0.124603	0.216312	1	mediator of RNA polymerase II transcription subunit
C014N0284E0	-0.0506792	0.687893	1	eukaryotic translation initiation factor 4B1
C014N0040E0	0.330864	0.13974	1	glyoxal oxidase-related protein
C013N0291G0	0.0076592	0.953697	1	GNS1/SUR4 membrane protein family
C026N0203E0	0	1	1	F-box family protein
C049N0088E0	0.0719362	0.759354	1	Ribosomal protein S12/S23 family protein
C011N0558E0	-0.0911313	0.65264	1	FtsJ-like methyltransferase family protein
C002N0156E0	0.146749	0.377765	1	Glycoprotein membrane precursor GPI-anchored
C038N0021M0	0.0285378	0.738585	1	Ribosomal protein L35
C022N0200E0	-0.212853	0.372553	1	MuDR family transposase
C036N0209E0	0.0291914	0.885727	1	transcription factor SAC51
C036N0244E0	0.0897884	0.697917	1	nodulin MtN21 /EamA-like transporter family protein
C000N0677E0	0.0275756	0.83346	1	Nucleic acid-binding, OB-fold-like protein
C009N0118E0	-0.185488	0.347894	1	Tetratricopeptide repeat (TPR)-like superfamily protein
C032N0355M0	0.170216	0.198212	1	TOXICOS EN LEVADURA 63
C000N0078E0	0.0954747	0.472859	1	Insulinase (Peptidase family M16) family protein
C013N0483E0	0.114395	0.253402	1	pumilio 8
C074N0005E0	0.0977891	0.574646	1	HSP20-like chaperones superfamily protein
C025N0419E0	0.116665	0.456386	1	ELMO/CED-12 family protein
C013N0062E0	-0.0595976	0.826943	1	Expp1 protein
C017N0160E0	0.161784	0.355759	1	Fcf2 pre-rRNA processing protein
C002N0055E0	-0.170723	0.434109	1	hypothetical protein
C000N0036E0	-0.116417	0.419346	1	Ribosomal protein L10 family protein
C024N0078E0	0.112617	0.465955	1	TRICHOME BIREFRINGENCE-LIKE 34
C019N0135E0	0.17974	0.391622	1	SAD1/UNC-84 domain protein 2
C013N0281E0	-0.0511262	0.838536	1	Ubiquitin-like superfamily protein
C005N0573M0	-0.157795	0.56518	1	glutamate racemase
C020N0197E0	0.101647	0.39071	1	STRUBBELIG-receptor family 3
C013N0072E0	-0.177565	0.234176	1	U11/U12 small nuclear ribonucleoprotein
C061N0029E0	-0.119542	0.636225	1	polyamine-modulated factor 1-binding protein
C022N0101M0	-0.0187086	0.731419	1	jagunal-like protein
C026N0191E0	0.18192	0.412674	1	Transcriptional coactivator/pterin dehydratase
C005N0184E0	-0.0277051	0.904902	1	aspartyl/glutamyl-tRNA(Asn/Gln) amidotransferase subunit
C001N0392E0	0.178937	0.532774	1	plastid transcriptionally active 9
C057N0058E0	-0.0657265	0.508001	1	Avr9/Cf-9 rapidly elicited protein
C022N0105E0	0.246422	0.0861728	1	ARM repeat superfamily protein
C003N0379E0	0.00048528	0.997756	1	Thioredoxin superfamily protein
C056N0114M0	-0.0622529	0.716777	1	protein phosphatase 5.2
C023N0128E0	0.0516085	0.81887	1	PLC-like phosphodiesterases superfamily protein
C008N0252E0	0.00411496	0.987363	1	nuclear factor 1 A-type protein (DUF1005)
C006N0501E0	-0.0652564	0.596704	1	SNF1-related protein kinase 2.10
C042N0102E0	0.33766	0.237088	1	Tetraspanin family protein
C080N0060E0	-0.518335	0.0404484	1	Endoplasmic reticulum vesicle transporter protein
C026N0187M0	-0.0773192	0.760714	1	Protein kinase superfamily protein
C047N0029E0	-0.32285	0.25963	1	FG-GAP repeat-containing protein
C039N0270E0	-0.0314871	0.903608	1	Leucine-rich repeat protein kinase family protein
C058N0006E0	0.0812479	0.707505	1	Major facilitator superfamily protein
C035N0135E0	-0.0982994	0.491955	1	serine hydroxymethyltransferase 3
C006N0217E0	0.137708	0.411836	1	chromatin-remodeling complex subunit
C025N0252E0	0.00826317	0.969699	1	ribonuclease P family protein
C018N0247E0	-0.0014397	0.993652	1	F-box family protein
C007N0103E0	0.363988	0.193313	1	Ribosomal protein S8 family protein
C028N0004E0	-0.26491	0.151439	1	histone deacetylase 2C
C018N0237E0	0.0895206	0.556436	1	Galactose oxidase/kelch repeat superfamily protein
C012N0126E0	0.0886066	0.511317	1	UBP1-associated protein 2A
C048N0089E0	-0.204932	0.25607	1	hypothetical protein
C082N0037E0	0.111073	0.594123	1	NADH dehydrogenase ubiquinone 1 beta subcomplex subunit 10-B-like protein (Complex I subunit NDUFS6)
C056N0089E0	0.0236468	0.875111	1	cyclin-like protein
C051N0065E0	-0.173846	0.245395	1	transmembrane protein
C131M0013M0	-0.0793929	0.768596	1	ribosomal protein L5
C011N0255M0	0.00382419	0.98786	1	Far-red impaired responsive (FAR1) family protein
C007N0082E0	0.227616	0.414844	1	protein affected traf&#64257;cking 2
C068N0050E0	0.214717	0.45307	1	Tim10/DDP family zinc finger protein
C035N0130E0	-0.120735	0.48689	1	O-Glycosyl hydrolases family 17 protein
C015N0202E0	-0.194313	0.405675	1	Eukaryotic aspartyl protease family protein
C048N0108E0	-0.0499118	0.838189	1	Nucleic acid-binding, OB-fold-like protein
C036N0250E0	0.266177	0.219013	1	tubby like protein 10
C018N0279E0	0.0450303	0.838763	1	T-box transcription factor, putative (DUF863)
C000N0392M0	-0.11249	0.452654	1	CAAX amino terminal protease family protein
C018N0075E0	0.120215	0.343102	1	Galactose oxidase/kelch repeat superfamily protein
C000N0339E0	-0.106335	0.619822	1	glucuronokinase G
C045N0134E0	0.061337	0.683046	1	programmed cell death 2 C-terminal domain-containing protein
C022N0108E0	-0.149659	0.419162	1	nucleophosmin
C013N0273E0	0.0608302	0.771219	1	DNA ligase-like protein
C080N0132E0	0.0322202	0.846725	1	SABRE-like protein
C009N0432E0	-0.515054	0.0586375	1	translation initiation factor 3B1
C078N0032E0	0.104172	0.514499	1	FTSH protease 1
C008N0184E0	0.165779	0.339913	1	Acyl-CoA N-acyltransferases (NAT) superfamily protein
C042N0053E0	0.175784	0.0844119	1	ARM repeat superfamily protein
C001N0623E0	-0.0136787	0.961251	1	Serine/Threonine-kinase ATM-like protein
C009N0061E0	-0.214045	0.437113	1	transmembrane protein
C049N0077E0	-0.2227	0.366699	1	alpha/beta-Hydrolases superfamily protein
C004N0305E0	0.317589	0.201508	1	heteroglycan glucosidase 1
C014N0266E0	-0.0412038	0.669812	1	Ribosomal protein L18e/L15 superfamily protein
C039N0001E0	0.176775	0.182993	1	tRNA-thr(GGU) m(6)t(6)A37 methyltransferase
C034N0181E0	0.104189	0.512958	1	ubiquitin-specific protease 5
C048N0073E0	0.150779	0.324507	1	sulfoquinovosyldiacylglycerol 2
C041N0237E0	-0.0866458	0.333819	1	Sec14p-like phosphatidylinositol transfer family protein
C032N0075E0	-0.0509409	0.616839	1	TSPO(outer membrane tryptophan-rich sensory protein)-like protein
C057N0040E0	-0.10017	0.609812	1	Major facilitator superfamily protein
C020N0329M0	-0.165219	0.461024	1	period circadian protein
C060N0058E0	0.0430701	0.865144	1	interferon-related developmental regulator family protein / IFRD protein family
C100N0007E0	-0.0422381	0.87427	1	INO80 complex subunit D-like protein
C012N0083E0	-0.055227	0.751825	1	kinase with tetratricopeptide repeat domain-containing protein
C020N0013E0	-0.0545573	0.735255	1	trehalose-phosphatase/synthase 7
C001N0448E0	-0.269023	0.1259	1	protein gamma response 1
C097N0107E0	0.00994193	0.955827	1	S-adenosyl-L-methionine-dependent methyltransferases superfamily protein
C071N0138E0	0.0980359	0.676406	1	RNA polymerase II transcription mediator
C034N0042G0	0.021584	0.774095	1	nuclear transport factor 2B
C010N0218E0	-0.0053548	0.962924	1	MuDR family transposase
C003N0350E0	-0.0648472	0.624208	1	metal tolerance protein A2
C001N0574E0	-0.0312936	0.822576	1	Histone H3 K4-specific methyltransferase SET7/9 family protein
C000N0961E0	0.189144	0.165998	1	actin T1-like protein
C000N0737E0	-0.1074	0.45405	1	Subtilase family protein
C001N0266E0	0.133959	0.33745	1	myb-like HTH transcriptional regulator family protein
C057N0054E0	0.121675	0.279125	1	TCV-interacting protein
C007N0031E0	0.0790777	0.334611	1	Calcium-dependent lipid-binding (CaLB domain) family protein
C005N0633E0	0.171349	0.232155	1	endonuclease
C080N0106E0	0.0161108	0.912095	1	pesticidal crystal cry8Ba protein
C005N0435E0	-0.0103286	0.924264	1	RAB GTPase 11C
C032N0235E0	0.14343	0.328838	1	Sec14p-like phosphatidylinositol transfer family protein
C041N0124E0	0.122055	0.570173	1	Yippee family putative zinc-binding protein
C079N0034E0	-0.0107706	0.927319	1	PAP/OAS1 substrate-binding domain superfamily
C010N0044E0	-0.0582072	0.700558	1	NFU domain protein 5
C002N0624E0	0.147539	0.423027	1	Mob1/phocein family protein
C026N0221E0	-0.186274	0.292506	1	RPM1 interacting protein 3
C027N0057M0	0	1	1	zinc ion binding / nucleic acid binding protein
C105N0002E0	-0.492897	0.0459514	1	zinc ion binding / nucleic acid binding protein
C046N0190E0	-0.18713	0.287311	1	CCAAT-binding factor
C030N0041E0	-0.0454717	0.79639	1	hypothetical protein
C004N0381E0	-0.0383834	0.772249	1	WRKY DNA-binding protein 48
C014N0509E0	-0.0652189	0.76833	1	transmembrane protein
C074N0033E0	0.0881566	0.589778	1	Tetratricopeptide repeat (TPR)-like superfamily protein
C127N0010E0	0.0526625	0.755961	1	Cation efflux family protein
C075N0051E0	-0.00138817	0.986223	1	PIF1 helicase
C000N0610M0	-0.0147244	0.942404	1	ubiquitin family protein
C085N0054E0	-0.327516	0.0850658	1	receptor-like kinase 902
C151C0028M0	-0.00998065	0.854712	1	photosynthetic electron transfer D
C064N0090E0	-0.150386	0.317319	1	FRIGIDA interacting protein 2
C032N0346E0	-0.0387716	0.816561	1	pentatricopeptide (PPR) repeat-containing protein
C078N0078E0	-0.0920695	0.503423	1	Plastid-lipid associated protein PAP / fibrillin family protein
C006N0064E0	-0.108428	0.499847	1	2-oxoglutarate (2OG) and Fe(II)-dependent oxygenase superfamily protein
C026N0371E0	-0.351481	0.0376311	1	NAD(P)-linked oxidoreductase superfamily protein
C000N0435E0	0.169232	0.407056	1	Thioredoxin superfamily protein
C026N0495E0	0.141793	0.454928	1	TRITHORAX-RELATED PROTEIN 5
C064N0137E0	-0.110102	0.426614	1	Polynucleotidyl transferase, ribonuclease H-like superfamily protein
C057N0052E0	-0.0149717	0.913041	1	nascent polypeptide-associated complex subunit alpha-like protein 2
C000N0661E0	-0.0254122	0.785805	1	plectin-like protein
C020N0035E0	0.0770085	0.60325	1	sequence-specific DNA binding transcription factor
C067N0125E0	0.148623	0.553074	1	appr-1-p processing enzyme family protein
C097N0009E0	0.0843308	0.748165	1	UDP-glucosyl transferase 89B1
C017N0052E0	0.255262	0.117479	1	beta-xylosidase 1
C020N0083E0	0.0713922	0.737951	1	Transketolase family protein
C030N0009E0	-0.0187086	0.731419	1	protein phosphatase X 2
C001N0586E0	-0.00539671	0.972272	1	BREAST CANCER 2 like 2A
C000N0868E0	0.0497687	0.646109	1	Major facilitator superfamily protein
C006N0133E0	0.0163384	0.84658	1	hypothetical protein
C089N0022E0	0.149819	0.411989	1	chromomethylase 3
C064N0130E0	0.0577727	0.802408	1	Ribosomal protein L12/ ATP-dependent Clp protease adaptor protein ClpS family protein
C015N0022M0	0.051211	0.741716	1	Uncharacterized protein family (UPF0497)
C067N0085E0	0.131228	0.228256	1	Major facilitator superfamily protein
C015N0106E0	0.102884	0.46279	1	RAD3-like DNA-binding helicase protein
C016N0429E0	-0.0952407	0.284377	1	Ribosomal L28 family
C006N0448E0	-0.186521	0.118723	1	serine/arginine repetitive matrix-like protein
C013N0320E0	0.112027	0.622152	1	BRI1 kinase inhibitor 1
C016N0446E0	-0.0138738	0.947252	1	transmembrane protein, putative (Protein of unknown function, DUF642)
C023N0388E0	0.0628939	0.740787	1	NAD(P)-binding Rossmann-fold superfamily protein
C003N0263M0	0.0249313	0.647382	1	tubulin beta chain 4
C015N0140E0	-0.0896336	0.491075	1	Pentatricopeptide repeat (PPR) superfamily protein
C018N0146E0	-0.30872	0.174977	1	Tetratricopeptide repeat (TPR)-like superfamily protein
C057N0023E0	-0.0398887	0.7315	1	cystatin B
C013N0079E0	-0.113196	0.520998	1	ATP/DNA binding protein
C026N0086E0	-0.121099	0.538593	1	AT-hook protein of GA feedback 2
C045N0086E0	-0.262926	0.197955	1	autophagy-like protein, putative (Protein of unknown function, DUF538)
C008N0007E0	-0.0422461	0.773249	1	SITE-1 protease
C004N0154E0	0.376129	0.145606	1	zinc knuckle (CCHC-type) family protein
C002N0252E0	0.0141729	0.908834	1	prephenate dehydrogenase family protein
C046N0129E0	-0.142031	0.466105	1	Haloacid dehalogenase-like hydrolase (HAD) superfamily protein
C006N0644E0	-0.0103729	0.964403	1	basic region/leucine zipper motif 60
C036N0016E0	-0.331632	0.0983367	1	sterol methyltransferase 3
C051N0082E0	0.114147	0.676669	1	NAC (No Apical Meristem) domain transcriptional regulator superfamily protein
C012N0227E0	-0.0737103	0.599144	1	proteinaceous RNase P 3
C023N0127E0	0.190349	0.48702	1	PLC-like phosphodiesterases superfamily protein
C010N0325E0	0.0368552	0.840848	1	transcription repressor-like protein
C061N0011E0	0.0266005	0.863743	1	glutathione S-transferase zeta 1
C035N0174G0	-0.0411326	0.885946	1	NAD(P)-binding Rossmann-fold superfamily protein
C022N0178E0	0.0408425	0.836098	1	lectin protein kinase family protein
C132N0005M0	0.04949	0.70909	1	Pentatricopeptide repeat (PPR) superfamily protein
C040N0059E0	-0.300229	0.289149	1	MEI2 C-terminal RRM only like 1
C022N0041E0	-0.153823	0.580176	1	Cysteine proteinases superfamily protein
C079N0004E0	0.170297	0.372317	1	mediator of RNA polymerase II transcription subunit-like protein
C032N0146E0	0.246073	0.059955	1	magnesium transporter 9
C057N0098E0	0.0533924	0.7874	1	Galactosyltransferase family protein
C009N0252E0	0.0806821	0.651648	1	phosphoribosyl pyrophosphate (PRPP) synthase 3
C073N0004E0	-0.128361	0.349251	1	UbiA prenyltransferase family protein
C009N0538E0	-0.118448	0.584585	1	seed maturation-like protein
C033N0117E0	0.169493	0.554845	1	Erythronate-4-phosphate dehydrogenase family protein
C073N0035E0	0.0218625	0.893073	1	pfkB-like carbohydrate kinase family protein
C011N0212E0	0.0959559	0.260484	1	transmembrane protein
C049N0061E0	-0.22051	0.113691	1	NagB/RpiA/CoA transferase-like superfamily protein
C005N0035E0	0.0730616	0.791896	1	ATPase, V1 complex, subunit B protein
C047N0014E0	0.123571	0.416186	1	aminopeptidase P1
C003N0200E0	0.173455	0.439029	1	Ribosomal protein L18ae family
C022N0163E0	-0.0877148	0.722567	1	Tetratricopeptide repeat (TPR)-like superfamily protein
C035N0122E0	-0.120502	0.450417	1	receptor-like protein kinase-related family protein
C039N0013E0	0.161449	0.42843	1	chromomethylase 3
C034N0051E0	0.143388	0.614899	1	S-isoprenylcysteine O-methyltransferase
C088N0003E0	-0.00998065	0.854712	1	zinc ion binding / nucleic acid binding protein
C032N0047G0	0.266275	0.353234	1	RELA/SPOT homolog 1
C031N0154E0	-0.571608	0.0364525	1	leukocyte receptor cluster-like protein
C019N0124E0	-0.0688589	0.565092	1	gamete-expressed 3
C013N0318E0	-0.0311628	0.867242	1	Protein phosphatase 2C family protein
C034N0137M0	0.221677	0.268831	1	Ribosomal protein S8e family protein
C028N0101E0	0.117253	0.549206	1	Uncharacterized protein family (UPF0016)
C006N0520E0	0.0489809	0.851977	1	Ribosomal protein L10 family protein
C014N0110E0	-0.0882687	0.460628	1	integral membrane hemolysin-III-like protein
C011N0038E0	-0.176773	0.45958	1	Thiamin diphosphate-binding fold (THDP-binding) superfamily protein
C014N0487E0	0.0306601	0.832228	1	Eukaryotic rpb5 RNA polymerase subunit family protein
C016N0033E0	0.122442	0.535961	1	cell cycle checkpoint control protein family
C003N0280M0	-0.00715457	0.974128	1	SBP (S-ribonuclease binding protein) family protein
C012N0257M0	0.0305047	0.822841	1	Phototropic-responsive NPH3 family protein
C013N0389E0	-0.0588244	0.649286	1	ZCF37
C000N0290E0	0.048484	0.672907	1	ARM repeat superfamily protein
C011N0346E0	-0.0130871	0.933837	1	SPFH/Band 7/PHB domain-containing membrane-associated protein family
C068N0049E0	0.135661	0.611593	1	Tim10/DDP family zinc finger protein
C022N0268E0	0.200806	0.414798	1	Adenine nucleotide alpha hydrolases-like superfamily protein
C052N0073E0	0	1	1	Peptidase M20/M25/M40 family protein
C026N0043E0	-0.189211	0.509072	1	structural maintenance of chromosomes protein
C093N0008E0	0.0943453	0.591123	1	DNA glycosylase superfamily protein
C002N0489E0	0.032488	0.595212	1	nucleolin like 1
C041N0065M0	-0.29206	0.283524	1	ubiquitin-conjugating enzyme E2
C017N0032E0	0.166431	0.254128	1	HCP-like superfamily protein
C009N0571E0	0.106427	0.626655	1	glucose-6-phosphate dehydrogenase 6
C043N0008E0	0.079594	0.680644	1	FAD-binding Berberine family protein
C042N0028E0	-0.219398	0.445218	1	threonyl-tRNA synthetase, putative / threonine-tRNA ligase
C046N0159E0	0.228704	0.356508	1	exocyst complex component 84B
C007N0325E0	0.52919	0.0307511	1	cytochrome B5-like protein
C018N0092E0	0.0236062	0.830202	1	4/1 protein short form protein
C024N0014E0	0.00747532	0.890915	1	chloride channel E
C029N0019E0	0.0457242	0.781062	1	Caleosin-related family protein
C064N0044E0	-0.0342118	0.676238	1	heat shock transcription factor A1D
C002N0164E0	0.0496607	0.662202	1	Ribosomal L18p/L5e family protein
C125N0013G0	-0.056231	0.823921	1	Putative AT-hook DNA-binding family protein
C029N0042M0	0.0676665	0.606628	1	DNAse I-like superfamily protein
C005N0622E0	-0.0731238	0.714924	1	KIP-related protein 6
C008N0483E0	0.355262	0.211619	1	NAD-dependent malic enzyme 2
C042N0090E0	0.0574474	0.767695	1	Cupredoxin superfamily protein
C000N0820E0	0.0307785	0.895046	1	bromodomain protein (DUF761)
C009N0109E0	0.26562	0.0953771	1	Eukaryotic aspartyl protease family protein
C036N0241E0	-0.0362204	0.855246	1	Vacuolar iron transporter (VIT) family protein
C060N0025E0	-0.0431516	0.866148	1	xyloglucan endotransglucosylase/hydrolase 26
C001N0500E0	0.0186947	0.933272	1	Cyclin/Brf1-like TBP-binding protein
C013N0139E0	-0.22634	0.23552	1	Ribosomal L18p/L5e family protein
C140M0001G0	0.0162033	0.766257	1	NADH dehydrogenase subunit 7
C032N0018E0	0.0168164	0.919033	1	transcription coactivator
C013N0136E0	-0.187429	0.0434687	1	Nucleic acid-binding, OB-fold-like protein
C025N0140E0	0.0617401	0.824561	1	Putative lysine decarboxylase family protein
C045N0116E0	0.070156	0.801335	1	kinetochore protein
C001N0354E0	0.0936432	0.744456	1	folate transporter 1
C005N0165E0	-0.0225919	0.893718	1	pol-like 3
C026N0296E0	-0.530254	0.0245021	1	glutaminyl cyclase
C014N0127E0	-0.0052934	0.930942	1	UDP-galactose transporter 3
C025N0295E0	-0.12673	0.558407	1	Glycosyltransferase family 61 protein
C054N0025E0	-0.135666	0.273961	1	KRR1 family protein
C036N0134E0	0.188752	0.130215	1	redox responsive transcription factor 1
C092N0022E0	0.132166	0.564627	1	multidrug resistance-associated protein 6
C001N0610E0	0.125167	0.322566	1	RNA-binding KH domain-containing protein
C039N0203E0	0.385188	0.177241	1	Walls Are Thin 1
C011N0406E0	-0.0428698	0.84695	1	PAM domain (PCI/PINT associated module) protein
C009N0589E0	-0.0900805	0.593638	1	RNA-binding (RRM/RBD/RNP motifs) family protein
C016N0359E0	0.0824852	0.745218	1	rhomboid family protein
C065N0091E0	0.0360243	0.85837	1	H[+]-ATPase 3
C024N0351E0	0.0131938	0.932612	1	TCP-1/cpn60 chaperonin family protein
C005N0045E0	0.520734	0.0431944	1	Malectin/receptor-like protein kinase family protein
C006N0125E0	0.153335	0.348687	1	MAK16 protein-like protein
C003N0297E0	-0.00424882	0.988149	1	K+ uptake permease 9
C003N0154M0	0.00747532	0.890915	1	RING/FYVE/PHD-type zinc finger family protein
C015N0037E0	-0.0433399	0.875677	1	proteolysis 6
C007N0235E0	-0.28871	0.193096	1	membrane protein
C036N0062E0	-0.0650129	0.620476	1	zinc finger CCCH domain-containing protein 44
C020N0316E0	-0.217286	0.287945	1	Pectin lyase-like superfamily protein
C009N0408E0	-0.0338467	0.861787	1	CAP (Cysteine-rich secretory proteins, Antigen 5, and Pathogenesis-related 1 protein) superfamily protein
C002N0181E0	-0.114641	0.689959	1	chitinase-like protein
C027N0037E0	0.0523309	0.84425	1	Ribosomal L27e protein family
C005N0430E0	-0.143722	0.427565	1	methyltransferase 1
C013N0350E0	-0.00345804	0.981986	1	Protein kinase superfamily protein
C122N0008E0	0.209065	0.440266	1	Protein kinase superfamily protein
C003N0057E0	-0.0890731	0.693769	1	Translation initiation factor eIF3 subunit
C024N0190E0	-0.0819164	0.775603	1	Cystathionine beta-synthase (CBS) protein
C039N0085E0	0.0195871	0.902024	1	RING/U-box superfamily protein
C035N0232E0	-0.0437021	0.786033	1	DNAse I-like superfamily protein
C051N0042G0	0.178053	0.343513	1	phytosylfokine-alpha receptor 2
C007N0300E0	0.000172819	0.99895	1	histone-lysine N-methyltransferase
C001N0074E0	0.0310193	0.777508	1	basic region/leucine zipper motif protein 49
C019N0447E0	0.0886222	0.585742	1	HEAT SHOCK PROTEIN 81.4
C047N0059E0	0	1	1	Nucleic acid-binding, OB-fold-like protein
C004N0086E0	-0.181231	0.354575	1	Oligosaccaryltransferase
C002N0078E0	0	1	1	Pentatricopeptide repeat (PPR) superfamily protein
C058N0003E0	-0.0911857	0.735185	1	Major facilitator superfamily protein
C091N0032E0	0.300883	0.285015	1	photosystem II stability/assembly factor, chloroplast (HCF136)
C002N0262E0	-0.171978	0.371159	1	xylosyltransferase 1
C008N0106E0	0.0929017	0.438994	1	elongation defective 1 protein / ELD1 protein
C039N0278E0	0.169175	0.0326527	1	transmembrane protein, putative (DUF1218)
C017N0022E0	0.0881199	0.361816	1	transmembrane protein
C024N0184E0	-0.0345013	0.85877	1	transmembrane protein
C007N0454E0	-0.0287961	0.86231	1	oxophytodienoate-reductase 3
C097N0036E0	-0.0350209	0.836868	1	ELM2 domain protein
C020N0088E0	0.0262191	0.803323	1	D-cysteine desulfhydrase
C026N0175E0	-0.245184	0.153131	1	E2F target protein 1 (ETG1)
C041N0066E0	0.0191028	0.905128	1	ubiquitin-conjugating enzyme E2
C013N0051G0	-0.0893507	0.745581	1	mitochondrial substrate carrier family protein
C059N0021E0	-0.0379622	0.865364	1	rRNA-processing protein
C033N0034E0	0.0921486	0.311654	1	receptor lectin kinase
C002N0065E0	0.143591	0.515987	1	leucine-rich repeat transmembrane protein kinase family protein
C032N0224E0	0.31211	0.167982	1	cellulose synthase, putative (DUF1644)
C087N0017M0	0.012228	0.878172	1	C2H2 and C2HC zinc fingers superfamily protein
C071N0084E0	0.0532678	0.717548	1	oxophytodienoate-reductase 3
C000N0544M0	-0.0923937	0.580328	1	RNA-binding (RRM/RBD/RNP motifs) family protein
C034N0111G0	-0.294916	0.304509	1	vesicle-associated membrane protein 726
C026N0206E0	0.0170856	0.896357	1	alpha/beta-Hydrolases superfamily protein
C003N0428E0	0.043515	0.722562	1	cyclin-dependent kinase B1;2
C010N0191E0	0.136657	0.607047	1	Transducin/WD40 repeat-like superfamily protein
C011N0222E0	-0.134927	0.475061	1	RNA-binding ASCH domain protein
C075N0002M0	-0.267292	0.164032	1	SNARE-like superfamily protein
C001N0541E0	0.426097	0.129315	1	glucuronoxylan 4-O-methyltransferase-like protein (DUF579)
C000N0968G0	0.461513	0.100387	1	cell division cycle 48
C085N0056E0	-0.264628	0.244091	1	ADP-ribosylation factor-like A1A
C035N0112E0	-0.242056	0.257928	1	SKU5 similar 3
C002N0408E0	-0.0415283	0.791054	1	RING/U-box superfamily protein
C030N0028E0	-0.141858	0.154461	1	plant intracellular ras group-related LRR 9
C049N0040E0	0.182115	0.376411	1	Zinc finger (CCCH-type) family protein / RNA recognition motif (RRM)-containing protein
C007N0355E0	0.0680394	0.766876	1	cyclin H;1
C080N0010E0	-0.0355549	0.89401	1	DHHC-type zinc finger family protein
C009N0053E0	-0.0994787	0.460871	1	SNF1-related protein kinase 2.7
C031N0175E0	-0.298138	0.146033	1	electron transporter, putative (Protein of unknown function, DUF547)
C017N0002E0	-0.0909458	0.659453	1	myosin heavy chain-like protein
C026N0417E0	-0.102186	0.688589	1	topoisomerase 3alpha
C051N0034G0	0.0426877	0.434295	1	Chloroplast Ycf2;ATPase, AAA type, core
C018N0174E0	0.20284	0.467968	1	Surfeit locus 1 cytochrome c oxidase biogenesis protein
C001N0254E0	-0.289164	0.214265	1	Homeodomain-like superfamily protein
C169C0038E0	-0.11443	0.562288	1	Ycf1 protein
C028N0081E0	0.0395457	0.711151	1	LUC7 related protein
C139M0017G0	0.116015	0.532974	1	NADH dehydrogenase 1A
C010N0023M0	-0.0238792	0.857227	1	cytochrome c oxidase assembly protein CtaG / Cox11 family
C012N0323E0	0.116508	0.67327	1	GATA transcription factor 13
C002N0017E0	0.133016	0.639939	1	nuclear polyadenylated RNA-binding protein
C020N0021E0	0.0163366	0.953049	1	Pentatricopeptide repeat (PPR-like) superfamily protein
C052N0065E0	-0.111156	0.661146	1	GATA zinc finger protein
C006N0564E0	-0.0417719	0.776165	1	Cox19-like CHCH family protein
C008N0088E0	0.147109	0.354157	1	annexin 3
C085N0001E0	-0.00456227	0.98052	1	Ribosomal protein L24e family protein
C071N0027E0	-0.067424	0.515241	1	hypothetical protein
C015N0240E0	0.0620456	0.70487	1	glycoside hydrolase family 2 protein
C043N0051E0	-0.0875462	0.69891	1	GNAT acetyltransferase (DUF699)
C036N0331E0	0.0569023	0.759418	1	Core-2/I-branching beta-1,6-N-acetylglucosaminyltransferase family protein
C054N0064E0	0.0235374	0.933628	1	MuDR family transposase
C035N0195M0	0.00133617	0.985748	1	Rho termination factor
C150N0006M0	0.235768	0.364611	1	Galactose oxidase/kelch repeat superfamily protein
C016N0402E0	0.048932	0.781081	1	P-loop containing nucleoside triphosphate hydrolases superfamily protein
C043N0078E0	-0.308766	0.170786	1	VIRE2 interacting protein 2
C022N0010E0	-0.0246538	0.840133	1	proline-, glutamic acid/leucine-rich protein
C087N0030M0	-0.147346	0.52391	1	ADP-ribosylation factor 3
C042N0107E0	-0.15589	0.380276	1	Ergosterol biosynthesis ERG4/ERG24 family
C011N0159E0	-0.119949	0.466139	1	UDP-Glycosyltransferase superfamily protein
C041N0036E0	0.100188	0.537378	1	Plant protein 1589 of unknown function
C041N0076E0	0.13109	0.467427	1	TRF-like 9
C016N0330E0	-0.173398	0.546003	1	DWNN domain, a CCHC-type zinc finger
C005N0451M0	-0.00809786	0.938164	1	NIFU-like protein 2
C019N0159E0	0.0993434	0.405937	1	ARM repeat superfamily protein
C013N0307E0	-0.124988	0.550912	1	Xanthine/uracil permease family protein
C032N0199E0	-0.158973	0.535582	1	ammonium transporter 1;4
C004N0018E0	0.130053	0.583477	1	alpha/beta-Hydrolases superfamily protein
C021N0080M0	-0.0381955	0.881668	1	RING/U-box superfamily protein
C036N0037G0	-0.0443609	0.865483	1	PLC-like phosphodiesterases superfamily protein
C023N0132E0	0.0386093	0.797078	1	SNARE-like superfamily protein
C026N0007E0	-0.034251	0.844436	1	pentatricopeptide (PPR) repeat-containing protein
C048N0043E0	0.139067	0.606217	1	membrane-associated kinase regulator-like protein
C173M0004M0	0.00747532	0.890915	1	hypothetical protein
C014N0131E0	0.153537	0.580488	1	plant/protein
C028N0237E0	-0.160883	0.516699	1	plant/protein
C000N0483E0	-0.0511016	0.827014	1	autophagy-like protein
C039N0215E0	0.318509	0.251811	1	basic pentacysteine 6
C007N0003E0	-0.210554	0.207791	1	Protein kinase superfamily protein
C074N0098E0	-0.142215	0.424491	1	calcineurin B subunit-like protein
C038N0043M0	0.010545	0.887555	1	FORMS APLOID AND BINUCLEATE CELLS 1A
C015N0083G0	0.122207	0.151217	1	Calcium-binding EF hand family protein
C025N0065E0	-0.126229	0.423052	1	Polynucleotidyl transferase, ribonuclease H-like superfamily protein
C020N0258E0	-0.229249	0.105086	1	hydroperoxide lyase 1
C039N0190E0	0.0657468	0.576354	1	basic helix-loop-helix (bHLH) DNA-binding superfamily protein
C000N0911E0	-0.0713527	0.775528	1	DNAse I-like superfamily protein
C115N0008E0	0.0662079	0.774241	1	poly ADP-ribose polymerase 3
C041N0056E0	-0.172378	0.430388	1	zinc finger C3H1 domain protein
C024N0216E0	-0.159078	0.445152	1	transmembrane protein, putative (DUF247)
C012N0141E0	0.102431	0.311162	1	Late embryogenesis abundant (LEA) hydroxyproline-rich glycoprotein family
C014N0119E0	0.0570907	0.484764	1	Putative pyridoxal phosphate-dependent enzyme, YBL036C type
C007N0075E0	-0.314803	0.155611	1	cyclin-dependent kinase inhibitor
C010N0222E0	-0.112121	0.3535	1	calcium-dependent protein kinase 6
C052N0100E0	-0.197152	0.382548	1	phosphate transporter 1;7
C044N0085M0	0	1	1	thyroid adenoma-associated-like protein
C028N0136M0	-0.2173	0.270947	1	NADH:ubiquinone/plastoquinone oxidoreductase, chain 3 protein
C007N0399E0	0.188541	0.119016	1	RNA-binding (RRM/RBD/RNP motifs) family protein
C008N0272E0	-0.035382	0.894012	1	NADH dehydrogenase ubiquinone 1 alpha subcomplex assembly factor-like protein (DUF498/DUF598)
C019N0103E0	0.18872	0.413504	1	hydroxyproline-rich glycoprotein family protein
C001N0130E0	0.0789545	0.711843	1	glycosyltransferase-like protein
C033N0130E0	-0.0118611	0.936401	1	CRINKLY4 related 2
C026N0470E0	-0.168983	0.280398	1	diacylglycerol kinase 2
C012N0343M0	0.0393065	0.77007	1	Seven transmembrane MLO family protein
C011N0396E0	0.118795	0.395899	1	helicase with zinc finger protein
C019N0331M0	-0.331428	0.011063	1	organic solute transporter ostalpha protein (DUF300)
C066N0016E0	0.336268	0.217411	1	Major facilitator superfamily protein
C036N0212E0	-0.34131	0.100111	1	hypothetical protein
C014N0497E0	0.110308	0.526997	1	transmembrane protein G1P-related 1
C026N0475E0	-0.0572043	0.801816	1	TRICHOME BIREFRINGENCE-LIKE 15
C104N0020E0	0.257952	0.279894	1	zinc ion binding / nucleic acid binding protein
C045N0082E0	-0.256109	0.237263	1	hematological/neurological-like protein
C053N0033E0	0.0653527	0.800863	1	Late embryogenesis abundant (LEA) hydroxyproline-rich glycoprotein family
C011N0290E0	0.0230665	0.881568	1	SIGNAL PEPTIDE PEPTIDASE-LIKE 5
C006N0283E0	0.0688475	0.724573	1	MAC/Perforin domain-containing protein
C022N0151G0	0	1	1	eukaryotic translation initiation factor 3 subunit C2
C102N0074E0	-0.365177	0.177382	1	Plant invertase/pectin methylesterase inhibitor superfamily protein
C005N0552M0	-0.0187086	0.731419	1	hypothetical protein (DUF1005)
C023N0229E0	-0.156818	0.318094	1	C2H2-type zinc finger family protein
C014N0336E0	0.00171094	0.992214	1	EEIG1/EHBP1 protein amino-terminal domain protein
C028N0019E0	0	1	1	Alkaline-phosphatase-like family protein
C022N0022E0	0.144837	0.579342	1	vacuolar protein sorting-associated protein
C041N0284E0	0.0733502	0.639989	1	Gut esterase (DUF1350)
C031N0046E0	-0.166722	0.559392	1	Myosin heavy chain-related protein
C020N0234E0	0.25095	0.381534	1	Transmembrane protein 97, Putative
C001N0317E0	0.0865494	0.654282	1	Acyl-CoA N-acyltransferase with RING/FYVE/PHD-type zinc finger domain-containing protein
C061N0014E0	0.11801	0.361918	1	coiled-coil protein (DUF572)
C056N0042E0	-0.154377	0.539981	1	peptidyl-prolyl cis-trans isomerase / cyclophilin-40 (CYP40) / rotamase
C014N0370E0	0.251223	0.0543944	1	leucine-rich repeat transmembrane protein kinase family protein
C000N0572E0	0.101522	0.583407	1	microtubule-associated proteins 65-1
C004N0221E0	-0.139172	0.478779	1	Bifunctional inhibitor/lipid-transfer protein/seed storage 2S albumin superfamily protein
C025N0146G0	-0.312132	0.0129866	1	NDR1/HIN1-like 22
C004N0360E0	-0.148406	0.25428	1	myb domain protein 111
C037N0114E0	-0.123468	0.252179	1	Protein kinase superfamily protein
C057N0136E0	0.012458	0.964861	1	low-temperature-responsive protein 78 (LTI78) / desiccation-responsive protein 29A (RD29A)
C016N0378E0	0.488	0.04265	1	ATP12 protein-like protein
C104N0007M0	0	1	1	zinc ion binding / nucleic acid binding protein
C033N0112E0	0.00307697	0.98561	1	copper ion binding / methyltransferase
C009N0554E0	-0.0971205	0.689108	1	RING/U-box superfamily protein
C005N0038E0	-0.0342343	0.738061	1	NADH dehydrogenase ubiquinone 1 alpha subcomplex subunit
C085N0003E0	0.159298	0.262865	1	Ribosomal protein L24e family protein
C048N0107E0	0.0946423	0.300896	1	HIS HF
C006N0529E0	0.00741104	0.979277	1	inositol polyphosphate kinase 2 beta
C087N0005E0	0.135868	0.444868	1	Phosphoglucomutase/phosphomannomutase family protein
C038N0040E0	0.0633774	0.761691	1	sucrose-proton symporter 9
C020N0093E0	0.0174488	0.940404	1	Stabilizer of iron transporter SufD / Polynucleotidyl transferase
C009N0598E0	-0.0782439	0.497843	1	hydrolases, acting on ester bond
C043N0166E0	-0.0797641	0.39272	1	ABC-2 type transporter family protein
C041N0093E0	0.00747532	0.890915	1	type one serine/threonine protein phosphatase 4
C025N0422E0	-0.107832	0.289867	1	HIS triad family protein 3
C023N0328E0	0.0962781	0.388714	1	replication factor C1
C032N0259E0	0.0740669	0.741037	1	dCTP pyrophosphatase-like protein
C103N0012E0	0.0884163	0.583221	1	plastid division1
C016N0437E0	-0.0772279	0.578408	1	pleiotropic drug resistance 4
C141C0014M0	-0.0178828	0.928261	1	PETG
C071N0031E0	-0.0312663	0.879498	1	DUF630 family protein (DUF630 and DUF632)
C032N0217E0	0.209278	0.269504	1	regulatory particle AAA-ATPase 2A
C102N0029E0	0.145974	0.609399	1	PLATZ transcription factor family protein
C000N0674E0	0.206572	0.448183	1	CYCLIN A1;2
C043N0176E0	0.0185663	0.906735	1	ATPase complex subunit
C035N0183E0	-0.106674	0.444045	1	fanconi anemia group F protein (FANCF)
C020N0190E0	0.0551609	0.782312	1	pre-mRNA splicing factor-like protein
C015N0221E0	0.103422	0.497801	1	RNA polymerase II transcription elongation factor
C026N0046E0	-0.0515723	0.801067	1	Cation efflux family protein
C005N0505M0	0.0562948	0.737818	1	Thioesterase superfamily protein
C019N0301E0	0.112357	0.459169	1	Pentatricopeptide repeat (PPR) superfamily protein
C000N0927E0	-0.00977381	0.959353	1	Polynucleotidyl transferase, ribonuclease H-like superfamily protein
C010N0020E0	-0.162798	0.431907	1	YEATS family protein
C008N0171E0	0.110184	0.345518	1	Polynucleotidyl transferase, ribonuclease H-like superfamily protein
C007N0214E0	0.0137483	0.9506	1	RNA helicase 36
C037N0065E0	-0.0276566	0.805306	1	ammonium transporter 2
C000N0336E0	-0.0122215	0.90523	1	phosphoinositide 4-kinase gamma 7
C032N0321E0	-0.24703	0.241111	1	methyltransferase
C012N0430E0	-0.0668885	0.769838	1	GRAS family transcription factor
C009N0404E0	-0.226781	0.325824	1	pentatricopeptide (PPR) repeat-containing protein
C007N0028E0	-0.00836393	0.967602	1	Beige/BEACH and WD40 domain-containing protein
C028N0163E0	0.0470722	0.813036	1	Tetratricopeptide repeat (TPR)-like superfamily protein
C003N0246E0	-0.0679206	0.579562	1	RNI-like superfamily protein
C004N0322E0	-0.180936	0.095298	1	Mitochondrial transcription termination factor family protein
C008N0447G0	-0.252436	0.226653	1	peroxin 11E
C020N0204E0	-0.0789998	0.714612	1	embryo defective 1923
C026N0443E0	0.187345	0.415252	1	RING/FYVE/PHD zinc finger superfamily protein
C021N0037E0	-0.0223915	0.935917	1	ATP synthase epsilon chain
C024N0145E0	-0.00998065	0.854712	1	hypothetical protein
C025N0044E0	-0.201273	0.25656	1	Protein phosphatase 2A regulatory B subunit family protein
C026N0052E0	-0.0997619	0.674999	1	beta-hexosaminidase 1
C010N0072E0	-0.0504092	0.697867	1	DNAJ heat shock N-terminal domain-containing protein
C003N0145E0	-0.041855	0.791602	1	NAD(P)-binding Rossmann-fold superfamily protein
C000N0326E0	-0.15976	0.325445	1	TRAM, LAG1 and CLN8 (TLC) lipid-sensing domain containing protein
C003N0439M0	-0.0406481	0.884905	1	transferring glycosyl group transferase (DUF604)
C012N0376E0	-0.175537	0.53285	1	ER-based factor for assembly of V-ATPase
C003N0059E0	-0.0200094	0.882713	1	Translation initiation factor eIF3 subunit
C007N0097E0	-0.200495	0.12678	1	Pentatricopeptide repeat (PPR) superfamily protein
C004N0047E0	-0.0419193	0.830105	1	DNA-directed RNA polymerase III subunit
C092N0027E0	0.0411793	0.797072	1	hypothetical protein
C043N0181M0	0.279132	0.327046	1	Eukaryotic aspartyl protease family protein
C009N0220E0	0.0567301	0.596629	1	Zinc-finger domain of monoamine-oxidase A repressor R1 protein
C009N0584E0	-0.0439511	0.878067	1	RNA-binding CRS1 / YhbY (CRM) domain protein
C017N0232E0	0.0283662	0.660062	1	inositol transporter 2
C020N0015E0	-0.0592827	0.772369	1	Ras-related small GTP-binding family protein
C005N0629E0	0.0640868	0.578628	1	Protein kinase superfamily protein
C004N0276E0	-0.437522	0.0692102	1	copper/zinc superoxide dismutase 1
C011N0158E0	0.256212	0.151798	1	Pentatricopeptide repeat (PPR) superfamily protein
C013N0227E0	-0.487702	0.0562558	1	ATP binding microtubule motor family protein
C010N0377G0	-0.153166	0.489815	1	Myotubularin-like phosphatases II superfamily
C037N0029E0	-0.00131791	0.99183	1	expansin B5
C009N0405E0	0.0422266	0.666947	1	HTH-type transcriptional regulator
C000N1051E0	-0.0929748	0.658715	1	Flavin containing amine oxidoreductase family
C006N0304G0	-0.0900628	0.58969	1	Uncharacterized protein family (UPF0497)
C072N0045E0	-0.112416	0.425569	1	GPCR-type G protein 2
C036N0061E0	0.000390001	0.998507	1	zinc knuckle (CCHC-type) family protein
C010N0129E0	-0.383131	0.0682545	1	ubiquitin extension protein 1
C014N0465E0	-0.0113446	0.93231	1	snurportin-1 protein
C053N0018E0	-0.201116	0.447391	1	MAR binding filament-like protein 1
C000N0459E0	0.0393383	0.785676	1	tetraspanin9
C005N0062E0	0.177997	0.486331	1	weak chloroplast movement under blue light protein (DUF827)
C135M0046M0	0.0232186	0.923949	1	cytochrome C biogenesis 256
C009N0012E0	0.204541	0.455401	1	P-loop nucleoside triphosphate hydrolase superfamily protein
C003N0382E0	-0.0108173	0.891873	1	ribosomal protein L14
C016N0096M0	-0.593942	0.033185	1	stress response NST1-like protein (DUF1645)
C072N0046E0	0.00629052	0.965529	1	Transmembrane proteins 14C
C012N0179G0	-0.0514424	0.814706	1	transcription factor-like protein
C034N0089E0	0.0401122	0.785577	1	RPM1 interacting protein 13
C043N0040E0	-0.0434944	0.821281	1	Tetratricopeptide repeat (TPR)-like superfamily protein
C014N0427E0	0.0436	0.704535	1	transmembrane protein, putative (DUF1191)
C061N0033E0	-0.319358	0.035081	1	nuclear factor Y, subunit B6
C058N0079E0	-0.465958	0.0428209	1	Integral membrane Yip1 family protein
C057N0068E0	0.156969	0.495092	1	Major facilitator superfamily protein
C056N0012E0	0.090203	0.518521	1	abscisic acid responsive elements-binding factor 3
C010N0259E0	-0.0549562	0.787783	1	SIGNAL PEPTIDE PEPTIDASE-LIKE 2
C006N0330M0	0.0722204	0.422409	1	lysine ketoglutarate reductase trans-splicing-like protein (DUF707)
C005N0268E0	-0.188109	0.36333	1	DNA-binding HORMA family protein
C058N0029E0	0.439584	0.117885	1	ubiquitin-associated protein (DUF1068)
C004N0149E0	0.0801685	0.437387	1	DNA ligase IV-binding protein
C011N0386E0	-0.437264	0.0630207	1	RING/FYVE/PHD zinc finger superfamily protein
C039N0018E0	0.241595	0.256205	1	formin-like protein (DUF1005)
C004N0332E0	0.0616711	0.800384	1	DnaJ heat shock amino-terminal domain protein (DUF1977)
C014N0419E0	0.0428505	0.484196	1	WRKY transcription factor
C069N0140E0	0.538152	0.0146137	1	Polynucleotidyl transferase, ribonuclease H-like superfamily protein
C014N0255E0	-0.02408	0.880498	1	NEP-interacting protein, putative (DUF239)
C021N0041E0	-0.00771105	0.930742	1	Pyridoxamine 5'-phosphate oxidase family protein
C006N0298E0	0.00229478	0.988182	1	Protein kinase superfamily protein
C068N0011M0	0.0834759	0.602772	1	ARM repeat superfamily protein
C010N0015E0	-0.0202802	0.845992	1	Mitochondrial glycoprotein family protein
C008N0166E0	-0.0909024	0.745703	1	cytochrome P450, family 72, subfamily A, polypeptide 9
C054N0065E0	-0.0208582	0.837124	1	Acyl-CoA N-acyltransferase with RING/FYVE/PHD-type zinc finger protein
C141C0038G0	0.0638754	0.784273	1	Ribosomal protein S7p/S5e family protein
C026N0313M0	0.196092	0.450697	1	tRNA dimethylallyltransferase
C037N0118E0	-0.191982	0.43197	1	Ribosomal protein L17 family protein
C036N0088E0	0.0435134	0.860237	1	phenylalanyl-tRNA synthetase, putative / phenylalanine-tRNA ligase
C018N0196E0	0.104388	0.644539	1	short hypocotyl in white light1
C046N0170E0	0.288566	0.0622011	1	mitogen-activated protein kinase kinase 4
C018N0030E0	0.280974	0.138062	1	RNA-binding (RRM/RBD/RNP motifs) family protein
C003N0373E0	-0.16762	0.235486	1	NADP-specific glutamate dehydrogenase
C032N0358E0	0.305061	0.191564	1	fructose-2,6-bisphosphatase
C025N0412E0	-0.062541	0.642459	1	Glycosyl hydrolase family 10 protein
C024N0130E0	-0.150473	0.599804	1	tetratricopeptide repeat (TPR)-containing protein
C000N0179E0	0.0699873	0.71134	1	related to AP2.7
C004N0125E0	-0.507973	0.0569342	1	Dihydropterin pyrophosphokinase / Dihydropteroate synthase
C000N0657E0	-0.0770081	0.656411	1	Calcium-binding EF hand family protein
C000N0788E0	-0.030446	0.870329	1	glycerol-3-phosphate acyltransferase 9
C072N0043E0	0.0854449	0.364571	1	myelin transcription factor
C008N0042E0	0.208993	0.37028	1	Lipin family protein
C024N0056E0	0.109782	0.660955	1	EF hand calcium-binding protein family
C051N0050M0	0.00978914	0.970685	1	Serinc-domain containing serine and sphingolipid biosynthesis protein
C010N0117E0	-0.25583	0.182921	1	Glycosyl hydrolase superfamily protein
C048N0001E0	-0.139659	0.624662	1	transmembrane protein
C014N0345E0	-0.142977	0.481313	1	Exostosin family protein
C004N0236E0	-0.137464	0.159856	1	kinase associated protein phosphatase
C000N0785G0	0.164438	0.486561	1	copper ion binding protein
C024N0275E0	-0.0636763	0.823429	1	cytochrome C oxidase assembly factor
C064N0066E0	-0.103386	0.542172	1	tobamovirus multiplication 2A
C097N0005E0	-0.104162	0.537732	1	transmembrane protein
C000N0163E0	0.605534	0.0307826	1	UPSTREAM OF FLC protein (DUF966)
C004N0004E0	0	1	1	3-ketoacyl-CoA synthase 6
C019N0421E0	-0.271706	0.2143	1	TIC 20-v-like protein
C000N0259E0	-0.0989213	0.703158	1	Expressed protein
C021N0292E0	-0.050657	0.694739	1	mitogen-activated protein kinase kinase kinase 18
C028N0099E0	-0.0286413	0.901279	1	Uncharacterized protein family (UPF0016)
C003N0216E0	-0.0691509	0.594117	1	NOP56-like pre RNA processing ribonucleoprotein
C007N0318E0	-0.0421429	0.833981	1	protein kinase family protein / WD-40 repeat family protein
C000N0647M0	0.0626205	0.640684	1	aldehyde dehydrogenase 5F1
C014N0165E0	0.118923	0.611341	1	Sterile alpha motif (SAM) domain-containing protein
C016N0099E0	-0.0217606	0.915663	1	secretion-associated RAS super family 2
C000N0340E0	0.256008	0.274255	1	glucuronokinase G
C018N0335E0	0.0202308	0.917497	1	Pentatricopeptide repeat (PPR) superfamily protein
C016N0281E0	-0.0143452	0.944234	1	transmembrane protein
C005N0217E0	0.0810901	0.462929	1	triacylglycerol lipase-like protein
C025N0131E0	-0.0281098	0.902881	1	hypothetical protein
C025N0365G0	0.0784307	0.56095	1	pre-mRNA-splicing factor
C012N0324E0	0.0188509	0.93277	1	auxin response factor 10
C008N0376E0	0.0952561	0.718675	1	DHHC-type zinc finger family protein
C009N0391E0	0.0446977	0.863955	1	golgin
C009N0317E0	-0.182738	0.242907	1	hypothetical protein
C034N0055E0	0.08387	0.448712	1	MuDR family transposase
C054N0077M0	-0.0210155	0.883907	1	global transcription factor group E4
C011N0530E0	-0.0355821	0.82214	1	NADPH-dependent thioredoxin reductase C
C003N0185E0	-0.00769518	0.967899	1	Putative lysine decarboxylase family protein
C023N0013E0	-0.0386359	0.71352	1	NEP-interacting protein, putative (DUF239)
C000N0082E0	-0.00799666	0.961037	1	Serine carboxypeptidase S28 family protein
C025N0307E0	0.150286	0.531751	1	Calcium-binding EF-hand family protein
C012N0297E0	-0.0147457	0.93313	1	alpha-L-fucosidase 1
C016N0174E0	-0.246438	0.237633	1	spindle pole body component-like protein
C019N0488E0	-0.0277323	0.774969	1	Zinc finger, C3HC4 type (RING finger) family protein
C046N0055E0	0.00344196	0.990213	1	Met-10+ like family protein / kelch repeat-containing protein
C009N0329E0	0.0569839	0.732007	1	formin homolog 6
C038N0056E0	0.166666	0.228188	1	zinc ion binding / nucleic acid binding protein
C024N0336E0	0.0220355	0.908102	1	Pentatricopeptide repeat (PPR) superfamily protein
C005N0707E0	-0.0318158	0.911027	1	Pathogenesis-related thaumatin superfamily protein
C017N0055E0	-0.0439063	0.777803	1	Pentatricopeptide repeat (PPR) superfamily protein
C041N0279E0	0.218322	0.425936	1	MEI2-like protein 1
C093N0017E0	-0.00476005	0.953749	1	DNA glycosylase superfamily protein
C031N0109E0	-0.0932533	0.585699	1	TCP-1/cpn60 chaperonin family protein
C032N0015M0	-0.18975	0.470588	1	TRICHOME BIREFRINGENCE-LIKE 6
C043N0173E0	-0.047482	0.632454	1	serine carboxypeptidase-like 51
C013N0046E0	0.0707891	0.498222	1	Tudor/PWWP/MBT superfamily protein
C018N0411E0	0.111709	0.527366	1	FAD/NAD(P)-binding oxidoreductase
C016N0117E0	0.0970376	0.597695	1	nicotianamine synthase 4
C000N0728E0	-0.0712855	0.788087	1	Thiolase family protein
C014N0141E0	-0.055382	0.71861	1	Tetratricopeptide repeat (TPR)-like superfamily protein
C000N0723E0	-0.0251055	0.925644	1	nositol transporter 3
C135M0055G0	-0.0859578	0.711117	1	Plant mitochondrial ATPase, F0 complex, subunit 8 protein
C056N0027M0	0	1	1	autophagy 2
C028N0075M0	0.0815407	0.56245	1	cytochrome P450, family 97, subfamily B, polypeptide 3
C019N0017E0	-0.10687	0.354601	1	co-factor for nitrate, reductase and xanthine dehydrogenase 7
C107N0007E0	0	1	1	HSP20-like chaperones superfamily protein
C100N0029E0	0.043277	0.861887	1	BSD domain-containing protein
C058N0046E0	0.0808997	0.650763	1	PDI-like 1-2
C005N0535E0	0.206124	0.296674	1	Class I glutamine amidotransferase-like superfamily protein
C001N0466E0	-0.208243	0.342676	1	protein N-terminal asparagine amidohydrolase family protein
C062N0044E0	0	1	1	Rho GTPase activating protein with PAK-box/P21-Rho-binding domain-containing protein
C016N0452E0	-0.0347453	0.877772	1	3-ketoacyl-CoA synthase 10
C013N0032E0	-0.0284485	0.786224	1	PDI-like 1-3
C000N0479E0	-0.0503172	0.780322	1	heptahelical transmembrane protein2
C000N0400E0	0.0488988	0.684206	1	Ribosomal protein S5 family protein
C018N0316E0	-0.00281161	0.987757	1	D-aminoacyl-tRNA deacylase
C017N0207E0	0.0901702	0.451956	1	phosphoesterase
C009N0143G0	-0.20107	0.46905	1	peptidylprolyl cis/trans isomerase, NIMA-interacting 1
C035N0061E0	-0.133518	0.265241	1	Ribosomal protein S4 (RPS4A) family protein
C019N0320E0	-0.141719	0.379153	1	silencing defective 5
C061N0089M0	0.257947	0.149204	1	clathrin adaptor complexes medium subunit family protein
C013N0423E0	0.0390323	0.874476	1	SABRE-like protein
C075N0040M0	0.281174	0.326523	1	Lung seven transmembrane receptor family protein
C008N0541E0	0.122872	0.358994	1	Peptidase family M48 family protein
C019N0030E0	-0.0321675	0.850469	1	hypothetical protein
C048N0120E0	-0.110871	0.536987	1	Aldolase-type TIM barrel family protein
C035N0220E0	-0.225518	0.16678	1	Calcineurin-like metallo-phosphoesterase superfamily protein
C027N0088E0	0.268502	0.339102	1	TCP-1/cpn60 chaperonin family protein
C001N0456E0	-0.132267	0.554199	1	2-oxoglutarate (2OG) and Fe(II)-dependent oxygenase superfamily protein
C017N0027E0	-0.0344803	0.89013	1	5'-3' exonuclease family protein
C006N0434E0	-0.329761	0.138251	1	hypothetical protein
C002N0511E0	-0.307058	0.161515	1	nudix hydrolase homolog 14
C067N0135E0	-0.0913388	0.328745	1	Uroporphyrinogen decarboxylase
C041N0105E0	0.288562	0.298681	1	Tetratricopeptide repeat (TPR)-like superfamily protein
C019N0193E0	-0.149814	0.552398	1	TPX2 (targeting protein for Xklp2) protein family
C009N0066E0	-0.200014	0.278773	1	EPIDERMAL PATTERNING FACTOR-like protein
C013N0373M0	-0.108476	0.533159	1	Syntaxin/t-SNARE family protein
C008N0537E0	0.0869859	0.463262	1	ubiquitin-conjugating enzyme 6
C058N0023M0	-0.0414524	0.88394	1	alpha/beta-Hydrolases superfamily protein
C003N0040E0	-0.373647	0.018169	1	receptor kinase 3
C022N0296M0	-0.0918646	0.524973	1	plant intracellular ras group-related LRR 5
C034N0153E0	0.0248952	0.9304	1	asparaginyl-tRNA synthetase 2
C012N0301E0	-0.0449749	0.740017	1	phosphatidate cytidylyltransferase family protein
C034N0173G0	0.285542	0.315696	1	Glycosyl hydrolase superfamily protein
C000N0885E0	-0.329282	0.0699525	1	Flavin-binding monooxygenase family protein
C035N0289E0	0.0832085	0.553035	1	piezo-type mechanosensitive ion channel component
C036N0040E0	-0.0106127	0.963151	1	PLC-like phosphodiesterases superfamily protein
C041N0096E0	0.0477325	0.744068	1	hypothetical protein
C010N0246E0	-0.247097	0.260133	1	BTB/POZ domain-containing protein
C074N0124E0	-0.0461122	0.495241	1	Pectin lyase-like superfamily protein
C064N0015E0	0.427979	0.0228341	1	UDP-glucuronic acid decarboxylase 1
C084N0029E0	-0.138489	0.230077	1	defective in exine formation protein (DEX1)
C002N0227E0	0.035302	0.845851	1	AMP-dependent synthetase and ligase family protein
C064N0138E0	-0.119404	0.561894	1	AT hook motif DNA-binding family protein
C056N0020E0	-0.061885	0.700779	1	UDP-glycosyltransferase 73B4
C022N0074E0	0.068005	0.737958	1	hypothetical protein (DUF3511)
C005N0718E0	-0.255921	0.319407	1	Basic-leucine zipper (bZIP) transcription factor family protein
C027N0107M0	-0.10719	0.33845	1	Ribosomal protein S4 (RPS4A) family protein
C011N0561E0	0.15359	0.396731	1	3-ketoacyl-CoA synthase 9
C058N0012E0	0.161018	0.236793	1	sugar transporter protein 7
C019N0433E0	-0.213778	0.452889	1	emp24/gp25L/p24 family/GOLD family protein
C015N0128E0	-0.297029	0.163819	1	alpha-amylase-like 2
C006N0204E0	0.122019	0.593308	1	cold regulated 314 thylakoid membrane 2
C009N0411E0	0.110475	0.580513	1	SWAP (Suppressor-of-White-APricot)/surp domain-containing protein / D111/G-patch domain-containing protein
C028N0051E0	-0.21775	0.444506	1	neuronal PAS domain protein
C021N0011E0	-0.268227	0.30276	1	alanine aminotransferas
C006N0479E0	-0.118761	0.631589	1	cleavage and polyadenylation specificity factor 73-I
C009N0035E0	-0.0163384	0.804559	1	diacylglycerol acyltransferase family
C000N0278E0	0.189734	0.397232	1	phosphoenolpyruvate carboxylase 4
C016N0244E0	0.629011	0.0271876	1	weak chloroplast movement under blue light protein (DUF827)
C007N0185E0	-0.0923087	0.732995	1	eukaryotic release factor 1-3
C011N0517E0	0.065633	0.678852	1	P-loop containing nucleoside triphosphate hydrolases superfamily protein
C046N0028E0	-0.22251	0.270665	1	RNA-binding (RRM/RBD/RNP motifs) family protein
C032N0325E0	0.21831	0.165846	1	SGNH hydrolase-type esterase superfamily protein
C013N0312E0	0.269863	0.292677	1	Calcineurin-like metallo-phosphoesterase superfamily protein
C054N0012E0	-0.169677	0.288099	1	ubiquitin-specific protease 25
C131M0040G0	0.0370422	0.811408	1	hypothetical protein
C039N0233E0	0.0484939	0.857431	1	hexokinase 3
C007N0025E0	-0.0971036	0.413233	1	Transmembrane amino acid transporter family protein
C035N0157E0	0.108794	0.473754	1	transmembrane kinase-like 1
C049N0159E0	0.0693115	0.668844	1	TRICHOME BIREFRINGENCE-LIKE 43
C016N0418E0	0.0678095	0.529726	1	embryonic flower 1 (EMF1)
C002N0591E0	-0.166775	0.287098	1	sulfite reductase
C036N0078E0	-0.0878851	0.335785	1	thymidylate synthase 2
C002N0345E0	0.0767401	0.329738	1	PsbP-like protein 2
C170C0024E0	-0.00998065	0.854712	1	photosynthetic electron transfer B
C012N0144E0	-0.110156	0.633666	1	S-adenosyl-L-methionine-dependent methyltransferases superfamily protein
C000N0067E0	0.163641	0.552055	1	Spc97 / Spc98 family of spindle pole body (SBP) component
C012N0281E0	0.0253842	0.903247	1	ribosomal protein L9
C026N0168E0	-0.277789	0.29836	1	Transcription factor jumonji (jmjC) domain-containing protein
C039N0019E0	-0.105464	0.622849	1	EPIDERMAL PATTERNING FACTOR-like protein
C051N0007E0	0.139516	0.502115	1	hypothetical protein
C000N0933E0	-0.0837188	0.682999	1	ATP binding/leucine-tRNA ligases/aminoacyl-tRNA ligase
C049N0173G0	0.0288226	0.905028	1	RAB GTPase homolog A1F
C022N0121G0	0.0674999	0.679102	1	FAM91 carboxy-terminus protein
C023N0206E0	0.0675379	0.62694	1	Disease resistance-responsive (dirigent-like protein) family protein
C003N0252E0	-0.0270671	0.845567	1	Glycolipid transfer protein (GLTP) family protein
C026N0072E0	0.0171487	0.894344	1	rRNA processing protein-like protein
C011N0096E0	0.0914787	0.736927	1	methionine aminopeptidase 2B
C008N0480E0	-0.0849283	0.63972	1	N-terminal nucleophile aminohydrolases (Ntn hydrolases) superfamily protein
C032N0084E0	0.357264	0.192624	1	Phototropic-responsive NPH3 family protein
C064N0177M0	0.164848	0.552043	1	syringolide-induced protein
C000N0708E0	0.113874	0.407748	1	yacP-like NYN domain protein
C005N0508E0	0.121096	0.382707	1	pumilio 8
C003N0431E0	0.231939	0.399906	1	transducin family protein / WD-40 repeat family protein
C047N0057E0	-0.0555353	0.800121	1	MUTS homolog 6
C014N0035E0	-0.325292	0.247568	1	ATP binding microtubule motor family protein
C023N0194E0	-0.0129837	0.910515	1	O-Glycosyl hydrolases family 17 protein
C014N0153E0	0.00643611	0.966351	1	actin-related protein C1B
C064N0157E0	0.077104	0.403626	1	Ankyrin repeat family protein
C006N0136M0	0.144238	0.581511	1	thermosome subunit gamma
C007N0480M0	-0.105803	0.526093	1	Ubiquitin carboxyl-terminal hydrolase family protein
C032N0020E0	0.168348	0.110581	1	MAPK phosphatase 2
C030N0154E0	-0.0277833	0.915413	1	Leucine-rich repeat protein kinase family protein
C096N0001E0	-0.257764	0.0673981	1	Histone superfamily protein
C049N0059E0	-0.0334326	0.695136	1	Polynucleotidyl transferase, ribonuclease H-like superfamily protein
C008N0094E0	0.21778	0.249857	1	signal recognition particle-related / SRP-like protein
C000N0394E0	0.230234	0.380376	1	Haloacid dehalogenase-like hydrolase (HAD) superfamily protein
C071N0051E0	0.0693053	0.584379	1	Reticulon family protein
C059N0070E0	-0.10422	0.45575	1	ARM repeat protein interacting with ABF2
C107N0011E0	0.0773804	0.78762	1	HSP20-like chaperones superfamily protein
C019N0040E0	-0.117473	0.575803	1	Protein kinase superfamily protein
C014N0189E0	0.00899765	0.966848	1	potassium transporter
C007N0282E0	-0.0849402	0.51042	1	N-MYC downregulated-like 3
C003N0192E0	-0.190923	0.169191	1	tobamovirus multiplication protein
C046N0257E0	0.167844	0.558324	1	dentin sialophosphoprotein-like protein
C080N0059E0	0.0171012	0.864774	1	related to AP2 4
C014N0354E0	0.132631	0.375622	1	ATP-dependent RNA helicase
C038N0088E0	-0.135401	0.466991	1	general control non-repressible 3
C079N0039M0	-0.411007	0.152525	1	transmembrane protein
C020N0289E0	-0.443259	0.0743995	1	calcineurin B-like protein 7
C033N0076E0	-0.230646	0.0239687	1	Ribosomal protein L4/L1 family
C078N0109E0	-0.192979	0.0631299	1	Aldolase-type TIM barrel family protein
C024N0291E0	-0.0179949	0.898781	1	Calreticulin family protein
C037N0056E0	0.00964252	0.961218	1	S-adenosyl-L-methionine-dependent methyltransferases superfamily protein
C009N0332E0	0.0774936	0.716859	1	LOB domain-containing protein 39
C008N0408E0	0.248703	0.38164	1	arginase
C084N0032E0	-0.0794763	0.526189	1	plant uncoupling mitochondrial protein 1
C019N0244G0	0	1	1	Emb:.1 protein, putative (Protein of unknown function, DUF642)
C013N0435E0	0.0812205	0.695665	1	transcription factor bHLH145
C013N0121E0	0.468327	0.0544972	1	extra-large GTP-binding protein 3
C009N0111E0	0.0393611	0.661977	1	cell wall integrity/stress response component
C025N0117E0	-0.0526206	0.752228	1	Vacuolar protein sorting 55 (VPS55) family protein
C044N0072E0	-0.00136797	0.995715	1	zinc ion binding / nucleic acid binding protein
C005N0175E0	-0.217784	0.192949	1	putative mitochondrial RNA helicase 2
C064N0117E0	-0.159639	0.327777	1	transcription factor
C032N0296E0	-0.0999753	0.636953	1	MITOCHONDRIAL FERREDOXIN 2
C075N0035E0	-0.142134	0.53979	1	DUF1677 family protein, putative (DUF1677)
C034N0178E0	0.115305	0.286528	1	hypothetical protein
C009N0304M0	0.00747532	0.890915	1	Galactosyl transferase GMA12/MNN10 family protein
C019N0212E0	0.223411	0.266373	1	EXS (ERD1/XPR1/SYG1) family protein
C049N0111E0	0.356578	0.0817653	1	UDP-Glycosyltransferase superfamily protein
C033N0157E0	-0.289269	0.169189	1	TRIO/F-actin-binding protein
C005N0588E0	-0.161995	0.543504	1	basic helix-loop-helix (bHLH) DNA-binding superfamily protein
C079N0016E0	0.164483	0.398461	1	Late embryogenesis abundant (LEA) hydroxyproline-rich glycoprotein family
C037N0015E0	-0.130556	0.274052	1	P-loop containing nucleoside triphosphate hydrolases superfamily protein
C051N0089E0	0.00960501	0.961527	1	LSD1-like2
C085N0036E0	0.377199	0.189192	1	Zn-dependent exopeptidases superfamily protein
C004N0443E0	0.0320738	0.706247	1	HCP-like superfamily protein with MYND-type zinc finger
C025N0108E0	-0.121993	0.602273	1	B-block-binding subunit of TFIIIC protein
C011N0086E0	-0.029937	0.868101	1	transmembrane protein
C001N0493E0	0.0156524	0.936641	1	Erythronate-4-phosphate dehydrogenase family protein
C009N0394E0	-0.0146434	0.87085	1	OBF binding protein 1
C003N0213E0	0.131653	0.645949	1	DUF1365 family protein
C018N0159E0	-0.251326	0.136397	1	RING/FYVE/PHD zinc finger superfamily protein
C010N0395E0	-0.0249789	0.899432	1	spectrin beta chain, brain
C019N0306E0	-0.180223	0.165882	1	CCT motif family protein
C025N0324E0	0.0896523	0.596242	1	F-box family protein
C041N0145E0	0.0720444	0.567724	1	Protein kinase superfamily protein
C034N0140M0	-0.0518164	0.460596	1	basic helix-loop-helix (bHLH) DNA-binding superfamily protein
C006N0042E0	0.165711	0.218088	1	pentatricopeptide (PPR) repeat-containing protein
C008N0405E0	0.0295165	0.880597	1	ARM repeat superfamily protein
C011N0468E0	-0.169404	0.505743	1	FAD-dependent oxidoreductase family protein
C015N0196E0	0.0848469	0.611036	1	GDSL-like Lipase/Acylhydrolase superfamily protein
C009N0187E0	0.038329	0.86074	1	tubby like protein 2
C021N0126E0	0.135688	0.536016	1	DHHC-type zinc finger family protein
C025N0162E0	0.241638	0.348866	1	E3 ubiquitin-protein ligase PUB24-like protein
C039N0162E0	0.156127	0.170365	1	PPPDE putative thiol peptidase family protein
C056N0050E0	-0.0535303	0.800095	1	phox domain-containing protein
C020N0351E0	-0.0248361	0.898307	1	membrane-associated progesterone binding protein 4
C009N0135E0	0.0826425	0.644428	1	Gibberellin-regulated family protein
C018N0400E0	-0.156719	0.440692	1	DEA(D/H)-box RNA helicase family protein
C039N0314E0	-0.0334383	0.809307	1	Pentatricopeptide repeat (PPR) superfamily protein
C011N0477E0	-0.0987382	0.524404	1	N-acetyltransferase
C074N0038G0	-0.220879	0.436681	1	ELMO/CED-12 family protein
C046N0140E0	-0.00354963	0.988573	1	Mitochondrial transcription termination factor family protein
C002N0276E0	-0.186784	0.266333	1	E3 ubiquitin-protein ligase
C030N0067E0	0.244411	0.361149	1	C2 calcium/lipid-binding plant phosphoribosyltransferase family protein
C024N0317E0	-0.0340738	0.849375	1	knotted 1-binding protein
C019N0106E0	-0.0751673	0.758311	1	related to vernalization1 1
C000N0825E0	0.144115	0.334054	1	protein REVERSION-TO-ETHYLENE SENSITIVITY-like protein (DUF778)
C008N0194E0	-0.16449	0.380398	1	A20/AN1-like zinc finger family protein
C021N0136E0	0.0821616	0.645333	1	Acyl-CoA N-acyltransferases (NAT) superfamily protein
C039N0044E0	0.405846	0.0834105	1	hypothetical protein
C039N0073E0	-0.068175	0.70382	1	SPla/RYanodine receptor (SPRY) domain-containing protein
C023N0362E0	-0.139445	0.446822	1	Ubiquitin-conjugating enzyme family protein
C024N0276E0	-0.141359	0.6117	1	cytochrome C oxidase assembly factor
C003N0224E0	0.0250305	0.903774	1	TEOSINTE BRANCHED 1, cycloidea and PCF transcription factor 2
C039N0308E0	0.198949	0.452375	1	sequence-specific DNA binding transcription factor
C046N0062E0	-0.496084	0.0298323	1	protein FLOWERING locus D-like protein
C007N0145E0	0.0162033	0.766257	1	Transcription factor jumonji (jmj) family protein / zinc finger (C5HC2 type) family protein
C046N0061E0	-0.0746953	0.657596	1	subunit of exocyst complex 8
C019N0417E0	-0.178652	0.322565	1	Protein kinase superfamily protein
C016N0107E0	0.065158	0.7438	1	Tyrosine phosphatase family protein
C012N0163E0	0.0569545	0.644997	1	FAF-like protein (DUF3049)
C005N0521E0	0.216351	0.326368	1	helicase domain-containing protein / IBR domain-containing protein / zinc finger protein-like protein
C017N0195E0	-0.00571142	0.953038	1	Protein kinase superfamily protein
C002N0443E0	0.00651603	0.974701	1	chloroplast outer envelope protein 37
C018N0361E0	-0.161486	0.50391	1	prohibitin 5
C028N0153E0	-0.0586934	0.83436	1	Tetratricopeptide repeat (TPR)-like superfamily protein
C018N0124E0	0.17268	0.268525	1	Nucleolar GTP-binding protein
C026N0258E0	-0.224424	0.382385	1	MATE efflux family protein
C002N0583E0	0.00927259	0.96728	1	lon protease 2
C008N0421E0	-0.0200994	0.936371	1	Ku80 family protein
C154M0013E0	0.15136	0.537905	1	NADH dehydrogenase 1A
C002N0605E0	0.0954261	0.391197	1	Xanthine/uracil/vitamin C permease
C078N0112E0	0.4014	0.0525414	1	general control non-repressible 5
C023N0096E0	-0.0182778	0.910534	1	dynamin-like protein 6
C050N0017M0	-0.0794737	0.684933	1	Protein kinase superfamily protein
C027N0096M0	-0.08437	0.746944	1	Protein kinase superfamily protein
C011N0380M0	0.1669	0.45789	1	Dof-type zinc finger DNA-binding family protein
C064N0020E0	0.0725296	0.415732	1	pyrophosphorylase 4
C023N0347E0	-0.10638	0.451517	1	Late embryogenesis abundant (LEA) hydroxyproline-rich glycoprotein family
C065N0054E0	-0.0774325	0.549021	1	Cytochrome c oxidase biogenesis protein Cmc1-like protein
C020N0375E0	0.21802	0.0266479	1	Ribosomal protein S5 family protein
C011N0490E0	-0.132542	0.597741	1	Eukaryotic aspartyl protease family protein
[truncated: 17,807 more rows]
