# Supplementary material for: The host jasmonic acid pathway regulates the transcriptomic changes of dodder and host plant under the scenario of caterpillar feeding on dodder
Source: BMC Plant Biol. 2019 Dec 4;19:540. doi: 10.1186/s12870-019-2161-8 (PMC6894313; doi:10.1186/s12870-019-2161-8)
Supplement: Supplementary file 8 — Additional file 8: Table S7. DEGs of dodders after WT or AOC-RNAi tobacco plants were treated with simulated CLW herbivory. [file 12870_2019_2161_MOESM8_ESM.xlsx]

## Sheet: WT
Table S7 DEGs of dodders after WT or AOC-RNAi tobacco plants were treated with simulated CLW herbivory
Gene ID	log2FoldChange	Annotation
C045N0150E0	-1.56519	regulatory particle non-ATPase subunit 5B
C003N0402E0	-1.37454	ribosome maturation factor
C009N0152E0	-1.20446	S18 ribosomal protein
C024N0386E0	1.05516	P-loop containing nucleoside triphosphate hydrolases superfamily protein
C018N0260E0	-1.04982	endonuclease
C025N0069E0	1.06119	Exostosin family protein
C023N0189E0	-1.25107	A20/AN1-like zinc finger family protein
C014N0389E0	-1.1189	selenoprotein family protein
C067N0014E0	-1.19792	RNA-binding (RRM/RBD/RNP motifs) family protein
C003N0371M0	1.09016	overexpressor of cationic peroxidase 3
C097N0113E0	1.13586	RNI-like superfamily protein
C049N0109E0	-1.11996	CTC-interacting domain 9

## Sheet: AOC-RNAi
Table S7 DEGs of dodders after WT or AOC-RNAi tobacco plants were treated with simulated CLW herbivory
Gene ID	log2FoldChange	Best hit of blast NR
C000N0943E0	-1.18798	O-methyltransferase family protein
C028N0226E0	-1.00114	Nodulin-like / Major Facilitator Superfamily protein
C029N0119E0	-1.09235	Endomembrane protein 70 protein family
C029N0122E0	-1.08703	Pyridoxal phosphate (PLP)-dependent transferases superfamily protein
C009N0152E0	-1.13939	S18 ribosomal protein
C025N0134E0	-1.15881	alpha/beta-Hydrolases superfamily protein
C011N0560E0	-1.14166	RAD-like 6
