# Supplementary material for: The host jasmonic acid pathway regulates the transcriptomic changes of dodder and host plant under the scenario of caterpillar feeding on dodder
Source: BMC Plant Biol. 2019 Dec 4;19:540. doi: 10.1186/s12870-019-2161-8 (PMC6894313; doi:10.1186/s12870-019-2161-8)
Supplement: Supplementary file 9 — Additional file 9: Table S8. Primers used for qRT-PCR. [file 12870_2019_2161_MOESM9_ESM.xlsx]

## Sheet: Sheet1
Table S8 Primers used for qRT-PCR
Gene ID	Name	Forward primer (5'->3')	Reverse primer (5'->3')
Cc004419	AOC-1	TTTGCCGTCAAGAACCAATC	TGTAGCTAAGCCGGAGATAC
Cc019803	AOC-2
Cc019804	AOC-3
Cc004420	AOC-4
Cc047487	AOC-5	ACTCTCAAATCCATTTCTCC	GCTGATGCGGAGATTTCGGG
Cc034537	AOC-6
Cc046266	AOC-7	AGATTACGGACAGGTGTCCG	CAGCCAGAAAGTGTAGAATC
Cc015385	AOC-8
